# Supplementary material for: Comparative study of gene set enrichment methods
Source: BMC Bioinformatics. 2009 Sep 2;10:275. doi: 10.1186/1471-2105-10-275 (PMC2746222; doi:10.1186/1471-2105-10-275)
Supplement: Additional file 2 — Complete results in P53 data set. Complete results obtained in P53 data set. [file 1471-2105-10-275-S2.xls]

## Sheet: rs_p53
		RS				GLAPA						GSEA
Pathway	Size	Score	Rank	P-value	FDR	Error	Rank	P-value1	FDR1	P-value2	FDR2	NES	Rank	P-value	FDR
1_2_DICHLOROETHANE_DEGRADATION	8	-1.14815	1383.5	0.896	0.998673	0.545012	1510	0.6388	0.723075	0.821	0.998338	0.563371	1616	0.947991	1
1_AND_2_METHYLNAPHTHALENE_DEGRADATION	7	0.632803	498	0.271	0.990821	0.39885	527	0.3612	0.719586	0.288	0.937308	0.843322	1134	0.663551	0.957121
3AB_GAMMA_DN	10	-0.704775	1212	0.768	0.998673	0.569148	1587	0.696	0.742935	0.891	0.998338	0.612154	1572	0.92668	1
41BBPATHWAY	36	1.73269	163	0.101	0.96498	0.351699	295	0.2392	0.719586	0.15	0.703195	0.900387	994	0.61583	1
4NQO_ESR_OLD_UNREG	15	0.867808	415	0.212	0.990821	0.382369	440	0.3014	0.719586	0.225	0.867302	1.03292	709	0.423143	1
4NQO_ESR_WS_UNREG	38	0.698464	473	0.269	0.990821	0.337357	220	0.196	0.719586	0.107	0.603613	1.04798	679	0.374778	1
4NQO_UNIQUE_FIBRO_DN	25	0.248547	681	0.405	0.990821	0.404959	563	0.3268	0.719586	0.306	0.943239	0.754041	1354	0.779249	0.974236
4NQO_UNIQUE_FIBRO_UP	23	2.04576	116	0.073	0.96498	0.363842	336	0.2524	0.719586	0.163	0.743884	0.784738	1277	0.734345	1
5FU_RESIST_GASTRIC_DN	19	0.845336	421	0.272	0.990821	0.488676	1203	0.5306	0.719586	0.655	0.998338	1.75446	27	0.0152381	0.843668
5FU_RESIST_GASTRIC_UP	26	1.72342	166	0.067	0.96498	0.234955	46	0.0552	0.719586	0.007	0.071688	1.03467	705	0.424757	0.910189
ABBUD_LIF_DN	30	-0.614804	1163	0.734	0.996225	0.58488	1616	0.7272	0.757141	0.942	0.998338	1.41746	157	0.0888889	1
ABBUD_LIF_GH3_DN	5	0.294863	651	0.436	0.990821	0.478698	1119	0.4816	0.719586	0.576	0.998338	1.35367	208	0.120438	1
ABBUD_LIF_GH3_UP	18	-0.746831	1223	0.724	0.996225	0.543956	1506	0.6568	0.728989	0.85	0.998338	0.792099	1263	0.710817	0.958581
ABBUD_LIF_UP	44	-0.950487	1315	0.822	0.998673	0.492097	1228	0.5306	0.719586	0.741	0.998338	0.929364	934	0.556263	0.903742
ABRAHAM_AL_VS_MM_DN	36	1.73017	164	0.094	0.96498	0.426347	726	0.3878	0.719586	0.429	0.998338	1.45944	128	0.0602637	1
ABRAHAM_AL_VS_MM_UP	50	-0.504509	1106	0.621	0.990821	0.485703	1172	0.5318	0.719586	0.716	0.998338	0.708336	1428	0.823423	1
ABRAHAM_MM_VS_AL_DN	46	0.025341	803	0.486	0.990821	0.473557	1089	0.5012	0.719586	0.666	0.998338	0.722015	1406	0.780357	1
ABRAHAM_MM_VS_AL_UP	39	1.29812	262	0.166	0.970036	0.43684	809	0.414	0.719586	0.497	0.998338	1.41548	163	0.0841487	0.976539
ACE_INHIBITOR_PATHWAY_PHARMGKB	13	-1.41419	1475	0.898	0.998673	0.530487	1452	0.6154	0.721089	0.79	0.998338	1.1155	558	0.353075	0.887442
ACE2PATHWAY	15	0.726535	462	0.266	0.990821	0.387972	469	0.3076	0.719586	0.245	0.890794	1.70507	36	0.00681818	0.426397
ACETAMINOPHENPATHWAY	6	0.414946	588	0.296	0.990821	0.382047	437	0.2626	0.719586	0.217	0.867302	0.666219	1495	0.841237	0.996868
ACETYLCHOLINE_SYNTHESIS	8	0.615591	503	0.268	0.990821	0.410436	607	0.3406	0.719586	0.31	0.943239	0.94884	876	0.5286	0.93223
ACHPATHWAY	16	0.566792	522	0.287	0.990821	0.421891	696	0.3638	0.719586	0.378	0.98023	0.881776	1039	0.632937	1
ACTINYPATHWAY	22	-0.396088	1046	0.648	0.990821	0.550366	1528	0.675	0.733942	0.866	0.998338	0.527031	1645	0.981785	1
AD12_24HRS_DN	22	1.71874	167	0.105	0.96498	0.346888	266	0.218	0.719586	0.132	0.670488	0.646951	1524	0.87965	1
AD12_32HRS_DN	18	0.997454	378	0.21	0.990821	0.324754	185	0.1764	0.719586	0.082	0.503669	0.945388	889	0.523908	0.923931
AD12_48HRS_DN	17	0.832529	424	0.251	0.990821	0.307983	144	0.15	0.719586	0.055	0.37932	0.667944	1491	0.842553	0.999366
AD12_ANY_DN	31	0.750473	451	0.289	0.990821	0.353332	301	0.2364	0.719586	0.129	0.664963	0.651597	1520	0.867273	1
ADDYA_K562_HEMIN_TREATMENT	94	-2.37092	1654	0.972	0.998673	0.528354	1441	0.6074	0.719586	0.907	0.998338	0.646455	1525	0.931818	0.999315
ADIP_DIFF_CLUSTER1	76	-1.06636	1359	0.807	0.998673	0.551269	1533	0.661	0.728989	0.93	0.998338	0.644936	1529	0.91119	1
ADIP_DIFF_CLUSTER2	50	1.61672	192	0.162	0.96498	0.39738	517	0.3284	0.719586	0.32	0.944242	1.34625	213	0.148352	1
ADIP_DIFF_CLUSTER3	39	0.14013	734	0.482	0.990821	0.466263	1028	0.4964	0.719586	0.632	0.998338	1.37523	192	0.104317	0.997693
ADIP_DIFF_CLUSTER4	31	-0.276266	986	0.548	0.990821	0.458875	964	0.4664	0.719586	0.541	0.998338	1.04726	682	0.414873	1
ADIP_DIFF_CLUSTER5	35	1.32562	255	0.191	0.98416	0.469624	1050	0.4928	0.719586	0.588	0.998338	1.65642	45	0.046	1
ADIP_DIFF_UP	79	0.553679	530	0.37	0.990821	0.445376	863	0.4496	0.719586	0.578	0.998338	0.623795	1557	0.957219	1
ADIP_HUMAN_DN	36	-0.486356	1099	0.645	0.990821	0.463518	1005	0.4946	0.719586	0.618	0.998338	0.516871	1651	0.971119	1
ADIP_HUMAN_UP	82	-1.24191	1427	0.906	0.998673	0.443331	853	0.4592	0.719586	0.573	0.998338	0.835778	1161	0.770833	0.942296
ADIP_VS_FIBRO_DN	53	1.41156	234	0.172	0.970036	0.259957	73	0.0902	0.719586	0.013	0.123911	0.986143	791	0.47957	0.924693
ADIP_VS_FIBRO_UP	47	2.08654	107	0.112	0.96498	0.291776	105	0.18	0.719586	0.037	0.294184	0.892115	1010	0.578125	0.933527
ADIP_VS_PREADIP_DN	59	-0.852704	1279	0.752	0.998673	0.463327	1003	0.4928	0.719586	0.651	0.998338	0.748963	1360	0.758813	1
ADIP_VS_PREADIP_UP	47	0.60452	508	0.325	0.990821	0.36165	329	0.2788	0.719586	0.175	0.781717	0.930146	929	0.526316	0.909468
ADIPOCYTE_BRCA_UP	14	1.28404	267	0.188	0.98416	0.308631	145	0.2628	0.719586	0.065	0.424683	1.06883	637	0.397112	1
ADIPOCYTE_PPARG_UP	25	0.519586	544	0.311	0.990821	0.39202	488	0.2994	0.719586	0.261	0.911448	0.98237	803	0.475104	0.923086
ADIPOGENESIS_HMSC_CLASS1_UP	25	0.140527	733	0.498	0.990821	0.352349	297	0.2498	0.719586	0.139	0.678634	1.19038	421	0.234597	0.881685
ADIPOGENESIS_HMSC_CLASS2_UP	19	0.31991	637	0.371	0.990821	0.452419	916	0.4414	0.719586	0.508	0.998338	0.760942	1331	0.822511	0.973588
ADIPOGENESIS_HMSC_CLASS3_UP	77	1.08023	348	0.16	0.96498	0.401196	544	0.3606	0.719586	0.359	0.978863	0.828897	1175	0.737931	1
ADIPOGENESIS_HMSC_CLASS5_UP	17	-2.40479	1658	0.963	0.998673	0.476016	1098	0.5084	0.719586	0.618	0.998338	0.326942	1692	0.994718	0.999592
ADIPOGENESIS_HMSC_CLASS8_DN	49	0.249955	680	0.439	0.990821	0.453197	923	0.472	0.719586	0.58	0.998338	0.64168	1536	0.918072	0.996592
AGED_MOUSE_CEREBELLUM_DN	73	1.30899	259	0.17	0.970036	0.43514	794	0.4478	0.719586	0.519	0.998338	1.20193	401	0.186441	0.890083
AGED_MOUSE_CEREBELLUM_UP	69	-0.385913	1044	0.638	0.990821	0.46701	1033	0.5022	0.719586	0.685	0.998338	1.18224	435	0.195431	0.875651
AGED_MOUSE_CORTEX_DN	65	-1.00031	1339	0.781	0.998673	0.553481	1543	0.642	0.723505	0.937	0.998338	1.09108	594	0.330309	1
AGED_MOUSE_CORTEX_UP	49	-1.40593	1474	0.849	0.998673	0.553558	1545	0.7114	0.751253	0.934	0.998338	1.00407	759	0.457295	1
AGED_MOUSE_HIPPOCAMPUS_ANY_DN	48	-1.12844	1377	0.845	0.998673	0.503412	1295	0.5698	0.719586	0.798	0.998338	0.817518	1210	0.792746	1
AGED_MOUSE_HIPPOCAMPUS_ANY_UP	54	-0.975146	1321	0.811	0.998673	0.479715	1129	0.5274	0.719586	0.694	0.998338	0.800341	1242	0.771379	1
AGED_MOUSE_HIPPOCAMPUS_MULTI_UP	28	-0.343893	1020	0.602	0.990821	0.461552	985	0.4672	0.719586	0.553	0.998338	0.820458	1199	0.701689	1
AGED_MOUSE_HYPOTH_DN	55	0.609383	506	0.327	0.990821	0.546843	1515	0.627	0.721089	0.926	0.998338	1.17315	457	0.235507	1
AGED_MOUSE_HYPOTH_UP	57	-0.589519	1151	0.642	0.990821	0.442066	846	0.4338	0.719586	0.53	0.998338	0.91534	965	0.577899	1
AGED_MOUSE_MUSCLE_DN	41	0.718703	465	0.296	0.990821	0.450848	902	0.4496	0.719586	0.568	0.998338	1.27663	300	0.176471	1
AGED_MOUSE_MUSCLE_UP	38	-1.69469	1552	0.937	0.998673	0.551261	1532	0.6996	0.744899	0.898	0.998338	0.798374	1246	0.791962	0.956574
AGED_MOUSE_NEOCORTEX_DN	60	0.403817	596	0.329	0.990821	0.569161	1588	0.6894	0.739797	0.954	0.998338	0.829421	1173	0.744828	0.946721
AGED_MOUSE_NEOCORTEX_UP	83	0.349591	621	0.381	0.990821	0.463987	1010	0.474	0.719586	0.662	0.998338	0.958837	851	0.507937	1
AGED_MOUSE_RETINA_ANY_DN	21	-0.479442	1091	0.678	0.990821	0.629746	1667	0.7316	0.760217	0.981	0.998338	0.547541	1629	0.971698	1
AGED_MOUSE_RETINA_ANY_UP	30	-0.025609	830	0.508	0.990821	0.586183	1620	0.673	0.733942	0.944	0.998338	0.801602	1239	0.704461	1
AGED_RHESUS_DN	153	1.24856	279	0.173	0.970036	0.372523	376	0.2718	0.719586	0.173	0.774074	1.24641	350	0.153169	1
AGED_RHESUS_UP	295	-1.01948	1348	0.796	0.998673	0.524923	1422	0.6054	0.719586	0.935	0.998338	0.841862	1137	0.854415	0.956656
AGEING_BRAIN_DN	228	1.49881	221	0.16	0.96498	0.417839	669	0.3562	0.719586	0.437	0.998338	1.11347	560	0.278947	1
AGEING_BRAIN_UP	305	0.255383	672	0.47	0.990821	0.421432	693	0.3606	0.719586	0.473	0.998338	1.08365	611	0.318937	1
AGEING_KIDNEY_DN	115	0.170369	716	0.424	0.990821	0.405857	569	0.3764	0.719586	0.368	0.98023	0.955644	860	0.537477	1
AGEING_KIDNEY_SPECIFIC_DN	134	-0.221325	948	0.549	0.990821	0.419296	678	0.3918	0.719586	0.444	0.998338	0.962341	843	0.514286	1
AGEING_KIDNEY_SPECIFIC_UP	163	-1.45357	1490	0.836	0.998673	0.553263	1541	0.6596	0.728989	0.951	0.998338	0.561182	1618	0.985577	1
AGEING_KIDNEY_UP	377	-2.0234	1616	0.917	0.998673	0.510494	1337	0.5454	0.719586	0.909	0.998338	1.15667	488	0.231806	0.87432
AGEING_LYMPH_DN	24	1.12992	330	0.169	0.970036	0.338278	227	0.1978	0.719586	0.108	0.605583	0.888783	1017	0.617328	1
AGPCRPATHWAY	23	0.258124	671	0.384	0.990821	0.371059	368	0.2762	0.719586	0.185	0.803709	0.755509	1351	0.782074	1
AGUIRRE_PANCREAS_CHR1	25	1.83038	148	0.08	0.96498	0.490659	1219	0.5386	0.719586	0.666	0.998338	1.51202	106	0.0903614	0.89157
AGUIRRE_PANCREAS_CHR12	55	-0.769859	1240	0.673	0.990821	0.424251	714	0.4068	0.719586	0.435	0.998338	1.65829	44	0.0314465	0.497783
AGUIRRE_PANCREAS_CHR17	55	-1.09756	1366	0.719	0.996225	0.467501	1037	0.4956	0.719586	0.644	0.998338	0.862078	1080	0.587853	0.952197
AGUIRRE_PANCREAS_CHR18	19	-0.313323	1004	0.569	0.990821	0.463922	1009	0.4706	0.719586	0.566	0.998338	0.705527	1437	0.766316	0.99201
AGUIRRE_PANCREAS_CHR19	65	-0.390204	1045	0.576	0.990821	0.317974	167	0.1992	0.719586	0.063	0.413543	0.870792	1065	0.597536	0.947125
AGUIRRE_PANCREAS_CHR22	75	0.819984	428	0.217	0.990821	0.378418	413	0.3216	0.719586	0.253	0.907456	0.857063	1095	0.609756	0.952469
AGUIRRE_PANCREAS_CHR6	32	2.54111	66	0.063	0.96498	0.4139	634	0.3724	0.719586	0.337	0.944242	1.45152	135	0.110465	0.994125
AGUIRRE_PANCREAS_CHR7	39	-0.47986	1092	0.624	0.990821	0.46196	990	0.477	0.719586	0.607	0.998338	1.57427	73	0.0750552	0.626031
AGUIRRE_PANCREAS_CHR8	55	-1.865	1586	0.917	0.998673	0.502256	1288	0.5642	0.719586	0.793	0.998338	1.39154	181	0.144165	0.886846
AGUIRRE_PANCREAS_CHR9	27	0.401042	597	0.384	0.990821	0.372113	374	0.2668	0.719586	0.187	0.803709	0.921779	952	0.531496	1
AHSPPATHWAY	11	-1.18782	1403	0.873	0.998673	0.60764	1646	0.7262	0.756982	0.958	0.998338	0.650126	1522	0.850325	0.998667
AKAP13PATHWAY	10	0.730678	458	0.196	0.986368	0.41376	632	0.346	0.719586	0.332	0.944242	0.967819	836	0.500982	1
AKAPCENTROSOMEPATHWAY	20	0.996642	380	0.177	0.970036	0.380572	426	0.3138	0.719586	0.216	0.867302	0.972803	822	0.5	1
AKTPATHWAY	25	1.22988	287	0.187	0.98416	0.410921	611	0.3574	0.719586	0.334	0.944242	1.52965	95	0.0670732	0.948415
ALANINE_AND_ASPARTATE_METABOLISM	22	-2.3835	1655	0.994	0.999316	0.650451	1678	0.8658	0.866813	0.991	0.99859	0.486737	1662	0.995807	1
ALCALAY_AML_NPMC_DN	204	1.33695	249	0.204	0.990821	0.468656	1046	0.4696	0.719586	0.725	0.998338	1.10824	568	0.323894	1
ALCALAY_AML_NPMC_UP	146	0.747487	453	0.362	0.990821	0.481321	1141	0.5326	0.719586	0.745	0.998338	0.997326	771	0.441071	1
ALKALOID_BIOSYNTHESIS_II	5	0.31667	640	0.368	0.990821	0.461661	986	0.4622	0.719586	0.515	0.998338	0.764365	1326	0.772043	0.972634
ALKPATHWAY	50	-1.35361	1458	0.89	0.998673	0.501472	1282	0.5666	0.719586	0.787	0.998338	0.770265	1317	0.844037	1
ALTERNATIVEPATHWAY	5	0.159566	725	0.404	0.990821	0.532742	1460	0.5716	0.719586	0.745	0.998338	1.32817	234	0.182008	0.932574
ALZHEIMERS_DISEASE_DN	1238	0.105907	751	0.543	0.990821	0.400825	540	0.318	0.719586	0.268	0.914229	0.9582	852	0.510673	1
ALZHEIMERS_DISEASE_UP	1662	0.405056	594	0.404	0.990821	0.418339	672	0.3462	0.719586	0.382	0.98023	0.886018	1029	0.800933	1
ALZHEIMERS_INCIPIENT_DN	164	1.87918	140	0.059	0.96498	0.30096	123	0.1962	0.719586	0.008	0.081097	0.909671	976	0.601387	1
ALZHEIMERS_INCIPIENT_UP	367	0.066897	779	0.456	0.990821	0.430831	756	0.3736	0.719586	0.558	0.998338	0.811338	1217	0.914634	0.954196
AMINOACYL_TRNA_BIOSYNTHESIS	19	-0.977306	1323	0.745	0.996225	0.400171	535	0.3226	0.719586	0.284	0.937308	0.759753	1335	0.691262	1
AMINOSUGARS_METABOLISM	14	-0.768666	1237	0.77	0.998673	0.490102	1217	0.513	0.719586	0.648	0.998338	0.75763	1342	0.770916	1
AMIPATHWAY	36	0.387343	602.5	0.321	0.990821	0.382646	443	0.3028	0.719586	0.244	0.890794	1.08937	601	0.361809	0.887729
ANDROGEN_AND_ESTROGEN_METABOLISM	22	-1.57955	1526	0.959	0.998673	0.517553	1382	0.6064	0.719586	0.754	0.998338	0.675175	1479	0.887892	1
ANDROGEN_GENES	62	-2.04123	1618	0.976	0.998673	0.462635	996	0.4998	0.719586	0.648	0.998338	1.04794	680	0.352941	0.904973
APOPTOSIS	125	4.88809	8	0	0	0.142211	7	0.1488	0.719586	0	0	1.5104	109	0.0345622	0.700812
APOPTOSIS_GENMAPP	88	5.37845	5	0	0	0.115098	4	0.1426	0.719586	0	0	1.5885	68	0.0297483	0.607638
APOPTOSIS_KEGG	89	3.35842	36	0.008	0.370602	0.199811	31	0.039	0.719586	0.002	0.023092	1.5215	102	0.0394432	0.691191
APPEL_IMATINIB_UP	44	0.702868	471	0.298	0.990821	0.501531	1284	0.554	0.719586	0.777	0.998338	1.16279	474	0.318486	0.876894
ARAPPATHWAY	27	1.61697	190	0.081	0.96498	0.359027	324	0.2368	0.719586	0.143	0.685759	0.881127	1040	0.649694	0.938612
ARENRF2PATHWAY	27	-1.00505	1343	0.822	0.998673	0.510879	1341	0.5812	0.719586	0.772	0.998338	0.853002	1109	0.681081	1
ARFPATHWAY	31	0.998071	377	0.266	0.990821	0.30535	133	0.162	0.719586	0.042	0.31464	1.41097	167	0.122768	0.851809
ARGININE_AND_PROLINE_METABOLISM	56	-0.339567	1017	0.641	0.990821	0.498614	1264	0.5662	0.719586	0.788	0.998338	0.546186	1632	0.975	1
ARGININECPATHWAY	12	-0.186814	928	0.491	0.990821	0.349232	280	0.2106	0.719586	0.136	0.670546	0.885683	1032	0.592668	0.933518
AS3_FIBRO_C1	61	0.299388	648	0.429	0.990821	0.507545	1320	0.5812	0.719586	0.811	0.998338	1.39771	175	0.122137	0.999777
AS3_FIBRO_C2	61	0.299388	648	0.429	0.990821	0.506677	1315	0.5902	0.719586	0.806	0.998338	1.39771	176	0.122137	0.988286
AS3_FIBRO_C3	87	1.12347	333.5	0.223	0.990821	0.383108	445	0.306	0.719586	0.272	0.927471	1.18612	429	0.242144	1
AS3_FIBRO_C4	29	-1.12201	1375	0.827	0.998673	0.546968	1517	0.666	0.731861	0.875	0.998338	0.498999	1656	0.987203	1
AS3_FIBRO_DN	47	-0.119239	878	0.591	0.990821	0.496282	1252	0.5506	0.719586	0.77	0.998338	0.628886	1550	0.956294	1
AS3_FIBRO_UP	87	1.12347	333.5	0.223	0.990821	0.384859	454	0.2966	0.719586	0.282	0.937308	1.18612	428	0.242144	1
AS3_HEK293_DN	17	-1.6059	1531	0.913	0.998673	0.436673	806	0.416	0.719586	0.446	0.998338	0.882902	1038	0.605556	1
AS3_HEK293_UP	9	0.491036	555	0.331	0.990821	0.430422	753	0.3884	0.719586	0.386	0.987274	0.657635	1508	0.87013	1
ASBCELLPATHWAY	12	0.438172	579	0.297	0.990821	0.495572	1248	0.5216	0.719586	0.664	0.998338	1.61928	59	0.027897	0.544687
ASCORBATE_AND_ALDARATE_METABOLISM	8	-1.14815	1383.5	0.896	0.998673	0.540009	1493	0.6182	0.721089	0.8	0.998338	0.563371	1617	0.947991	1
ASTIER_BCELL	96	0.088073	763	0.475	0.990821	0.341534	245	0.231	0.719586	0.116	0.628379	0.794083	1257	0.875223	1
ASTIER_FN_DIFF	98	-0.00316	823	0.509	0.990821	0.354423	307	0.2634	0.719586	0.154	0.718114	0.825519	1184	0.825932	1
ASTON_DEPRESSION_DN	264	-1.2176	1418	0.819	0.998673	0.448643	893	0.4114	0.719586	0.645	0.998338	0.787541	1272	0.855478	0.96062
ASTON_DEPRESSION_UP	72	-1.24319	1428	0.848	0.998673	0.508702	1327	0.5984	0.719586	0.839	0.998338	0.774312	1308	0.85618	0.968346
ASTON_OLIGODENDROGLIA_MYELINATION_SUBSET	34	0.916895	400	0.248	0.990821	0.306862	140	0.1852	0.719586	0.045	0.326875	0.95739	856	0.52043	0.923538
AT1RPATHWAY	66	0.194704	706	0.445	0.990821	0.418267	670	0.389	0.719586	0.43	0.998338	1.41693	159	0.0708955	1
ATMPATHWAY	43	2.02082	118	0.131	0.96498	0.231	45	0.0552	0.719586	0.002	0.023092	1.14692	512	0.307536	0.862438
ATP_SYNTHESIS	20	0.020158	809	0.448	0.990821	0.393504	499	0.307	0.719586	0.264	0.912723	1.15045	499	0.328421	0.872317
ATRBRCAPATHWAY	31	-0.973691	1320	0.736	0.996225	0.353873	305	0.2238	0.719586	0.133	0.670488	0.673397	1482	0.805556	1
ATRIA_UP	283	0.064597	781	0.524	0.990821	0.461547	984	0.4488	0.719586	0.706	0.998338	0.944639	894	0.562654	0.919619
BADPATHWAY	43	3.94509	24	0.001	0.076421	0.181313	23	0.03	0.719586	0	0	1.6597	43	0.010989	0.509092
BAF57_BT549_DN	304	0.866105	417	0.35	0.990821	0.419601	681	0.3416	0.719586	0.464	0.998338	1.05162	669	0.382403	1
BAF57_BT549_UP	228	-1.30703	1448	0.852	0.998673	0.550943	1530	0.646	0.724278	0.946	0.998338	0.672615	1484	0.884941	1
BASSO_GERMINAL_CENTER_CD40_DN	103	0.834299	423	0.269	0.990821	0.392613	493	0.3494	0.719586	0.3	0.943239	0.92853	935	0.603825	0.903822
BASSO_GERMINAL_CENTER_CD40_UP	170	-0.996288	1336	0.769	0.998673	0.486974	1191	0.53	0.719586	0.797	0.998338	1.26951	309	0.17037	0.904595
BASSO_HCL_DIFF	124	0.250431	679	0.441	0.990821	0.423379	705	0.3822	0.719586	0.464	0.998338	0.598903	1585	0.968696	1
BASSO_REGULATORY_HUBS	223	-3.14917	1683	0.988	0.998673	0.558092	1561	0.6794	0.736285	0.954	0.998338	0.779576	1292	0.751342	1
BBCELLPATHWAY	4	0.011867	817	0.482	0.990821	0.521133	1402	0.571	0.719586	0.7	0.998338	1.45679	134	0.0782609	0.801118
B-catenin	57	-0.414289	1058	0.614	0.990821	0.396568	513	0.3318	0.719586	0.316	0.943239	1.08583	607	0.353873	1
BCL2_FAMILY_AND_REG_NETWORK	50	4.184	19	0.001	0.076421	0.206447	34	0.0448	0.719586	0	0	1.43808	144	0.0578842	0.837553
BCNU_GLIOMA_MGMT_24HRS_DN	38	-1.52366	1508	0.925	0.998673	0.584004	1612	0.7356	0.761671	0.963	0.998338	0.604111	1580	0.959746	1
BCNU_GLIOMA_MGMT_48HRS_DN	198	-1.521	1507	0.929	0.998673	0.452308	915	0.4452	0.719586	0.636	0.998338	1.16394	472	0.200466	0.880856
BCNU_GLIOMA_MGMT_48HRS_UP	22	2.87852	50	0.009	0.40634	0.298056	113	0.1254	0.719586	0.04	0.308921	1.03677	698	0.401869	1
BCNU_GLIOMA_NOMGMT_24HRS_UP	17	1.19676	305	0.127	0.96498	0.365052	345	0.257	0.719586	0.169	0.764947	1.18639	427	0.255269	0.870428
BCNU_GLIOMA_NOMGMT_48HRS_DN	40	0.547048	534	0.332	0.990821	0.378403	412	0.285	0.719586	0.232	0.885503	0.986982	790	0.507076	0.924863
BCNU_GLIOMA_NOMGMT_48HRS_UP	22	1.63589	186	0.076	0.96498	0.408673	589	0.3564	0.719586	0.325	0.944242	0.972683	824	0.491611	1
BCRABL_HL60_AFFY_DN	20	-0.86748	1284	0.699	0.99085	0.463069	1002	0.487	0.719586	0.556	0.998338	0.84721	1122	0.630588	0.957764
BCRABL_HL60_AFFY_UP	26	-1.5171	1505	0.882	0.998673	0.62454	1660	0.7284	0.757924	0.983	0.998338	1.39538	179	0.122093	0.967328
BCRABL_HL60_CDNA_DN	48	1.34287	248	0.13	0.96498	0.398737	525	0.3742	0.719586	0.327	0.944242	1.02658	721	0.411494	0.917573
BCRABL_HL60_CDNA_UP	32	0.998242	376	0.3	0.990821	0.389281	474	0.2898	0.719586	0.241	0.890794	1.02142	730	0.440644	1
BCRPATHWAY	71	0.41743	587	0.408	0.990821	0.525855	1425	0.6306	0.721089	0.886	0.998338	1.41417	164	0.0589286	0.971805
BECKER_CANCER_ASSOCIATED_SUBSET_1	12	0.936038	390	0.177	0.970036	0.294567	108	0.1236	0.719586	0.05	0.357515	1.01058	752	0.46696	0.916501
BECKER_CANCER_ASSOCIATED_SUBSET_2	24	-1.76108	1564	0.913	0.998673	0.590267	1628	0.7578	0.776584	0.945	0.998338	0.780982	1286	0.717472	1
BECKER_ESTROGEN_RESPONSIVE_SUBSET_2	18	-0.583354	1148	0.656	0.990821	0.55852	1562	0.6736	0.733942	0.887	0.998338	1.01011	755	0.456989	1
BECKER_IFN_INDUCIBLE_SUBSET_1	9	-1.16662	1394	0.727	0.996225	0.517515	1381	0.5786	0.719586	0.732	0.998338	0.42903	1682	0.970037	1
BECKER_TAMOXIFEN_RESISTANT_DN	81	-1.27774	1439	0.85	0.998673	0.446388	875	0.443	0.719586	0.583	0.998338	1.16714	463	0.260946	1
BECKER_TAMOXIFEN_RESISTANT_UP	55	-0.638316	1180	0.707	0.994202	0.404399	558	0.3392	0.719586	0.358	0.977435	0.822334	1191	0.69873	1
BENNETT_SLE_UP	43	-0.642906	1185	0.528	0.990821	0.450536	900	0.4606	0.719586	0.567	0.998338	1.03828	695	0.465979	0.910512
BENZOATE_DEGRADATION_VIA_COA_LIGATION	11	1.15765	316	0.134	0.96498	0.373909	384	0.2552	0.719586	0.2	0.849368	1.25106	338	0.241779	1
BETA_ALANINE_METABOLISM	27	-0.750762	1226	0.778	0.998673	0.471876	1073	0.4986	0.719586	0.597	0.998338	0.642012	1535	0.937173	1
BETAOXIDATIONPATHWAY	6	2.11203	104	0.026	0.701124	0.322445	178	0.1556	0.719586	0.084	0.511096	0.82742	1177	0.662	0.945786
BHATTACHARYA_ESC_UP	75	-0.423229	1063	0.601	0.990821	0.481951	1147	0.523	0.719586	0.749	0.998338	1.13629	523	0.321154	1
BILE_ACID_BIOSYNTHESIS	30	-0.750882	1227	0.776	0.998673	0.471955	1074	0.5016	0.719586	0.597	0.998338	1.17958	439	0.224638	0.880662
BIOGENIC_AMINE_SYNTHESIS	19	-1.05497	1356	0.825	0.998673	0.552501	1537	0.6466	0.724471	0.871	0.998338	1.16017	478	0.287129	0.881401
BIOPEPTIDESPATHWAY	79	1.70921	171	0.127	0.96498	0.369823	364	0.2748	0.719586	0.221	0.867302	0.929817	931	0.557858	1
BIOSYNTHESIS_OF_STEROIDS	16	-1.90906	1601	0.957	0.998673	0.631531	1668	0.8232	0.829554	0.983	0.998338	0.418628	1684	0.978131	0.997199
BLEO_HUMAN_LYMPH_HIGH_24HRS_UP	130	4.20605	17	0.002	0.143322	0.205709	33	0.0498	0.719586	0	0	1.51182	107	0.0228571	0.718657
BLEO_HUMAN_LYMPH_HIGH_4HRS_UP	29	7.07723	3	0	0	0.106746	2	0.005	0.719586	0	0	2.30803	3	0	0
BLEO_MOUSE_LYMPH_HIGH_24HRS_DN	46	-2.30893	1645	0.972	0.998673	0.593775	1630	0.7776	0.791131	0.979	0.998338	0.582101	1601	0.926136	1
BLEO_MOUSE_LYMPH_HIGH_4HRS_UP	14	-1.42623	1480	0.881	0.998673	0.568505	1583	0.7092	0.749932	0.891	0.998338	0.962231	844	0.518908	0.923817
BLEO_MOUSE_LYMPH_LOW_24HRS_DN	36	-1.72176	1556	0.85	0.998673	0.599211	1635	0.7752	0.789163	0.975	0.998338	0.940841	907	0.545455	1
BLOOD_CLOTTING_CASCADE	21	-1.65464	1543	0.944	0.998673	0.614588	1654	0.7352	0.761671	0.972	0.998338	0.666968	1493	0.886574	0.997566
BLOOD_GROUP_GLYCOLIPID_BIOSYNTHESIS_LACTOSERIES	7	0.077951	771	0.468	0.990821	0.419913	686	0.3752	0.719586	0.374	0.98023	0.683441	1469	0.805845	1
BLOOD_GROUP_GLYCOLIPID_BIOSYNTHESIS_NEOLACTOSERIES	8	-0.155683	909	0.53	0.990821	0.430908	758	0.388	0.719586	0.397	0.998338	0.76749	1320	0.746641	0.972114
BLYMPHOCYTEPATHWAY	15	-0.106386	872	0.488	0.990821	0.42749	732	0.409	0.719586	0.39	0.994274	1.24927	343	0.230425	0.874438
BOQUEST_CD31PLUS_VS_CD31MINUS_DN	307	0.065799	780	0.502	0.990821	0.51815	1387	0.537	0.719586	0.918	0.998338	0.62681	1554	0.97284	1
BOQUEST_CD31PLUS_VS_CD31MINUS_UP	737	-0.830228	1273	0.784	0.998673	0.493627	1238	0.5108	0.719586	0.868	0.998338	0.779345	1293	0.98017	0.968911
BOTULINPATHWAY	4	-1.59344	1529	0.97	0.998673	0.672452	1688	0.8308	0.836218	0.985	0.998572	0.855391	1100	0.653763	0.95082
BRACX_DN	10	-0.202657	938	0.545	0.990821	0.434904	793	0.3792	0.719586	0.421	0.998338	0.955417	861	0.506224	0.924243
BRACX_UP	21	2.26487	92	0.049	0.920046	0.390588	479	0.3066	0.719586	0.256	0.907456	1.36215	199	0.14733	1
BRCA_BRCA1_NEG	140	-2.65837	1669	0.993	0.999316	0.648132	1675	0.779	0.791603	0.998	0.99859	0.642719	1534	0.977444	0.997023
BRCA_BRCA1_POS	106	2.08515	108	0.063	0.96498	0.345742	264	0.2466	0.719586	0.129	0.664963	0.831941	1167	0.735363	0.945007
BRCA_ER_NEG	922	2.70216	62	0.142	0.96498	0.42608	725	0.4062	0.719586	0.503	0.998338	1.03747	697	0.380634	1
BRCA_ER_POS	532	-2.70252	1671	0.963	0.998673	0.539802	1491	0.6048	0.719586	0.949	0.998338	0.539647	1638	1	1
BRCA_PROGNOSIS_NEG	99	3.26274	40	0.035	0.799647	0.288343	100	0.149	0.719586	0.027	0.226138	1.75093	29	0.0142857	0.678155
BRCA_PROGNOSIS_POS	38	-0.756684	1232	0.746	0.996225	0.426921	728	0.3962	0.719586	0.432	0.998338	0.846063	1127	0.634259	0.956728
BRCA1_MES_UP	48	0.331128	630	0.426	0.990821	0.515065	1367	0.6048	0.719586	0.842	0.998338	1.44424	140	0.0672727	0.988637
BRCA1_OVEREXP_DN	152	-2.09318	1626	0.949	0.998673	0.444971	862	0.4266	0.719586	0.603	0.998338	0.595891	1588	0.980198	1
BRCA1_OVEREXP_PROSTATE_DN	103	1.07331	351	0.235	0.990821	0.451747	912	0.4842	0.719586	0.61	0.998338	1.18169	437	0.232852	1
BRCA1_OVEREXP_PROSTATE_UP	211	1.17616	309	0.259	0.990821	0.472115	1077	0.4774	0.719586	0.735	0.998338	1.28552	287	0.117851	1
BRCA1_OVEREXP_UP	224	3.5791	30	0.017	0.598713	0.380238	424	0.271	0.719586	0.204	0.849368	1.60208	63	0.0145719	0.959355
BRCA1_SW480_DN	32	2.05322	115	0.086	0.96498	0.235417	48	0.073	0.719586	0.007	0.071688	1.33266	228	0.165948	0.921845
BRCA1_SW480_UP	50	0.552623	531	0.368	0.990821	0.305459	134	0.1422	0.719586	0.054	0.37932	0.738724	1385	0.808511	1
BRCA1KO_MEF_DN	105	-1.55015	1517	0.908	0.998673	0.427982	739	0.419	0.719586	0.493	0.998338	0.87788	1048	0.606947	1
BRCA2_BRCA1_DN	48	-2.08112	1625	0.976	0.998673	0.63498	1671	0.7842	0.795933	0.994	0.99859	0.743762	1371	0.85814	0.977819
BRCA2_BRCA1_UP	56	2.21728	96	0.03	0.766006	0.452584	918	0.4728	0.719586	0.589	0.998338	1.19464	414	0.217949	1
BREAST_CANCER_ESTROGEN_SIGNALING	165	2.78658	57	0.037	0.801611	0.343985	254	0.224	0.719586	0.071	0.447768	1.12337	544	0.280488	1
BREAST_DUCTAL_CARCINOMA_GENES	20	0.390214	600	0.339	0.990821	0.52271	1411	0.6224	0.721089	0.772	0.998338	1.32813	235	0.212551	1
BREASTCA_THREE_CLASSES	51	-0.357847	1028	0.603	0.990821	0.407571	581	0.3596	0.719586	0.371	0.98023	1.17208	458	0.273438	1
BREASTCA_TWO_CLASSES	179	1.80868	151	0.119	0.96498	0.416509	655	0.3794	0.719586	0.426	0.998338	1.52876	96	0.0315399	0.932182
BRENTANI_ANGIOGENESIS	23	-0.094231	863	0.51	0.990821	0.498554	1262	0.5512	0.719586	0.695	0.998338	1.02128	731	0.434862	1
BRENTANI_CANCER_TESTIS	7	-0.239455	958	0.612	0.990821	0.490095	1216	0.5298	0.719586	0.628	0.998338	1.16639	465	0.336554	1
BRENTANI_CELL_ADHESION	146	-1.02367	1350	0.804	0.998673	0.446885	880	0.454	0.719586	0.589	0.998338	0.696963	1450	0.967828	0.99541
BRENTANI_CELL_CYCLE	132	1.38166	239	0.19	0.98416	0.306235	137	0.161	0.719586	0.049	0.350261	0.766273	1321	0.708333	1
BRENTANI_CYTOSKELETON	37	-0.443281	1075	0.634	0.990821	0.525887	1427	0.6278	0.721089	0.852	0.998338	0.877394	1052	0.633588	1
BRENTANI_DEATH	115	0.5762	518	0.31	0.990821	0.240258	54	0.0656	0.719586	0.007	0.071688	1.38681	183	0.0592417	0.887161
BRENTANI_DNA_METHYLATION_AND_MODIFICATION	33	-1.25023	1430	0.832	0.998673	0.459674	972	0.4814	0.719586	0.544	0.998338	0.401612	1687	1	1
BRENTANI_HORMONAL_FUNCTION	17	-0.259868	977	0.594	0.990821	0.617776	1656	0.719	0.75277	0.975	0.998338	1.05847	662	0.393305	0.899998
BRENTANI_IMMUNE_FUNCTION	69	0.933527	392	0.215	0.990821	0.392001	487	0.3996	0.719586	0.301	0.943239	1.09088	596	0.319196	0.889394
BRENTANI_PROTEIN_MODIFICATION	233	1.03828	364	0.221	0.990821	0.362885	332	0.2432	0.719586	0.141	0.685308	1.03837	694	0.393082	1
BRENTANI_REPAIR	68	-0.339082	1016	0.471	0.990821	0.274676	83	0.1062	0.719586	0.021	0.188402	0.555097	1621	0.911591	1
BRENTANI_SIGNALING	310	2.70197	63	0.053	0.947589	0.342676	250	0.2164	0.719586	0.062	0.412071	0.838096	1152	0.753333	1
BRENTANI_TRANSCRIPTION_FACTORS	119	0.962115	384	0.255	0.990821	0.367567	354	0.283	0.719586	0.194	0.83216	0.700804	1445	0.913495	1
BRENTANI_TRANSPORT	7	-2.0443	1619	0.988	0.998673	0.635433	1672	0.826	0.831881	0.959	0.998338	0.953055	867	0.518145	0.925983
BRENTANI_TRANSPORT_OF_VESICLES	33	1.18786	307	0.173	0.970036	0.371483	370	0.2536	0.719586	0.186	0.803709	0.755543	1349	0.793478	1
BRG1_ALAB_DN	43	-0.212275	944	0.586	0.990821	0.509991	1334	0.581	0.719586	0.811	0.998338	0.650711	1521	0.898734	0.999515
BRG1_ALAB_UP	44	-1.38005	1469	0.857	0.998673	0.370061	365	0.324	0.719586	0.21	0.852941	0.487202	1661	0.991471	1
BRG1_H1299_UP	42	0.328975	632	0.373	0.990821	0.440542	830	0.4186	0.719586	0.512	0.998338	1.46241	125	0.0665434	1
BRG1_SW13_UP	51	0.076279	772	0.478	0.990821	0.472669	1082	0.4938	0.719586	0.662	0.998338	1.03146	710	0.405594	0.916579
BROCKE_IL6	249	-0.15285	904.5	0.611	0.990821	0.416063	653	0.3422	0.719586	0.421	0.998338	0.946006	885	0.558642	1
BROWN_GRAN_MONO_DIFFERENTIATION	132	-0.797441	1255	0.767	0.998673	0.513552	1360	0.57	0.719586	0.861	0.998338	1.21696	383	0.201439	0.883625
BROWN_MYELOID_PROLIF_AND_SELF_RENEWAL	105	-0.486072	1098	0.65	0.990821	0.417301	664	0.3946	0.719586	0.429	0.998338	0.849648	1117	0.649438	0.954064
BRUNO_IL3_DN	77	0.468186	563	0.367	0.990821	0.364598	341	0.2724	0.719586	0.201	0.849368	0.899052	996	0.660592	0.932362
BUT_TSA_UP	27	5.21165	7	0	0	0.167173	17	0.0164	0.719586	0	0	1.01376	747	0.471002	1
BUTANOATE_METABOLISM	27	0.136593	737	0.45	0.990821	0.393183	498	0.3062	0.719586	0.261	0.911448	0.737591	1388	0.81338	1
BYSTROM_IL5_DN	91	0.208606	699	0.389	0.990821	0.374982	391	0.3086	0.719586	0.238	0.890794	0.897401	999	0.606132	0.930594
BYSTROM_IL5_UP	58	0.467102	564	0.324	0.990821	0.536073	1478	0.6394	0.723075	0.893	0.998338	0.91801	958	0.568627	1
BYSTRYKH_FGF3_TARGETS_GLOCUS	8	0.995516	381	0.181	0.970787	0.40218	551	0.326	0.719586	0.286	0.937308	0.740121	1378	0.748491	1
BYSTRYKH_FLI1_TARGETS_GLOCUS	14	0.751671	450	0.192	0.98416	0.438706	818	0.4014	0.719586	0.438	0.998338	1.68363	40	0.0209644	0.452225
BYSTRYKH_HSC_BRAIN_CIS_GLOCUS	41	0.926517	396	0.21	0.990821	0.448532	892	0.4478	0.719586	0.561	0.998338	0.85538	1101	0.675106	0.949094
BYSTRYKH_HSC_BRAIN_TRANS_GLOCUS	171	-1.61171	1533	0.935	0.998673	0.468565	1045	0.4842	0.719586	0.725	0.998338	0.913248	969	0.66747	0.915732
BYSTRYKH_HSC_CIS_GLOCUS	93	-0.482571	1094	0.687	0.99085	0.413443	628	0.3816	0.719586	0.417	0.998338	0.870546	1066	0.720824	0.945868
BYSTRYKH_HSC_TRANS_GLOCUS	857	0.324538	634	0.407	0.990821	0.427305	729	0.392	0.719586	0.511	0.998338	1.15845	480	0.0758018	0.883038
BYSTRYKH_RUNX1_TARGETS_GLOCUS	10	-1.21093	1413	0.901	0.998673	0.584088	1613	0.7396	0.76441	0.925	0.998338	0.546949	1630	0.961255	1
BYSTRYKH_SCP2_CIS_TRANSCRIPTS_GLOCUS	7	0.178597	713	0.363	0.990821	0.415191	647	0.3448	0.719586	0.348	0.966832	1.28474	288	0.201207	0.895137
C21_STEROID_HORMONE_METABOLISM	14	-1.17228	1397	0.874	0.998673	0.552087	1535	0.671	0.733942	0.868	0.998338	1.29811	276	0.177083	0.900388
CACAMPATHWAY	21	2.8709	52	0.021	0.641056	0.322633	179	0.1544	0.719586	0.08	0.501284	1.05882	661	0.394834	1
CALCINEURIN_NF_AT_SIGNALING	160	2.80642	55	0.025	0.683963	0.349577	283	0.256	0.719586	0.088	0.534913	1.01051	754	0.441919	0.914236
CALCINEURINPATHWAY	36	0.293431	653	0.404	0.990821	0.332081	202	0.2056	0.719586	0.095	0.561822	0.896207	1001	0.604598	0.931465
CALCIUM_REGULATION_IN_CARDIAC_CELLS	180	1.29231	265	0.143	0.96498	0.400581	538	0.318	0.719586	0.329	0.944242	1.0919	592	0.290398	0.895354
CALRES_MOUSE_DN	44	0.747228	454	0.248	0.990821	0.40095	541	0.3614	0.719586	0.318	0.944242	1.44663	138	0.0563636	1
CALRES_MOUSE_NEOCORTEX_DN	98	4.12578	22	0.003	0.195836	0.340323	237	0.2978	0.719586	0.116	0.628379	1.33253	229	0.0681818	1
CALRES_MOUSE_NEOCORTEX_UP	78	0.937082	389	0.192	0.98416	0.427893	737	0.3946	0.719586	0.502	0.998338	0.946662	883	0.585542	0.927153
CALRES_MOUSE_UP	48	0.587751	517	0.364	0.990821	0.444194	859	0.429	0.719586	0.528	0.998338	0.841522	1141	0.682635	1
CALRES_RHESUS_DN	81	0.105395	752	0.457	0.990821	0.439863	824	0.4402	0.719586	0.559	0.998338	0.871964	1062	0.703901	1
CALRES_RHESUS_UP	98	1.80988	150	0.087	0.96498	0.282569	94	0.1324	0.719586	0.024	0.209731	1.58391	69	0.0184332	0.61257
CAMPTOTHECIN_PROBCELL_DN	44	-0.286129	991	0.522	0.990821	0.375053	393	0.287	0.719586	0.221	0.867302	0.757951	1340	0.742908	1
CAMPTOTHECIN_PROBCELL_UP	14	0.832191	425	0.22	0.990821	0.260969	74	0.085	0.719586	0.024	0.209731	1.03504	704	0.394678	0.911795
CANCER_NEOPLASTIC_META_UP	85	1.6057	197	0.18	0.970787	0.374256	385	0.2824	0.719586	0.24	0.890794	1.13888	521	0.330769	1
CANCER_UNDIFFERENTIATED_META_UP	94	0.802025	433	0.28	0.990821	0.442341	850	0.4374	0.719586	0.57	0.998338	1.24863	344	0.27853	1
CANCERDRUGS_PROBCELL_DN	19	1.25657	275	0.163	0.96498	0.299925	120	0.1504	0.719586	0.041	0.308921	1.2427	355	0.182609	0.862396
CANCERDRUGS_PROBCELL_UP	15	4.16173	20	0	0	0.180434	22	0.021	0.719586	0.001	0.012012	1.80826	19	0.00219298	0.246372
CANTHARIDIN_DN	58	-3.25858	1687	0.998	1	0.515335	1370	0.623	0.721089	0.841	0.998338	0.778102	1297	0.692308	1
CANTHARIDIN_UP	13	0.023289	804	0.498	0.990821	0.339615	233	0.1988	0.719586	0.115	0.628379	0.858463	1090	0.620172	0.953053
CAPROLACTAM_DEGRADATION	5	2.37152	78	0.023	0.647832	0.350078	286	0.196	0.719586	0.141	0.685308	1.44608	139	0.0794979	0.99352
CARBON_FIXATION	24	-1.32302	1453	0.905	0.998673	0.601415	1640	0.764	0.781993	0.962	0.998338	0.476914	1665	0.994307	1
CARDIACEGFPATHWAY	35	-0.684455	1204	0.7	0.99085	0.525097	1424	0.63	0.721089	0.82	0.998338	1.00373	760	0.481818	1
CARIES_PULP_DN	79	0.712897	466	0.308	0.990821	0.384854	453	0.3206	0.719586	0.286	0.937308	1.18254	434	0.209732	1
CARIES_PULP_HIGH_UP	110	-0.189594	933	0.617	0.990821	0.427971	738	0.4592	0.719586	0.492	0.998338	1.52793	98	0.0178571	0.687564
CARIES_PULP_UP	258	-1.37492	1467	0.861	0.998673	0.395348	510	0.3908	0.719586	0.304	0.943239	1.42076	153	0.0494506	0.871722
CARM_ERPATHWAY	36	2.21571	97	0.051	0.929436	0.356498	314	0.2312	0.719586	0.163	0.743884	1.12535	539	0.298701	1
CARM1PATHWAY	19	1.50727	218	0.104	0.96498	0.258661	70	0.0854	0.719586	0.013	0.123911	0.886486	1027	0.593985	1
CASPASE_ACTIVITY	12	-2.07499	1622	0.979	0.998673	0.589792	1625	0.7324	0.760217	0.934	0.998338	1.09954	576	0.352577	0.90339
CASPASEPATHWAY	33	-0.375808	1036	0.623	0.990821	0.341424	243	0.3152	0.719586	0.103	0.590618	0.824312	1187	0.684783	0.9454
CBLPATHWAY	23	-1.2179	1419	0.825	0.998673	0.520106	1398	0.6108	0.720618	0.762	0.998338	0.840775	1144	0.683036	0.950416
CCR3PATHWAY	38	0.056228	787	0.467	0.990821	0.394751	503	0.3418	0.719586	0.293	0.937308	1.07841	619	0.35619	1
CCR5PATHWAY	38	-1.31941	1452	0.869	0.998673	0.516888	1378	0.6012	0.719586	0.833	0.998338	0.804343	1234	0.743986	1
CD40PATHWAY	19	1.88836	139	0.086	0.96498	0.378643	414	0.284	0.719586	0.208	0.852941	1.21822	382	0.258449	1
CDC25PATHWAY	16	1.98696	122	0.083	0.96498	0.418873	675	0.357	0.719586	0.361	0.979752	1.56815	76	0.0650558	0.958958
CDC42RACPATHWAY	24	-0.027785	832	0.503	0.990821	0.416849	657	0.3618	0.719586	0.354	0.971646	0.945283	890	0.526126	1
CDK5PATHWAY	24	2.71119	60	0.019	0.617855	0.281827	92	0.12	0.719586	0.03	0.248543	1.4162	162	0.0710059	0.984835
CDMACPATHWAY	36	0.960922	385	0.262	0.990821	0.436175	802	0.4116	0.719586	0.495	0.998338	1.39705	178	0.0952381	0.969611
CELL_ADHESION	211	0.773629	442	0.27	0.990821	0.422406	699	0.3734	0.719586	0.467	0.998338	1.02497	726	0.385714	0.914426
CELL_ADHESION_MOLECULE_ACTIVITY	129	0.30318	646	0.426	0.990821	0.427802	735	0.412	0.719586	0.491	0.998338	1.24786	346	0.117073	0.869415
CELL_ADHESION_RECEPTOR_ACTIVITY	44	1.40964	235	0.121	0.96498	0.446465	876	0.4368	0.719586	0.548	0.998338	1.06957	636	0.350649	0.901208
CELL_CYCLE	121	2.12207	103	0.147	0.96498	0.275572	85	0.1098	0.719586	0.022	0.195341	0.7754	1305	0.65666	1
CELL_CYCLE_ARREST	44	1.14541	324	0.203	0.990821	0.29356	106	0.1618	0.719586	0.03	0.248543	0.687983	1463	0.881625	1
CELL_CYCLE_CHECKPOINT	44	-1.26224	1432	0.8	0.998673	0.428549	742	0.397	0.719586	0.439	0.998338	1.17899	442	0.280835	1
CELL_CYCLE_CHECKPOINT_II	16	-0.249371	968	0.53	0.990821	0.3569	316	0.2544	0.719586	0.149	0.703195	0.93172	925	0.568441	1
CELL_CYCLE_KEGG	127	2.06355	113	0.148	0.96498	0.26736	80	0.1012	0.719586	0.015	0.142448	0.943999	896	0.500952	1
CELL_CYCLE_REGULATOR	40	2.8125	54	0.031	0.768262	0.197482	29	0.036	0.719586	0	0	1.08866	603	0.365011	0.886709
CELL_DEATH	22	-0.572639	1145	0.692	0.99085	0.516089	1374	0.5826	0.719586	0.75	0.998338	0.948037	879	0.530499	1
CELL_GROWTH_AND_OR_MAINTENANCE	83	1.50975	216	0.122	0.96498	0.366504	350	0.2842	0.719586	0.208	0.852941	0.863606	1077	0.7046	0.95048
CELL_MOTILITY	145	0.892885	411	0.246	0.990821	0.445674	864	0.43	0.719586	0.584	0.998338	0.88928	1016	0.620629	1
CELL_PROLIFERATION	259	-0.056304	845.5	0.498	0.990821	0.430931	759	0.3796	0.719586	0.534	0.998338	0.975029	818	0.51597	0.921878
CELL_SURFACE_RECEPTOR_LINKED_SIGNAL_TRANSDUCTION	180	0.017093	814	0.492	0.990821	0.394874	505	0.3288	0.719586	0.294	0.937308	1.04095	690	0.396465	0.905991
CELL2CELLPATHWAY	22	0.315996	642	0.391	0.990821	0.486317	1181	0.5354	0.719586	0.647	0.998338	0.916583	961	0.554672	0.913393
CELLCYCLEPATHWAY	45	1.60185	198	0.138	0.96498	0.223771	39	0.077	0.719586	0.001	0.012012	0.696324	1451	0.814645	0.994735
CERAMIDEPATHWAY	48	4.18884	18	0.003	0.195836	0.203963	32	0.035	0.719586	0	0	1.4211	152	0.067623	0.881463
CFTRPATHWAY	21	1.14203	325	0.171	0.970036	0.353624	303	0.231	0.719586	0.143	0.685759	1.02022	733	0.450704	0.92254
CHANG_SERUM_RESPONSE_DN	127	0.211271	698	0.456	0.990821	0.323634	184	0.1888	0.719586	0.072	0.451132	0.856267	1097	0.654028	0.95252
CHANG_SERUM_RESPONSE_UP	158	-1.51875	1506	0.844	0.998673	0.416026	652	0.3656	0.719586	0.421	0.998338	1.07831	620	0.355086	1
CHAUHAN_2ME2	75	-0.070278	851	0.525	0.990821	0.373449	381	0.279	0.719586	0.23	0.880159	1.03359	708	0.416517	1
CHAUVIN_ANDROGEN_REGULATED_GENES	43	-0.632031	1177	0.702	0.991437	0.514968	1364	0.5882	0.719586	0.83	0.998338	0.76878	1319	0.809524	0.971492
CHEMICALPATHWAY	50	1.97013	126	0.112	0.96498	0.248269	59	0.0904	0.719586	0.007	0.071688	1.45758	133	0.0660592	0.808889
CHEN_HOXA5_TARGETS_DN	48	-1.75878	1561	0.948	0.998673	0.480616	1136	0.5392	0.719586	0.698	0.998338	0.643746	1532	0.927757	1
CHEN_HOXA5_TARGETS_UP	196	-0.434466	1070	0.593	0.990821	0.398771	526	0.2956	0.719586	0.32	0.944242	0.873653	1059	0.600753	1
CHEN_LUNG_SURVIVAL	31	-1.55701	1521	0.924	0.998673	0.546963	1516	0.6488	0.725176	0.875	0.998338	0.584094	1597	0.966229	1
CHEOK_HDMTX_DN	5	-0.567344	1139	0.735	0.996225	0.536661	1481	0.6028	0.719586	0.76	0.998338	1.09497	585	0.400394	1
CHEOK_HDMTX_UP	5	1.29653	264	0.126	0.96498	0.318243	168	0.2586	0.719586	0.08	0.501284	0.877453	1051	0.645276	1
CHEOK_LDMTX_MP_DN	6	0.696747	475	0.246	0.990821	0.419801	685	0.3742	0.719586	0.335	0.944242	1.35788	201	0.139423	0.965566
CHEOK_LDMTX_MP_UP	7	-0.822586	1269	0.751	0.998673	0.582178	1608	0.7198	0.752792	0.883	0.998338	0.942268	904	0.541985	1
CHEOK_MP_DN	6	-0.622044	1170	0.684	0.990821	0.543789	1505	0.6324	0.722431	0.788	0.998338	0.729473	1394	0.803738	1
CHEOK_MP_UP	10	-1.67543	1547	0.935	0.998673	0.615499	1655	0.796	0.805014	0.965	0.998338	0.499897	1655	0.954198	1
CHESLER_BRAIN_CIS_GENES	59	-0.250122	969	0.596	0.990821	0.367025	351	0.2654	0.719586	0.187	0.803709	0.662646	1501	0.97651	1
CHESLER_BRAIN_HIGHEST_VARIANCE_GENES	26	0.050118	791	0.468	0.990821	0.334271	209	0.1868	0.719586	0.093	0.561822	0.782713	1284	0.781544	1
CHESLER_BRAIN_NEURAL_HIGH_GENES	25	-0.506628	1108	0.65	0.990821	0.471321	1068	0.4912	0.719586	0.601	0.998338	1.31347	254	0.151515	0.932013
CHESLER_BRAIN_ONLY_SUBSET	28	-0.702217	1210	0.767	0.998673	0.476507	1103	0.5056	0.719586	0.618	0.998338	0.800754	1240	0.692308	0.956939
CHESLER_BRAIN_TRANS_GENES	6	2.50511	71	0.017	0.598713	0.2703	81	0.1048	0.719586	0.031	0.258173	0.787854	1271	0.69697	0.961648
CHESLER_D6MIT150_CIS_GLOCUS	13	0.479543	557	0.332	0.990821	0.446538	878	0.4268	0.719586	0.471	0.998338	1.06286	646	0.408367	1
CHESLER_D6MIT150_NEURAL_TARGETS_GLOCUS	8	-0.694072	1208	0.732	0.996225	0.464838	1018	0.4804	0.719586	0.539	0.998338	1.04911	676	0.402863	0.909827
CHESLER_D6MIT150_TRANSCRIPTION_FACTORS_GLOCUS	9	0.000665	821	0.46	0.990821	0.440432	829	0.4078	0.719586	0.431	0.998338	1.19985	404	0.258727	0.888476
CHESLER_HIGHEST_FOLD_RANGE_GENES	40	0.494726	550	0.34	0.990821	0.41532	648	0.3746	0.719586	0.377	0.98023	1.11937	548	0.281022	1
CHIARETTI_T_ALL	363	-1.82409	1578	0.932	0.998673	0.479417	1128	0.4814	0.719586	0.826	0.998338	0.679647	1475	0.992126	1
CHIARETTI_T_ALL_DIFF	390	-2.06425	1620	0.946	0.998673	0.504062	1298	0.5374	0.719586	0.894	0.998338	0.595477	1589	0.99682	1
CHIARETTI_ZAP70_DIFF	107	1.19783	304	0.146	0.96498	0.323307	183	0.1896	0.719586	0.072	0.451132	1.20554	396	0.18705	0.881957
CHOLESTEROL_BIOSYNTHESIS	17	-2.24774	1641	0.979	0.998673	0.613415	1652	0.7976	0.806151	0.972	0.998338	0.487644	1659	0.94332	1
CHONDROITIN	3	-1.17924	1400.5	0.876	0.998673	0.601828	1641	0.7504	0.771335	0.889	0.998338	0.756039	1347	0.7751	0.973953
CHREBPPATHWAY	24	2.46175	73	0.033	0.784592	0.271359	82	0.0938	0.719586	0.019	0.172615	1.05189	668	0.371938	0.907646
CIRCADIAN_EXERCISE	64	1.00108	375	0.201	0.990238	0.34722	268	0.2142	0.719586	0.125	0.659446	0.733755	1390	0.908497	0.978976
CIRCADIANPATHWAY	7	1.1527	321	0.129	0.96498	0.337388	221	0.1878	0.719586	0.123	0.651689	0.627655	1553	0.919922	1
CIS_RESIST_GASTRIC_UP	14	1.19516	306	0.182	0.972351	0.243251	57	0.0796	0.719586	0.017	0.157946	0.909122	979	0.591837	0.91996
CIS_RESIST_LUNG_DN	19	-1.22515	1422	0.762	0.998673	0.481515	1145	0.5098	0.719586	0.632	0.998338	0.487349	1660	0.965591	1
CIS_RESIST_LUNG_UP	12	4.40728	12	0	0	0.143825	8	0.0148	0.719586	0	0	1.41731	158	0.108407	0.854686
CIS_XPC_DN	233	-0.962707	1318	0.82	0.998673	0.459803	975	0.4528	0.719586	0.681	0.998338	0.742556	1373	0.95599	0.978105
CIS_XPC_UP	173	-1.4252	1479	0.831	0.998673	0.524568	1419	0.6004	0.719586	0.913	0.998338	0.967347	837	0.480392	1
CISPLATIN_PROBCELL_UP	15	4.12351	23	0.001	0.076421	0.179542	21	0.0266	0.719586	0.001	0.012012	1.85477	17	0.00220751	0.170686
CITED1_KO_HET_DN	32	-0.984727	1326	0.79	0.998673	0.560243	1570	0.6834	0.737337	0.905	0.998338	0.970439	829	0.455516	1
CITED1_KO_HET_UP	22	-0.175372	920	0.552	0.990821	0.493695	1240	0.5424	0.719586	0.677	0.998338	1.36713	197	0.0954955	0.999642
CITED1_KO_WT_DN	12	4.24797	16	0	0	0.302884	128	0.1794	0.719586	0.058	0.39328	1.80248	20	0.00558659	1
CITED1_KO_WT_UP	17	-3.53475	1689	0.999	1	0.677377	1690	0.8518	0.854817	0.999	0.999	0.56383	1615	0.862129	1
CITRATE_CYCLE_TCA_CYCLE	22	-1.55547	1520	0.913	0.998673	0.434122	784	0.4128	0.719586	0.437	0.998338	1.06124	653	0.394572	0.902944
CK1PATHWAY	26	2.01557	119	0.039	0.826116	0.251745	63	0.0798	0.719586	0.009	0.088456	1.33521	225	0.138158	0.927617
CLASSICPATHWAY	8	-0.144128	896	0.576	0.990821	0.587445	1622	0.6794	0.736285	0.914	0.998338	1.44706	137	0.104384	0.820967
CMV_24HRS_DN	126	0.377152	609	0.415	0.990821	0.372585	377	0.279	0.719586	0.216	0.867302	0.578741	1602	0.921525	1
CMV_24HRS_UP	83	-0.190377	934	0.616	0.990821	0.41392	635	0.352	0.719586	0.43	0.998338	0.911347	974	0.595506	1
CMV_8HRS_DN	67	-0.257741	974	0.625	0.990821	0.434346	786	0.4354	0.719586	0.515	0.998338	1.2452	353	0.149466	1
CMV_8HRS_UP	49	-1.85108	1585	0.904	0.998673	0.505286	1304	0.5742	0.719586	0.805	0.998338	1.04801	678	0.404018	0.907504
CMV_ALL_DN	170	-0.183077	925	0.549	0.990821	0.378937	416	0.3176	0.719586	0.199	0.849368	0.79272	1261	0.664298	1
CMV_ALL_UP	119	-0.688481	1205	0.744	0.996225	0.399422	530	0.3366	0.719586	0.335	0.944242	0.623301	1558	0.975446	0.999272
CMV_HCMV_6HRS_DN	86	-2.46877	1662	0.984	0.998673	0.551409	1534	0.6896	0.739797	0.946	0.998338	0.628948	1549	0.934932	1
CMV_HCMV_6HRS_UP	40	0.680798	482	0.335	0.990821	0.348447	279	0.2294	0.719586	0.137	0.670546	1.23095	370	0.235732	0.864037
CMV_HCMV_TIMECOURSE_10HRS_DN	24	-0.989349	1329	0.79	0.998673	0.403575	555	0.3318	0.719586	0.297	0.940517	0.54389	1634	0.956284	1
CMV_HCMV_TIMECOURSE_10HRS_UP	24	-1.92584	1604	0.963	0.998673	0.552852	1540	0.6746	0.733942	0.872	0.998338	0.646161	1526	0.888646	0.998193
CMV_HCMV_TIMECOURSE_12HRS_DN	22	-2.01745	1614	0.971	0.998673	0.63386	1670	0.834	0.838941	0.984	0.998572	0.615175	1568	0.930018	1
CMV_HCMV_TIMECOURSE_12HRS_UP	39	-0.570415	1141	0.646	0.990821	0.493151	1237	0.5288	0.719586	0.743	0.998338	0.932996	922	0.518605	0.912238
CMV_HCMV_TIMECOURSE_14HRS_DN	66	1.36146	245	0.143	0.96498	0.262087	75	0.0934	0.719586	0.012	0.11785	1.02715	719	0.408983	0.921212
CMV_HCMV_TIMECOURSE_14HRS_UP	66	1.52676	211	0.136	0.96498	0.285875	97	0.1336	0.719586	0.027	0.226138	0.886862	1024	0.590734	1
CMV_HCMV_TIMECOURSE_16HRS_DN	33	3.38067	34	0.016	0.587768	0.235831	50	0.0614	0.719586	0.007	0.071688	1.58917	67	0.0326087	0.619725
CMV_HCMV_TIMECOURSE_16HRS_UP	78	-0.253385	971	0.556	0.990821	0.497049	1255	0.5752	0.719586	0.803	0.998338	0.968214	834	0.491159	1
CMV_HCMV_TIMECOURSE_18HRS_DN	39	0.250779	677	0.429	0.990821	0.367699	356	0.261	0.719586	0.2	0.849368	1.35723	202	0.117381	0.95869
CMV_HCMV_TIMECOURSE_18HRS_UP	101	-0.160966	912	0.56	0.990821	0.377331	404	0.2812	0.719586	0.235	0.890794	1.02945	715	0.42115	1
CMV_HCMV_TIMECOURSE_1HR_DN	54	0.59869	511	0.316	0.990821	0.361541	328	0.297	0.719586	0.174	0.777811	0.799903	1243	0.792164	1
CMV_HCMV_TIMECOURSE_20HRS_DN	61	-1.56975	1525	0.886	0.998673	0.49186	1227	0.5572	0.719586	0.755	0.998338	0.48221	1663	0.974865	1
CMV_HCMV_TIMECOURSE_20HRS_UP	133	-0.129675	884	0.525	0.990821	0.408851	591	0.364	0.719586	0.381	0.98023	0.97272	823	0.483333	1
CMV_HCMV_TIMECOURSE_24HRS_DN	74	2.83032	53	0.036	0.800616	0.301876	126	0.135	0.719586	0.039	0.30622	0.728905	1397	0.767568	1
CMV_HCMV_TIMECOURSE_24HRS_UP	108	-1.38228	1470	0.861	0.998673	0.451906	913	0.4732	0.719586	0.61	0.998338	0.775594	1304	0.804618	1
CMV_HCMV_TIMECOURSE_48HRS_DN	175	0.216849	694	0.449	0.990821	0.4174	665	0.357	0.719586	0.433	0.998338	0.926079	939	0.56658	0.907902
CMV_HCMV_TIMECOURSE_48HRS_UP	102	0.350878	620	0.408	0.990821	0.412547	618	0.3742	0.719586	0.397	0.998338	0.690263	1460	0.961259	0.997721
CMV_HCMV_TIMECOURSE_4HRS_DN	55	-1.51224	1501	0.894	0.998673	0.471022	1062	0.4946	0.719586	0.658	0.998338	0.743479	1372	0.833955	1
CMV_HCMV_TIMECOURSE_6HRS_DN	73	-1.63921	1538	0.921	0.998673	0.56624	1579	0.7172	0.752235	0.955	0.998338	1.07398	627	0.357143	1
CMV_HCMV_TIMECOURSE_8HRS_DN	27	-0.663252	1195	0.736	0.996225	0.500513	1275	0.5724	0.719586	0.733	0.998338	0.689624	1461	0.897004	1
CMV_HCMV_TIMECOURSE_8HRS_UP	42	0.085339	765	0.453	0.990821	0.403157	554	0.359	0.719586	0.33	0.944242	1.35421	207	0.126794	0.944009
CMV_HCMV_TIMECOURSE_ALL_DN	622	-1.071	1361	0.757	0.998673	0.425816	723	0.3562	0.719586	0.461	0.998338	0.809499	1221	0.767594	1
CMV_HCMV_TIMECOURSE_ALL_UP	698	-1.43515	1483	0.876	0.998673	0.433174	773	0.373	0.719586	0.546	0.998338	0.753154	1356	0.889279	1
CMV_IE86_UP	63	-1.46185	1492	0.621	0.990821	0.356618	315	0.2684	0.719586	0.152	0.710406	0.854927	1103	0.601167	1
CMV_UV-CMV_COMMON_HCMV_6HRS_DN	45	-1.36236	1463	0.893	0.998673	0.508386	1325	0.603	0.719586	0.802	0.998338	0.633061	1541	0.917832	1
CMV_UV-CMV_COMMON_HCMV_6HRS_UP	34	0.466458	565	0.367	0.990821	0.370099	366	0.268	0.719586	0.178	0.789753	1.35484	204	0.174242	0.950281
CMV-CHX_HCMV_6HRS_DN	20	-0.552519	1132	0.644	0.990821	0.400957	542	0.3464	0.719586	0.288	0.937308	0.793961	1258	0.715613	1
CMV-UV_HCMV_6HRS_DN	169	-2.39586	1656	0.985	0.998673	0.499061	1268	0.558	0.719586	0.838	0.998338	0.855992	1099	0.729592	1
CMV-UV_HCMV_6HRS_UP	187	0.71093	468	0.344	0.990821	0.333453	207	0.1874	0.719586	0.044	0.322494	1.07368	629	0.335917	0.898217
COCAINE_BRAIN_4WKS_UP	50	0.802855	431	0.234	0.990821	0.409017	594	0.3618	0.719586	0.374	0.98023	0.973049	821	0.486998	0.922645
COCAINE_BRAIN_5D_UP	70	-0.762292	1235	0.739	0.996225	0.538296	1487	0.6612	0.728989	0.917	0.998338	0.978825	808	0.502475	0.925297
COLLER_MYC_DN	11	0.436634	580	0.333	0.990821	0.212041	35	0.0444	0.719586	0.007	0.071688	1.04146	688	0.434694	0.909924
COLLER_MYC_UP	22	0.742855	456	0.329	0.990821	0.459756	973	0.456	0.719586	0.545	0.998338	1.34023	218	0.177143	1
COMPLEMENT_ACTIVATION_CLASSICAL	10	0.115552	746	0.447	0.990821	0.573173	1596	0.662	0.729175	0.897	0.998338	1.47165	119	0.0914634	0.794548
COMPPATHWAY	13	-0.484865	1096	0.691	0.99085	0.58854	1624	0.7022	0.746729	0.931	0.998338	1.55191	87	0.04	0.637124
CORDERO_KRAS_KD_VS_CONTROL_DN	62	-0.482685	1095	0.648	0.990821	0.491624	1224	0.5718	0.719586	0.754	0.998338	0.668956	1489	0.911422	1
CORDERO_KRAS_KD_VS_CONTROL_UP	101	-1.15313	1389	0.742	0.996225	0.428224	740	0.404	0.719586	0.494	0.998338	0.652414	1518	0.845133	0.999332
CORTEX_ENRICHMENT_EARLY_UP	15	0.996766	379	0.198	0.987681	0.423403	706	0.4216	0.719586	0.373	0.98023	1.56522	78	0.0255474	0.919157
CORTEX_ENRICHMENT_LATE_UP	23	-0.336067	1015	0.617	0.990821	0.470985	1061	0.5078	0.719586	0.6	0.998338	1.26604	312	0.199295	1
CPR_LOW_LIVER_DN	22	-0.893939	1294	0.801	0.998673	0.510891	1343	0.5946	0.719586	0.737	0.998338	0.993771	776	0.478673	0.934865
CPR_LOW_LIVER_UP	16	-0.779369	1244	0.733	0.996225	0.441829	845	0.419	0.719586	0.469	0.998338	1.03113	712	0.411017	0.915011
CPR_NULL_LIVER_DN	14	1.16283	314	0.131	0.96498	0.364175	338	0.2444	0.719586	0.17	0.764947	0.733486	1391	0.811441	0.977888
CPR_NULL_LIVER_UP	30	-1.14747	1382	0.849	0.998673	0.414774	642	0.3568	0.719586	0.344	0.958573	0.777685	1298	0.742004	0.968749
CPR_NULL-LOW_LIVER_UP	15	-0.499788	1101	0.688	0.99085	0.476135	1101	0.4998	0.719586	0.596	0.998338	1.27499	303	0.172632	0.901828
CREB_BRAIN_2WKS_UP	31	0.689154	478	0.287	0.990821	0.353523	302	0.2224	0.719586	0.129	0.664963	0.724493	1404	0.851852	1
CREB_BRAIN_8WKS_DN	57	-0.511268	1113	0.637	0.990821	0.482563	1150	0.5264	0.719586	0.724	0.998338	1.01054	753	0.427778	1
CREB_BRAIN_8WKS_UP	81	-0.54815	1129	0.671	0.990821	0.536617	1479	0.624	0.721089	0.905	0.998338	0.712012	1422	0.892226	1
CREBPATHWAY	50	1.33464	250	0.152	0.96498	0.378931	415	0.2848	0.719586	0.23	0.880159	0.902968	986	0.605166	1
CREMPATHWAY	13	-1.02211	1349	0.704	0.99261	0.484654	1165	0.5222	0.719586	0.627	0.998338	1.12543	538	0.364606	0.887148
CROMER_HYPOPHARYNGEAL_MET_VS_NON_DN	119	-0.62761	1174	0.705	0.993195	0.440738	834	0.4362	0.719586	0.554	0.998338	0.891267	1015	0.591255	1
CROMER_HYPOPHARYNGEAL_MET_VS_NON_UP	109	0.01173	818	0.478	0.990821	0.45841	959	0.4894	0.719586	0.648	0.998338	0.985589	793	0.478648	1
CROONQUIST_IL6_RAS_DN	34	3.51099	31	0.093	0.96498	0.384663	451	0.295	0.719586	0.227	0.87557	1.46009	127	0.148676	1
CROONQUIST_IL6_RAS_UP	30	-0.436517	1072	0.677	0.990821	0.510816	1339	0.5736	0.719586	0.772	0.998338	1.17698	448	0.229213	0.873358
CROONQUIST_IL6_STARVE_UP	47	3.32085	39	0.139	0.96498	0.359932	325	0.2464	0.719586	0.171	0.767922	1.42152	150	0.172691	1
CROONQUIST_IL6_STROMA_UP	59	-1.28764	1442	0.801	0.998673	0.440725	833	0.4316	0.719586	0.522	0.998338	0.543005	1635	0.938704	1
CROONQUIST_RAS_STROMA_DN	30	-1.30703	1447	0.822	0.998673	0.49718	1258	0.5426	0.719586	0.718	0.998338	0.824354	1186	0.637417	1
CROONQUIST_RAS_STROMA_UP	38	-1.16673	1395	0.845	0.998673	0.517011	1379	0.6124	0.720701	0.833	0.998338	0.885815	1030	0.602771	0.935011
CSKPATHWAY	36	0.387343	602.5	0.321	0.990821	0.384825	452	0.3218	0.719586	0.257	0.907456	1.08937	600	0.361809	0.890679
CTLA4PATHWAY	27	-1.81845	1576	0.932	0.998673	0.501469	1281	0.551	0.719586	0.734	0.998338	0.795802	1253	0.628505	0.955043
CTLPATHWAY	16	-1.94502	1608	0.955	0.998673	0.435507	797	0.427	0.719586	0.44	0.998338	1.05807	663	0.39312	0.898492
CXCR4PATHWAY	44	1.19925	303	0.197	0.987681	0.381843	435	0.3006	0.719586	0.243	0.890794	1.46147	126	0.0687732	1
CYANOAMINO_ACID_METABOLISM	2	-0.345383	1021	0.572	0.990821	0.473154	1087	0.4562	0.719586	0.496	0.998338	1.1045	571	0.391837	0.901435
CYSTEINE_METABOLISM	7	0.040269	794	0.497	0.990821	0.519338	1394	0.5922	0.719586	0.729	0.998338	0.621484	1560	0.900794	0.99788
CYTOKINEPATHWAY	31	0.192035	708	0.425	0.990821	0.41685	658	0.3916	0.719586	0.353	0.971646	1.62017	58	0.0331263	0.556065
D4GDIPATHWAY	21	-1.69278	1550	0.95	0.998673	0.378067	410	0.357	0.719586	0.207	0.852941	1.28472	289	0.183445	0.88907
DAC_BLADDER_UP	40	-1.14036	1380	0.731	0.996225	0.459802	974	0.494	0.719586	0.599	0.998338	0.805731	1231	0.631111	0.953877
DAC_CGI_BLADDER_UP	18	0.894667	409	0.299	0.990821	0.444002	855	0.4414	0.719586	0.476	0.998338	1.05623	665	0.412417	0.898045
DAC_FIBRO_DN	14	-0.988573	1328	0.618	0.990821	0.521827	1406	0.6032	0.719586	0.76	0.998338	0.856912	1096	0.63227	1
DAC_FIBRO_UP	27	-0.92092	1305	0.716	0.996225	0.459121	966	0.467	0.719586	0.542	0.998338	1.08655	606	0.36385	0.887109
DAC_IFN_BLADDER_UP	27	-1.01329	1346	0.68	0.990821	0.51806	1386	0.5666	0.719586	0.799	0.998338	1.09317	588	0.431373	0.897701
DAC_PANC_UP	391	1.04633	362	0.284	0.990821	0.488807	1206	0.5038	0.719586	0.848	0.998338	0.931956	924	0.623342	0.910777
DAC_PANC50_UP	58	2.21794	95	0.045	0.893575	0.307463	141	0.1836	0.719586	0.048	0.343089	1.26385	316	0.177489	0.891392
DAVIES_MGUS_MM	48	0.165508	719	0.461	0.990821	0.381786	434	0.3802	0.719586	0.245	0.890794	1.13225	529	0.274157	0.879729
DAVIES_N	28	-0.721471	1215	0.744	0.996225	0.563643	1575	0.62	0.721089	0.911	0.998338	0.65416	1513	0.939164	1
DCPATHWAY	24	0.568957	521	0.276	0.990821	0.391254	482	0.3362	0.719586	0.257	0.907456	1.48694	114	0.0675381	0.764592
DEATHPATHWAY	55	1.51601	214	0.133	0.96498	0.191494	26	0.0354	0.719586	0	0	0.849842	1116	0.648	1
DER_IFNA_UP	91	0.908877	403	0.306	0.990821	0.300985	124	0.1522	0.719586	0.051	0.36222	1.02664	720	0.423913	0.919985
DER_IFNB_DN	10	1.20406	301	0.131	0.96498	0.397155	514	0.3154	0.719586	0.276	0.937308	1.15869	479	0.279383	1
DER_IFNB_UP	119	-0.984134	1325	0.673	0.990821	0.394778	504	0.3386	0.719586	0.311	0.943239	0.57465	1608	0.856333	1
DER_IFNG_DN	12	-1.2567	1431	0.897	0.998673	0.584694	1615	0.7464	0.769391	0.926	0.998338	1.25982	321	0.195021	0.883851
DER_IFNG_UP	88	1.2055	299	0.242	0.990821	0.321372	174	0.1772	0.719586	0.084	0.511096	1.21293	386	0.223913	0.883712
DFOSB_BRAIN_2WKS_UP	37	0.388576	601	0.371	0.990821	0.462311	992	0.4836	0.719586	0.609	0.998338	0.976403	814	0.490054	1
DFOSB_BRAIN_8WKS_UP	54	-1.88751	1593	0.967	0.998673	0.488907	1208	0.5446	0.719586	0.735	0.998338	0.923061	946	0.558824	0.909313
DIAB_NEPH_DN	564	0.152471	729	0.532	0.990821	0.4584	958	0.4276	0.719586	0.708	0.998338	1.20837	391	0.170139	1
DIAB_NEPH_UP	101	0.756031	449	0.302	0.990821	0.296393	111	0.1424	0.719586	0.037	0.294184	0.682492	1472	0.930622	0.999525
DISTECHE_XINACTIVATED_GENES	29	3.20348	42	0.035	0.799647	0.384139	450	0.289	0.719586	0.224	0.867302	1.92588	12	0.00598802	0.391359
DNA_DAMAGE_SIGNALING	148	2.88068	49	0.043	0.872025	0.168606	18	0.019	0.719586	0	0	1.34719	212	0.125	0.946789
DNA_POLYMERASE	7	0.073176	776	0.414	0.990821	0.446344	874	0.4272	0.719586	0.462	0.998338	0.716863	1418	0.812144	1
DNA_REPLICATION_REACTOME	57	-0.451235	1076	0.483	0.990821	0.407636	582	0.345	0.719586	0.363	0.980114	0.613838	1569	0.804688	1
DNAFRAGMENTPATHWAY	12	0.377277	608	0.304	0.990821	0.320814	173	0.2918	0.719586	0.087	0.531766	1.30584	266	0.210131	0.998697
DNMT1_KO_DN	21	0.324089	635	0.389	0.990821	0.510483	1336	0.5904	0.719586	0.735	0.998338	1.35284	210	0.14611	1
DNMT1_KO_UP	95	1.66014	180	0.116	0.96498	0.262459	77	0.0868	0.719586	0.017	0.157946	1.06744	638	0.348592	1
DORSAM_HOXA9_DN	48	0.475402	558	0.393	0.990821	0.425508	721	0.4006	0.719586	0.443	0.998338	1.0508	672	0.395105	1
DORSAM_HOXA9_UP	46	0.606363	507	0.319	0.990821	0.41933	679	0.3912	0.719586	0.415	0.998338	1.45903	130	0.0804196	0.996788
DORSEY_DOXYCYCLINE_UP	48	-0.750929	1228	0.726	0.996225	0.441422	841	0.4234	0.719586	0.514	0.998338	0.555606	1620	0.978972	1
DOX_RESIST_GASTRIC_DN	21	0.686588	479	0.273	0.990821	0.316845	164	0.1738	0.719586	0.068	0.431909	0.728914	1396	0.813627	0.981358
DOX_RESIST_GASTRIC_UP	48	0.840562	422	0.286	0.990821	0.440674	832	0.4344	0.719586	0.511	0.998338	1.15804	484	0.382591	1
DREAMPATHWAY	22	0.206396	701	0.397	0.990821	0.385418	455	0.29	0.719586	0.237	0.890794	0.72487	1403	0.768182	0.982463
DRUG_RESISTANCE_AND_METABOLISM	195	0.236768	683	0.434	0.990821	0.253696	65	0.0674	0.719586	0	0	1.25971	322	0.112469	0.878846
DSRNA_DN	18	0.004039	820	0.516	0.990821	0.451116	904	0.475	0.719586	0.502	0.998338	1.16522	468	0.273703	1
DSRNA_UP	53	-0.998663	1338	0.809	0.998673	0.440877	835	0.4248	0.719586	0.511	0.998338	1.06317	645	0.367596	1
E2F1_DNA_UP	18	1.74412	162	0.171	0.970036	0.398502	523	0.319	0.719586	0.281	0.937308	1.19163	418	0.343373	1
E2F3	159	-2.20664	1638	0.948	0.998673	0.472981	1085	0.5074	0.719586	0.737	0.998338	0.706097	1436	0.892384	1
ECMPATHWAY	34	-0.053719	842	0.522	0.990821	0.404374	557	0.3394	0.719586	0.307	0.943239	1.32533	237	0.107345	1
EDG1PATHWAY	45	-0.037825	836	0.507	0.990821	0.521639	1405	0.6076	0.719586	0.844	0.998338	0.827354	1178	0.707373	0.944278
EEA1PATHWAY	12	2.60814	65	0.047	0.914125	0.352405	298	0.2234	0.719586	0.145	0.694306	1.25421	333	0.25	1
EGF_HDMEC_UP	74	1.33394	251	0.178	0.970036	0.368024	357	0.258	0.719586	0.204	0.849368	0.791192	1265	0.778022	0.958649
EGF_RECEPTOR_SIGNALING_PATHWAY	17	-0.474688	1087	0.66	0.990821	0.483516	1156	0.5286	0.719586	0.638	0.998338	0.608116	1574	0.926441	1
EGFPATHWAY	65	-0.614857	1164	0.661	0.990821	0.475779	1097	0.504	0.719586	0.699	0.998338	1.03093	713	0.419708	1
EGFR_SMRTEPATHWAY	19	0.925916	398	0.243	0.990821	0.429194	748	0.3944	0.719586	0.412	0.998338	1.25067	339	0.214559	1
EICOSANOID_SYNTHESIS	21	-1.49714	1499	0.968	0.998673	0.614247	1653	0.676	0.734558	0.972	0.998338	0.830043	1170	0.727273	0.947184
EIF2PATHWAY	11	1.90707	134	0.078	0.96498	0.310905	152	0.1444	0.719586	0.068	0.431909	1.62263	56	0.0177515	0.933464
EIF4PATHWAY	44	-0.207292	941	0.556	0.990821	0.536733	1482	0.635	0.722961	0.878	0.998338	1.13708	522	0.28839	1
ELECTRON_TRANSPORT	90	-1.35138	1457	0.864	0.998673	0.428417	741	0.4098	0.719586	0.497	0.998338	1.00633	758	0.435897	0.920489
ELECTRON_TRANSPORT_CHAIN	87	-2.1256	1634	0.891	0.998673	0.433213	775	0.415	0.719586	0.522	0.998338	0.575093	1607	0.877551	1
ELECTRON_TRANSPORTER_ACTIVITY	121	-1.88378	1591	0.958	0.998673	0.487992	1201	0.5504	0.719586	0.765	0.998338	0.987038	789	0.488263	0.927063
ELONGINA_KO_DN	175	0.407081	592	0.406	0.990821	0.427431	731	0.3958	0.719586	0.496	0.998338	1.29311	283	0.149201	1
ELONGINA_KO_UP	182	-0.673657	1202	0.68	0.990821	0.485792	1173	0.5318	0.719586	0.793	0.998338	0.599087	1584	0.94041	1
EMT_DN	77	-0.294807	995	0.622	0.990821	0.534839	1471	0.6056	0.719586	0.901	0.998338	1.05098	671	0.379249	1
EMT_UP	85	0.075473	774	0.472	0.990821	0.320523	172	0.1822	0.719586	0.058	0.39328	1.00962	756	0.458629	0.914209
EOSINOPHILSPATHWAY	10	-0.888327	1290	0.809	0.998673	0.596723	1633	0.6766	0.734738	0.946	0.998338	0.49007	1657	0.987013	1
EPHA4PATHWAY	17	-1.2412	1426	0.852	0.998673	0.489408	1210	0.5238	0.719586	0.663	0.998338	0.628315	1552	0.912946	1
EPONFKBPATHWAY	21	2.14693	101	0.079	0.96498	0.225665	42	0.054	0.719586	0.005	0.055989	0.784647	1278	0.713131	0.962585
EPOPATHWAY	39	-0.572314	1144	0.642	0.990821	0.543712	1504	0.6704	0.733942	0.888	0.998338	1.18362	433	0.25046	1
ERBB3PATHWAY	13	-1.77904	1569	0.933	0.998673	0.658465	1684	0.8004	0.808499	0.99	0.99859	0.61756	1566	0.859127	1
ERBB4PATHWAY	17	-0.309358	1001	0.582	0.990821	0.495651	1249	0.5424	0.719586	0.688	0.998338	1.08486	608	0.375899	1
ERK5PATHWAY	24	-1.46134	1491	0.896	0.998673	0.507191	1318	0.5774	0.719586	0.722	0.998338	0.576446	1606	0.950664	1
ERKPATHWAY	56	0.566135	523	0.307	0.990821	0.34377	253	0.2256	0.719586	0.116	0.628379	1.52861	97	0.0358491	0.911313
ERM_KO_SERTOLI_DN	21	-0.615083	1165	0.711	0.994202	0.543501	1503	0.6498	0.725176	0.848	0.998338	1.31237	259	0.151869	0.91398
ERM_KO_TESTES_DN	21	0.382882	606	0.337	0.990821	0.527139	1434	0.6054	0.719586	0.789	0.998338	0.669772	1488	0.85558	1
ERYTHPATHWAY	24	-0.786532	1247	0.788	0.998673	0.398471	522	0.3648	0.719586	0.281	0.937308	0.878482	1046	0.599557	0.942679
ESR_FIBROBLAST_DN	16	1.52034	212	0.103	0.96498	0.408381	588	0.334	0.719586	0.323	0.944242	1.52292	100	0.0587084	0.903279
ESR_FIBROBLAST_UP	55	-0.51922	1117	0.69	0.99085	0.376362	398	0.2788	0.719586	0.22	0.867302	0.605139	1577	0.970588	1
ET743_HELA_DN	18	-1.22658	1423	0.875	0.998673	0.568917	1586	0.7162	0.752235	0.906	0.998338	0.553436	1623	0.954802	1
ET743_HELA_UP	87	-0.463969	1081	0.661	0.990821	0.412815	622	0.3782	0.719586	0.416	0.998338	0.959596	849	0.539088	1
ET743_RESIST_DN	51	-0.473252	1086	0.646	0.990821	0.455041	937	0.4648	0.719586	0.59	0.998338	0.602732	1581	0.935982	1
ET743_RESIST_UP	21	-0.178873	922	0.598	0.990821	0.312484	154	0.169	0.719586	0.063	0.413543	0.734032	1389	0.848168	0.980105
ET743_SARCOMA_24HRS_DN	115	0.821538	427	0.282	0.990821	0.505347	1306	0.6094	0.720472	0.828	0.998338	1.51283	105	0.0698113	0.904958
ET743_SARCOMA_24HRS_UP	12	0.220661	690	0.393	0.990821	0.410001	603	0.3792	0.719586	0.315	0.943239	1.1718	459	0.330073	0.878312
ET743_SARCOMA_48HRS_DN	200	0.657756	490	0.316	0.990821	0.461296	983	0.4624	0.719586	0.691	0.998338	1.35908	200	0.155009	1
ET743_SARCOMA_6HRS_UP	39	-1.55955	1523	0.909	0.998673	0.495796	1250	0.546	0.719586	0.755	0.998338	0.57319	1609	0.953437	1
ET743_SARCOMA_72HRS_DN	254	3.0211	47	0.057	0.96498	0.315893	163	0.1354	0.719586	0.017	0.157946	1.17935	441	0.255639	1
ET743_SARCOMA_72HRS_UP	78	-2.12363	1633	0.974	0.998673	0.498575	1263	0.5592	0.719586	0.809	0.998338	0.598722	1587	0.970075	1
ET743_SARCOMA_DN	301	3.3675	35	0.058	0.96498	0.371061	369	0.235	0.719586	0.167	0.757689	1.32275	241	0.151341	1
ET743_SARCOMA_UP	83	-1.89121	1594	0.955	0.998673	0.540703	1495	0.6536	0.726765	0.911	0.998338	0.693081	1458	0.923611	1
ET743PT650_COLONCA_DN	67	-1.1578	1390	0.8	0.998673	0.525877	1426	0.6534	0.726765	0.886	0.998338	0.747599	1363	0.783681	1
ETCPATHWAY	10	0.817839	429	0.248	0.990821	0.376884	402	0.2728	0.719586	0.21	0.852941	0.644618	1530	0.861328	0.998091
ETSPATHWAY	30	2.08397	109	0.066	0.96498	0.325799	186	0.1694	0.719586	0.074	0.465605	0.776343	1303	0.721545	0.966405
EXTRINSICPATHWAY	13	-0.428051	1065	0.701	0.99085	0.525895	1428	0.5854	0.719586	0.772	0.998338	0.6123	1571	0.900356	1
FALT_BCLL_DN	72	0.177351	714	0.461	0.990821	0.487957	1199	0.5548	0.719586	0.773	0.998338	1.69431	39	0.0116732	0.893815
FALT_BCLL_IG_MUTATED_VS_WT_DN	65	-1.44483	1487	0.896	0.998673	0.535098	1472	0.6662	0.731861	0.891	0.998338	1.27359	305	0.157221	1
FALT_BCLL_IG_MUTATED_VS_WT_UP	74	0.709911	469	0.288	0.990821	0.414234	637	0.3896	0.719586	0.409	0.998338	0.901327	990	0.588129	1
FALT_BCLL_UP	88	-0.644359	1186	0.625	0.990821	0.487782	1198	0.5476	0.719586	0.772	0.998338	0.942067	906	0.505155	0.91211
FASPATHWAY	50	-0.275926	985	0.571	0.990821	0.528179	1438	0.6482	0.725176	0.876	0.998338	0.859574	1086	0.631274	1
FATTY_ACID_BIOSYNTHESIS_PATH_2	10	0.46907	562	0.314	0.990821	0.440263	827	0.3942	0.719586	0.445	0.998338	1.15763	486	0.324111	1
FATTY_ACID_DEGRADATION	24	-0.397677	1047	0.612	0.990821	0.491619	1223	0.539	0.719586	0.667	0.998338	0.846958	1123	0.602881	0.956556
FATTY_ACID_METABOLISM	98	-0.356178	1026	0.603	0.990821	0.408983	592	0.3534	0.719586	0.381	0.98023	0.891276	1014	0.621145	0.933623
FATTY_ACID_SYNTHESIS	17	1.71829	168	0.062	0.96498	0.31429	156	0.1534	0.719586	0.066	0.428115	1.14844	505	0.286325	0.867926
FBW7PATHWAY	18	0.712405	467	0.26	0.990821	0.47606	1100	0.5134	0.719586	0.618	0.998338	0.887437	1021	0.592593	0.936726
FCER1PATHWAY	73	1.0942	342	0.22	0.990821	0.416976	659	0.417	0.719586	0.423	0.998338	1.32625	236	0.0960145	1
FEEDERPATHWAY	10	0.376629	610	0.336	0.990821	0.416687	656	0.3488	0.719586	0.343	0.957338	1.1426	518	0.3	0.868892
FERNANDEZ_MYC_TARGETS	247	3.34648	37	0.004	0.209333	0.213655	36	0.038	0.719586	0	0	1.18861	426	0.164811	0.867275
FERRANDO_CHEMO_RESPONSE_PATHWAY	16	-0.791305	1249	0.716	0.996225	0.46273	998	0.4646	0.719586	0.556	0.998338	1.01083	750	0.479053	1
FERRANDO_LYL1_NEIGHBORS	16	2.27076	91	0.01	0.4283	0.289719	102	0.1546	0.719586	0.032	0.263443	1.78325	21	0.0087146	0.295966
FERRANDO_MLL_T_ALL_DN	109	-1.51565	1503	0.809	0.998673	0.486068	1175	0.5492	0.719586	0.758	0.998338	0.433352	1676	0.987085	1
FERRANDO_MLL_T_ALL_UP	111	-0.703461	1211	0.746	0.996225	0.459202	967	0.4824	0.719586	0.65	0.998338	0.683315	1471	0.946844	1
FERRANDO_T_CELL_DIFFERENTIATION_PATHWAY	19	0.355964	618	0.326	0.990821	0.410556	608	0.393	0.719586	0.332	0.944242	1.29635	277	0.222689	0.900895
FERRANDO_TAL1_NEIGHBORS	24	1.20256	302	0.162	0.96498	0.436761	808	0.4178	0.719586	0.447	0.998338	0.769629	1318	0.703704	0.971602
FERRARI_4HPR_UP	37	-1.83978	1582	0.956	0.998673	0.54646	1513	0.6286	0.721089	0.891	0.998338	1.07295	630	0.37156	0.897367
FETAL_LIVER_ENRICHED_TRANSCRIPTION_FACTORS	95	0.728135	459	0.27	0.990821	0.387451	466	0.3156	0.719586	0.292	0.937308	0.757419	1343	0.828125	1
FETAL_LIVER_VS_ADULT_LIVER_GNF2	68	-0.401056	1051	0.682	0.990821	0.584162	1614	0.6284	0.721089	0.971	0.998338	0.943579	898	0.528761	0.918342
FIBRINOLYSISPATHWAY	13	-1.00207	1340	0.844	0.998673	0.483978	1159	0.5176	0.719586	0.625	0.998338	0.538653	1640	0.963768	1
FLAGELLAR_ASSEMBLY	20	0.020158	809	0.448	0.990821	0.392377	491	0.2978	0.719586	0.262	0.911448	1.15045	498	0.328421	0.87582
FLECHNER_KIDNEY_TRANSPLANT_REJECTION_DN	794	1.06957	353	0.355	0.990821	0.419729	684	0.3502	0.719586	0.448	0.998338	1.06182	650	0.330373	1
FLECHNER_KIDNEY_TRANSPLANT_REJECTION_PBL_DN	91	-1.16609	1393	0.79	0.998673	0.553309	1542	0.693	0.742073	0.947	0.998338	0.814682	1213	0.714032	1
FLECHNER_KIDNEY_TRANSPLANT_REJECTION_PBL_UP	100	-2.80516	1674	0.988	0.998673	0.563519	1573	0.7136	0.751253	0.955	0.998338	0.887592	1020	0.614565	1
FLECHNER_KIDNEY_TRANSPLANT_REJECTION_UP	141	-2.47691	1664	0.937	0.998673	0.486402	1184	0.5152	0.719586	0.758	0.998338	1.1176	554	0.306173	0.887753
FLECHNER_KIDNEY_TRANSPLANT_WELL_DN	41	1.42434	232	0.123	0.96498	0.274801	84	0.101	0.719586	0.019	0.172615	1.32034	247	0.150215	0.926864
FLECHNER_KIDNEY_TRANSPLANT_WELL_PBL_DN	62	0.164639	720	0.476	0.990821	0.528926	1444	0.6202	0.721089	0.874	0.998338	0.782967	1282	0.79682	1
FLECHNER_KIDNEY_TRANSPLANT_WELL_PBL_UP	237	0.250678	678	0.454	0.990821	0.367052	352	0.2366	0.719586	0.154	0.718114	0.92691	937	0.583774	1
FLECHNER_KIDNEY_TRANSPLANT_WELL_UP	824	1.03821	365	0.357	0.990821	0.443757	854	0.4016	0.719586	0.63	0.998338	1.32898	233	0.116279	1
FLOTHO_CASP8AP2_MRD_DIFF	75	0.588473	514	0.337	0.990821	0.347498	271	0.2356	0.719586	0.133	0.670488	1.097	583	0.340757	0.89248
FLUMAZENILPATHWAY	9	-0.140163	893	0.58	0.990821	0.509158	1330	0.5584	0.719586	0.715	0.998338	1.63613	49	0.0206186	0.553887
FMLPPATHWAY	60	3.82314	27	0.004	0.209333	0.391387	483	0.3072	0.719586	0.296	0.940517	1.68339	41	0	0.90808
FOLATE_BIOSYNTHESIS	8	1.08075	347	0.158	0.96498	0.469601	1049	0.483	0.719586	0.553	0.998338	1.11687	555	0.301181	1
FOSBPATHWAY	7	-0.803014	1260	0.684	0.990821	0.467559	1039	0.4776	0.719586	0.55	0.998338	0.450621	1674	0.984221	1
FRASOR_ER_DN	92	-0.619318	1169	0.681	0.990821	0.504958	1302	0.5872	0.719586	0.833	0.998338	0.68555	1465	0.884685	1
FRASOR_ER_UP	43	0.028876	799	0.513	0.990821	0.464842	1019	0.4766	0.719586	0.625	0.998338	0.61236	1570	0.944251	1
FREEPATHWAY	19	0.458638	571	0.369	0.990821	0.412244	617	0.354	0.719586	0.337	0.944242	1.02502	725	0.442718	1
FRUCTOSE_AND_MANNOSE_METABOLISM	26	0.20126	703	0.414	0.990821	0.437835	814	0.4256	0.719586	0.456	0.998338	0.780511	1287	0.764228	0.968318
FSH_GRANULOSA_DN	121	-1.00264	1341.5	0.767	0.998673	0.486968	1190	0.558	0.719586	0.761	0.998338	0.752355	1358	0.774193	0.973871
FSH_GRANULOSA_UP	125	2.06733	112	0.064	0.96498	0.511482	1346	0.5924	0.719586	0.847	0.998338	0.957317	857	0.500921	1
FSH_HUMAN_GRANULOSA_UP	20	2.70438	61	0.02	0.639092	0.298624	116	0.1456	0.719586	0.041	0.308921	1.03894	693	0.422662	1
FSH_OVARY_MCV152_DN	96	1.60846	196	0.177	0.970036	0.435297	795	0.4138	0.719586	0.533	0.998338	1.62289	55	0.0589354	0.978425
FSH_OVARY_MCV152_UP	96	-1.97363	1611	0.929	0.998673	0.573029	1595	0.7158	0.752235	0.972	0.998338	0.803821	1237	0.730973	1
FXRPATHWAY	10	-1.4508	1488	0.928	0.998673	0.628109	1663	0.7748	0.789163	0.975	0.998338	0.809895	1219	0.701349	1
G_PROTEIN_SIGNALING	125	1.83361	145	0.059	0.96498	0.363624	335	0.2612	0.719586	0.179	0.789995	1.19074	420	0.183575	0.884635
G1_TO_S_CELL_CYCLE_REACTOME	112	0.921309	399	0.255	0.990821	0.23579	49	0.0708	0.719586	0.007	0.071688	0.701923	1443	0.820175	0.995153
G13_SIGNALING_PATHWAY	58	-0.061213	848	0.508	0.990821	0.472151	1079	0.4956	0.719586	0.686	0.998338	0.943561	899	0.543333	1
G1PATHWAY	58	-0.154458	908	0.537	0.990821	0.24379	58	0.0866	0.719586	0.01	0.097304	0.7775	1299	0.786192	0.967559
G2PATHWAY	44	3.44849	33	0.022	0.641056	0.156285	12	0.015	0.719586	0	0	1.01454	744	0.435897	0.915342
GABAPATHWAY	10	-0.646134	1187	0.764	0.998673	0.54455	1507	0.6086	0.720029	0.838	0.998338	1.39818	174	0.109914	0.867112
GALACTOSE_METABOLISM	24	0.493232	552	0.334	0.990821	0.387819	467	0.2924	0.719586	0.247	0.890794	0.861676	1081	0.641631	0.951275
GALE_FLT3ANDAPL_DN	18	-0.245857	965	0.583	0.990821	0.389709	477	0.2944	0.719586	0.254	0.907456	0.891367	1013	0.595104	1
GALE_FLT3ANDAPL_UP	55	-1.59	1528	0.934	0.998673	0.421115	692	0.3802	0.719586	0.421	0.998338	0.84093	1143	0.701863	0.951775
GALINDO_ACT_UP	116	0.474568	559	0.455	0.990821	0.41285	623	0.3974	0.719586	0.398	0.998338	0.720688	1408	0.848018	0.986755
GAMMA_ESR_OLD_UNREG	26	-0.150126	901	0.506	0.990821	0.329366	195	0.1982	0.719586	0.084	0.511096	1.13016	531	0.277652	0.882957
GAMMA_ESR_WS_UNREG	32	1.83184	147	0.071	0.96498	0.236814	51	0.071	0.719586	0.007	0.071688	1.41648	160	0.0650995	0.995937
GAMMA_HEXACHLOROCYCLOHEXANE_DEGRADATION	42	-0.623921	1171	0.679	0.990821	0.409163	595	0.352	0.719586	0.352	0.971646	0.674628	1480	0.881048	1
GAMMA_UNIQUE_FIBRO_DN	77	-0.47801	1088	0.636	0.990821	0.53107	1455	0.5948	0.719586	0.891	0.998338	1.19218	417	0.204986	0.888328
GAMMA_UNIQUE_FIBRO_UP	12	-2.12078	1632	0.99	0.998673	0.57129	1591	0.7122	0.751253	0.895	0.998338	1.31256	258	0.147826	0.920566
GAMMA-UV_FIBRO_DN	48	-1.12998	1378	0.859	0.998673	0.499764	1273	0.543	0.719586	0.78	0.998338	0.692917	1459	0.91554	1
GAMMA-UV_FIBRO_UP	47	0.547602	533	0.299	0.990821	0.424743	716	0.3894	0.719586	0.436	0.998338	1.22589	377	0.204797	1
GANGLIOSIDE_BIOSYNTHESIS	10	-0.077416	856	0.49	0.990821	0.421923	697	0.371	0.719586	0.364	0.980114	0.930102	930	0.556818	0.907659
GATA3PATHWAY	24	1.6101	194	0.09	0.96498	0.367655	355	0.305	0.719586	0.176	0.785183	1.08132	614	0.334862	0.893712
GAY_YY1_DN	249	0.076164	773	0.414	0.990821	0.466195	1027	0.4806	0.719586	0.714	0.998338	0.747852	1361	0.784946	1
GAY_YY1_UP	227	2.79829	56	0.012	0.490281	0.310819	151	0.1586	0.719586	0.015	0.142448	1.31037	262	0.0591017	0.907387
GCRPATHWAY	30	1.01677	373	0.212	0.990821	0.384128	449	0.2956	0.719586	0.224	0.867302	1.46404	124	0.0856031	1
GENOTOXINS_24HRS_DISCR	38	-1.18604	1402	0.872	0.998673	0.548979	1526	0.674	0.733942	0.895	0.998338	0.788279	1269	0.717803	1
GENOTOXINS_4HRS_DISCR	44	-1.1015	1367	0.791	0.998673	0.516061	1373	0.5974	0.719586	0.833	0.998338	0.80838	1222	0.688787	0.956624
GENOTOXINS_ALL_24HRS_REG	28	-0.698228	1209	0.73	0.996225	0.3796	419	0.3508	0.719586	0.21	0.852941	0.841758	1138	0.68764	0.955118
GENOTOXINS_ALL_4HRS_REG	24	-0.470321	1084	0.574	0.990821	0.576902	1603	0.714	0.751253	0.925	0.998338	0.82303	1190	0.641879	1
GERY_CEBP_TARGETS	124	-1.60185	1530	0.954	0.998673	0.551204	1531	0.6842	0.737337	0.937	0.998338	0.793267	1260	0.827586	1
GH_AUTOCRINE_DN	115	1.14987	322	0.207	0.990821	0.433023	772	0.4242	0.719586	0.525	0.998338	0.800531	1241	0.78712	1
GH_AUTOCRINE_UP	160	1.22828	289	0.115	0.96498	0.35148	294	0.2172	0.719586	0.095	0.561822	0.998285	769	0.450567	1
GH_EXOGENOUS_ALL_UP	42	0.133277	739	0.449	0.990821	0.498652	1265	0.5592	0.719586	0.762	0.998338	1.10682	569	0.328326	0.897606
GH_EXOGENOUS_ANY_DN	83	0.161797	722	0.454	0.990821	0.413537	630	0.375	0.719586	0.429	0.998338	1.44921	136	0.0394432	0.823183
GH_EXOGENOUS_ANY_UP	222	1.10467	337	0.156	0.96498	0.341527	244	0.2288	0.719586	0.064	0.417872	1.17744	446	0.175772	0.87566
GH_EXOGENOUS_EARLY_DN	9	-0.659261	1194	0.745	0.996225	0.479173	1125	0.4886	0.719586	0.6	0.998338	1.00287	761	0.473333	0.927136
GH_EXOGENOUS_EARLY_UP	27	0.528859	537	0.326	0.990821	0.46733	1036	0.496	0.719586	0.576	0.998338	0.628754	1551	0.930657	1
GH_EXOGENOUS_LATE_DN	71	0.176633	715	0.434	0.990821	0.414778	643	0.366	0.719586	0.412	0.998338	1.33622	224	0.104784	0.931883
GH_EXOGENOUS_LATE_UP	58	0.523575	540	0.328	0.990821	0.376613	401	0.3538	0.719586	0.229	0.880159	1.27761	299	0.1	0.898011
GH_EXOGENOUS_MIDDLE_UP	95	0.898886	407	0.135	0.96498	0.328738	194	0.193	0.719586	0.101	0.579946	0.978501	810	0.478555	0.923965
GH_GHRHR_KO_24HRS_DN	152	2.15195	100	0.053	0.947589	0.340867	240	0.2176	0.719586	0.06	0.399904	0.721615	1407	0.880218	1
GH_GHRHR_KO_24HRS_UP	113	-1.4277	1481	0.919	0.998673	0.449897	899	0.466	0.719586	0.598	0.998338	0.952122	871	0.577997	1
GH_GHRHR_KO_6HRS_DN	26	0.690387	477	0.273	0.990821	0.431473	763	0.4108	0.719586	0.426	0.998338	1.17385	453	0.251397	1
GH_GHRHR_KO_6HRS_UP	56	-1.58537	1527	0.933	0.998673	0.600621	1639	0.7182	0.752398	0.978	0.998338	0.712009	1423	0.919192	1
GH_HYPOPHYSECTOMY_RAT_DN	17	-1.77731	1568	0.971	0.998673	0.623457	1659	0.8088	0.816011	0.98	0.998338	0.477637	1664	0.982418	1
GH_HYPOPHYSECTOMY_RAT_UP	16	-1.75892	1562	0.928	0.998673	0.642166	1673	0.7944	0.803876	0.988	0.99859	0.420482	1683	0.989583	0.998306
GH_IGF_CHONDROCYTES_UP	18	0.876177	413	0.254	0.990821	0.406778	574	0.3306	0.719586	0.315	0.943239	1.06531	643	0.382812	1
GHPATHWAY	50	-1.23269	1425	0.827	0.998673	0.533318	1464	0.63	0.721089	0.886	0.998338	0.81167	1216	0.727437	1
GILDEA_BLADDER_UP	41	-1.30544	1446	0.841	0.998673	0.55252	1538	0.675	0.733942	0.899	0.998338	0.806161	1229	0.674099	1
GLEEVECPATHWAY	59	1.2548	276	0.23	0.990821	0.312915	155	0.1614	0.719586	0.055	0.37932	0.722737	1405	0.868373	1
GLOBOSIDE_METABOLISM	15	0.494913	549	0.347	0.990821	0.311509	153	0.1726	0.719586	0.07	0.446612	0.753771	1355	0.733945	1
GLUCOCORTICOID_MINERALOCORTICOID_METABOLISM	9	-0.669233	1198	0.732	0.996225	0.508211	1324	0.5602	0.719586	0.711	0.998338	1.09786	581	0.345756	0.895854
GLUCONEOGENESIS	61	-0.151946	902.5	0.556	0.990821	0.453756	925	0.4718	0.719586	0.595	0.998338	0.945004	892	0.528261	0.922837
GLUTAMATE_METABOLISM	29	-2.34446	1651	0.984	0.998673	0.647992	1674	0.8494	0.852914	0.993	0.99859	0.507199	1654	0.993617	1
GLUTATHIONE_METABOLISM	28	-0.488845	1100	0.652	0.990821	0.451255	906	0.447	0.719586	0.507	0.998338	0.953357	866	0.519531	1
GLYCEROLIPID_METABOLISM	44	-1.16716	1396	0.877	0.998673	0.524024	1418	0.6144	0.721089	0.85	0.998338	0.965728	839	0.483791	0.921587
GLYCEROPHOSPHOLIPID_METABOLISM	51	-0.31977	1005	0.612	0.990821	0.434629	788	0.4366	0.719586	0.485	0.998338	1.33676	223	0.0723982	0.937865
GLYCINE_SERINE_AND_THREONINE_METABOLISM	38	0.086996	764	0.466	0.990821	0.477377	1110	0.5106	0.719586	0.684	0.998338	0.957399	855	0.488069	0.925661
GLYCOGEN	22	1.04004	363	0.191	0.98416	0.430585	754	0.3886	0.719586	0.418	0.998338	1.55619	85	0.0541586	0.898393
GLYCOGEN_METABOLISM	49	0.927874	395	0.229	0.990821	0.496474	1253	0.5606	0.719586	0.77	0.998338	1.64727	48	0.0133843	1
GLYCOLYSIS	61	-0.151946	902.5	0.556	0.990821	0.456983	952	0.4748	0.719586	0.614	0.998338	0.945004	893	0.528261	0.920777
GLYCOLYSIS_AND_GLUCONEOGENESIS	48	-0.411398	1057	0.622	0.990821	0.432488	767	0.4142	0.719586	0.474	0.998338	0.992027	779	0.489627	0.934773
GLYCOLYSISPATHWAY	8	0.420779	586	0.329	0.990821	0.386494	462	0.2774	0.719586	0.237	0.890794	1.19542	413	0.292	1
GLYCOSAMINOGLYCAN_DEGRADATION	23	-1.41983	1476	0.854	0.998673	0.567528	1581	0.7082	0.749812	0.904	0.998338	1.09108	595	0.361345	0.891777
GLYCOSPHINGOLIPID_METABOLISM	24	-0.831277	1274	0.79	0.998673	0.518543	1391	0.6106	0.720618	0.757	0.998338	1.24618	351	0.209821	0.865278
GLYOXYLATE_AND_DICARBOXYLATE_METABOLISM	10	-1.43911	1484	0.91	0.998673	0.556247	1555	0.6744	0.733942	0.873	0.998338	0.457808	1671	0.991984	1
GN_CAMP_GRANULOSA_DN	92	-2.07638	1623	0.929	0.998673	0.59278	1629	0.747	0.769391	0.989	0.99859	0.802684	1238	0.684932	0.954793
GN_CAMP_GRANULOSA_UP	75	1.44926	228	0.162	0.96498	0.539989	1492	0.6282	0.721089	0.922	0.998338	0.971029	827	0.507659	0.921343
GNATENKO_PLATELET	80	-3.20637	1685.5	0.99	0.998673	0.60012	1637	0.7476	0.769391	0.975	0.998338	0.392118	1689	1	1
GNATENKO_PLATELET_UP	80	-3.20637	1685.5	0.99	0.998673	0.597133	1634	0.7388	0.76405	0.972	0.998338	0.392118	1690	1	0.999819
GO_ROS	27	-0.178874	923	0.563	0.990821	0.509867	1333	0.5796	0.719586	0.769	0.998338	0.675276	1478	0.924214	1
GOLDRATH_CELLCYCLE	33	1.50747	217	0.194	0.98416	0.47987	1132	0.513	0.719586	0.635	0.998338	1.3545	205	0.194059	1
GOLDRATH_CYTOLYTIC	27	-0.23291	952	0.592	0.990821	0.439425	821	0.453	0.719586	0.461	0.998338	1.03077	714	0.408551	0.913457
GOLDRATH_HP	155	0.651207	492	0.268	0.990821	0.337918	225	0.1916	0.719586	0.051	0.36222	0.887727	1019	0.619469	0.937885
GOLDRATH_MEMORY	57	0.022085	806	0.52	0.990821	0.398671	524	0.3286	0.719586	0.327	0.944242	1.0794	616	0.353383	1
GOLUB_ALL_VS_AML_DN	21	-1.78945	1571	0.944	0.998673	0.474323	1093	0.4936	0.719586	0.611	0.998338	0.739164	1382	0.746835	0.975669
GOLUB_ALL_VS_AML_UP	28	-0.2975	997	0.52	0.990821	0.340664	238	0.2294	0.719586	0.101	0.579946	0.874244	1056	0.652015	1
GPCRDB_CLASS_A_RHODOPSIN_LIKE	163	-0.064337	850	0.467	0.990821	0.321795	176	0.1718	0.719586	0.025	0.219794	1.6231	54	0.0128755	0.575598
GPCRDB_CLASS_A_RHODOPSIN_LIKE2	11	0.899955	406	0.193	0.98416	0.401596	545	0.3306	0.719586	0.291	0.937308	1.42362	148	0.123894	0.881336
GPCRDB_CLASS_B_SECRETIN_LIKE	30	-1.86824	1587.5	0.976	0.998673	0.559606	1566	0.6574	0.728989	0.903	0.998338	0.988906	783	0.4846	0.933778
GPCRDB_CLASS_C_METABOTROPIC_GLUTAMATE_PHEROMONE	16	-0.004173	824	0.433	0.990821	0.486087	1176	0.5188	0.719586	0.646	0.998338	0.936006	915	0.543788	0.914799
GPCRDB_OTHER	49	-0.52328	1119	0.695	0.99085	0.354932	309	0.2808	0.719586	0.155	0.721013	1.08864	604	0.334842	0.883831
GPCRPATHWAY	69	1.40704	236	0.118	0.96498	0.41474	641	0.3708	0.719586	0.411	0.998338	1.07641	624	0.338435	1
GPCRS_CLASS_A_RHODOPSIN_LIKE	147	-0.274907	984	0.574	0.990821	0.373374	380	0.2822	0.719586	0.22	0.867302	1.47154	120	0.0653595	0.783268
GPCRS_CLASS_A_RHODOPSIN_LIKE_2	9	0.058954	786	0.418	0.990821	0.446247	873	0.431	0.719586	0.464	0.998338	1.29553	278	0.190889	0.897647
GPCRS_CLASS_B_SECRETIN_LIKE	30	-1.86824	1587.5	0.976	0.998673	0.558673	1564	0.642	0.723505	0.901	0.998338	0.988906	784	0.4846	0.931396
GPCRS_CLASS_C_METABOTROPIC_GLUTAMATE_PHEROMONE	15	-0.100977	868	0.461	0.990821	0.486177	1178	0.528	0.719586	0.632	0.998338	0.997197	772	0.465696	0.93277
GRAEBER_BETA2_INTEGRINS	18	1.66248	178	0.118	0.96498	0.454439	932	0.4476	0.719586	0.517	0.998338	1.34532	214	0.143382	1
GRANDVAUX_IFN_NOT_IRF3_UP	23	-0.503367	1104	0.509	0.990821	0.47171	1071	0.502	0.719586	0.603	0.998338	0.981151	805	0.525253	0.923913
GRANDVAUX_IRF3_DN	25	0.337976	627	0.4	0.990821	0.474349	1094	0.501	0.719586	0.611	0.998338	0.632755	1543	0.933775	1
GRANDVAUX_IRF3_UP	19	-0.79308	1250	0.653	0.990821	0.478952	1123	0.4936	0.719586	0.625	0.998338	0.639765	1538	0.769231	1
GREENBAUM_E2A_DN	24	0.451655	576	0.314	0.990821	0.447367	885	0.427	0.719586	0.488	0.998338	0.829195	1174	0.69161	0.945548
GREENBAUM_E2A_UP	39	1.48584	223	0.217	0.990821	0.55708	1559	0.66	0.728989	0.91	0.998338	1.57267	74	0.0909091	0.991632
GSK3PATHWAY	36	0.414034	589	0.363	0.990821	0.49003	1215	0.5392	0.719586	0.731	0.998338	1.36353	198	0.108527	1
GSPATHWAY	14	1.56177	205	0.117	0.96498	0.28594	98	0.115	0.719586	0.04	0.308921	1.21646	384	0.256579	0.880852
GUO_HEX_DN	66	-0.633632	1178	0.701	0.99085	0.480653	1137	0.5156	0.719586	0.744	0.998338	0.738729	1384	0.859155	1
GUO_HEX_UP	86	-0.461542	1078	0.672	0.990821	0.507486	1319	0.5974	0.719586	0.838	0.998338	0.880217	1041	0.68206	1
H2O2_CSBCOMBINED	18	0.563759	524	0.292	0.990821	0.412151	616	0.3514	0.719586	0.337	0.944242	0.693387	1457	0.831197	0.995441
H2O2_CSBDIFF_C1	38	2.47703	72	0.019	0.617855	0.327362	191	0.2202	0.719586	0.081	0.503669	1.0234	727	0.430147	1
H2O2_CSBDIFF_C2	40	-0.647599	1191	0.682	0.990821	0.360635	327	0.242	0.719586	0.18	0.789995	0.763572	1328	0.812741	1
H2O2_CSBRESCUED_C1_UP	53	1.98018	123	0.065	0.96498	0.2912	104	0.124	0.719586	0.037	0.294184	1.36889	195	0.0806723	1
H2O2_CSBRESCUED_C2_UP	14	0.798333	434	0.206	0.990821	0.457108	953	0.4486	0.719586	0.51	0.998338	0.960569	846	0.528571	0.923879
H2O2_CSBRESCUED_UP	72	2.06824	111	0.061	0.96498	0.328546	193	0.182	0.719586	0.091	0.554633	1.23631	364	0.172174	1
HADDAD_CD45CD7_PLUS_VS_MINUS_DN	102	0.491246	553.5	0.401	0.990821	0.434755	790	0.43	0.719586	0.532	0.998338	0.720037	1411	0.891003	1
HADDAD_CD45CD7_PLUS_VS_MINUS_UP	66	-0.23967	960.5	0.626	0.990821	0.471261	1066	0.4872	0.719586	0.698	0.998338	1.32497	240	0.103704	0.922324
HADDAD_HPCLYMPHO_ENRICHED	332	-3.01899	1680	0.984	0.998673	0.535661	1477	0.6018	0.719586	0.95	0.998338	0.757946	1341	0.834606	0.973864
HADDAD_HSC_CD10_UP	314	-3.15287	1684	0.985	0.998673	0.531008	1454	0.6046	0.719586	0.943	0.998338	0.807623	1224	0.752525	0.955001
HADDAD_HSC_CD7_DN	102	0.491246	553.5	0.401	0.990821	0.441177	837	0.4408	0.719586	0.555	0.998338	0.720037	1410	0.891003	1
HADDAD_HSC_CD7_UP	66	-0.23967	960.5	0.626	0.990821	0.478204	1114	0.5018	0.719586	0.734	0.998338	1.32497	239	0.103704	0.930207
HALMOS_CEBP_DN	69	0.127661	740	0.494	0.990821	0.471715	1072	0.5026	0.719586	0.699	0.998338	0.805285	1232	0.675624	1
HALMOS_CEBP_UP	71	1.02707	369	0.27	0.990821	0.368295	361	0.2906	0.719586	0.205	0.849801	1.24184	358	0.180488	0.860261
HANSON_NFKAPPB_IND	14	-1.91974	1602	0.978	0.998673	0.633623	1669	0.8114	0.818147	0.979	0.998338	0.521953	1647	0.971524	1
HASLINGER_B_CLL_11Q23	29	1.58109	200	0.119	0.96498	0.36576	346	0.2946	0.719586	0.165	0.747817	1.08258	612	0.344765	1
HASLINGER_B_CLL_12	23	0.604352	509	0.31	0.990821	0.481377	1143	0.5226	0.719586	0.631	0.998338	1.49672	111	0.0851064	0.747281
HASLINGER_B_CLL_13Q14	33	-1.54347	1515	0.925	0.998673	0.611156	1650	0.7854	0.796673	0.975	0.998338	0.942588	903	0.552133	0.912797
HASLINGER_B_CLL_17P13	24	-0.869687	1285	0.77	0.998673	0.521431	1403	0.625	0.721089	0.767	0.998338	1.27785	298	0.19697	1
HASLINGER_B_CLL_6Q21	15	-1.08157	1363	0.84	0.998673	0.482542	1149	0.521	0.719586	0.619	0.998338	0.665353	1496	0.892593	1
HASLINGER_B_CLL_MUTATED	21	-0.548777	1130	0.672	0.990821	0.393014	497	0.3046	0.719586	0.262	0.911448	0.72579	1402	0.848432	1
HBX_HCC_DN	35	0.374303	612	0.367	0.990821	0.420881	690	0.3728	0.719586	0.374	0.98023	1.00273	763	0.473282	1
HBX_HCC_UP	23	2.51403	68	0.029	0.750394	0.197113	28	0.1168	0.719586	0.002	0.023092	1.77473	22	0.0177778	0.305221
HBX_HEP_DN	21	0.251592	676	0.4	0.990821	0.471599	1070	0.4874	0.719586	0.603	0.998338	1.01103	749	0.470703	1
HBX_HEP_UP	38	-0.27181	981	0.559	0.990821	0.378995	418	0.3092	0.719586	0.235	0.890794	1.25145	336	0.242009	0.876861
HBX_NL_DN	24	0.241327	682	0.43	0.990821	0.337417	222	0.2914	0.719586	0.105	0.598766	0.923412	945	0.567518	1
HBX_NL_UP	34	2.24555	94	0.031	0.768262	0.248921	61	0.0722	0.719586	0.009	0.088456	1.41635	161	0.0810811	0.848527
HBXPATHWAY	13	-0.726152	1217	0.728	0.996225	0.48312	1154	0.5118	0.719586	0.621	0.998338	0.841932	1135	0.653608	0.958237
HCC_SURVIVAL_GOOD_VS_POOR_DN	132	-1.39942	1473	0.763	0.998673	0.512471	1352	0.6254	0.721089	0.856	0.998338	0.949964	874	0.526012	1
HCC_SURVIVAL_GOOD_VS_POOR_UP	133	0.610289	505	0.264	0.990821	0.43383	782	0.4248	0.719586	0.528	0.998338	1.25547	332	0.11991	0.867498
HCMVPATHWAY	30	1.13474	328	0.215	0.990821	0.40043	537	0.3364	0.719586	0.289	0.937308	1.60887	61	0.0361446	0.993443
HDACI_COLON_BUT_DN	289	0.2593	670	0.457	0.990821	0.518648	1392	0.5512	0.719586	0.919	0.998338	1.08929	602	0.331104	1
HDACI_COLON_BUT_UP	168	-1.53603	1512	0.925	0.998673	0.515202	1368	0.5898	0.719586	0.894	0.998338	0.958197	853	0.541451	0.92582
HDACI_COLON_BUT12HRS_DN	97	-2.66458	1670	0.96	0.998673	0.492644	1232	0.5606	0.719586	0.784	0.998338	0.65923	1506	0.818339	1
HDACI_COLON_BUT12HRS_UP	41	-0.796616	1254	0.75	0.998422	0.448404	891	0.4468	0.719586	0.561	0.998338	0.795414	1254	0.751773	1
HDACI_COLON_BUT16HRS_DN	121	-0.466318	1083	0.573	0.990821	0.5016	1285	0.5752	0.719586	0.817	0.998338	0.604387	1579	0.911565	1
HDACI_COLON_BUT16HRS_UP	40	-1.30293	1445	0.885	0.998673	0.561337	1571	0.6832	0.737337	0.92	0.998338	0.707739	1431	0.885918	1
HDACI_COLON_BUT24HRS_DN	135	0.307193	644	0.401	0.990821	0.476046	1099	0.5142	0.719586	0.721	0.998338	0.901208	992	0.619529	1
HDACI_COLON_BUT24HRS_UP	68	-1.05289	1355	0.837	0.998673	0.479416	1127	0.5258	0.719586	0.74	0.998338	1.09069	597	0.338004	1
HDACI_COLON_BUT2HRS_DN	13	0.022418	805	0.49	0.990821	0.534382	1468	0.6294	0.721089	0.805	0.998338	1.32117	244	0.151277	1
HDACI_COLON_BUT2HRS_UP	68	-0.997788	1337	0.815	0.998673	0.543405	1502	0.6848	0.737337	0.927	0.998338	0.731872	1392	0.913274	1
HDACI_COLON_BUT30MIN_DN	46	1.84117	144	0.104	0.96498	0.290508	103	0.1326	0.719586	0.036	0.294043	1.53174	94	0.0410448	0.958119
HDACI_COLON_BUT48HRS_DN	137	-0.015437	828	0.498	0.990821	0.412062	615	0.415	0.719586	0.395	0.998338	0.87282	1061	0.618887	1
HDACI_COLON_BUT48HRS_UP	99	-1.68173	1548	0.93	0.998673	0.501848	1286	0.5812	0.719586	0.819	0.998338	0.902647	988	0.653165	0.927592
HDACI_COLON_CLUSTER10	47	-1.21382	1415	0.821	0.998673	0.553707	1546	0.7036	0.747491	0.934	0.998338	0.885646	1033	0.633708	0.931774
HDACI_COLON_CLUSTER4	18	-0.334733	1013	0.532	0.990821	0.350648	290	0.2492	0.719586	0.137	0.670546	1.00276	762	0.516187	1
HDACI_COLON_CLUSTER5	31	-0.321041	1006	0.615	0.990821	0.462422	993	0.461	0.719586	0.555	0.998338	0.586133	1596	0.953781	1
HDACI_COLON_CLUSTER6	50	-1.37291	1466	0.763	0.998673	0.391514	484	0.3216	0.719586	0.289	0.937308	0.4626	1670	0.968254	1
HDACI_COLON_CLUSTER7	21	-0.362147	1029	0.603	0.990821	0.514284	1363	0.5688	0.719586	0.746	0.998338	1.32162	243	0.165067	1
HDACI_COLON_CLUSTER8	10	0.233037	686	0.388	0.990821	0.33321	206	0.1742	0.719586	0.109	0.605583	1.16654	464	0.322266	1
HDACI_COLON_CLUSTER9	65	0.463701	567	0.384	0.990821	0.467511	1038	0.5134	0.719586	0.667	0.998338	0.873838	1058	0.707192	1
HDACI_COLON_CUR_DN	47	1.57948	201	0.132	0.96498	0.415388	649	0.3608	0.719586	0.399	0.998338	1.51841	104	0.0471869	0.8919
HDACI_COLON_CUR_UP	134	-2.32959	1647	0.967	0.998673	0.585362	1618	0.7588	0.777139	0.979	0.998338	0.848521	1120	0.7041	1
HDACI_COLON_CUR12HRS_UP	22	-2.12033	1631	0.973	0.998673	0.4989	1267	0.559	0.719586	0.695	0.998338	0.630058	1546	0.905838	1
HDACI_COLON_CUR16HRS_DN	11	1.56399	204	0.131	0.96498	0.329631	197	0.191	0.719586	0.1	0.579946	1.44153	142	0.1	0.989734
HDACI_COLON_CUR24HRS_DN	19	1.57238	203	0.087	0.96498	0.382148	438	0.2826	0.719586	0.219	0.867302	0.974668	819	0.506542	1
HDACI_COLON_CUR24HRS_UP	56	-1.15901	1391	0.823	0.998673	0.556862	1558	0.7126	0.751253	0.943	0.998338	1.15028	501	0.278085	1
HDACI_COLON_CUR2HRS_UP	37	-3.38916	1688	1	1	0.650456	1679	0.8406	0.845079	0.996	0.99859	0.582486	1600	0.959184	1
HDACI_COLON_CUR48HRS_UP	83	-1.74711	1558	0.921	0.998673	0.541171	1496	0.6742	0.733942	0.911	0.998338	1.27994	296	0.148551	1
HDACI_COLON_CURSUL_DN	19	-0.799559	1258	0.689	0.99085	0.445869	867	0.4398	0.719586	0.485	0.998338	0.976347	815	0.527094	1
HDACI_COLON_CURSUL_UP	53	-2.17123	1637	0.974	0.998673	0.56946	1589	0.672	0.733942	0.954	0.998338	1.09359	587	0.313869	1
HDACI_COLON_SUL_DN	247	-0.514325	1116	0.668	0.990821	0.456842	947	0.4324	0.719586	0.658	0.998338	0.859453	1087	0.737374	1
HDACI_COLON_SUL_UP	141	-2.88429	1675	0.997	0.999955	0.600064	1636	0.7072	0.749812	0.986	0.99859	0.805865	1230	0.802817	1
HDACI_COLON_SUL12HRS_DN	29	-1.98195	1612	0.919	0.998673	0.455959	943	0.4592	0.719586	0.528	0.998338	0.706675	1434	0.787456	1
HDACI_COLON_SUL12HRS_UP	30	-1.53181	1511	0.917	0.998673	0.51823	1388	0.5802	0.719586	0.801	0.998338	1.04025	692	0.421793	1
HDACI_COLON_SUL16HRS_DN	89	-1.64149	1540	0.883	0.998673	0.448684	895	0.4618	0.719586	0.602	0.998338	0.549961	1626	0.97048	1
HDACI_COLON_SUL16HRS_UP	50	-3.64158	1691	1	1	0.629537	1666	0.7452	0.769391	0.992	0.99859	0.650031	1523	0.933453	1
HDACI_COLON_SUL24HRS_DN	132	-0.294478	994	0.598	0.990821	0.385505	457	0.3192	0.719586	0.268	0.914229	0.839737	1146	0.707358	1
HDACI_COLON_SUL24HRS_UP	74	-3.65257	1692	1	1	0.582436	1609	0.681	0.73668	0.971	0.998338	0.857239	1092	0.635879	1
HDACI_COLON_SUL2HRS_DN	14	0.146365	730	0.409	0.990821	0.517803	1385	0.5946	0.719586	0.744	0.998338	0.839535	1147	0.65764	1
HDACI_COLON_SUL2HRS_UP	11	-0.796231	1253	0.754	0.998673	0.464954	1020	0.4626	0.719586	0.564	0.998338	0.431387	1679	0.996497	1
HDACI_COLON_SUL30MIN_DN	49	1.75222	160	0.137	0.96498	0.395238	508	0.334	0.719586	0.305	0.943239	1.03137	711	0.437255	1
HDACI_COLON_SUL48HRS_DN	83	-0.272012	982	0.591	0.990821	0.484198	1160	0.534	0.719586	0.757	0.998338	0.728363	1398	0.897436	0.980719
HDACI_COLON_SUL48HRS_UP	105	-2.36878	1653	0.987	0.998673	0.515489	1371	0.5824	0.719586	0.866	0.998338	0.779054	1294	0.824687	1
HDACI_COLON_TSA_DN	65	0.137695	736	0.445	0.990821	0.506092	1312	0.599	0.719586	0.804	0.998338	1.56044	82	0.0304183	0.896366
HDACI_COLON_TSA_UP	106	-0.762055	1234	0.778	0.998673	0.52329	1416	0.6376	0.723075	0.885	0.998338	0.812318	1215	0.819728	1
HDACI_COLON_TSA12HRS_UP	23	-1.43972	1485	0.897	0.998673	0.541242	1497	0.6612	0.728989	0.835	0.998338	0.429097	1681	0.995261	0.998713
HDACI_COLON_TSA24HRS_DN	11	0.979286	383	0.17	0.970036	0.349874	285	0.216	0.719586	0.139	0.678634	1.25006	340	0.233202	1
HDACI_COLON_TSA2HRS_DN	16	0.907823	404	0.223	0.990821	0.463343	1004	0.4672	0.719586	0.56	0.998338	1.09195	591	0.378119	1
HDACI_COLON_TSA2HRS_UP	60	-0.133163	887	0.561	0.990821	0.487184	1193	0.55	0.719586	0.741	0.998338	1.10883	567	0.313187	1
HDACI_COLON_TSA30MIN_DN	16	-0.357017	1027	0.622	0.990821	0.520339	1400	0.603	0.719586	0.764	0.998338	1.75135	28	0.00566038	0.75966
HDACI_COLON_TSA48HRS_DN	6	-1.9856	1613	0.984	0.998673	0.675627	1689	0.8638	0.865322	0.987	0.99859	0.925997	941	0.559387	1
HDACI_COLON_TSA48HRS_UP	30	-0.556349	1133	0.728	0.996225	0.447254	882	0.4318	0.719586	0.491	0.998338	0.91325	968	0.557778	0.917605
HDACI_COLON_TSABUT_DN	33	-0.178151	921	0.49	0.990821	0.377899	408	0.2864	0.719586	0.203	0.849368	1.31347	255	0.181655	0.993564
HDACI_COLON_TSABUT_UP	67	-0.404172	1054	0.68	0.990821	0.522884	1412	0.6278	0.721089	0.879	0.998338	0.916142	963	0.641509	1
HDACPATHWAY	44	1.26413	273	0.14	0.96498	0.413297	626	0.359	0.719586	0.364	0.980114	0.843975	1132	0.69186	1
HEARTFAILURE_ATRIA_DN	169	0.691866	476	0.341	0.990821	0.409928	601	0.34	0.719586	0.384	0.982828	1.31298	256	0.110708	0.988435
HEARTFAILURE_ATRIA_UP	53	-0.260001	978	0.582	0.990821	0.417516	666	0.3788	0.719586	0.408	0.998338	0.954623	864	0.495652	0.924202
HEARTFAILURE_VENTRICLE_DN	99	1.02378	371	0.234	0.990821	0.380712	429	0.3412	0.719586	0.248	0.890794	0.797759	1249	0.8	1
HEATSHOCK_OLD_UP	22	-1.55706	1522	0.921	0.998673	0.51357	1361	0.5834	0.719586	0.745	0.998338	0.698299	1447	0.873614	0.996652
HEATSHOCK_YOUNG_UP	18	0.212472	697	0.402	0.990821	0.486913	1189	0.5278	0.719586	0.647	0.998338	1.04734	681	0.399194	0.90406
HEDVAT_ELF_DN	5	-0.19617	936	0.509	0.990821	0.50242	1290	0.5354	0.719586	0.656	0.998338	1.2019	402	0.268245	1
HEDVAT_ELF_UP	15	-0.54989	1131	0.707	0.994202	0.487	1192	0.521	0.719586	0.636	0.998338	0.815158	1212	0.703325	0.948676
HEMATOP_STEM_ALL_UP	28	-0.286208	992	0.615	0.990821	0.529783	1448	0.6168	0.721089	0.833	0.998338	1.34239	216	0.0941781	1
HEMATOPOESIS_RELATED_TRANSCRIPTION_FACTORS	141	0.318991	638	0.454	0.990821	0.457733	957	0.4652	0.719586	0.645	0.998338	0.878575	1045	0.646362	1
HEME_BIOSYNTHESIS	10	-0.825913	1272	0.782	0.998673	0.536652	1480	0.6364	0.723075	0.809	0.998338	0.883717	1037	0.587002	0.934484
HEPARAN_SULFATE_BIOSYNTHESIS	3	-1.17924	1400.5	0.876	0.998673	0.594345	1631	0.7462	0.769391	0.866	0.998338	0.756039	1346	0.7751	0.975468
HESS_HOXAANMEIS1_DN	59	-1.53817	1513.5	0.818	0.998673	0.401648	546	0.3518	0.719586	0.337	0.944242	0.984162	798	0.495463	1
HESS_HOXAANMEIS1_UP	59	-1.53817	1513.5	0.818	0.998673	0.392653	494	0.3288	0.719586	0.303	0.943239	0.984162	797	0.495463	1
HG_PROGERIA_DN	36	-1.29592	1444	0.815	0.998673	0.547427	1520	0.6412	0.723505	0.892	0.998338	0.683669	1468	0.81203	1
HIF1_TARGETS	62	1.38362	238	0.217	0.990821	0.229738	44	0.072	0.719586	0.009	0.088456	0.91394	967	0.542373	1
HIFPATHWAY	23	1.1305	329	0.191	0.98416	0.358691	321	0.2534	0.719586	0.15	0.703195	1.20544	397	0.240672	1
HINATA_NFKB_DN	30	-0.793914	1251	0.791	0.998673	0.516766	1377	0.5982	0.719586	0.794	0.998338	1.1187	551	0.324786	1
HINATA_NFKB_UP	161	-0.205433	939	0.641	0.990821	0.392181	490	0.3596	0.719586	0.278	0.937308	0.698859	1446	0.840909	1
HIPPOCAMPUS_DEVELOPMENT_NEONATAL	35	-0.217348	946	0.544	0.990821	0.363921	337	0.2572	0.719586	0.159	0.734499	0.898503	997	0.550336	0.931805
HIPPOCAMPUS_DEVELOPMENT_POSTNATAL	60	-1.07626	1362	0.825	0.998673	0.470833	1060	0.501	0.719586	0.684	0.998338	1.21208	388	0.227926	0.877718
HIPPOCAMPUS_DEVELOPMENT_PRENATAL	45	-0.676017	1203	0.632	0.990821	0.451595	910	0.4534	0.719586	0.568	0.998338	0.774723	1306	0.702087	1
HISTIDINE_METABOLISM	27	0.14059	732	0.499	0.990821	0.531491	1458	0.613	0.720701	0.836	0.998338	0.832644	1166	0.656028	1
HIVNEFPATHWAY	96	3.89893	25	0.004	0.209333	0.225042	40	0.0596	0.719586	0.005	0.055989	0.98095	807	0.468124	1
HOFFMANN_BIVSBII_BI	122	1.23057	285	0.183	0.972351	0.466678	1030	0.483	0.719586	0.688	0.998338	0.760779	1332	0.897993	1
HOFFMANN_BIVSBII_BI_TABLE2	205	1.63036	187	0.218	0.990821	0.315242	161	0.1718	0.719586	0.018	0.167865	1.03553	703	0.412668	1
HOFFMANN_BIVSBII_IMVM	90	-0.091851	862	0.522	0.990821	0.434554	787	0.443	0.719586	0.532	0.998338	1.02199	728	0.405759	0.920203
HOFFMANN_BIVSBII_LGBII	120	1.29043	266	0.137	0.96498	0.34483	259	0.2706	0.719586	0.128	0.664963	0.877491	1050	0.727483	0.941248
HOFMANN_MANTEL_LYMPHOMA_VS_LYMPH_NODES_DN	59	0.420928	585	0.344	0.990821	0.366311	349	0.2782	0.719586	0.184	0.803709	0.837116	1157	0.716553	0.946239
HOFMANN_MANTEL_LYMPHOMA_VS_LYMPH_NODES_UP	84	0.471813	561	0.349	0.990821	0.404419	559	0.3428	0.719586	0.382	0.98023	0.866225	1071	0.688889	0.951928
HOFMANN_MDS_CD34_HIGH_RISK	46	3.19148	43	0.005	0.252564	0.334459	212	0.2498	0.719586	0.106	0.598766	1.15155	496	0.277574	1
HOFMANN_MDS_CD34_LOW_AND_HIGH_RISK	55	-0.237483	957	0.629	0.990821	0.511933	1349	0.5734	0.719586	0.834	0.998338	1.13444	525	0.259459	1
HOFMANN_MDS_CD34_LOW_RISK	76	-0.160896	911	0.591	0.990821	0.433177	774	0.4302	0.719586	0.523	0.998338	0.89795	998	0.628842	0.931134
HOGERKORP_ANTI_CD44_DN	19	-0.766376	1236	0.753	0.998673	0.601926	1642	0.7544	0.774507	0.963	0.998338	0.46607	1668	0.991837	1
HOGERKORP_ANTI_CD44_UP	32	0.060417	785	0.499	0.990821	0.409405	598	0.3606	0.719586	0.315	0.943239	1.0674	639	0.371429	0.904754
HOGERKORP_CD44_DN	36	-0.278285	987	0.528	0.990821	0.423575	709	0.3842	0.719586	0.411	0.998338	1.30353	270	0.158986	0.899513
HOGERKORP_CD44_TEMPORALLY_DN	21	-1.08509	1365	0.855	0.998673	0.605972	1644	0.7646	0.782134	0.967	0.998338	0.514927	1652	0.97955	1
HOGERKORP_CD44_TEMPORALLY_UP	25	4.40266	14	0	0	0.176892	20	0.0212	0.719586	0.001	0.012012	1.43567	145	0.102564	0.837368
HOGERKORP_CD44_UP	24	-0.898633	1300	0.824	0.998673	0.479731	1130	0.5044	0.719586	0.627	0.998338	0.982413	802	0.478458	0.925273
HOHENKIRK_MONOCYTE_DEND_DN	164	-1.77638	1567	0.94	0.998673	0.546584	1514	0.6042	0.719586	0.941	0.998338	1.09827	577	0.287293	0.903942
HOHENKIRK_MONOCYTE_DEND_UP	156	1.0471	361	0.241	0.990821	0.493084	1236	0.5262	0.719586	0.82	0.998338	1.30386	269	0.0809399	0.905025
HOUSTIS_ROS	29	-0.23552	955	0.654	0.990821	0.46856	1044	0.4738	0.719586	0.584	0.998338	0.554293	1622	0.960894	1
HOX_GENES	52	-0.327246	1008	0.587	0.990821	0.572379	1592	0.6944	0.742164	0.955	0.998338	0.934548	918	0.529933	0.914358
HPV31_DN	57	0.345661	623	0.393	0.990821	0.3169	165	0.1732	0.719586	0.061	0.40671	1.0634	644	0.405594	0.908096
HPV31_UP	30	1.2191	293	0.116	0.96498	0.422284	698	0.389	0.719586	0.384	0.982828	1.01745	737	0.422374	0.920081
HSC_EARLYPROGENITORS_ADULT	345	-0.892542	1293	0.773	0.998673	0.444041	856	0.4004	0.719586	0.619	0.998338	0.79889	1245	0.833713	0.957199
HSC_EARLYPROGENITORS_FETAL	342	-0.78122	1245.5	0.745	0.996225	0.436903	811	0.3828	0.719586	0.581	0.998338	0.804033	1235	0.826185	0.955394
HSC_EARLYPROGENITORS_SHARED	342	-0.78122	1245.5	0.745	0.996225	0.446561	879	0.4096	0.719586	0.632	0.998338	0.804033	1236	0.826185	0.953809
HSC_HSC_ADULT	264	1.24502	282	0.133	0.96498	0.304765	132	0.117	0.719586	0.007	0.071688	1.37557	191	0.0202532	0.906161
HSC_HSC_FETAL	204	0.440463	578	0.349	0.990821	0.330094	198	0.1666	0.719586	0.039	0.30622	1.13392	527	0.177725	0.878103
HSC_HSC_SHARED	189	0.826107	426	0.244	0.990821	0.317877	166	0.1458	0.719586	0.02	0.180313	1.21235	387	0.112745	0.881312
HSC_HSCANDPROGENITORS_ADULT	512	-0.366112	1031	0.646	0.990821	0.456768	946	0.4532	0.719586	0.711	0.998338	0.919753	956	0.663462	0.909798
HSC_HSCANDPROGENITORS_FETAL	499	-0.233033	953.5	0.595	0.990821	0.450637	901	0.4436	0.719586	0.684	0.998338	0.94745	882	0.597052	0.927318
HSC_HSCANDPROGENITORS_SHARED	499	-0.233033	953.5	0.595	0.990821	0.452932	920	0.4442	0.719586	0.696	0.998338	0.94745	881	0.597052	0.92942
HSC_INTERMEDIATEPROGENITORS_ADULT	100	-0.639951	1181	0.727	0.996225	0.366094	348	0.2722	0.719586	0.19	0.815455	0.746842	1369	0.909263	1
HSC_INTERMEDIATEPROGENITORS_FETAL	110	0.598748	510	0.332	0.990821	0.362575	330	0.2498	0.719586	0.177	0.786165	1.17132	460	0.21673	1
HSC_INTERMEDIATEPROGENITORS_SHARED	88	-0.587684	1150	0.725	0.996225	0.388283	470	0.3098	0.719586	0.297	0.940517	0.79458	1255	0.791745	1
HSC_LATEPROGENITORS_ADULT	360	1.9205	133	0.071	0.96498	0.344549	258	0.233	0.719586	0.066	0.428115	1.18169	436	0.188482	1
HSC_LATEPROGENITORS_FETAL	356	1.95813	128	0.069	0.96498	0.338438	231	0.219	0.719586	0.056	0.385263	1.12925	532	0.24957	1
HSC_LATEPROGENITORS_SHARED	351	2.06187	114	0.06	0.96498	0.334406	210	0.2204	0.719586	0.045	0.326875	1.14587	514	0.229965	1
HSC_LTHSC_ADULT	290	-0.794685	1252	0.804	0.998673	0.438982	820	0.399	0.719586	0.589	0.998338	0.930188	928	0.67341	0.9113
HSC_LTHSC_FETAL	223	-0.894307	1296.5	0.827	0.998673	0.468202	1041	0.4584	0.719586	0.725	0.998338	0.84153	1140	0.862434	0.952232
HSC_LTHSC_SHARED	223	-0.894307	1296.5	0.827	0.998673	0.460517	978	0.4448	0.719586	0.686	0.998338	0.84153	1139	0.862434	0.953938
HSC_MATURE_ADULT	268	-1.63765	1537	0.932	0.998673	0.548853	1525	0.6406	0.723496	0.959	0.998338	0.682189	1473	0.993432	1
HSC_MATURE_FETAL	243	-0.993231	1332	0.825	0.998673	0.581106	1606	0.6776	0.735352	0.972	0.998338	0.779628	1291	0.923461	1
HSC_MATURE_SHARED	194	-0.862806	1282	0.792	0.998673	0.517454	1380	0.5922	0.719586	0.896	0.998338	0.812741	1214	0.860034	1
HSC_STHSC_ADULT	36	-1.97119	1609	0.965	0.998673	0.513289	1358	0.5988	0.719586	0.828	0.998338	0.449559	1675	1	1
HSC_STHSC_FETAL	32	-2.3346	1648.5	0.984	0.998673	0.534165	1467	0.6394	0.723075	0.84	0.998338	0.433246	1677	0.984199	1
HSC_STHSC_SHARED	32	-2.3346	1648.5	0.984	0.998673	0.52913	1445	0.6126	0.720701	0.83	0.998338	0.433246	1678	0.984199	0.999557
HSIAO_LIVER_SPECIFIC_GENES	274	-2.4145	1659	0.979	0.998673	0.5958	1632	0.6862	0.737337	0.993	0.99859	1.06244	648	0.327628	0.90506
HSP27PATHWAY	35	2.91242	48	0.025	0.683963	0.282618	95	0.1196	0.719586	0.026	0.222403	1.87989	14	0.00860215	0.159246
HTERT_DN	75	-1.55228	1518	0.92	0.998673	0.53058	1453	0.6034	0.719586	0.9	0.998338	0.93608	914	0.532731	0.916584
HTERT_UP	63	3.03588	46	0.013	0.506507	0.234987	47	0.0662	0.719586	0.009	0.088456	1.31686	250	0.144444	1
HUMAN_CD34_ENRICHED_TRANSCRIPTION_FACTORS	248	-1.05959	1357	0.793	0.998673	0.505041	1303	0.5446	0.719586	0.858	0.998338	0.940259	908	0.542962	1
HUMAN_MITODB_6_2002	398	0.159338	726	0.394	0.990821	0.396088	512	0.2898	0.719586	0.317	0.944242	0.741743	1376	0.791411	0.976303
HUMAN_TISSUE_KIDNEY	13	-0.096209	866	0.499	0.990821	0.436118	801	0.3938	0.719586	0.424	0.998338	1.49173	112	0.0575221	0.756004
HUMAN_TISSUE_LIVER	46	-0.095231	865	0.5	0.990821	0.46169	987	0.4752	0.719586	0.615	0.998338	1.33423	227	0.123894	0.923477
HUMAN_TISSUE_PANCREAS	67	1.09893	341	0.163	0.96498	0.417074	660	0.3922	0.719586	0.423	0.998338	1.20719	393	0.2079	0.880982
HUMAN_TISSUE_PLACENTA	36	-0.109241	873	0.52	0.990821	0.476822	1107	0.5026	0.719586	0.683	0.998338	0.68647	1464	0.888087	1
HUMAN_TISSUE_SALIVARY	17	-0.385359	1043	0.612	0.990821	0.492682	1233	0.5492	0.719586	0.67	0.998338	1.70549	35	0.0122449	0.442766
HUMAN_TISSUE_TESTIS	72	1.06884	354	0.164	0.96498	0.386697	463	0.3044	0.719586	0.281	0.937308	1.17742	447	0.265957	1
HUMAN_TISSUE_THYMUS	35	-1.9341	1605	0.899	0.998673	0.520176	1399	0.5878	0.719586	0.808	0.998338	1.07033	635	0.395181	0.901943
HYPERME_COLONCA_SW48	9	-0.439613	1074	0.684	0.990821	0.532875	1461	0.6054	0.719586	0.775	0.998338	0.765468	1324	0.727273	1
HYPERTROPHY_MODEL	31	2.18643	99	0.054	0.956413	0.338347	230	0.2012	0.719586	0.098	0.579946	1.13433	526	0.274336	0.880231
HYPOPHYSECTOMY_RAT_DN	56	-0.981553	1324	0.815	0.998673	0.515975	1372	0.605	0.719586	0.844	0.998338	0.652566	1517	0.942529	1
HYPOPHYSECTOMY_RAT_UP	34	0.914662	402	0.239	0.990821	0.478364	1116	0.5016	0.719586	0.628	0.998338	0.677662	1477	0.877514	1
HYPOXIA_FIBRO_UP	24	-0.462313	1079	0.596	0.990821	0.450996	903	0.4492	0.719586	0.501	0.998338	1.17463	451	0.318264	1
HYPOXIA_NORMAL_UP	210	1.08846	344	0.235	0.990821	0.377833	407	0.256	0.719586	0.196	0.841285	1.06171	651	0.348837	1
HYPOXIA_RCC_NOVHL_UP	51	-0.987563	1327	0.805	0.998673	0.566772	1580	0.7208	0.752792	0.951	0.998338	0.694899	1454	0.891753	1
HYPOXIA_RCC_UP	87	0.789137	438	0.247	0.990821	0.29423	107	0.1286	0.719586	0.041	0.308921	1.07381	628	0.362869	0.90062
HYPOXIA_REG_UP	58	1.67427	175	0.17	0.970036	0.34425	256	0.228	0.719586	0.116	0.628379	1.30721	264	0.20434	1
HYPOXIA_REVIEW	132	-0.235579	956	0.613	0.990821	0.381036	431	0.2934	0.719586	0.248	0.890794	0.791621	1264	0.743816	1
ICF_DN	23	1.25894	274	0.167	0.970036	0.360388	326	0.2316	0.719586	0.151	0.706288	0.783488	1279	0.753108	1
ICF_UP	9	1.15391	319	0.133	0.96498	0.307798	142	0.1554	0.719586	0.056	0.385263	0.87777	1049	0.610714	1
ICHIBA_GVHD	276	0.526052	539	0.403	0.990821	0.436462	804	0.4134	0.719586	0.578	0.998338	1.52191	101	0.0131926	0.701851
IDX_TSA_DN_CLUSTER1	49	0.516052	545	0.34	0.990821	0.429152	746	0.4066	0.719586	0.458	0.998338	1.56658	77	0.0336879	0.939426
IDX_TSA_DN_CLUSTER2	84	-0.029963	834	0.509	0.990821	0.442241	849	0.4362	0.719586	0.57	0.998338	0.942997	901	0.494305	0.915813
IDX_TSA_DN_CLUSTER3	88	0.776193	441	0.323	0.990821	0.354053	306	0.232	0.719586	0.16	0.734499	0.786296	1273	0.736842	1
IDX_TSA_DN_CLUSTER4	23	-0.363902	1030	0.609	0.990821	0.563599	1574	0.7038	0.747491	0.9	0.998338	0.703988	1441	0.817658	1
IDX_TSA_DN_CLUSTER5	55	-1.15037	1386	0.846	0.998673	0.510671	1338	0.605	0.719586	0.827	0.998338	0.86579	1073	0.629213	1
IDX_TSA_DN_CLUSTER6	26	1.23022	286	0.13	0.96498	0.409205	596	0.3472	0.719586	0.313	0.943239	0.778358	1296	0.735632	1
IDX_TSA_UP_CLUSTER1	30	0.587916	516	0.364	0.990821	0.537329	1485	0.6384	0.723075	0.848	0.998338	1.20367	399	0.266417	1
IDX_TSA_UP_CLUSTER2	58	-0.862491	1281	0.82	0.998673	0.454246	928	0.4638	0.719586	0.598	0.998338	0.644168	1531	0.960373	0.997097
IDX_TSA_UP_CLUSTER3	94	0.642286	495	0.307	0.990821	0.441665	843	0.4288	0.719586	0.567	0.998338	1.53181	93	0.140078	0.982251
IDX_TSA_UP_CLUSTER4	40	0.019257	811	0.48	0.990821	0.429089	745	0.4008	0.719586	0.441	0.998338	1.30055	273	0.141328	0.904458
IDX_TSA_UP_CLUSTER5	78	-0.5896	1152	0.696	0.99085	0.427365	730	0.4022	0.719586	0.499	0.998338	0.819977	1203	0.662	1
IDX_TSA_UP_CLUSTER6	156	0.138273	735	0.472	0.990821	0.433634	778	0.4168	0.719586	0.533	0.998338	0.922252	949	0.573913	0.909395
IFN_ALL_UP	29	-0.117655	877	0.479	0.990821	0.434303	785	0.414	0.719586	0.437	0.998338	0.856225	1098	0.598326	0.95086
IFN_ALPHA_UP	65	1.24973	278	0.25	0.990821	0.319583	171	0.182	0.719586	0.064	0.417872	1.21371	385	0.263499	0.885568
IFN_ANY_UP	120	0.473837	560	0.387	0.990821	0.347323	269	0.2348	0.719586	0.135	0.670488	0.900066	995	0.561247	0.931842
IFN_BETA_GLIOMA_DN	75	-0.53699	1124	0.641	0.990821	0.515037	1366	0.5988	0.719586	0.859	0.998338	1.06713	640	0.344371	0.902682
IFN_BETA_GLIOMA_UP	112	-0.950718	1316	0.739	0.996225	0.464176	1012	0.4944	0.719586	0.678	0.998338	0.834629	1162	0.730479	0.942992
IFN_BETA_UP	90	-1.39317	1472	0.805	0.998673	0.392031	489	0.3216	0.719586	0.311	0.943239	0.463331	1669	0.967985	1
IFN_GAMMA_UP	64	1.32944	252	0.221	0.990821	0.336366	219	0.1984	0.719586	0.096	0.56627	1.26141	318	0.213004	0.894734
IFNA_HCMV_6HRS_UP	75	-2.39977	1657	0.86	0.998673	0.504051	1297	0.5652	0.719586	0.825	0.998338	0.772013	1312	0.654267	0.969066
IFNA_UV-CMV_COMMON_HCMV_6HRS_UP	35	-2.15247	1636	0.889	0.998673	0.477938	1113	0.5188	0.719586	0.625	0.998338	0.728992	1395	0.662921	0.982709
IFNALPHA_HCC_UP	48	0.275101	662	0.399	0.990821	0.340062	236	0.2526	0.719586	0.119	0.639269	1.26542	315	0.223656	0.891148
IFNALPHA_NL_HCC_UP	30	0.393242	599	0.365	0.990821	0.34823	277	0.2276	0.719586	0.119	0.639269	0.968303	832	0.481092	0.919504
IFNALPHA_NL_UP	41	-0.111941	875	0.472	0.990821	0.422954	702	0.398	0.719586	0.41	0.998338	0.763028	1330	0.683128	0.971812
IFNALPHA_RESIST_DN	28	-1.17576	1399	0.844	0.998673	0.525994	1429	0.6238	0.721089	0.821	0.998338	1.75555	25	0.016129	1
IFNAPATHWAY	21	0.992054	382	0.283	0.990821	0.326421	188	0.1764	0.719586	0.082	0.503669	1.16588	467	0.338205	0.889755
IFNGPATHWAY	17	0.43501	581	0.379	0.990821	0.401937	549	0.3368	0.719586	0.29	0.937308	1.14985	504	0.335456	0.867232
IGF_VS_PDGF_DN	44	0.426926	583	0.361	0.990821	0.413099	624	0.3702	0.719586	0.362	0.980114	1.47292	117	0.0785219	0.801052
IGF_VS_PDGF_UP	76	-1.79594	1572	0.924	0.998673	0.590119	1627	0.7102	0.750521	0.963	0.998338	1.25778	327	0.140515	0.880166
IGF1_NIH3T3_UP	46	0.286539	657	0.414	0.990821	0.412798	620	0.3668	0.719586	0.394	0.997535	1.17559	449	0.241071	1
IGF1MTORPATHWAY	34	-0.273283	983	0.563	0.990821	0.462646	997	0.4702	0.719586	0.557	0.998338	0.920085	955	0.546667	1
IGF1PATHWAY	45	0.080157	769	0.47	0.990821	0.494335	1242	0.5794	0.719586	0.749	0.998338	1.72591	32	0.00957854	0.791657
IGF1RPATHWAY	26	0.163302	721	0.432	0.990821	0.405159	565	0.3326	0.719586	0.308	0.943239	1.4691	123	0.0798403	1
IGFR_IR_DN	12	-0.336019	1014	0.636	0.990821	0.509854	1332	0.5636	0.719586	0.715	0.998338	0.755535	1350	0.73176	0.973289
IGFR_IR_UP	15	-0.641472	1182	0.733	0.996225	0.528278	1439	0.6226	0.721089	0.784	0.998338	0.978633	809	0.501916	1
IGLESIAS_E2FMINUS_DN	17	-0.135551	889	0.494	0.990821	0.428908	744	0.4046	0.719586	0.411	0.998338	0.545655	1633	0.953358	1
IGLESIAS_E2FMINUS_UP	187	1.21367	296	0.238	0.990821	0.395285	509	0.3186	0.719586	0.296	0.940517	0.738425	1386	0.832765	1
IL1_CORNEA_DN	118	-0.776575	1243	0.752	0.998673	0.469724	1051	0.5182	0.719586	0.695	0.998338	0.719383	1413	0.931034	0.985496
IL1_CORNEA_UP	118	0.094134	756	0.528	0.990821	0.457716	956	0.4852	0.719586	0.645	0.998338	1.15815	483	0.204663	0.876708
IL10PATHWAY	30	-0.823746	1270	0.664	0.990821	0.436689	807	0.4042	0.719586	0.451	0.998338	1.28123	291	0.223714	0.889888
IL12PATHWAY	30	-0.738204	1220	0.758	0.998673	0.491744	1225	0.5372	0.719586	0.695	0.998338	1.12865	535	0.262887	0.8843
IL17PATHWAY	21	0.384417	605	0.399	0.990821	0.280767	89	0.2262	0.719586	0.029	0.242101	1.24815	345	0.206633	0.873402
IL18PATHWAY	10	-0.773491	1242	0.769	0.998673	0.52751	1436	0.5976	0.719586	0.778	0.998338	1.077	622	0.345133	0.894406
IL1RPATHWAY	46	1.43683	231	0.132	0.96498	0.449064	897	0.4678	0.719586	0.561	0.998338	0.774015	1309	0.771698	1
IL22BPPATHWAY	29	0.339642	625	0.401	0.990821	0.420136	687	0.3792	0.719586	0.371	0.98023	1.27465	304	0.224256	0.897077
IL2PATHWAY	47	0.494076	551	0.36	0.990821	0.442189	848	0.4586	0.719586	0.518	0.998338	0.869544	1067	0.65096	1
IL2RBPATHWAY	69	0.406645	593	0.393	0.990821	0.390066	478	0.3884	0.719586	0.292	0.937308	0.708328	1429	0.918182	0.992691
IL3PATHWAY	27	-0.214841	945	0.526	0.990821	0.511421	1345	0.5986	0.719586	0.773	0.998338	1.07854	618	0.365019	1
IL4PATHWAY	25	1.5131	215	0.142	0.96498	0.299922	119	0.1882	0.719586	0.041	0.308921	1.5628	80	0.0450644	0.644403
IL5PATHWAY	14	1.2108	298	0.131	0.96498	0.484274	1161	0.4952	0.719586	0.625	0.998338	1.65333	46	0.0171674	0.501354
IL6_FIBRO_UP	63	-0.569194	1140	0.718	0.996225	0.406867	576	0.3804	0.719586	0.358	0.977435	0.8971	1000	0.581227	1
IL6_SCAR_FIBRO_DN	20	0.168109	717	0.453	0.990821	0.430311	752	0.3828	0.719586	0.418	0.998338	0.67294	1483	0.869176	1
IL6_SCAR_FIBRO_UP	32	1.02413	370	0.23	0.990821	0.377225	403	0.2778	0.719586	0.199	0.849368	1.09031	599	0.352941	1
IL6PATHWAY	42	1.08828	345	0.238	0.990821	0.448909	896	0.4414	0.719586	0.561	0.998338	1.33108	231	0.135397	1
IL7PATHWAY	38	1.78051	157	0.087	0.96498	0.24052	55	0.0928	0.719586	0.002	0.023092	0.936752	912	0.528302	0.919055
INFLAMMATORY_RESPONSE_PATHWAY	44	-0.904235	1301	0.771	0.998673	0.460099	977	0.492	0.719586	0.599	0.998338	1.11246	561	0.306413	0.890208
INFLAMPATHWAY	46	-0.242738	962	0.582	0.990821	0.437561	813	0.44	0.719586	0.498	0.998338	1.69767	38	0.0215054	0.418536
INNEREAR_UP	36	-0.936977	1311	0.817	0.998673	0.522017	1407	0.586	0.719586	0.845	0.998338	0.851609	1112	0.642553	0.951704
INOS_ALL_DN	95	-1.88515	1592	0.932	0.998673	0.526455	1431	0.6498	0.725176	0.9	0.998338	0.548295	1628	0.984234	1
INOS_ALL_UP	65	-0.423895	1064	0.645	0.990821	0.465178	1022	0.488	0.719586	0.656	0.998338	0.707161	1433	0.842437	0.991278
INOSITOL_METABOLISM	5	-0.42215	1062	0.62	0.990821	0.485214	1168	0.5002	0.719586	0.6	0.998338	0.962105	845	0.509921	0.921991
INOSITOL_PHOSPHATE_METABOLISM	33	1.28003	268	0.137	0.96498	0.322786	180	0.1782	0.719586	0.071	0.447768	1.30698	265	0.127563	0.906671
INSULIN_ADIP_INSENS_DN	18	1.80572	152	0.058	0.96498	0.349741	284	0.2106	0.719586	0.135	0.670488	0.760008	1334	0.72693	1
INSULIN_ADIP_INSENS_UP	15	-0.001572	822	0.499	0.990821	0.345661	263	0.201	0.719586	0.131	0.670488	0.952463	870	0.522936	1
INSULIN_ADIP_SENS_DN	21	-0.478934	1090	0.615	0.990821	0.486022	1174	0.53	0.719586	0.645	0.998338	0.794383	1256	0.742701	1
INSULIN_ADIP_SENS_UP	15	-0.2974	996	0.62	0.990821	0.419686	682	0.359	0.719586	0.358	0.977435	1.24105	359	0.193622	0.85827
INSULIN_NIH3T3_UP	28	0.58844	515	0.343	0.990821	0.400034	533	0.3728	0.719586	0.286	0.937308	1.15101	497	0.250871	1
INSULIN_SIGNALING	151	-1.54699	1516	0.856	0.998673	0.538792	1488	0.6688	0.733325	0.934	0.998338	1.17437	452	0.212687	1
INSULINPATHWAY	43	0.556768	527	0.333	0.990821	0.478386	1117	0.5286	0.719586	0.686	0.998338	1.60412	62	0.0285714	0.984916
INTEGRIN_MEDIATED_CELL_ADHESION_KEGG	118	2.07154	110	0.062	0.96498	0.39973	531	0.3444	0.719586	0.335	0.944242	0.992345	777	0.464765	1
INTEGRINPATHWAY	58	1.90358	135	0.068	0.96498	0.418268	671	0.3826	0.719586	0.414	0.998338	1.25206	335	0.172211	1
INTRINSICPATHWAY	25	-0.117537	876	0.555	0.990821	0.548121	1523	0.6168	0.721089	0.861	0.998338	1.20952	390	0.240476	0.881889
IONPATHWAY	13	-1.64659	1542	0.947	0.998673	0.55923	1565	0.6836	0.737337	0.878	0.998338	0.403468	1686	0.995763	0.997122
IRINOTECAN_PATHWAY_PHARMGKB	13	0.724184	464	0.304	0.990821	0.423463	707	0.3832	0.719586	0.373	0.98023	1.07855	617	0.409396	0.89572
IRITANI_ADPROX_DN	90	0.558685	526	0.381	0.990821	0.3346	213	0.2158	0.719586	0.116	0.628379	0.663085	1499	0.817052	1
IRITANI_ADPROX_LYMPH	179	-0.02325	829	0.481	0.990821	0.429158	747	0.3912	0.719586	0.507	0.998338	1.01455	743	0.418152	1
IRITANI_ADPROX_UP	35	0.350895	619	0.346	0.990821	0.419183	676	0.3724	0.719586	0.367	0.98023	0.983438	799	0.49278	1
IRITANI_ADPROX_VASC	222	0.532599	536	0.426	0.990821	0.340751	239	0.2192	0.719586	0.06	0.399904	0.754344	1352	0.709964	1
IRS_KO_ADIP_DN	44	1.66039	179	0.098	0.96498	0.350384	288	0.2306	0.719586	0.145	0.694306	0.793847	1259	0.725217	1
IRS_KO_ADIP_UP	26	0.451968	575	0.396	0.990821	0.478922	1121	0.5094	0.719586	0.631	0.998338	1.40642	170	0.0747029	0.965722
IRS1_KO_ADIP_DN	125	-0.110263	874	0.594	0.990821	0.55645	1557	0.6838	0.737337	0.941	0.998338	0.703997	1440	0.963516	1
IRS1_KO_ADIP_UP	93	-1.64054	1539	0.946	0.998673	0.528064	1437	0.6454	0.724278	0.905	0.998338	0.891526	1012	0.627551	1
JAIN_NEMO_DIFF	98	-0.504703	1107	0.667	0.990821	0.380643	428	0.3182	0.719586	0.248	0.890794	1.16231	475	0.277992	1
JECHLINGER_EMT_DN	64	-0.079057	857	0.541	0.990821	0.52003	1397	0.6078	0.719586	0.854	0.998338	0.983134	800	0.480207	1
JECHLINGER_EMT_UP	78	0.262386	668	0.437	0.990821	0.32641	187	0.1958	0.719586	0.078	0.491674	0.933971	920	0.506977	0.913754
JISON_SICKLE_CELL	51	-0.65183	1193	0.653	0.990821	0.377657	405	0.2766	0.719586	0.225	0.867302	1.26631	311	0.225287	0.90522
JISON_SICKLECELL_DIFF	519	-2.01976	1615	0.895	0.998673	0.506866	1316	0.543	0.719586	0.902	0.998338	0.746677	1370	0.946472	0.974995
JNK_DN	43	1.37835	240	0.112	0.96498	0.444317	860	0.4358	0.719586	0.541	0.998338	1.45938	129	0.0590909	0.812983
JNK_UP	43	-0.631753	1176	0.703	0.992024	0.504577	1299	0.5782	0.719586	0.792	0.998338	0.630016	1547	0.913636	1
KAMMINGA_EZH2_TARGETS	38	0.274915	663	0.332	0.990821	0.405752	568	0.3716	0.719586	0.341	0.95442	1.10054	574	0.430476	1
KANG_TERT_DN	130	2.32325	80	0.032	0.782893	0.362629	331	0.2968	0.719586	0.177	0.786165	1.20122	403	0.177945	0.888025
KANG_TERT_UP	103	-1.48217	1497	0.897	0.998673	0.451278	907	0.4714	0.719586	0.608	0.998338	1.12477	542	0.265701	0.879254
KANNAN_P53_DN	25	-1.42398	1478	0.893	0.998673	0.46442	1015	0.4758	0.719586	0.569	0.998338	0.925407	944	0.548148	1
KANNAN_P53_UP	52	4.62414	9	0.001	0.076421	0.155502	11	0.0176	0.719586	0	0	2.21373	6	0	0.00111301
KENNY_WNT_DN	62	0.121048	744	0.468	0.990821	0.356362	312	0.2466	0.719586	0.15	0.703195	0.718532	1414	0.904437	1
KENNY_WNT_UP	62	1.95071	130	0.091	0.96498	0.364747	342	0.2616	0.719586	0.182	0.800321	1.23816	362	0.173285	1
KERATAN_SULFATE_BIOSYNTHESIS	13	1.40111	237	0.146	0.96498	0.405056	564	0.3256	0.719586	0.302	0.943239	1.24738	348	0.213611	1
KERATINOCYTEPATHWAY	82	2.01324	120	0.07	0.96498	0.347693	272	0.2192	0.719586	0.135	0.670488	1.10453	570	0.306084	1
KIM_TH_CELLS_DN	20	-0.54536	1128	0.675	0.990821	0.498835	1266	0.563	0.719586	0.695	0.998338	1.13573	524	0.339827	0.879347
KIM_TH_CELLS_UP	55	-0.667037	1196	0.683	0.990821	0.53192	1459	0.6172	0.721089	0.884	0.998338	0.984519	796	0.466825	0.9221
KLEIN_PEL_DN	80	-0.073846	853	0.557	0.990821	0.559808	1568	0.6444	0.723923	0.937	0.998338	1.2932	282	0.11809	0.887336
KLEIN_PEL_UP	80	0.662089	489	0.333	0.990821	0.310389	149	0.2388	0.719586	0.044	0.322494	0.822186	1192	0.748879	0.947928
KNUDSEN_PMNS_DN	346	0.42707	582	0.37	0.990821	0.355325	310	0.2228	0.719586	0.101	0.579946	0.818857	1207	0.758865	0.944744
KNUDSEN_PMNS_UP	118	0.938511	388	0.273	0.990821	0.48138	1144	0.5444	0.719586	0.745	0.998338	0.760455	1333	0.847255	0.972863
KREBPATHWAY	9	-1.20865	1409	0.897	0.998673	0.555309	1553	0.6802	0.736285	0.846	0.998338	0.91706	959	0.553971	0.914193
KREBS_TCA_CYCLE	33	0.335233	629	0.389	0.990821	0.438127	815	0.4166	0.719586	0.457	0.998338	0.616055	1567	0.868526	0.999002
KRETZSCHMAR_IL6_DIFF	249	-0.15285	904.5	0.611	0.990821	0.438484	816	0.3926	0.719586	0.569	0.998338	0.946006	886	0.558642	1
KUMAR_HOXA_DIFF	384	-0.79768	1256	0.773	0.998673	0.528888	1443	0.6056	0.719586	0.946	0.998338	1.1122	562	0.181818	0.887906
KUROKAWA_5FU_IFN_SENSITIVE_VS_RESISTANT_DN	41	0.386628	604	0.353	0.990821	0.309082	146	0.153	0.719586	0.041	0.308921	1.19568	412	0.262857	1
KUROKAWA_5FU_IFN_SENSITIVE_VS_RESISTANT_UP	6	-1.21643	1417	0.894	0.998673	0.653341	1683	0.7682	0.784868	0.971	0.998338	0.535355	1641	0.970703	1
LAIRPATHWAY	20	-0.756269	1231	0.759	0.998673	0.477139	1108	0.5094	0.719586	0.622	0.998338	1.34513	215	0.137681	0.946774
LAL_KO_3MO_UP	41	0.894048	410	0.214	0.990821	0.326608	190	0.2922	0.719586	0.078	0.491674	1.68199	42	0.00694444	0.442819
LAL_KO_6MO_UP	59	1.35286	247	0.098	0.96498	0.30607	136	0.2654	0.719586	0.048	0.343089	1.36789	196	0.0848624	0.931079
LAMB_CYCLIN_D1_UP	19	-1.2493	1429	0.823	0.998673	0.50142	1280	0.5698	0.719586	0.704	0.998338	0.566113	1613	0.927757	1
LAMB_CYCLIN_D3_GLOCUS	21	-2.35303	1652	0.951	0.998673	0.620546	1657	0.7908	0.800711	0.977	0.998338	0.774403	1307	0.699597	1
LDLPATHWAY	9	-0.808205	1265	0.79	0.998673	0.502262	1289	0.5354	0.719586	0.688	0.998338	0.820301	1200	0.708551	1
LE_MYELIN_DN	114	0.22008	691	0.465	0.990821	0.413474	629	0.4296	0.719586	0.404	0.998338	0.747229	1365	0.906542	0.977195
LE_MYELIN_UP	97	0.047459	792	0.405	0.990821	0.502032	1287	0.5774	0.719586	0.82	0.998338	1.32075	245	0.185965	1
LEE_ACOX1_DN	67	-0.963714	1319	0.817	0.998673	0.524582	1420	0.629	0.721089	0.883	0.998338	1.16459	471	0.213303	0.882493
LEE_ACOX1_UP	58	-0.435785	1071	0.73	0.996225	0.480523	1135	0.5356	0.719586	0.713	0.998338	0.720104	1409	0.894737	0.986045
LEE_CIP_DN	83	-0.042813	840	0.519	0.990821	0.502584	1291	0.5624	0.719586	0.822	0.998338	1.33816	221	0.0961538	0.949678
LEE_CIP_UP	63	0.153947	728	0.529	0.990821	0.372771	378	0.322	0.719586	0.213	0.865531	0.71342	1419	0.925801	1
LEE_DENA_DN	75	0.053014	789	0.466	0.990821	0.43631	803	0.4338	0.719586	0.528	0.998338	1.20778	392	0.203704	0.883367
LEE_DENA_UP	76	-0.894289	1295	0.832	0.998673	0.468086	1040	0.4968	0.719586	0.684	0.998338	0.634864	1540	0.978151	1
LEE_E2F1_DN	73	-0.135587	890	0.58	0.990821	0.439597	823	0.4318	0.719586	0.547	0.998338	1.15441	491	0.261084	0.874115
LEE_E2F1_UP	65	0.652995	491	0.345	0.990821	0.452025	914	0.482	0.719586	0.585	0.998338	0.819982	1202	0.750836	1
LEE_MYC_DN	72	-0.306449	1000	0.694	0.99085	0.554349	1548	0.6724	0.733942	0.938	0.998338	1.06051	657	0.356568	0.899503
LEE_MYC_E2F1_DN	73	-0.45463	1077	0.685	0.99085	0.498012	1261	0.5602	0.719586	0.812	0.998338	1.10402	572	0.270202	0.899512
LEE_MYC_E2F1_UP	60	0.44888	577	0.396	0.990821	0.465856	1025	0.497	0.719586	0.658	0.998338	0.982213	804	0.481544	1
LEE_MYC_TGFA_DN	72	0.029871	798	0.526	0.990821	0.404797	562	0.3434	0.719586	0.368	0.98023	1.44417	141	0.0308123	0.822014
LEE_MYC_TGFA_UP	76	0.101752	753	0.503	0.990821	0.512734	1354	0.5788	0.719586	0.852	0.998338	0.911949	971	0.599641	1
LEE_MYC_UP	56	-2.12932	1635	0.977	0.998673	0.515002	1365	0.6156	0.721089	0.841	0.998338	0.837532	1156	0.680365	0.947048
LEE_TCELLS1_UP	129	-1.20966	1411	0.848	0.998673	0.464324	1014	0.4842	0.719586	0.679	0.998338	0.770367	1316	0.847291	1
LEE_TCELLS10_UP	129	-1.20966	1411	0.848	0.998673	0.468977	1047	0.4964	0.719586	0.693	0.998338	0.770367	1314	0.847291	1
LEE_TCELLS2_UP	1028	-2.06546	1621	0.812	0.998673	0.371787	372	0.3106	0.719586	0.106	0.598766	0.70526	1439	0.82199	1
LEE_TCELLS3_UP	93	-0.011212	827	0.382	0.990821	0.395099	507	0.3514	0.719586	0.326	0.944242	1.03616	701	0.499048	1
LEE_TCELLS4_UP	59	-0.834341	1276	0.809	0.998673	0.433816	781	0.4196	0.719586	0.494	0.998338	0.667212	1492	0.933962	0.998745
LEE_TCELLS5_UP	17	0.620756	501	0.279	0.990821	0.35107	292	0.2332	0.719586	0.137	0.670546	1.11894	550	0.321691	1
LEE_TCELLS6_UP	21	-0.28493	988	0.635	0.990821	0.521488	1404	0.582	0.719586	0.767	0.998338	1.06283	647	0.374696	0.906801
LEE_TCELLS7_UP	13	-0.834125	1275	0.794	0.998673	0.430941	760	0.4172	0.719586	0.403	0.998338	1.02581	723	0.432127	0.914583
LEE_TCELLS8_UP	129	-1.20966	1411	0.848	0.998673	0.462446	995	0.4946	0.719586	0.671	0.998338	0.770367	1315	0.847291	1
LEE_TCELLS9_UP	33	0.19276	707	0.408	0.990821	0.454697	933	0.466	0.719586	0.523	0.998338	0.77135	1313	0.752542	1
LEI_HOXC8_DN	25	-0.385258	1042	0.605	0.990821	0.495291	1246	0.5308	0.719586	0.687	0.998338	1.18991	423	0.252874	0.875056
LEI_HOXC8_UP	16	-0.30087	998	0.596	0.990821	0.388496	471	0.3028	0.719586	0.249	0.893339	0.621445	1561	0.903281	1
LEI_MYB_REGULATED_GENES	467	-3.55558	1690	0.991	0.998673	0.533187	1463	0.5874	0.719586	0.946	0.998338	0.950971	873	0.550336	1
LEPTINPATHWAY	11	0.854469	420	0.194	0.98416	0.389517	476	0.2852	0.719586	0.248	0.890794	0.831869	1169	0.676471	1
LH_GRANULOSA_DN	121	-1.00264	1341.5	0.767	0.998673	0.486433	1185	0.5484	0.719586	0.758	0.998338	0.752355	1357	0.774193	0.975376
LH_GRANULOSA_UP	128	1.99662	121	0.069	0.96498	0.505548	1307	0.578	0.719586	0.828	0.998338	0.954108	865	0.506567	1
LI_FETAL_VS_WT_KIDNEY_DN	224	-0.131384	885	0.425	0.990821	0.448099	889	0.419	0.719586	0.623	0.998338	0.954637	863	0.506375	1
LI_FETAL_VS_WT_KIDNEY_UP	272	-0.748967	1224	0.726	0.996225	0.460957	981	0.4408	0.719586	0.703	0.998338	0.625079	1556	0.979638	0.999343
LIAN_MYELOID_DIFF_GRANULE	25	-0.154087	907	0.578	0.990821	0.500315	1274	0.5358	0.719586	0.701	0.998338	1.01377	746	0.422604	0.912451
LIAN_MYELOID_DIFF_RECEPTORS	36	-0.8003	1259	0.796	0.998673	0.420739	689	0.4054	0.719586	0.406	0.998338	1.4203	154	0.0742459	0.862951
LIAN_MYELOID_DIFF_TF	67	-1.70659	1554	0.895	0.998673	0.512387	1351	0.582	0.719586	0.851	0.998338	1.10982	565	0.304196	1
LIMONENE_AND_PINENE_DEGRADATION	12	0.028398	800	0.51	0.990821	0.480123	1133	0.5008	0.719586	0.607	0.998338	0.849623	1118	0.641711	1
LIN_WNT_UP	74	-1.62652	1536	0.917	0.998673	0.568883	1585	0.7312	0.760217	0.959	0.998338	0.938615	910	0.553398	1
LINDSTEDT_DEND_8H_VS_48H_DN	103	-1.7207	1555	0.924	0.998673	0.526993	1433	0.6338	0.722961	0.897	0.998338	0.702561	1442	0.930314	1
LINDSTEDT_DEND_8H_VS_48H_UP	104	0.626158	500	0.409	0.990821	0.45429	929	0.4702	0.719586	0.626	0.998338	0.985549	794	0.466507	0.92403
LINDSTEDT_DEND_DN	97	-0.028779	833	0.533	0.990821	0.44107	836	0.4394	0.719586	0.555	0.998338	0.811128	1218	0.771044	1
LINDSTEDT_DEND_UP	75	0.011001	819	0.499	0.990821	0.474707	1095	0.5198	0.719586	0.71	0.998338	0.907381	982	0.556351	1
LIZUKA_G1_GR_G2	25	0.034781	797	0.435	0.990821	0.39799	521	0.324	0.719586	0.279	0.937308	1.04303	685	0.4098	0.913404
LIZUKA_G1_SM_G2	45	-1.61834	1534	0.887	0.998673	0.55467	1549	0.7074	0.749812	0.903	0.998338	1.228	373	0.196498	1
LIZUKA_G2_GR_G3	37	0.348708	622	0.417	0.990821	0.401756	548	0.3654	0.719586	0.323	0.944242	1.16961	462	0.238447	1
LIZUKA_G2_SM_G3	13	0.29081	654	0.358	0.990821	0.401726	547	0.3208	0.719586	0.291	0.937308	0.838695	1150	0.679035	1
LIZUKA_L0_GR_L1	21	1.22522	291	0.113	0.96498	0.315302	162	0.1608	0.719586	0.067	0.430061	0.894486	1008	0.620183	1
LIZUKA_L0_SM_L1	24	-0.259506	976	0.559	0.990821	0.529314	1447	0.621	0.721089	0.791	0.998338	0.710333	1426	0.782274	0.993074
LIZUKA_L1_GR_G1	28	0.265692	667	0.423	0.990821	0.504641	1300	0.5664	0.719586	0.751	0.998338	1.18364	432	0.241071	1
LIZUKA_L1_SM_G1	12	1.24595	280	0.146	0.96498	0.262606	78	0.0846	0.719586	0.026	0.222403	1.43098	146	0.08	1
LONGEVITYPATHWAY	20	-0.3818	1041	0.635	0.990821	0.478211	1115	0.4936	0.719586	0.623	0.998338	1.07476	625	0.362949	1
LOTEM_LEUKEMIA_UP	22	-0.808316	1266	0.759	0.998673	0.552263	1536	0.6734	0.733942	0.871	0.998338	1.00148	766	0.469231	1
LU_IL4BCELL	75	-0.084486	860	0.551	0.990821	0.388754	472	0.322	0.719586	0.288	0.937308	1.30476	268	0.0990099	0.908921
LVAD_HEARTFAILURE_DN	48	-0.341041	1018	0.65	0.990821	0.432236	765	0.4082	0.719586	0.472	0.998338	0.8216	1194	0.6875	0.947406
LVAD_HEARTFAILURE_UP	90	0.460779	569	0.39	0.990821	0.300132	121	0.194	0.719586	0.048	0.343089	0.821444	1195	0.727059	0.946119
LYMPHOCYTEPATHWAY	19	-0.485204	1097	0.592	0.990821	0.454825	935	0.4462	0.719586	0.522	0.998338	0.578724	1603	0.886076	1
LYSINE_BIOSYNTHESIS	3	-0.605715	1157	0.68	0.990821	0.600388	1638	0.7488	0.770158	0.882	0.998338	1.18144	438	0.266537	1
LYSINE_DEGRADATION	27	-0.328867	1009	0.633	0.990821	0.512962	1356	0.5904	0.719586	0.778	0.998338	0.858428	1091	0.699463	1
MA_ATRA_EMP_DN	36	-0.187292	929	0.572	0.990821	0.555219	1552	0.6232	0.721089	0.905	0.998338	0.809787	1220	0.774419	0.955495
MA_ATRA_EMP_UP	49	1.57918	202	0.078	0.96498	0.240617	56	0.2216	0.719586	0.005	0.055989	1.33912	219	0.129717	0.963714
MAGRANGEAS_MULTIPLE_MYELOMA_IGG_VS_IGA_DN	36	-3.00763	1677.5	0.991	0.998673	0.670756	1687	0.8018	0.80943	0.998	0.99859	0.779785	1288	0.739425	1
MAGRANGEAS_MULTIPLE_MYELOMA_IGG_VS_IGA_UP	36	-3.00763	1677.5	0.991	0.998673	0.660506	1685	0.7834	0.795598	0.998	0.99859	0.779785	1289	0.739425	1
MAGRANGEAS_MULTIPLE_MYELOMA_IGL_VS_IGK_DN	41	-0.745127	1222	0.734	0.996225	0.554091	1547	0.6912	0.740614	0.902	0.998338	0.684217	1467	0.911765	1
MAGRANGEAS_MULTIPLE_MYELOMA_IGL_VS_IGK_UP	20	-1.50279	1500	0.89	0.998673	0.507134	1317	0.5746	0.719586	0.722	0.998338	0.527755	1644	0.975096	1
MALATEXPATHWAY	11	-0.25131	970	0.593	0.990821	0.489262	1209	0.5368	0.719586	0.645	0.998338	0.807982	1223	0.677551	0.955792
MAMMARY_DEV_UP	56	-1.62038	1535	0.92	0.998673	0.51217	1350	0.5808	0.719586	0.829	0.998338	0.915067	966	0.568627	0.915029
MANALO_HYPOXIA_DN	104	-2.49091	1665	0.886	0.998673	0.497945	1260	0.5706	0.719586	0.802	0.998338	0.824056	1188	0.62749	1
MANALO_HYPOXIA_UP	130	-0.744704	1221	0.673	0.990821	0.481207	1140	0.5296	0.719586	0.745	0.998338	0.710603	1425	0.802768	1
MAPK_CASCADE	49	1.25357	277	0.191	0.98416	0.331918	201	0.2058	0.719586	0.1	0.579946	1.3205	246	0.120354	0.999423
MAPKKK_CASCADE	15	0.338673	626	0.366	0.990821	0.439473	822	0.4176	0.719586	0.443	0.998338	1.15339	494	0.342268	0.873588
MAPKPATHWAY	151	0.698661	472	0.342	0.990821	0.375813	394	0.269	0.719586	0.185	0.803709	1.12811	536	0.257299	1
MARCINIAK_CHOP_DIFF	17	2.02279	117	0.042	0.860916	0.364586	340	0.2452	0.719586	0.164	0.744848	1.47218	118	0.0730435	1
MARSHALL_SPLEEN_BAL	32	-1.90088	1598	0.886	0.998673	0.408737	590	0.4048	0.719586	0.313	0.943239	1.0166	739	0.462287	0.917289
MARTINELLI_IFNS_DIFF	29	-1.47732	1496	0.934	0.998673	0.568291	1582	0.6856	0.737337	0.921	0.998338	1.12122	546	0.283146	0.886806
MATRIX_METALLOPROTEINASES	36	0.521993	541	0.352	0.990821	0.373494	382	0.3362	0.719586	0.218	0.867302	0.959768	848	0.502347	0.923874
MATSUDA_VALPHAINKT_DIFF	438	1.11255	336	0.208	0.990821	0.303021	129	0.221	0.719586	0.019	0.172615	0.879371	1042	0.780908	1
MCALPAINPATHWAY	31	0.504246	547	0.36	0.990821	0.424231	713	0.3868	0.719586	0.392	0.997535	0.777135	1300	0.755061	0.966586
MEF2DPATHWAY	34	1.60868	195	0.083	0.96498	0.462903	1000	0.4818	0.719586	0.558	0.998338	1.27009	308	0.165187	1
MENSE_HYPOXIA_APOPTOSIS_GENES	16	1.07251	352	0.163	0.96498	0.218107	37	0.0488	0.719586	0.004	0.046431	1.11503	559	0.3	0.885803
MENSE_HYPOXIA_DN	2	-0.40111	1052	0.653	0.990821	0.459507	970	0.4364	0.719586	0.456	0.998338	1.29326	281	0.120902	0.8935
MENSE_HYPOXIA_TRANSPORTER_GENES	50	-1.83087	1579	0.964	0.998673	0.447302	884	0.4646	0.719586	0.551	0.998338	1.12497	540	0.280182	0.885178
MENSE_HYPOXIA_UP	96	0.185056	712	0.446	0.990821	0.480773	1139	0.5534	0.719586	0.742	0.998338	1.19462	415	0.272563	1
MENSSEN_MYC_UP	41	-0.667812	1197	0.621	0.990821	0.486363	1183	0.5228	0.719586	0.721	0.998338	0.845085	1129	0.632385	0.955259
METASTASIS_ADENOCARC_DN	50	0.561268	525	0.309	0.990821	0.387076	465	0.3064	0.719586	0.266	0.914229	0.844106	1131	0.711375	1
METASTASIS_ADENOCARC_UP	22	0.66444	487	0.287	0.990821	0.397474	518	0.3408	0.719586	0.279	0.937308	0.980951	806	0.472406	0.922125
METHANE_METABOLISM	12	-0.625857	1172	0.716	0.996225	0.590092	1626	0.7542	0.774507	0.938	0.998338	0.65453	1512	0.910816	1
METHIONINE_METABOLISM	9	-0.471843	1085	0.652	0.990821	0.512546	1353	0.582	0.719586	0.722	0.998338	0.578508	1604	0.936538	1
METHIONINEPATHWAY	7	2.28899	86	0.014	0.534448	0.358892	323	0.2244	0.719586	0.186	0.803709	1.42138	151	0.102564	1
METHOTREXATE_PROBCELL_DN	14	0.090678	759	0.452	0.990821	0.406863	575	0.3274	0.719586	0.311	0.943239	0.817284	1211	0.711645	1
METHOTREXATE_PROBCELL_UP	15	3.87572	26	0.001	0.076421	0.176608	19	0.0224	0.719586	0.001	0.012012	1.74459	31	0.0128755	0.34544
METPATHWAY	65	1.07509	350	0.202	0.990238	0.402467	553	0.3414	0.719586	0.339	0.949339	1.49799	110	0.047259	0.957121
MIDDLEAGE_DN	17	0.678635	483	0.247	0.990821	0.490752	1220	0.5402	0.719586	0.666	0.998338	1.20444	398	0.345455	1
MIDDLEAGE_UP	22	-0.304141	999	0.632	0.990821	0.501276	1279	0.5412	0.719586	0.704	0.998338	1.15507	490	0.295872	0.875598
MITOCHONDRIA	403	0.217963	693	0.399	0.990821	0.436047	800	0.3886	0.719586	0.594	0.998338	0.860423	1083	0.62423	0.952265
MITOCHONDRIAL_FATTY_ACID_BETAOXIDATION	15	2.51378	69	0.021	0.641056	0.31842	169	0.1756	0.719586	0.082	0.503669	0.846596	1126	0.633663	1
MITOCHONDRIAPATHWAY	32	4.36714	15	0.001	0.076421	0.124347	6	0.0066	0.719586	0	0	1.60929	60	0.0265306	0.569336
MITRPATHWAY	11	0.905445	405	0.229	0.990821	0.374949	390	0.2704	0.719586	0.203	0.849368	0.85859	1089	0.63138	1
MKK6EE_UP	16	-1.20393	1407	0.858	0.998673	0.391815	486	0.3862	0.719586	0.26	0.911448	1.09451	586	0.36933	0.896726
MMC_RES_XENOGRAFTS_UP	11	-0.630119	1175	0.739	0.996225	0.544578	1508	0.6378	0.723075	0.838	0.998338	0.863836	1075	0.611215	1
MMS_HUMAN_LYMPH_HIGH_24HRS_DN	22	0.507849	546	0.368	0.990821	0.435957	798	0.4268	0.719586	0.443	0.998338	0.652602	1516	0.832392	1
MMS_HUMAN_LYMPH_HIGH_24HRS_UP	27	8.10541	1	0	0	0.078408	1	0.0024	0.719586	0	0	2.17454	7	0	0.00366837
MMS_HUMAN_LYMPH_LOW_4HRS_DN	24	-1.06178	1358	0.801	0.998673	0.533118	1462	0.6398	0.723075	0.808	0.998338	0.819966	1204	0.683616	1
MMS_MOUSE_LYMPH_HIGH_24HRS_UP	30	-1.93717	1606	0.959	0.998673	0.469864	1052	0.4928	0.719586	0.59	0.998338	0.509866	1653	0.969267	1
MMS_MOUSE_LYMPH_HIGH_4HRS_UP	46	-0.408035	1055	0.623	0.990821	0.406075	571	0.3516	0.719586	0.361	0.979752	0.911528	972	0.550864	1
MONOAMINE_GPCRS	33	1.78278	156	0.055	0.96498	0.314898	159	0.1752	0.719586	0.058	0.39328	1.74992	30	0.0101215	0.345797
MONOCYTEPATHWAY	22	0.199047	705	0.399	0.990821	0.400671	539	0.3288	0.719586	0.288	0.937308	0.797889	1248	0.693548	0.955895
MOOTHA_VOXPHOS	74	-2.7736	1672	0.958	0.998673	0.438706	819	0.4294	0.719586	0.545	0.998338	0.618694	1565	0.816367	0.998432
MOREAUX_TACI_BAFF_DN	9	-0.812717	1267	0.736	0.996225	0.458707	961	0.4506	0.719586	0.515	0.998338	0.599213	1583	0.909091	1
MOREAUX_TACI_BAFF_UP	5	-0.670158	1199	0.649	0.990821	0.486818	1188	0.5166	0.719586	0.606	0.998338	1.13194	530	0.350459	1
MOREAUX_TACI_HI_IN_BMPC	103	0.06767	778	0.43	0.990821	0.423115	704	0.4092	0.719586	0.463	0.998338	1.28472	290	0.110169	0.883027
MOREAUX_TACI_HI_IN_PPC_UP	53	-0.993178	1331	0.719	0.996225	0.423718	711	0.3954	0.719586	0.433	0.998338	1.02098	732	0.448141	1
MOREAUX_TACI_HI_VS_LOW_DN	138	0.083843	767	0.438	0.990821	0.339715	234	0.219	0.719586	0.114	0.628379	0.894778	1006	0.576336	1
MOREAUX_TACI_HI_VS_LOW_UP	431	0.549117	532	0.292	0.990821	0.338331	229	0.2916	0.719586	0.055	0.37932	1.17324	456	0.17713	0.877751
MOREAUX_TACI_XG_13_DN	21	-0.080816	859	0.474	0.990821	0.484375	1163	0.5304	0.719586	0.64	0.998338	1.30549	267	0.178967	0.99299
MOREAUX_TACI_XG_13_UP	9	0.207675	700	0.391	0.990821	0.533994	1466	0.6308	0.721089	0.779	0.998338	0.645404	1528	0.836693	1
MOUSE_TISSUE_KIDNEY	12	-1.42179	1477	0.928	0.998673	0.510279	1335	0.5818	0.719586	0.715	0.998338	1.08432	610	0.390295	0.890601
MOUSE_TISSUE_TESTIS	25	1.24053	283	0.127	0.96498	0.310421	150	0.158	0.719586	0.059	0.395763	1.28581	286	0.133475	0.897102
MPRPATHWAY	36	2.31166	83	0.04	0.838034	0.375819	395	0.275	0.719586	0.222	0.867302	0.93612	913	0.541841	0.918489
MRNA_BINDING_ACTIVITY	11	-1.42951	1482	0.895	0.998673	0.588474	1623	0.747	0.769391	0.931	0.998338	1.03436	706	0.448	1
MRNA_PROCESSING	52	-0.509871	1110	0.543	0.990821	0.380221	423	0.2916	0.719586	0.239	0.890794	0.782856	1283	0.656827	1
MRNA_PROCESSING_REACTOME	123	-1.27897	1440	0.697	0.99085	0.462427	994	0.4958	0.719586	0.67	0.998338	0.726781	1400	0.727103	1
MRNA_SPLICING	55	-0.414905	1059	0.514	0.990821	0.346423	265	0.2118	0.719586	0.136	0.670546	0.560446	1619	0.868571	1
MRPPATHWAY	12	-1.52531	1509	0.881	0.998673	0.540246	1494	0.6386	0.723075	0.822	0.998338	1.12492	541	0.334802	0.88206
MSPPATHWAY	9	1.71758	169	0.074	0.96498	0.332835	204	0.2926	0.719586	0.099	0.579946	1.05153	670	0.406393	0.905831
MTA3PATHWAY	16	-0.188821	931	0.513	0.990821	0.473075	1086	0.4876	0.719586	0.607	0.998338	1.25621	330	0.230108	0.875388
MTORPATHWAY	32	0.573962	519	0.276	0.990821	0.413313	627	0.3638	0.719586	0.334	0.944242	0.868145	1070	0.608696	1
MTX_RES_XENOGRAFTS_UP	11	-2.5576	1668	0.992	0.999086	0.648613	1676	0.8536	0.856116	0.985	0.998572	0.931044	927	0.539256	0.911115
MUNSHI_MM_UP	106	-0.642333	1184	0.684	0.990821	0.492869	1234	0.577	0.719586	0.784	0.998338	0.869216	1068	0.670796	1
MUNSHI_MM_VS_PCS_DN	16	0.012284	816	0.448	0.990821	0.419266	677	0.3692	0.719586	0.363	0.980114	1.02917	717	0.418327	1
MUNSHI_MM_VS_PCS_UP	132	-0.940055	1313	0.772	0.998673	0.464521	1016	0.4994	0.719586	0.679	0.998338	0.747052	1368	0.887522	1
MUSCLE_MYOSIN	20	-0.27172	980	0.568	0.990821	0.521127	1401	0.5866	0.719586	0.765	0.998338	0.943465	900	0.493852	0.916651
Myc	129	-0.565646	1136	0.64	0.990821	0.41496	645	0.3784	0.719586	0.414	0.998338	0.820169	1201	0.744917	1
MYC_TARGETS	66	0.08332	768	0.459	0.990821	0.238041	52	0.069	0.719586	0.003	0.034906	0.817719	1209	0.671458	0.945332
MYOD_BRG1_UP	33	0.759299	448	0.308	0.990821	0.524983	1423	0.5828	0.719586	0.819	0.998338	0.940133	909	0.503297	0.91486
MYOD_NIH3T3_DN	61	-0.512079	1114	0.672	0.990821	0.447766	887	0.4412	0.719586	0.556	0.998338	1.03676	699	0.399538	0.909519
MYOD_NIH3T3_UP	93	1.55144	208	0.13	0.96498	0.473557	1090	0.5088	0.719586	0.718	0.998338	0.874664	1055	0.685965	1
MYOSINPATHWAY	25	-1.80892	1575	0.944	0.998673	0.522095	1408	0.6172	0.721089	0.768	0.998338	0.488432	1658	0.989228	1
N_GLYCAN_BIOSYNTHESIS	21	0.106411	750	0.459	0.990821	0.501521	1283	0.5652	0.719586	0.705	0.998338	1.40989	168	0.104628	0.970733
N_GLYCAN_DEGRADATION	11	0.336535	628	0.33	0.990821	0.392723	495	0.3074	0.719586	0.265	0.912723	1.30049	274	0.178423	0.897946
NAB_LUNG_DN	67	-0.170422	916	0.555	0.990821	0.524869	1421	0.6044	0.719586	0.883	0.998338	1.33685	222	0.110345	0.946224
NAB_LUNG_UP	37	0.394711	598	0.429	0.990821	0.381516	433	0.3438	0.719586	0.24	0.890794	0.883841	1036	0.607407	1
NADLER_OBESITY_DN	43	-2.267	1642	0.991	0.998673	0.545364	1511	0.6432	0.723505	0.891	0.998338	1.17471	450	0.234091	0.876931
NADLER_OBESITY_HYPERGLYCEMIA	62	1.16415	312	0.16	0.96498	0.458608	960	0.4862	0.719586	0.625	0.998338	1.08728	605	0.335807	1
NADLER_OBESITY_UP	60	0.456506	573	0.383	0.990821	0.414268	638	0.4096	0.719586	0.394	0.997535	1.2348	365	0.216279	0.869856
NAKAJIMA_MCS_UP	127	-0.768824	1238	0.775	0.998673	0.487418	1194	0.5264	0.719586	0.761	0.998338	1.23202	369	0.157895	0.86529
NAKAJIMA_MCSMBP_EOS	39	-0.009837	826	0.489	0.990821	0.47725	1109	0.4994	0.719586	0.684	0.998338	0.909486	977	0.613483	0.920969
NAKAJIMA_MCSMBP_MAST	68	0.738846	457	0.327	0.990821	0.45438	930	0.4622	0.719586	0.618	0.998338	0.887395	1022	0.617788	0.935005
NDKDYNAMINPATHWAY	24	1.5597	206	0.112	0.96498	0.446097	870	0.4464	0.719586	0.486	0.998338	1.14836	507	0.292308	1
NELSON_ANDROGEN_DN	22	-1.3663	1464	0.87	0.998673	0.529247	1446	0.6202	0.721089	0.791	0.998338	0.826614	1182	0.698148	1
NELSON_ANDROGEN_UP	77	1.14683	323	0.215	0.990821	0.302428	127	0.1804	0.719586	0.039	0.30622	1.07464	626	0.351946	1
NEMETH_TNF_DN	34	0.098414	754	0.464	0.990821	0.453135	922	0.4564	0.719586	0.516	0.998338	1.09035	598	0.344262	1
NEMETH_TNF_UP	119	1.0683	355	0.25	0.990821	0.27885	88	0.1268	0.719586	0.023	0.203516	0.964875	840	0.477752	0.921557
NEUROTRANSMITTERSPATHWAY	6	-1.56396	1524	0.968	0.998673	0.629489	1665	0.734	0.760945	0.948	0.998338	1.11085	563	0.335984	0.888515
NEUTROPHILPATHWAY	17	0.870345	414	0.225	0.990821	0.353244	300	0.2322	0.719586	0.142	0.685759	0.906197	984	0.549065	0.923108
NF90_DN	63	-0.37962	1037	0.592	0.990821	0.519749	1396	0.6218	0.721089	0.853	0.998338	1.14986	503	0.293706	1
NF90_UP	41	-0.105583	871	0.489	0.990821	0.415407	651	0.3656	0.719586	0.378	0.98023	0.929549	932	0.504505	0.907065
NFATPATHWAY	82	1.22987	288	0.156	0.96498	0.432562	769	0.4072	0.719586	0.521	0.998338	1.02906	718	0.415771	1
NFKBPATHWAY	32	1.86285	142	0.077	0.96498	0.407979	585	0.3446	0.719586	0.31	0.943239	1.10953	566	0.328923	1
NGFPATHWAY	37	1.63698	185	0.095	0.96498	0.333125	205	0.1974	0.719586	0.095	0.561822	1.76559	23	0.00186916	1
NGUYEN_KERATO_DN	119	-0.616641	1166	0.684	0.990821	0.466866	1031	0.5084	0.719586	0.689	0.998338	1.31422	252	0.0996377	0.997589
NGUYEN_KERATO_UP	45	-0.931291	1308	0.799	0.998673	0.511593	1347	0.603	0.719586	0.82	0.998338	0.865895	1072	0.694878	0.950864
NI2_LUNG_DN	21	-0.760312	1233	0.782	0.998673	0.46502	1021	0.473	0.719586	0.573	0.998338	0.716996	1417	0.84007	1
NI2_MOUSE_DN	59	-0.258672	975	0.602	0.990821	0.474292	1092	0.5326	0.719586	0.692	0.998338	0.807311	1225	0.764298	1
NI2_MOUSE_UP	44	1.75008	161	0.107	0.96498	0.198218	30	0.0384	0.719586	0	0	1.06549	642	0.36019	0.904835
NICK_RHAPC_UP	37	-0.038885	838	0.502	0.990821	0.537031	1484	0.6592	0.728989	0.878	0.998338	0.854394	1105	0.628846	1
NICOTINATE_AND_NICOTINAMIDE_METABOLISM	12	0.521548	542	0.303	0.990821	0.37829	411	0.2738	0.719586	0.216	0.867302	1.28101	294	0.187608	1
NING_COPD_DN	136	0.858666	419	0.26	0.990821	0.382424	441	0.3246	0.719586	0.253	0.907456	1.20585	395	0.171186	1
NING_COPD_UP	165	-1.10213	1368	0.83	0.998673	0.456363	945	0.4552	0.719586	0.656	0.998338	0.865507	1074	0.747045	0.949928
NITROGEN_METABOLISM	21	0.49085	556	0.331	0.990821	0.468486	1043	0.4746	0.719586	0.59	0.998338	1.22038	381	0.208989	0.876374
NKCELLSPATHWAY	29	1.83326	146	0.115	0.96498	0.385782	459	0.319	0.719586	0.229	0.880159	1.52134	103	0.0460653	0.893621
NKTPATHWAY	38	-0.583668	1149	0.7	0.99085	0.472135	1078	0.5096	0.719586	0.659	0.998338	1.38434	185	0.110312	0.887915
NO1PATHWAY	43	1.78907	155	0.068	0.96498	0.309708	147	0.156	0.719586	0.043	0.318875	0.935428	916	0.565455	1
NO2IL12PATHWAY	20	1.0233	372	0.153	0.96498	0.294583	109	0.1722	0.719586	0.034	0.279729	1.55205	86	0.054321	0.649297
NOS1PATHWAY	37	1.03141	367	0.176	0.970036	0.382552	442	0.2944	0.719586	0.244	0.890794	0.974346	820	0.519512	0.921484
NOTCHPATHWAY	7	2.42259	76	0.045	0.893575	0.389352	475	0.2876	0.719586	0.262	0.911448	1.6242	53	0.0179641	1
NOUZOVA_CPG_H4_UP	85	-2.11157	1630	0.958	0.998673	0.488801	1205	0.5318	0.719586	0.775	0.998338	0.58386	1598	0.962687	1
NOUZOVA_CPG_METHLTD	43	1.21668	294	0.162	0.96498	0.418388	673	0.3836	0.719586	0.394	0.997535	1.29918	275	0.160558	0.999688
NOVA2_KO_SPLICING	67	-0.56727	1138	0.679	0.990821	0.451565	909	0.4536	0.719586	0.609	0.998338	0.895927	1003	0.607914	1
NTHIPATHWAY	36	1.36955	241	0.174	0.970036	0.375992	396	0.3378	0.719586	0.223	0.867302	0.806297	1228	0.685455	1
NUCLEAR_RECEPTORS	66	1.03006	368	0.202	0.990238	0.425152	719	0.4194	0.719586	0.465	0.998338	1.4706	121	0.0584416	0.77609
NUCLEOTIDE_GPCRS	10	0.222565	689	0.392	0.990821	0.377828	406	0.2774	0.719586	0.213	0.865531	0.946575	884	0.533081	1
NUCLEOTIDE_METABOLISM	15	1.22141	292	0.121	0.96498	0.414474	640	0.342	0.719586	0.335	0.944242	0.717577	1415	0.78937	1
NUCLEOTIDE_SUGARS_METABOLISM	5	-0.525338	1121	0.683	0.990821	0.510956	1344	0.5592	0.719586	0.682	0.998338	1.25665	328	0.222222	0.878957
NUMATA_G_CSF_DIFF	26	3.77309	28	0.004	0.209333	0.2831	96	0.1306	0.719586	0.026	0.222403	1.26591	313	0.197425	0.900656
NUTT_GBN_VS_AO_DN	16	-0.224995	949	0.545	0.990821	0.460611	979	0.4614	0.719586	0.549	0.998338	0.932007	923	0.531062	0.912618
NUTT_GBN_VS_AO_UP	9	0.542921	535	0.327	0.990821	0.380157	421	0.2992	0.719586	0.209	0.852941	0.607101	1575	0.908222	1
O_GLYCAN_BIOSYNTHESIS	12	0.141468	731	0.429	0.990821	0.447995	888	0.4234	0.719586	0.477	0.998338	1.01059	751	0.456679	1
O6BG_RESIST_MEDULLOBLASTOMA_DN	71	-1.27046	1435	0.82	0.998673	0.456974	951	0.4832	0.719586	0.63	0.998338	0.759306	1337	0.798932	1
O6BG_RESIST_MEDULLOBLASTOMA_UP	37	0.684543	480	0.315	0.990821	0.463851	1008	0.463	0.719586	0.619	0.998338	1.1733	455	0.286527	1
OKUMURA_MC_LPS	219	-0.220963	947	0.591	0.990821	0.464135	1011	0.4576	0.719586	0.708	0.998338	0.957985	854	0.530278	1
OLD_FIBRO_DN	171	1.97381	125	0.05	0.920046	0.341236	242	0.2368	0.719586	0.063	0.413543	1.42314	149	0.0311958	1
OLD_FIBRO_UP	63	1.62012	188	0.107	0.96498	0.350531	289	0.2544	0.719586	0.132	0.670488	1.20595	394	0.238835	1
OLDAGE_DN	59	-1.28888	1443	0.763	0.998673	0.552584	1539	0.7136	0.751253	0.934	0.998338	0.855362	1102	0.605469	1
OLDONLY_FIBRO_DN	51	-0.239506	959	0.62	0.990821	0.407506	579	0.3968	0.719586	0.37	0.98023	1.27588	301	0.169231	1
OLDONLY_FIBRO_UP	38	0.59866	512	0.297	0.990821	0.41719	663	0.3814	0.719586	0.389	0.992986	1.15367	492	0.26834	1
OLDWERNER_FIBRO_DN	120	2.50796	70	0.019	0.617855	0.333862	208	0.2196	0.719586	0.1	0.579946	1.44053	143	0.0325901	0.981125
OLDWERNER_FIBRO_UP	25	1.83028	149	0.08	0.96498	0.383037	444	0.2994	0.719586	0.223	0.867302	1.03636	700	0.428298	1
ONE_CARBON_POOL_BY_FOLATE	17	1.0067	374	0.178	0.970036	0.397197	515	0.3212	0.719586	0.279	0.937308	0.834152	1163	0.635644	0.942345
OSAWA_TNFA_HEPATOCYTE_UP	14	-2.07895	1624	0.973	0.998673	0.620608	1658	0.7892	0.799569	0.967	0.998338	0.838899	1148	0.637712	0.952588
OVARIAN_INFERTILITY_GENES	40	-1.72523	1557	0.944	0.998673	0.519164	1393	0.583	0.719586	0.837	0.998338	1.29125	284	0.136659	0.888585
OXIDATIVE_PHOSPHORYLATION	54	-0.897853	1299	0.691	0.99085	0.389032	473	0.3232	0.719586	0.279	0.937308	0.868908	1069	0.541152	0.947747
OXSTRESS_BREASTCA_DN	11	-0.057423	847	0.447	0.990821	0.38198	436	0.2788	0.719586	0.224	0.867302	0.999455	768	0.460377	1
OXSTRESS_BREASTCA_UP	34	3.05958	45	0.012	0.490281	0.238525	53	0.0646	0.719586	0.007	0.071688	1.84675	18	0.0090703	0.175613
OXSTRESS_RPE_H2O2HNE_DN	47	-1.18809	1404	0.841	0.998673	0.471284	1067	0.5052	0.719586	0.66	0.998338	0.586379	1594	0.97351	1
OXSTRESS_RPE_H2O2TBH_DN	61	0.299388	648	0.429	0.990821	0.503261	1294	0.5698	0.719586	0.8	0.998338	1.39771	177	0.122137	0.977055
OXSTRESS_RPE_HNETBH_DN	79	1.10233	338	0.206	0.990821	0.282049	93	0.1144	0.719586	0.022	0.195341	0.949759	875	0.5369	1
OXSTRESS_RPETHREE_DN	50	-1.7594	1563	0.925	0.998673	0.55635	1556	0.7014	0.746347	0.937	0.998338	0.825194	1185	0.680297	1
OXSTRESS_RPETWO_DN	186	0.321307	636	0.397	0.990821	0.461725	988	0.4616	0.719586	0.695	0.998338	1.09814	578	0.294224	1
P21_ANY_DN	42	-0.993351	1333	0.688	0.99085	0.487989	1200	0.5414	0.719586	0.727	0.998338	0.931293	926	0.534351	1
P21_ANY_UP	8	-0.603018	1155	0.687	0.99085	0.481943	1146	0.5128	0.719586	0.603	0.998338	1.32986	232	0.157989	1
P21_EARLY_DN	12	-0.329727	1011	0.567	0.990821	0.559642	1567	0.6988	0.744516	0.879	0.998338	1.15348	493	0.330612	1
P21_MIDDLE_DN	19	-0.372941	1033	0.562	0.990821	0.44815	890	0.4188	0.719586	0.492	0.998338	0.779679	1290	0.671103	1
P21_P53_ANY_DN	46	0.702974	470	0.294	0.990821	0.489777	1212	0.5482	0.719586	0.736	0.998338	1.59282	66	0.0665399	0.949822
P21_P53_EARLY_DN	14	2.43274	75	0.103	0.96498	0.412726	619	0.3482	0.719586	0.329	0.944242	1.65074	47	0.0174757	1
P21_P53_LATE_DN	11	0.27599	661	0.357	0.990821	0.490488	1218	0.5266	0.719586	0.65	0.998338	1.17339	454	0.322519	1
P21_P53_MIDDLE_DN	21	-1.14731	1381	0.744	0.996225	0.494697	1243	0.5444	0.719586	0.683	0.998338	1.17936	440	0.306667	1
P27PATHWAY	25	-0.035385	835	0.488	0.990821	0.517705	1384	0.5936	0.719586	0.755	0.998338	0.747225	1366	0.792657	0.9757
P35ALZHEIMERSPATHWAY	20	-0.558856	1134	0.687	0.99085	0.510883	1342	0.5782	0.719586	0.737	0.998338	1.23288	368	0.212551	0.867215
P38MAPKPATHWAY	77	-1.28635	1441	0.833	0.998673	0.465296	1024	0.4926	0.719586	0.672	0.998338	0.707178	1432	0.901869	0.992722
P53_BRCA1_UP	40	1.89282	137	0.068	0.96498	0.253905	66	0.0836	0.719586	0.008	0.081097	2.39193	1	0	0
P53_SIGNALING	163	2.72281	59	0.023	0.647832	0.248601	60	0.0754	0.719586	0	0	1.35646	203	0.0631068	0.952463
P53GENES_ALL	30	5.82509	4	0	0	0.144074	9	0.0134	0.719586	0	0	2.16534	8	0	0.00406399
P53HYPOXIAPATHWAY	38	4.1302	21	0.001	0.076421	0.166001	15	0.0216	0.719586	0	0	2.27516	4	0	0.00021
P53PATHWAY	41	4.60197	10	0	0	0.152388	10	0.0186	0.719586	0	0	2.26466	5	0	0.000168
PANTOTHENATE_AND_COA_BIOSYNTHESIS	7	-1.36198	1462	0.863	0.998673	0.527361	1435	0.6108	0.720618	0.753	0.998338	0.339906	1691	1	1
PAR1PATHWAY	32	-1.04039	1353	0.825	0.998673	0.480166	1134	0.5164	0.719586	0.637	0.998338	0.763142	1329	0.823129	0.973153
PARK_HSC_VS_MPP_DN	18	-1.90497	1600	0.97	0.998673	0.610241	1649	0.7566	0.775824	0.971	0.998338	0.838039	1154	0.72	0.947624
PARK_HSC_VS_MPP_UP	20	0.092772	757	0.465	0.990821	0.405387	566	0.328	0.719586	0.307	0.943239	0.987534	788	0.451163	0.927969
PARK_MSCS_BOTH	58	-0.605035	1156	0.697	0.99085	0.492306	1229	0.5494	0.719586	0.761	0.998338	0.98309	801	0.481818	1
PARK_MSCS_DIFF	33	-0.2059	940	0.586	0.990821	0.479754	1131	0.5216	0.719586	0.635	0.998338	1.19005	422	0.250575	0.878716
PARK_MSCS_LIN2	51	-0.934577	1310	0.807	0.998673	0.425504	720	0.403	0.719586	0.443	0.998338	0.576954	1605	0.969314	1
PARK_RARALPHA_MOD	80	-1.13685	1379	0.819	0.998673	0.51086	1340	0.5704	0.719586	0.851	0.998338	0.984538	795	0.472222	0.924345
PARK_RARALPHA_UP	49	-0.619133	1168	0.736	0.996225	0.397724	519	0.3548	0.719586	0.324	0.944242	0.921946	951	0.577778	0.908205
PARKINPATHWAY	8	0.021331	807	0.512	0.990821	0.517626	1383	0.5802	0.719586	0.723	0.998338	1.0294	716	0.417457	1
PARP_KO_DN	25	-0.076635	855	0.44	0.990821	0.401992	550	0.3896	0.719586	0.29	0.937308	0.63033	1545	0.830116	1
PARP_KO_UP	40	1.17183	311	0.181	0.970787	0.262324	76	0.0914	0.719586	0.014	0.133226	1.40462	172	0.0609481	0.859101
PASSERINI_ADHESION	53	2.87204	51	0.037	0.801611	0.306458	138	0.1572	0.719586	0.055	0.37932	1.31976	248	0.172174	0.994964
PASSERINI_APOPTOSIS	68	-0.897633	1298	0.779	0.998673	0.348373	278	0.2424	0.719586	0.135	0.670488	1.18909	424	0.187354	0.873736
PASSERINI_COMPLEMENT	10	-0.79045	1248	0.779	0.998673	0.534795	1470	0.625	0.721089	0.805	0.998338	0.963129	842	0.500873	1
PASSERINI_EM	47	2.41906	77	0.093	0.96498	0.358221	320	0.2834	0.719586	0.163	0.743884	1.11571	557	0.33574	1
PASSERINI_GROWTH	59	-1.37942	1468	0.87	0.998673	0.484304	1162	0.536	0.719586	0.729	0.998338	0.546435	1631	0.978571	1
PASSERINI_IMMUNE	27	-0.512958	1115	0.71	0.994202	0.50659	1313	0.5558	0.719586	0.756	0.998338	1.17764	444	0.234192	0.878953
PASSERINI_INFLAMMATION	35	-0.18627	927	0.547	0.990821	0.410188	604	0.3582	0.719586	0.321	0.944242	0.928099	936	0.53902	1
PASSERINI_OXIDATION	22	0.759346	447	0.284	0.990821	0.381506	432	0.3288	0.719586	0.217	0.867302	0.894721	1007	0.581818	1
PASSERINI_PROLIFERATION	98	0.325308	633	0.392	0.990821	0.288664	101	0.1388	0.719586	0.028	0.233783	0.94797	880	0.546099	0.930277
PASSERINI_SIGNAL	479	-0.400956	1050	0.666	0.990821	0.455631	941	0.4354	0.719586	0.71	0.998338	0.911402	973	0.650083	1
PASSERINI_TRANSCRIPTION	107	0.29384	652	0.42	0.990821	0.376096	397	0.2844	0.719586	0.232	0.885503	0.844679	1130	0.678832	1
PDGF_ES_UP	18	1.06471	357	0.195	0.98416	0.385971	460	0.2894	0.719586	0.238	0.890794	0.901248	991	0.561886	1
PDGFPATHWAY	69	-0.915244	1304	0.737	0.996225	0.497059	1256	0.5732	0.719586	0.809	0.998338	0.900758	993	0.574275	1
PEART_HISTONE_DN	109	-3.09191	1682	0.987	0.998673	0.569578	1590	0.7164	0.752235	0.97	0.998338	0.412467	1685	0.994505	1
PEART_HISTONE_UP	62	1.8579	143	0.076	0.96498	0.259114	72	0.081	0.719586	0.014	0.133226	1.37747	189	0.0837887	1
PELP1PATHWAY	11	2.0892	106	0.038	0.813968	0.341732	246	0.2044	0.719586	0.12	0.644481	0.912542	970	0.564	0.915527
PENG_GLUCOSE_DN	234	1.43744	230	0.172	0.970036	0.385541	458	0.2888	0.719586	0.234	0.890794	0.785607	1274	0.78424	1
PENG_GLUCOSE_UP	61	-0.399478	1049	0.582	0.990821	0.430218	750	0.4154	0.719586	0.472	0.998338	0.845935	1128	0.606357	0.955263
PENG_GLUTAMINE_DN	358	-3.03571	1681	0.967	0.998673	0.508576	1326	0.5658	0.719586	0.904	0.998338	0.620795	1562	0.904215	1
PENG_GLUTAMINE_UP	317	3.59892	29	0.004	0.209333	0.27779	86	0.1062	0.719586	0.001	0.012012	1.2499	341	0.11014	1
PENG_LEUCINE_DN	203	-1.87228	1590	0.859	0.998673	0.455234	938	0.4472	0.719586	0.654	0.998338	0.831899	1168	0.637795	1
PENG_LEUCINE_UP	142	1.51922	213	0.093	0.96498	0.301145	125	0.1444	0.719586	0.042	0.31464	0.710867	1424	0.935561	0.993822
PENG_RAPAMYCIN_DN	269	-1.81878	1577	0.866	0.998673	0.485313	1170	0.5058	0.719586	0.823	0.998338	0.539196	1639	0.967054	1
PENG_RAPAMYCIN_UP	226	-0.174742	919	0.551	0.990821	0.399978	532	0.3228	0.719586	0.326	0.944242	0.706667	1435	0.939966	1
PENTOSE_AND_GLUCURONATE_INTERCONVERSIONS	9	1.15492	318	0.137	0.96498	0.363	333	0.2368	0.719586	0.162	0.743884	1.3534	209	0.140878	0.938238
PENTOSE_PHOSPHATE_PATHWAY	22	-0.646947	1190	0.74	0.996225	0.573627	1597	0.694	0.742164	0.918	0.998338	0.766133	1323	0.756701	0.971366
PEPIPATHWAY	7	-0.592881	1153	0.684	0.990821	0.413555	631	0.3546	0.719586	0.342	0.955866	1.09758	582	0.369658	0.893741
PEPTIDE_GPCRS	82	-1.2244	1421	0.805	0.998673	0.380209	422	0.317	0.719586	0.264	0.912723	1.53218	92	0.0338983	0.682332
PGC	385	-0.579293	1147	0.678	0.990821	0.430972	761	0.364	0.719586	0.56	0.998338	0.752101	1359	0.920091	0.972745
PGC1APATHWAY	34	3.3215	38	0.004	0.209333	0.322912	181	0.1678	0.719586	0.071	0.447768	1.23468	366	0.196007	1
PHENYLALANINE_METABOLISM	22	-0.197752	937	0.568	0.990821	0.568711	1584	0.696	0.742935	0.906	0.998338	0.586142	1595	0.946121	1
PHENYLALANINE_TYROSINE_AND_TRYPTOPHAN_BIOSYNTHESIS	8	1.20462	300	0.133	0.96498	0.347915	274	0.2014	0.719586	0.143	0.685759	0.792133	1262	0.707889	0.960067
PHOSPHATIDYLINOSITOL_SIGNALING_SYSTEM	132	0.371364	613	0.319	0.990821	0.35815	319	0.2466	0.719586	0.164	0.744848	1.15705	487	0.222482	0.876718
PHOTOSYNTHESIS	21	0.866022	418	0.238	0.990821	0.31523	160	0.163	0.719586	0.067	0.430061	1.24602	352	0.262582	0.861012
PITUITARY_FETAL_DN	11	0.125003	743	0.458	0.990821	0.326432	189	0.1726	0.719586	0.093	0.561822	0.902878	987	0.562376	0.928921
PITUITARY_FETAL_UP	27	-1.03924	1352	0.778	0.998673	0.505828	1310	0.5594	0.719586	0.755	0.998338	1.0179	736	0.432372	0.921397
PITX2PATHWAY	21	1.89191	138	0.035	0.799647	0.339778	235	0.2146	0.719586	0.112	0.618901	1.62988	51	0.0193424	1
PKCPATHWAY	19	-0.141191	894	0.531	0.990821	0.523003	1413	0.6058	0.719586	0.773	0.998338	1.30221	271	0.19403	1
PLATELET_EXPRESSED	65	-3.0128	1679	0.982	0.998673	0.572889	1594	0.68	0.736285	0.958	0.998338	0.394171	1688	0.99435	1
PLCDPATHWAY	12	-1.67341	1546	0.937	0.998673	0.624576	1661	0.7752	0.789163	0.973	0.998338	0.885539	1034	0.595194	1
PLCEPATHWAY	19	1.67194	176	0.087	0.96498	0.314665	158	0.1594	0.719586	0.067	0.430061	1.1259	537	0.343049	0.889083
PLCPATHWAY	17	-1.76727	1566	0.942	0.998673	0.558566	1563	0.6854	0.737337	0.887	0.998338	0.519488	1649	0.94052	1
PLK3PATHWAY	11	0.200852	704	0.43	0.990821	0.394893	506	0.3084	0.719586	0.269	0.916228	0.886028	1028	0.603774	1
PMLPATHWAY	25	-0.351258	1025	0.618	0.990821	0.509401	1331	0.5738	0.719586	0.731	0.998338	0.826909	1180	0.66318	0.941889
POD1_KO_DN	686	-0.432311	1069	0.64	0.990821	0.399008	528	0.2978	0.719586	0.267	0.914229	0.747119	1367	0.935275	1
POD1_KO_MOST_DN	23	-0.431776	1068	0.652	0.990821	0.433655	779	0.4124	0.719586	0.436	0.998338	1.11819	553	0.297052	0.889186
POD1_KO_MOST_UP	44	-0.646802	1189	0.654	0.990821	0.506595	1314	0.5798	0.719586	0.797	0.998338	0.645862	1527	0.847222	1
POD1_KO_UP	370	-2.43291	1660	0.964	0.998673	0.613353	1651	0.7176	0.752235	0.996	0.99859	0.909147	978	0.657143	1
POMEROY_DESMOPLASIC_VS_CLASSIC_MD_DN	51	-1.76571	1565	0.939	0.998673	0.486194	1179	0.5418	0.719586	0.72	0.998338	0.695909	1452	0.895522	0.993813
POMEROY_DESMOPLASIC_VS_CLASSIC_MD_UP	62	0.050924	790	0.455	0.990821	0.391075	480	0.325	0.719586	0.293	0.937308	0.843748	1133	0.642735	1
POMEROY_MD_TREATMENT_GOOD_VS_POOR_DN	29	-0.930307	1306	0.772	0.998673	0.485489	1171	0.5246	0.719586	0.666	0.998338	0.789192	1266	0.694657	1
POMEROY_MD_TREATMENT_GOOD_VS_POOR_UP	33	0.882795	412	0.229	0.990821	0.52347	1417	0.6126	0.720701	0.814	0.998338	1.25655	329	0.154804	1
PORPHYRIN_AND_CHLOROPHYLL_METABOLISM	19	0.280178	660	0.397	0.990821	0.404689	561	0.3384	0.719586	0.304	0.943239	1.07956	615	0.365471	0.895713
PPARAPATHWAY	84	-0.073352	852	0.553	0.990821	0.430717	755	0.411	0.719586	0.515	0.998338	0.886558	1026	0.647359	1
PPARGPATHWAY	11	0.188369	710	0.434	0.990821	0.394708	502	0.3144	0.719586	0.268	0.914229	1.25834	326	0.208812	1
PREADIP_VS_FIBRO_UP	21	0.802776	432	0.286	0.990821	0.356378	313	0.2292	0.719586	0.149	0.703195	0.926418	938	0.538033	1
PRMT5_KD_DN	35	1.04759	360	0.201	0.990238	0.368501	362	0.3212	0.719586	0.17	0.764947	0.662655	1500	0.928731	0.996304
PRMT5_KD_UP	195	0.926083	397	0.292	0.990821	0.41315	625	0.3528	0.719586	0.402	0.998338	1.37	193	0.112281	1
PROLIFERATION_GENES	500	0.805324	430	0.248	0.990821	0.407966	584	0.3236	0.719586	0.37	0.98023	1.09793	579	0.209632	0.901859
PROPANOATE_METABOLISM	31	-0.121456	880	0.573	0.990821	0.305837	135	0.1472	0.719586	0.044	0.322494	0.657862	1507	0.9	1
PROSTAGLANDIN_AND_LEUKOTRIENE_METABOLISM	31	-1.89427	1596	0.982	0.998673	0.652458	1680	0.7066	0.749812	0.994	0.99859	0.67397	1481	0.955189	1
PROSTAGLANDIN_SYNTHESIS_REGULATION	32	-1.01934	1347	0.868	0.998673	0.544587	1509	0.6144	0.721089	0.868	0.998338	0.66823	1490	0.920091	1
PROTEASOME	20	0.134702	738	0.434	0.990821	0.497927	1259	0.5636	0.719586	0.694	0.998338	1.05448	667	0.441459	1
PROTEASOME_DEGRADATION	42	-0.179601	924	0.522	0.990821	0.537541	1486	0.6614	0.728989	0.879	0.998338	1.27963	297	0.19619	1
PROTEASOMEPATHWAY	27	0.42669	584	0.353	0.990821	0.478593	1118	0.5198	0.719586	0.63	0.998338	1.25236	334	0.256566	1
PS1PATHWAY	21	1.32859	253	0.116	0.96498	0.404569	560	0.334	0.719586	0.301	0.943239	1.31184	260	0.166016	0.986024
PTC1PATHWAY	17	1.95379	129	0.109	0.96498	0.447429	886	0.4156	0.719586	0.488	0.998338	1.22692	375	0.283784	1
PTDINSPATHWAY	29	-0.943087	1314	0.79	0.998673	0.470555	1057	0.4814	0.719586	0.595	0.998338	0.727462	1399	0.823656	0.980474
PTENPATHWAY	24	0.251641	675	0.398	0.990821	0.440656	831	0.4386	0.719586	0.463	0.998338	1.07285	631	0.361377	1
PURINE_METABOLISM	127	-0.132539	886	0.531	0.990821	0.445682	865	0.4486	0.719586	0.584	0.998338	1.09992	575	0.317778	0.905411
PYK2PATHWAY	57	0.374867	611	0.401	0.990821	0.443235	852	0.4366	0.719586	0.537	0.998338	1.4818	115	0.0535055	1
PYRIMIDINE_METABOLISM	58	-1.69397	1551	0.897	0.998673	0.454918	936	0.4674	0.719586	0.599	0.998338	0.670725	1487	0.84717	1
PYRUVATE_METABOLISM	40	-1.61126	1532	0.954	0.998673	0.495411	1247	0.5526	0.719586	0.754	0.998338	0.568929	1612	0.988372	1
RABPATHWAY	17	1.45368	227	0.153	0.96498	0.411194	612	0.3484	0.719586	0.335	0.944242	0.887005	1023	0.6	1
RAC1PATHWAY	38	1.36196	244	0.148	0.96498	0.452884	919	0.4588	0.719586	0.573	0.998338	0.91835	957	0.581105	1
RACCYCDPATHWAY	45	2.09456	105	0.08	0.96498	0.256908	68	0.09	0.719586	0.011	0.107499	1.05892	660	0.369781	1
RADAEVA_IFNA_DN	21	-0.1357	891	0.535	0.990821	0.40653	573	0.3416	0.719586	0.315	0.943239	0.563993	1614	0.918129	1
RADAEVA_IFNA_UP	80	1.61673	191	0.223	0.990821	0.249471	62	0.1112	0.719586	0.007	0.071688	1.38189	187	0.182013	0.888701
RADIATION_SENSITIVITY	62	3.20504	41	0.006	0.285148	0.185884	24	0.0234	0.719586	0.002	0.023092	1.8665	16	0.00227273	0.159441
RADMACHER_AMLNORMALKARYTYPE_SIG	97	-0.931309	1309	0.795	0.998673	0.523038	1414	0.6434	0.723505	0.885	0.998338	0.68939	1462	0.928571	0.997323
RANKLPATHWAY	24	1.63897	184	0.135	0.96498	0.456207	944	0.4598	0.719586	0.529	0.998338	1.3318	230	0.161165	1
RANPATHWAY	4	1.66285	177	0.083	0.96498	0.280848	90	0.0964	0.719586	0.039	0.30622	0.756389	1345	0.761224	1
RARRXRPATHWAY	20	-0.375204	1034	0.621	0.990821	0.490921	1221	0.5372	0.719586	0.666	0.998338	1.0199	734	0.435518	0.920938
Ras	218	-0.322539	1007	0.658	0.990821	0.459348	969	0.4552	0.719586	0.679	0.998338	0.707943	1430	0.887097	1
RASPATHWAY	37	3.09648	44	0.022	0.641056	0.344319	257	0.2062	0.719586	0.126	0.663719	2.01859	9	0	0.202279
RAY_P210_DIFF	95	0.677531	484	0.336	0.990821	0.414365	639	0.4024	0.719586	0.422	0.998338	0.922637	947	0.551136	1
RBPATHWAY	26	1.12699	331	0.194	0.98416	0.449487	898	0.4498	0.719586	0.499	0.998338	0.948525	877	0.532347	1
RCC_NL_UP	490	-0.370893	1032	0.582	0.990821	0.52252	1410	0.5806	0.719586	0.93	0.998338	1.11986	547	0.258467	1
RECKPATHWAY	15	-0.649692	1192	0.682	0.990821	0.455388	939	0.466	0.719586	0.505	0.998338	1.0914	593	0.379386	0.893862
REDUCTIVE_CARBOXYLATE_CYCLE_CO2_FIXATION	10	-0.737374	1219	0.741	0.996225	0.534568	1469	0.6238	0.721089	0.805	0.998338	0.838053	1153	0.633266	0.94926
REELINPATHWAY	13	0.932582	393	0.231	0.990821	0.423051	703	0.3698	0.719586	0.372	0.98023	1.13987	520	0.336117	0.870388
REFRACTORY_GASTRIC_UP	109	0.945876	386	0.144	0.96498	0.378976	417	0.2898	0.719586	0.242	0.890794	1.89758	13	0.00214133	0.141036
RELAPATHWAY	26	2.6329	64	0.033	0.784592	0.34179	247	0.2118	0.719586	0.104	0.594561	1.41153	166	0.100952	0.973821
REN_E2F1_TARGETS	61	-0.539238	1126	0.535	0.990821	0.526	1430	0.6262	0.721089	0.87	0.998338	1.17756	445	0.355769	1
REOVIRUS_HEK293_DN	348	0.78388	440	0.32	0.990821	0.353186	299	0.2028	0.719586	0.09	0.548117	1.04496	684	0.365942	1
REOVIRUS_HEK293_UP	331	-0.328942	1010	0.602	0.990821	0.425105	718	0.3512	0.719586	0.506	0.998338	0.776983	1301	0.739852	1
RESISTANCE_XENOGRAFTS_UP	25	0.189027	709	0.426	0.990821	0.547907	1521	0.6598	0.728989	0.86	0.998338	0.747709	1362	0.730129	1
RETT_DN	27	2.1985	98	0.095	0.96498	0.334441	211	0.216	0.719586	0.093	0.561822	1.15823	482	0.31769	1
RETT_UP	52	0.084892	766	0.518	0.990821	0.335376	215	0.2868	0.719586	0.109	0.605583	0.990151	781	0.450346	0.935098
RHOPATHWAY	41	-1.83528	1580	0.946	0.998673	0.476342	1102	0.524	0.719586	0.681	0.998338	0.806948	1227	0.753192	0.953141
RIBAVIRIN_RSV_DN	68	0.632822	497	0.331	0.990821	0.437357	812	0.4174	0.719586	0.537	0.998338	0.783483	1280	0.76	1
RIBAVIRIN_RSV_UP	39	-0.244922	963	0.543	0.990821	0.493071	1235	0.5454	0.719586	0.743	0.998338	0.594234	1590	0.880531	1
RIBOFLAVIN_METABOLISM	12	1.36315	243	0.155	0.96498	0.298937	118	0.1406	0.719586	0.053	0.37687	1.01692	738	0.439189	0.918955
RIBOSOMAL_PROTEINS	98	-0.798868	1257	0.422	0.990821	0.383331	446	0.3	0.719586	0.256	0.907456	1.26542	314	0.272537	0.896796
RNA_POLYMERASE	17	-0.803355	1261	0.736	0.996225	0.557331	1560	0.69	0.739797	0.885	0.998338	1.04914	675	0.413926	1
RNA_TRANSCRIPTION_REACTOME	42	1.3157	257	0.147	0.96498	0.492348	1230	0.559	0.719586	0.741	0.998338	1.28072	295	0.229287	1
RNAPATHWAY	17	1.46093	225	0.157	0.96498	0.421609	695	0.3668	0.719586	0.376	0.98023	1.58242	70	0.058	0.990692
ROME_INSULIN_2F_DN	26	-0.641619	1183	0.69	0.99085	0.491774	1226	0.5354	0.719586	0.695	0.998338	0.656264	1510	0.943844	0.999785
ROME_INSULIN_2F_UP	200	0.267366	665	0.437	0.990821	0.45581	942	0.447	0.719586	0.654	0.998338	0.857229	1093	0.688266	1
RORIE_ES_PNET_DN	36	0.570994	520	0.335	0.990821	0.380563	425	0.3496	0.719586	0.235	0.890794	0.785199	1275	0.802817	1
RORIE_ES_PNET_UP	39	-2.79761	1673	0.996	0.999544	0.607811	1648	0.7786	0.791603	0.98	0.998338	0.954749	862	0.505415	1
ROS	5	0.12601	742	0.487	0.990821	0.451327	908	0.4232	0.719586	0.483	0.998338	0.863294	1078	0.627413	1
ROS_MOUSE_AORTA_DN	92	0.931112	394	0.291	0.990821	0.52874	1442	0.6072	0.719586	0.909	0.998338	0.764223	1327	0.753153	1
ROS_MOUSE_AORTA_UP	28	-2.1098	1629	0.97	0.998673	0.582554	1610	0.7132	0.751253	0.941	0.998338	0.943783	897	0.535433	0.919831
ROSS_AML1_ETO	76	0.126409	741	0.464	0.990821	0.486764	1187	0.5396	0.719586	0.768	0.998338	0.697194	1449	0.928571	0.996595
ROSS_CBF	86	1.17425	310	0.159	0.96498	0.441311	839	0.4504	0.719586	0.565	0.998338	1.01589	741	0.45614	0.914224
ROSS_CBF_LEUKEMIA	76	1.26483	271	0.122	0.96498	0.406418	572	0.3624	0.719586	0.394	0.997535	1.09234	589	0.311258	0.897099
ROSS_CBF_MYH	55	-1.89145	1595	0.967	0.998673	0.500754	1277	0.558	0.719586	0.783	0.998338	0.660372	1505	0.943902	0.997175
ROSS_FAB_M7	85	-0.566194	1137	0.713	0.996183	0.550572	1529	0.6456	0.724278	0.929	0.998338	0.694879	1455	0.915702	1
ROSS_MLL_FUSION	74	-1.11082	1371	0.881	0.998673	0.60649	1645	0.7688	0.785007	0.983	0.998338	1.11933	549	0.272059	0.889163
ROSS_PML_RAR	98	-1.75242	1559	0.93	0.998673	0.653176	1682	0.7558	0.775474	0.998	0.99859	0.587574	1593	0.995475	1
ROTH_HTERT_DIFF	58	1.80523	153	0.117	0.96498	0.167117	16	0.0242	0.719586	0	0	1.54204	89	0.0583153	0.653163
ROTH_HTERT_DN	6	-0.524634	1120	0.659	0.990821	0.513074	1357	0.5722	0.719586	0.7	0.998338	1.2562	331	0.205418	0.870198
ROTH_HTERT_UP	15	-0.749092	1225	0.609	0.990821	0.343168	252	0.2514	0.719586	0.121	0.64814	0.430249	1680	0.954887	1
RUIZ_TENASCIN_TARGETS	95	-0.864462	1283	0.744	0.996225	0.454245	927	0.4736	0.719586	0.639	0.998338	0.92198	950	0.551095	1
RUTELLA_HEMATOGFSNDCS_DIFF	734	-2.92077	1676	0.975	0.998673	0.565506	1578	0.659	0.728989	0.983	0.998338	1.06192	649	0.281525	0.903737
RUTELLA_HEPATGFSNDCS_UP	179	-0.375717	1035	0.665	0.990821	0.585293	1617	0.6574	0.728989	0.975	0.998338	1.31278	257	0.0992908	0.927223
S1P_SIGNALING	23	0.554704	529	0.295	0.990821	0.310026	148	0.1678	0.719586	0.057	0.390934	0.895867	1004	0.584	0.928612
S1PPATHWAY	7	-1.89851	1597	0.974	0.998673	0.685568	1691	0.8828	0.883313	0.994	0.99859	1.06634	641	0.399602	1
SA_B_CELL_RECEPTOR_COMPLEXES	44	1.29686	263	0.205	0.990821	0.476599	1104	0.517	0.719586	0.682	0.998338	1.57584	72	0.0517928	1
SA_BONE_MORPHOGENETIC	5	-1.10839	1370	0.86	0.998673	0.628498	1664	0.787	0.797818	0.953	0.998338	0.661053	1503	0.845124	1
SA_CASPASE_CASCADE	20	0.120049	745	0.455	0.990821	0.259053	71	0.2322	0.719586	0.013	0.123911	0.857097	1094	0.637895	0.954171
SA_DIACYLGLYCEROL_SIGNALING	15	2.77244	58	0.013	0.506507	0.280958	91	0.107	0.719586	0.035	0.285859	1.93549	11	0	0.0983989
SA_FAS_SIGNALING	15	1.64161	183	0.081	0.96498	0.195289	27	0.035	0.719586	0.004	0.046431	1.31857	249	0.163599	0.926416
SA_G1_AND_S_PHASES	24	4.40513	13	0.006	0.285148	0.115891	5	0.004	0.719586	0	0	1.98663	10	0.00219298	0.0584075
SA_G2_AND_M_PHASES	13	3.49719	32	0.015	0.561601	0.225235	41	0.052	0.719586	0.01	0.097304	0.907953	981	0.56	1
SA_MMP_CYTOKINE_CONNECTION	27	0.316398	641	0.372	0.990821	0.410304	605	0.4016	0.719586	0.321	0.944242	0.818172	1208	0.660746	1
SA_PROGRAMMED_CELL_DEATH	23	5.24106	6	0	0	0.161491	14	0.0214	0.719586	0.001	0.012012	1.86874	15	0.00199601	0.167173
SA_PTEN_PATHWAY	27	-0.267908	979	0.554	0.990821	0.415394	650	0.3738	0.719586	0.349	0.968284	0.520359	1648	0.984127	1
SA_REG_CASCADE_OF_CYCLIN_EXPR	23	-0.381606	1040	0.57	0.990821	0.307846	143	0.1816	0.719586	0.055	0.37932	0.978338	811	0.473684	0.922177
SA_TRKA_RECEPTOR	27	1.41984	233	0.123	0.96498	0.252023	64	0.0918	0.719586	0.009	0.088456	1.24229	356	0.208566	1
SALMONELLAPATHWAY	16	0.063011	784	0.478	0.990821	0.47347	1088	0.4942	0.719586	0.609	0.998338	0.653708	1514	0.874074	1
SANA_IFNG_ENDOTHELIAL_DN	94	-0.245888	966	0.6	0.990821	0.368282	360	0.2874	0.719586	0.203	0.849368	0.76536	1325	0.828244	1
SANA_IFNG_ENDOTHELIAL_UP	62	-1.52601	1510	0.824	0.998673	0.542403	1501	0.586	0.719586	0.906	0.998338	1.14736	510	0.327231	0.864493
SANA_TNFA_ENDOTHELIAL_DN	88	0.092279	758	0.504	0.990821	0.415157	646	0.396	0.719586	0.428	0.998338	1.02165	729	0.438031	1
SANA_TNFA_ENDOTHELIAL_UP	83	-1.84005	1583	0.911	0.998673	0.529971	1451	0.6058	0.719586	0.89	0.998338	0.475602	1666	0.991051	1
SANSOM_APC_4_DN	64	-1.51453	1502	0.916	0.998673	0.511628	1348	0.6026	0.719586	0.828	0.998338	0.742459	1374	0.896465	0.976744
SANSOM_APC_5_DN	338	-0.769587	1239	0.71	0.994202	0.330995	199	0.2824	0.719586	0.035	0.285859	1.31412	253	0.0740741	0.937069
SANSOM_APC_LOSS4_UP	111	-1.0073	1344	0.798	0.998673	0.483057	1153	0.5426	0.719586	0.75	0.998338	0.598889	1586	0.985866	1
SANSOM_APC_LOSS5_UP	83	-2.32466	1646	0.984	0.998673	0.585688	1619	0.7476	0.769391	0.958	0.998338	1.48724	113	0.0415225	1
SARCOMAS_GISTROMAL_UP	14	-0.102161	869	0.59	0.990821	0.28632	99	0.1702	0.719586	0.04	0.308921	0.606296	1576	0.95053	1
SARCOMAS_HISTIOCYTOMA_UP	15	0.284551	658	0.414	0.990821	0.402389	552	0.3468	0.719586	0.294	0.937308	0.797054	1250	0.683575	0.955953
SARCOMAS_LEIOMYOSARCOMA_CALP_UP	14	-0.688599	1206	0.732	0.996225	0.486673	1186	0.5162	0.719586	0.635	0.998338	0.758372	1339	0.774648	1
SARCOMAS_LEIOMYOSARCOMA_UP	12	-1.22886	1424	0.857	0.998673	0.518308	1389	0.595	0.719586	0.748	0.998338	0.599389	1582	0.901841	1
SARCOMAS_LIPOSARCOMA_DN	7	-1.16047	1392	0.87	0.998673	0.582951	1611	0.7246	0.755828	0.883	0.998338	0.591189	1591	0.931393	1
SARCOMAS_LIPOSARCOMA_UP	10	-0.051008	841	0.512	0.990821	0.471145	1064	0.477	0.719586	0.579	0.998338	1.7602	24	0.00220751	0.332449
SARCOMAS_SCHWANNOMA_UP	13	-0.751474	1229	0.71	0.994202	0.493642	1239	0.5334	0.719586	0.657	0.998338	1.26075	319	0.213675	0.891354
SARCOMAS_SYNOVIAL_DN	19	-1.45083	1489	0.894	0.998673	0.586632	1621	0.7082	0.749812	0.939	0.998338	0.541357	1637	0.946731	1
SARCOMAS_SYNOVIAL_UP	12	-0.417111	1060	0.661	0.990821	0.529872	1450	0.5812	0.719586	0.789	0.998338	0.717469	1416	0.837838	1
SARSPATHWAY	12	-0.145067	897	0.584	0.990821	0.528334	1440	0.6012	0.719586	0.784	0.998338	0.756894	1344	0.798434	1
SASAKI_ATL_UP	264	0.090508	760.5	0.469	0.990821	0.454818	934	0.4328	0.719586	0.679	0.998338	0.879189	1044	0.607509	1
SASAKI_TCELL_LYMPHOMA_VS_CD4_UP	264	0.090508	760.5	0.469	0.990821	0.455539	940	0.4312	0.719586	0.682	0.998338	0.879189	1043	0.607509	1
SCHRAETS_MLL_UP	41	-0.502731	1102	0.692	0.99085	0.461988	991	0.4728	0.719586	0.607	0.998338	0.629946	1548	0.953488	1
SCHUMACHER_MYC_DN	9	1.3259	254	0.141	0.96498	0.345597	262	0.2004	0.719586	0.119	0.639269	0.971685	826	0.478261	0.921841
SCHUMACHER_MYC_UP	60	0.097982	755	0.481	0.990821	0.371994	373	0.2786	0.719586	0.21	0.852941	1.19853	409	0.285437	1
SCHURINGA_STAT5A_DN	34	0.014694	815	0.482	0.990821	0.505869	1311	0.5586	0.719586	0.755	0.998338	0.828206	1176	0.687657	0.945912
SCHURINGA_STAT5A_UP	29	-0.99522	1335	0.792	0.998673	0.653086	1681	0.766	0.783093	0.994	0.99859	1.15004	502	0.266556	1
SELENOAMINO_ACID_METABOLISM	8	0.078107	770	0.434	0.990821	0.503891	1296	0.5526	0.719586	0.68	0.998338	0.631299	1544	0.924893	1
SERUM_FIBROBLAST_CELLCYCLE	127	0.916655	401	0.292	0.990821	0.439934	825	0.4354	0.719586	0.55	0.998338	1.38579	184	0.198381	0.995705
SERUM_FIBROBLAST_CORE_DN	174	-0.245712	964	0.594	0.990821	0.318788	170	0.1688	0.719586	0.02	0.180313	0.952613	868	0.513953	0.92491
SERUM_FIBROBLAST_CORE_UP	166	-1.153	1388	0.78	0.998673	0.4241	712	0.3918	0.719586	0.474	0.998338	1.19669	411	0.265267	1
SETPATHWAY	13	-0.074057	854	0.516	0.990821	0.298503	114	0.2442	0.719586	0.052	0.369204	0.80727	1226	0.670404	0.954106
SHEPARD_BMYB_MORPHOLINO_DN	171	-0.438709	1073	0.604	0.990821	0.549674	1527	0.6516	0.726706	0.944	0.998338	0.819061	1206	0.732463	1
SHEPARD_BMYB_MORPHOLINO_UP	176	1.64582	182	0.101	0.96498	0.364893	344	0.2454	0.719586	0.148	0.703195	1.24966	342	0.104513	0.878128
SHEPARD_CELL_PROLIFERATION	259	-0.056304	845.5	0.498	0.990821	0.434901	792	0.3992	0.719586	0.568	0.998338	0.975029	817	0.51597	0.924121
SHEPARD_CRASH_AND_BURN_MUT_VS_WT_DN	155	1.87808	141	0.134	0.96498	0.442136	847	0.4354	0.719586	0.591	0.998338	1.00228	765	0.421429	1
SHEPARD_CRASH_AND_BURN_MUT_VS_WT_UP	145	1.97743	124	0.077	0.96498	0.257948	69	0.0846	0.719586	0.013	0.123911	1.2867	285	0.118534	0.900017
SHEPARD_GENES_COMMON_BW_CB_MO	63	0.233468	685	0.34	0.990821	0.497175	1257	0.5652	0.719586	0.783	0.998338	1.04044	691	0.418692	1
SHEPARD_NEG_REG_OF_CELL_PROLIFERATION	151	2.30915	84	0.027	0.70544	0.329515	196	0.2378	0.719586	0.037	0.294184	1.26734	310	0.0925926	0.907095
SHEPARD_POS_REG_OF_CELL_PROLIFERATION	127	0.464405	566	0.363	0.990821	0.471178	1065	0.5116	0.719586	0.698	0.998338	0.838649	1151	0.78066	0.949737
SHH_UP	16	2.31362	82	0.027	0.70544	0.303034	130	0.1442	0.719586	0.046	0.333627	0.863689	1076	0.650728	0.95211
SHHPATHWAY	21	1.31326	258	0.129	0.96498	0.347995	276	0.2372	0.719586	0.132	0.670488	1.19918	406	0.255458	0.882196
SHIPP_DLBCL_CURED_DN	57	-0.689781	1207	0.701	0.99085	0.445835	866	0.4502	0.719586	0.547	0.998338	1.22296	379	0.210024	0.876954
SHIPP_DLBCL_CURED_UP	40	0.259541	669	0.39	0.990821	0.256382	67	0.1918	0.719586	0.01	0.097304	1.576	71	0.0183486	0.633367
SHIPP_FL_VS_DLBCL_DN	54	-0.188735	930	0.532	0.990821	0.470673	1058	0.4948	0.719586	0.658	0.998338	0.885814	1031	0.595745	1
SHIPP_FL_VS_DLBCL_UP	53	-1.26411	1434	0.875	0.998673	0.505341	1305	0.5916	0.719586	0.805	0.998338	1.01639	740	0.433333	0.915328
SIG_BCR_SIGNALING_PATHWAY	79	-0.646683	1188	0.671	0.990821	0.459283	968	0.4858	0.719586	0.643	0.998338	0.860315	1085	0.69265	0.950722
SIG_CD40PATHWAYMAP	53	-0.147079	898	0.52	0.990821	0.357583	317	0.2424	0.719586	0.16	0.734499	0.909086	980	0.586614	1
SIG_CHEMOTAXIS	73	-0.398597	1048	0.625	0.990821	0.482309	1148	0.5374	0.719586	0.75	0.998338	0.966236	838	0.493739	1
SIG_IL4RECEPTOR_IN_B_LYPHOCYTES	51	1.08075	346	0.177	0.970036	0.332828	203	0.2178	0.719586	0.101	0.579946	1.14124	519	0.291667	0.86976
SIG_INSULIN_RECEPTOR_PATHWAY_IN_CARDIAC_MYOCYTES	75	-0.910527	1303	0.742	0.996225	0.489713	1211	0.5496	0.719586	0.785	0.998338	0.850792	1114	0.737615	1
SIG_PIP3_SIGNALING_IN_B_LYMPHOCYTES	65	-0.402925	1053	0.582	0.990821	0.438563	817	0.4214	0.719586	0.514	0.998338	0.860344	1084	0.663636	1
SIG_PIP3_SIGNALING_IN_CARDIAC_MYOCTES	103	-0.026043	831	0.522	0.990821	0.465213	1023	0.5092	0.719586	0.682	0.998338	1.00767	757	0.446181	1
SIG_REGULATION_OF_THE_ACTIN_CYTOSKELETON_BY_RHO_GTPASES	47	2.27243	90	0.041	0.849576	0.43252	768	0.4366	0.719586	0.474	0.998338	1.14482	516	0.27645	1
SKP2E2FPATHWAY	21	0.5263	538	0.307	0.990821	0.461043	982	0.4736	0.719586	0.55	0.998338	0.971761	825	0.502174	0.923858
SLRPPATHWAY	3	-0.418985	1061	0.711	0.994202	0.424894	717	0.4412	0.719586	0.351	0.97121	0.977789	812	0.5074	0.921461
SMALL_LIGAND_GPCRS	17	0.296838	650	0.375	0.990821	0.4055	567	0.3494	0.719586	0.307	0.943239	0.67849	1476	0.857143	1
SMITH_HCV_INDUCED_HCC_UP	41	-0.380151	1038	0.63	0.990821	0.441692	844	0.4342	0.719586	0.52	0.998338	1.16372	473	0.251613	0.877673
SMITH_HTERT_DN	79	-1.19193	1405	0.858	0.998673	0.47109	1063	0.4908	0.719586	0.7	0.998338	1.41382	165	0.0531401	0.849279
SMITH_HTERT_UP	140	1.89405	136	0.115	0.96498	0.352024	296	0.2366	0.719586	0.15	0.703195	1.31493	251	0.152216	1
SMOOTH_MUSCLE_CONTRACTION	187	0.460904	568	0.407	0.990821	0.50301	1292	0.5566	0.719586	0.856	0.998338	0.937699	911	0.595687	0.918745
SODDPATHWAY	15	1.16353	313	0.168	0.970036	0.37219	375	0.27	0.719586	0.197	0.844026	0.969195	831	0.504292	0.919462
SPPAPATHWAY	35	0.407994	591	0.397	0.990821	0.431555	764	0.402	0.719586	0.427	0.998338	1.12218	545	0.32381	1
SPRYPATHWAY	25	1.6199	189	0.128	0.96498	0.344236	255	0.221	0.719586	0.125	0.659446	1.57118	75	0.0433145	0.968794
Src	44	0.663595	488	0.285	0.990821	0.409907	600	0.3534	0.719586	0.354	0.971646	0.851959	1111	0.673179	1
SRCRPTPPATHWAY	23	-0.171619	917	0.523	0.990821	0.579596	1604	0.7206	0.752792	0.927	0.998338	0.967946	835	0.515444	1
ST_ADRENERGIC	58	0.617279	502	0.288	0.990821	0.4209	691	0.3872	0.719586	0.421	0.998338	0.820474	1198	0.766904	1
ST_B_CELL_ANTIGEN_RECEPTOR	69	-0.254719	973	0.573	0.990821	0.408265	587	0.358	0.719586	0.382	0.98023	1.15599	489	0.222664	1
ST_DICTYOSTELIUM_DISCOIDEUM_CAMP_CHEMOTAXIS_PATHWAY	43	1.05198	359	0.189	0.98416	0.337767	224	0.2048	0.719586	0.109	0.605583	1.09219	590	0.356736	1
ST_DIFFERENTIATION_PATHWAY_IN_PC12_CELLS	65	-0.208664	943	0.577	0.990821	0.463054	1001	0.4774	0.719586	0.65	0.998338	0.871617	1063	0.630476	1
ST_ERK1_ERK2_MAPK_PATHWAY	37	1.48362	224	0.135	0.96498	0.335013	214	0.202	0.719586	0.1	0.579946	1.2399	360	0.200803	1
ST_FAS_SIGNALING_PATHWAY	91	0.555511	528	0.333	0.990821	0.323104	182	0.1844	0.719586	0.088	0.534913	1.01446	745	0.416667	0.913111
ST_G_ALPHA_I_PATHWAY	51	-0.59393	1154	0.709	0.994202	0.507608	1321	0.5724	0.719586	0.815	0.998338	0.820492	1197	0.756989	0.944776
ST_G_ALPHA_S_PATHWAY	17	0.495535	548	0.301	0.990821	0.413842	633	0.3596	0.719586	0.345	0.958573	0.693661	1456	0.868	1
ST_GA12_PATHWAY	35	-1.21355	1414	0.84	0.998673	0.489872	1214	0.5306	0.719586	0.69	0.998338	0.83616	1160	0.709534	0.943155
ST_GA13_PATHWAY	55	-0.254693	972	0.605	0.990821	0.436529	805	0.4216	0.719586	0.491	0.998338	0.977454	813	0.464286	1
ST_GAQ_PATHWAY	40	-0.907112	1302	0.762	0.998673	0.516258	1375	0.6006	0.719586	0.833	0.998338	1.04977	673	0.391304	1
ST_GRANULE_CELL_SURVIVAL_PATHWAY	44	-0.509909	1111	0.651	0.990821	0.499357	1270	0.5768	0.719586	0.765	0.998338	0.663562	1498	0.908482	0.996788
ST_IL_13_PATHWAY	10	-0.170164	914.5	0.533	0.990821	0.445979	869	0.42	0.719586	0.468	0.998338	1.16512	469	0.284797	0.888352
ST_INTEGRIN_SIGNALING_PATHWAY	125	0.697555	474	0.314	0.990821	0.434802	791	0.4256	0.719586	0.533	0.998338	0.874232	1057	0.680851	1
ST_INTERFERON_GAMMA_PATHWAY	20	-0.309808	1002	0.526	0.990821	0.494772	1244	0.534	0.719586	0.683	0.998338	1.14455	517	0.347345	0.866465
ST_INTERLEUKIN_13_PATHWAY	10	-0.170164	914.5	0.533	0.990821	0.44597	868	0.4268	0.719586	0.468	0.998338	1.16512	470	0.284797	0.884555
ST_INTERLEUKIN_4_PATHWAY	40	0.453389	574	0.389	0.990821	0.374875	389	0.3058	0.719586	0.221	0.867302	1.51054	108	0.0289532	0.71222
ST_JAK_STAT_PATHWAY	12	0.45743	572	0.343	0.990821	0.409935	602	0.3534	0.719586	0.315	0.943239	1.07771	621	0.375839	0.895207
ST_JNK_MAPK_PATHWAY	62	-1.31912	1451	0.877	0.998673	0.56535	1577	0.7202	0.752792	0.951	0.998338	0.952524	869	0.515712	1
ST_MYOCYTE_AD_PATHWAY	38	-0.345989	1022	0.613	0.990821	0.441361	840	0.4238	0.719586	0.52	0.998338	0.778874	1295	0.803493	0.968189
ST_P38_MAPK_PATHWAY	49	1.29905	261	0.172	0.970036	0.410377	606	0.3506	0.719586	0.38	0.98023	0.956718	858	0.493694	1
ST_PAC1_RECEPTOR_PATHWAY	8	0.371317	614	0.342	0.990821	0.376382	399	0.2848	0.719586	0.201	0.849368	0.6329	1542	0.85872	1
ST_PHOSPHOINOSITIDE_3_KINASE_PATHWAY	44	-1.05245	1354	0.819	0.998673	0.4278	734	0.4126	0.719586	0.434	0.998338	1.22578	378	0.163934	1
ST_STAT3_PATHWAY	17	0.797369	436	0.26	0.990821	0.395759	511	0.3316	0.719586	0.273	0.92935	1.19736	410	0.259657	0.879723
ST_T_CELL_SIGNAL_TRANSDUCTION	71	-0.522741	1118	0.585	0.990821	0.482827	1152	0.5286	0.719586	0.753	0.998338	0.583121	1599	0.929047	1
ST_TUMOR_NECROSIS_FACTOR_PATHWAY	44	-0.537466	1125	0.656	0.990821	0.467071	1034	0.4984	0.719586	0.633	0.998338	0.679981	1474	0.823864	1
ST_TYPE_I_INTERFERON_PATHWAY	19	0.761539	445	0.324	0.990821	0.380113	420	0.2932	0.719586	0.215	0.867302	0.992084	778	0.468487	0.937062
ST_WNT_BETA_CATENIN_PATHWAY	31	0.01714	813	0.487	0.990821	0.463682	1006	0.4712	0.719586	0.559	0.998338	0.90464	985	0.608163	1
ST_WNT_CA2_CYCLIC_GMP_PATHWAY	30	1.96628	127	0.058	0.96498	0.364562	339	0.2516	0.719586	0.16	0.734499	1.04187	686	0.417031	0.914084
STAEGE_EFTS_UP	21	-1.38739	1471	0.896	0.998673	0.47895	1122	0.497	0.719586	0.625	0.998338	0.759544	1336	0.787736	0.97281
STANELLE_E2F1_UP	44	-0.712016	1213	0.677	0.990821	0.327865	192	0.19	0.719586	0.082	0.503669	0.921081	954	0.568138	1
STARCH_AND_SUCROSE_METABOLISM	28	0.271444	664	0.397	0.990821	0.453825	926	0.4588	0.719586	0.52	0.998338	0.783387	1281	0.760077	1
STAT3PATHWAY	15	0.726691	461	0.277	0.990821	0.409307	597	0.3582	0.719586	0.315	0.943239	0.784974	1276	0.679167	0.963573
STATIN_PATHWAY_PHARMGKB	19	0.160567	724	0.411	0.990821	0.430079	749	0.3918	0.719586	0.417	0.998338	1.7112	34	0.0172839	0.441529
STEFFEN_AML_PML_PLZF_TRGT	60	-0.525627	1122	0.726	0.996225	0.572508	1593	0.6844	0.737337	0.958	0.998338	0.726649	1401	0.868231	1
STEMCELL_COMMON_DN	68	-0.627571	1173	0.671	0.990821	0.453261	924	0.4574	0.719586	0.615	0.998338	1.59917	64	0.0228426	0.59511
STEMCELL_COMMON_UP	160	-0.285148	989	0.605	0.990821	0.419473	680	0.3704	0.719586	0.449	0.998338	1.11821	552	0.323251	1
STEMCELL_EMBRYONIC_UP	1225	-0.725376	1216	0.664	0.990821	0.408029	586	0.329	0.719586	0.328	0.944242	1.0601	659	0.365854	1
STEMCELL_HEMATOPOIETIC_UP	1353	0.063403	782	0.524	0.990821	0.387956	468	0.2926	0.719586	0.173	0.774074	0.832687	1165	0.920608	1
STEMCELL_NEURAL_UP	1677	0.110501	748	0.462	0.990821	0.411908	614	0.3504	0.719586	0.331	0.944242	1.21093	389	0.214418	1
STEMPATHWAY	22	0.036651	796	0.495	0.990821	0.371682	371	0.3554	0.719586	0.187	0.803709	1.32256	242	0.155056	0.925072
STEROID_BIOSYNTHESIS	9	-0.286859	993	0.567	0.990821	0.484814	1166	0.5152	0.719586	0.62	0.998338	0.665033	1497	0.892405	0.996679
STILBENE_COUMARINE_AND_LIGNIN_BIOSYNTHESIS	10	0.159015	727	0.397	0.990821	0.538974	1489	0.635	0.722961	0.817	0.998338	1.06016	658	0.415418	0.897801
STOSSI_ER_UP	71	1.94413	131	0.106	0.96498	0.485281	1169	0.5252	0.719586	0.767	0.998338	1.00143	767	0.442748	0.926184
STREPTOMYCIN_BIOSYNTHESIS	9	-1.30988	1449	0.918	0.998673	0.522246	1409	0.603	0.719586	0.744	0.998338	0.640172	1537	0.867327	1
STRESS_ARSENIC_SPECIFIC_DN	32	-0.951798	1317	0.79	0.998673	0.417563	667	0.3654	0.719586	0.357	0.977435	0.945123	891	0.532628	1
STRESS_ARSENIC_SPECIFIC_UP	185	-1.11141	1372	0.826	0.998673	0.392826	496	0.2978	0.719586	0.282	0.937308	1.14824	508	0.206731	0.865186
STRESS_GENOTOXIC_SPECIFIC_DN	58	0.070321	777	0.461	0.990821	0.366061	347	0.2766	0.719586	0.184	0.803709	0.995453	775	0.443447	1
STRESS_GENOTOXIC_SPECIFIC_UP	43	0.017494	812	0.509	0.990821	0.296922	112	0.1482	0.719586	0.032	0.263443	1.18908	425	0.242991	0.869788
STRESS_IONIZING_SPECIFIC_UP	18	-0.670683	1201	0.68	0.990821	0.501079	1278	0.5692	0.719586	0.702	0.998338	1.07103	634	0.392	1
STRESS_P53_SPECIFIC_UP	17	7.28566	2	0	0	0.109581	3	0.0038	0.719586	0	0	2.32264	2	0	0
STRESS_TPA_SPECIFIC_UP	60	0.222708	688	0.456	0.990821	0.428784	743	0.4048	0.719586	0.463	0.998338	0.738394	1387	0.810671	1
STRESSPATHWAY	45	0.205696	702	0.434	0.990821	0.48985	1213	0.5412	0.719586	0.731	0.998338	0.656628	1509	0.912639	1
STRIATED_MUSCLE_CONTRACTION	45	0.283951	659	0.423	0.990821	0.49494	1245	0.5398	0.719586	0.753	0.998338	1.22884	371	0.207877	0.86633
STURLA_SONIC_HEDGEHOG	30	0.053627	788	0.459	0.990821	0.440285	828	0.4178	0.719586	0.466	0.998338	0.87844	1047	0.616034	0.940958
SULFUR_METABOLISM	4	-0.754921	1230	0.76	0.998673	0.575847	1600	0.6976	0.744132	0.849	0.998338	0.958915	850	0.547206	1
SYNTHESIS_AND_DEGRADATION_OF_KETONE_BODIES	4	0.897818	408	0.174	0.970036	0.474169	1091	0.4674	0.719586	0.537	0.998338	1.5276	99	0.0339321	0.896358
TAKEDA_NUP8_HOXA9_10D_DN	137	1.05329	358	0.253	0.990821	0.383904	447	0.3292	0.719586	0.259	0.911448	0.968218	833	0.492718	0.917547
TAKEDA_NUP8_HOXA9_10D_UP	177	-2.47282	1663	0.942	0.998673	0.582043	1607	0.7174	0.752235	0.973	0.998338	0.836933	1158	0.68	0.944936
TAKEDA_NUP8_HOXA9_16D_DN	204	0.673217	485	0.314	0.990821	0.351189	293	0.2372	0.719586	0.094	0.561822	0.83887	1149	0.797954	0.950952
TAKEDA_NUP8_HOXA9_16D_UP	144	-1.19706	1406	0.814	0.998673	0.55985	1569	0.6864	0.737337	0.947	0.998338	0.854382	1106	0.704678	0.947713
TAKEDA_NUP8_HOXA9_3D_DN	31	1.22768	290	0.125	0.96498	0.451229	905	0.4696	0.719586	0.507	0.998338	1.19924	405	0.230435	0.886306
TAKEDA_NUP8_HOXA9_3D_UP	198	0.254671	674	0.46	0.990821	0.422804	701	0.383	0.719586	0.468	0.998338	0.906393	983	0.551643	0.924483
TAKEDA_NUP8_HOXA9_6H_DN	45	-0.481725	1093	0.66	0.990821	0.399246	529	0.3432	0.719586	0.31	0.943239	1.01298	748	0.41555	0.912246
TAKEDA_NUP8_HOXA9_6H_UP	64	-0.873711	1286	0.775	0.998673	0.367092	353	0.2828	0.719586	0.188	0.806936	1.31109	261	0.0705882	0.91176
TAKEDA_NUP8_HOXA9_8D_DN	197	0.22876	687	0.452	0.990821	0.417738	668	0.3718	0.719586	0.437	0.998338	1.23925	361	0.117347	0.859328
TAKEDA_NUP8_HOXA9_8D_UP	148	-2.30172	1644	0.944	0.998673	0.444073	858	0.4694	0.719586	0.578	0.998338	0.956206	859	0.488778	0.924498
TALL1PATHWAY	22	1.5054	219	0.137	0.96498	0.457402	955	0.4702	0.719586	0.535	0.998338	1.63101	50	0.0230326	1
TARTE_BCELL	55	-0.20844	942	0.607	0.990821	0.355908	311	0.2626	0.719586	0.157	0.729735	0.871122	1064	0.6	0.948187
TARTE_MATURE_PC	546	0.682725	481	0.3	0.990821	0.446971	881	0.4442	0.719586	0.66	0.998338	1.22857	372	0.122642	0.862568
TARTE_PC	102	-0.056098	844	0.514	0.990821	0.471981	1075	0.5168	0.719586	0.7	0.998338	1.07147	632	0.338104	1
TARTE_PLASMA_BLASTIC	422	-0.094488	864	0.463	0.990821	0.349388	282	0.3	0.719586	0.078	0.491674	1.03404	707	0.433396	1
TAVOR_CEBP_DN	46	-0.881998	1289	0.758	0.998673	0.479025	1124	0.521	0.719586	0.688	0.998338	0.698204	1448	0.829352	1
TAVOR_CEBP_UP	60	-0.346305	1023	0.624	0.990821	0.51669	1376	0.5946	0.719586	0.845	0.998338	0.619895	1563	0.980333	1
TCA	17	-0.122425	881	0.492	0.990821	0.387063	464	0.2836	0.719586	0.245	0.890794	0.788307	1268	0.672764	0.962417
TCAPOPTOSISPATHWAY	10	-1.36084	1461	0.903	0.998673	0.539466	1490	0.6488	0.725176	0.818	0.998338	1.19127	419	0.315789	0.88712
TCELL_ANERGIC_UP	94	2.32071	81	0.022	0.641056	0.341125	241	0.2276	0.719586	0.131	0.670488	1.56017	83	0.0242131	0.642292
TCRAPATHWAY	21	-0.835983	1277	0.678	0.990821	0.472848	1084	0.4878	0.719586	0.606	0.998338	0.990036	782	0.477647	0.933025
TCRMOLECULE	7	-1.69817	1553	0.942	0.998673	0.575382	1599	0.709	0.749932	0.869	0.998338	1.01941	735	0.482385	0.919839
TCRPATHWAY	92	0.75998	446	0.287	0.990821	0.421522	694	0.3868	0.719586	0.46	0.998338	1.16053	477	0.270181	1
TCYTOTOXICPATHWAY	17	-1.97161	1610	0.921	0.998673	0.406993	577	0.3774	0.719586	0.316	0.943239	0.896135	1002	0.577528	0.929801
TELPATHWAY	44	-2.29989	1643	0.97	0.998673	0.4995	1271	0.5608	0.719586	0.767	0.998338	1.3251	238	0.171975	0.937683
TENEDINI_MEGAKARYOCYTIC_GENES	103	-1.11731	1373	0.794	0.998673	0.555799	1554	0.633	0.722629	0.941	0.998338	0.799626	1244	0.758454	0.957387
TERCPATHWAY	9	-2.21836	1639	0.994	0.999316	0.713407	1692	0.8844	0.884391	0.998	0.99859	0.788195	1270	0.706334	1
TERPENOID_BIOSYNTHESIS	4	-1.92139	1603	0.983	0.998673	0.668438	1686	0.8546	0.856611	0.983	0.998338	0.848968	1119	0.710059	1
TERTPATHWAY	15	-0.60752	1158	0.645	0.990821	0.483639	1157	0.5162	0.719586	0.624	0.998338	1.15765	485	0.326255	1
TESTIS_EXPRESSED_GENES	55	-0.430504	1066	0.649	0.990821	0.575883	1601	0.6666	0.731861	0.959	0.998338	1.05615	666	0.362847	1
TFF2_KO_UP	25	0.788294	439	0.248	0.990821	0.413974	636	0.3794	0.719586	0.345	0.958573	0.836373	1159	0.707379	0.944338
TGF_BETA_SIGNALING_PATHWAY	91	-0.511257	1112	0.643	0.990821	0.452435	917	0.4486	0.719586	0.629	0.998338	0.826671	1181	0.666055	1
TGFBETA_ALL_UP	133	-0.88991	1291	0.719	0.996225	0.494043	1241	0.555	0.719586	0.793	0.998338	1.04938	674	0.403346	1
TGFBETA_C1_UP	29	-0.086203	861	0.491	0.990821	0.548813	1524	0.6528	0.726765	0.88	0.998338	1.16203	476	0.336484	1
TGFBETA_C2_UP	25	-1.17524	1398	0.778	0.998673	0.471384	1069	0.4892	0.719586	0.601	0.998338	0.618734	1564	0.83549	1
TGFBETA_C3_UP	22	1.12666	332	0.252	0.990821	0.466465	1029	0.484	0.719586	0.581	0.998338	1.08464	609	0.418048	1
TGFBETA_C4_UP	23	0.933742	391	0.291	0.990821	0.385492	456	0.3634	0.719586	0.237	0.890794	1.20237	400	0.25614	1
TGFBETA_C5_UP	28	-1.80334	1573	0.909	0.998673	0.547036	1518	0.6688	0.733325	0.875	0.998338	0.456469	1672	0.97076	1
TGFBETA_EARLY_UP	76	-0.121289	879	0.507	0.990821	0.470744	1059	0.499	0.719586	0.699	0.998338	1.06069	655	0.425494	1
TGFBETA_LATE_UP	57	-1.2153	1416	0.85	0.998673	0.503218	1293	0.5672	0.719586	0.8	0.998338	0.916772	960	0.540338	1
TGFBPATHWAY	27	-0.608988	1159	0.679	0.990821	0.476604	1105	0.5074	0.719586	0.62	0.998338	1.24769	347	0.192157	1
TGZ_ADIP_UP	21	-0.670673	1200	0.578	0.990821	0.508116	1323	0.5704	0.719586	0.727	0.998338	1.0979	580	0.382664	0.898828
TH1TH2PATHWAY	21	0.063214	783	0.491	0.990821	0.483706	1158	0.5176	0.719586	0.639	0.998338	1.2467	349	0.196833	0.868461
THELPERPATHWAY	18	-1.33191	1456	0.808	0.998673	0.370658	367	0.313	0.719586	0.185	0.803709	1.03824	696	0.408451	0.907995
TIDPATHWAY	32	1.55205	207	0.133	0.96498	0.412803	621	0.3692	0.719586	0.331	0.944242	1.27078	307	0.17603	1
TIS7_OVEREXP_DN	25	-0.507559	1109	0.658	0.990821	0.411381	613	0.3622	0.719586	0.335	0.944242	1.17826	443	0.260504	0.880981
TNF_AND_FAS_NETWORK	27	1.07944	349	0.229	0.990821	0.349292	281	0.227	0.719586	0.122	0.64814	1.26304	317	0.216319	1
TNFA_NFKB_DEP_UP	26	-0.571477	1143	0.66	0.990821	0.358774	322	0.2794	0.719586	0.142	0.685759	0.742002	1375	0.714012	1
TNFALPHA_30MIN_UP	54	1.26465	272	0.183	0.972351	0.353754	304	0.2366	0.719586	0.15	0.703195	1.25908	324	0.163904	1
TNFALPHA_4HRS_UP	50	1.44134	229	0.159	0.96498	0.343153	251	0.2118	0.719586	0.127	0.664963	1.2592	323	0.185321	1
TNFALPHA_ADIP_DN	63	0.21658	695	0.449	0.990821	0.459119	965	0.4766	0.719586	0.627	0.998338	0.89197	1011	0.617754	1
TNFALPHA_ADIP_UP	16	0.798264	435	0.322	0.990821	0.442525	851	0.4368	0.719586	0.47	0.998338	1.38864	182	0.208602	0.889396
TNFALPHA_ALL_UP	97	1.68446	174	0.148	0.96498	0.337751	223	0.2106	0.719586	0.109	0.605583	1.37721	190	0.079646	0.997539
TNFALPHA_TGZ_ADIP_DN	28	0.305734	645	0.385	0.990821	0.354484	308	0.225	0.719586	0.134	0.670488	0.850881	1113	0.673145	1
TNFALPHA_TGZ_ADIP_UP	23	0.318	639	0.378	0.990821	0.460883	980	0.4694	0.719586	0.55	0.998338	1.29482	279	0.226087	0.89396
TNFR1PATHWAY	52	0.166403	718	0.444	0.990821	0.45879	963	0.4804	0.719586	0.603	0.998338	0.731089	1393	0.797021	1
TNFR2PATHWAY	28	1.45925	226	0.143	0.96498	0.407671	583	0.3406	0.719586	0.31	0.943239	1.34164	217	0.15	1
TOB1PATHWAY	31	-1.86892	1589	0.979	0.998673	0.536973	1483	0.6198	0.721089	0.848	0.998338	1.2717	306	0.174359	0.902209
TOLLPATHWAY	43	1.68852	173	0.104	0.96498	0.453026	921	0.4716	0.719586	0.573	0.998338	1.42859	147	0.0990476	1
TPA_RESIST_EARLY_DN	114	-2.09397	1627	0.977	0.998673	0.508976	1328	0.6	0.719586	0.837	0.998338	0.643422	1533	0.976351	1
TPA_RESIST_EARLY_UP	45	0.748359	452	0.235	0.990821	0.426009	724	0.4044	0.719586	0.427	0.998338	0.796074	1251	0.791667	0.95614
TPA_RESIST_LATE_DN	92	-1.90158	1599	0.964	0.998673	0.541882	1500	0.6538	0.726765	0.934	0.998338	1.00244	764	0.438799	0.925809
TPA_RESIST_LATE_UP	54	1.36438	242	0.123	0.96498	0.363161	334	0.2646	0.719586	0.179	0.789995	0.945504	888	0.552561	0.925733
TPA_RESIST_MIDDLE_DN	156	-1.4642	1493	0.903	0.998673	0.466921	1032	0.4816	0.719586	0.718	0.998338	0.75556	1348	0.891341	1
TPA_RESIST_MIDDLE_UP	75	1.13568	327	0.206	0.990821	0.368065	358	0.2956	0.719586	0.205	0.849801	0.959953	847	0.519658	1
TPA_SENS_EARLY_DN	398	-0.430835	1067	0.695	0.99085	0.461837	989	0.4504	0.719586	0.746	0.998338	0.781599	1285	0.938838	1
TPA_SENS_EARLY_UP	70	-0.4646	1082	0.661	0.990821	0.535162	1473	0.6362	0.723075	0.91	0.998338	1.1659	466	0.216401	0.893561
TPA_SENS_LATE_DN	318	1.18423	308	0.198	0.987681	0.400424	536	0.3252	0.719586	0.336	0.944242	0.921236	953	0.671196	0.90814
TPA_SENS_LATE_UP	63	-1.78456	1570	0.953	0.998673	0.624737	1662	0.7236	0.75525	0.99	0.99859	0.548331	1627	0.986135	1
TPA_SENS_MIDDLE_DN	430	1.35697	246	0.161	0.96498	0.409551	599	0.3218	0.719586	0.403	0.998338	1.04102	689	0.307692	0.908447
TPA_SENS_MIDDLE_UP	83	-2.10729	1628	0.97	0.998673	0.573712	1598	0.7362	0.761826	0.953	0.998338	0.517426	1650	0.997641	1
TPA_SKIN_DN	15	1.21421	295	0.125	0.96498	0.408998	593	0.3342	0.719586	0.315	0.943239	1.15224	495	0.2827	0.87386
TPA_SKIN_UP	17	-1.2749	1437	0.912	0.998673	0.416244	654	0.3988	0.719586	0.351	0.97121	0.875807	1054	0.604938	0.941434
TPOPATHWAY	54	-0.772629	1241	0.68	0.990821	0.472586	1081	0.507	0.719586	0.662	0.998338	0.533147	1642	0.962298	1
TRANSLATION_FACTORS	51	-0.080072	858	0.517	0.990821	0.419699	683	0.387	0.719586	0.417	0.998338	1.1991	407	0.296593	1
TRKAPATHWAY	27	-0.807797	1263	0.75	0.998422	0.541457	1498	0.6384	0.723075	0.859	0.998338	1.28117	293	0.181661	1
TRNA_SYNTHETASES	17	-0.613129	1161	0.628	0.990821	0.358112	318	0.2348	0.719586	0.15	0.703195	0.821686	1193	0.623047	1
TRYPTOPHAN_METABOLISM	72	-0.193453	935	0.542	0.990821	0.444774	861	0.4584	0.719586	0.57	0.998338	0.933953	921	0.579677	0.911828
TSA_CD4_DN	23	-0.341259	1019	0.62	0.990821	0.487565	1195	0.5318	0.719586	0.649	0.998338	1.10116	573	0.350877	0.904991
TSA_CD4_UP	40	-2.54299	1667	0.995	0.999544	0.565054	1576	0.698	0.744132	0.931	0.998338	0.821192	1196	0.71822	0.94498
TSA_HEPATOMA_CANCER_DN	28	0.639263	496	0.271	0.990821	0.298892	117	0.1312	0.719586	0.032	0.263443	1.6242	52	0.012987	0.587242
TSA_HEPATOMA_CANCER_UP	53	-1.20859	1408	0.851	0.998673	0.447264	883	0.447	0.719586	0.55	0.998338	0.712317	1421	0.85679	0.993424
TSA_HEPATOMA_UP	46	1.72381	165	0.157	0.96498	0.218249	38	0.0482	0.719586	0	0	0.823738	1189	0.664845	1
TSA_PANC50_UP	42	-0.571193	1142	0.717	0.996225	0.375025	392	0.3534	0.719586	0.221	0.867302	0.77656	1302	0.807566	1
TSA_RKO_UP	22	-0.63681	1179	0.743	0.996225	0.486326	1182	0.534	0.719586	0.647	0.998338	0.911277	975	0.548327	1
TSADAC_HYPERMETH_HYPERAC_OVCA_UP	10	1.77642	158.5	0.102	0.96498	0.433923	783	0.408	0.719586	0.414	0.998338	1.54149	91	0.0293542	0.943851
TSADAC_HYPERMETH_OVCA_UP	10	1.77642	158.5	0.102	0.96498	0.4257	722	0.3916	0.719586	0.382	0.98023	1.54149	90	0.0293542	0.96936
TSADAC_HYPOMETH_HYPERAC_OVCA_UP	15	0.307323	643	0.363	0.990821	0.374357	387	0.2818	0.719586	0.202	0.849368	1.12915	533	0.321429	1
TSADAC_HYPOMETH_OVCA_UP	41	-0.52963	1123	0.646	0.990821	0.335971	217	0.2226	0.719586	0.102	0.585563	1.13359	528	0.2875	1
TSADAC_PANC50_UP	49	-0.930384	1307	0.827	0.998673	0.467164	1035	0.4872	0.719586	0.644	0.998338	0.654573	1511	0.96092	1
TSADAC_RKOEXP_UP	18	-0.937082	1312	0.827	0.998673	0.456871	948	0.4738	0.719586	0.535	0.998338	0.988223	786	0.463252	0.930888
TSADAC_RKOSILENT_UP	29	-0.410054	1056	0.605	0.990821	0.391538	485	0.305	0.719586	0.255	0.907456	1.4778	116	0.0884956	0.792301
TSP1PATHWAY	16	0.265911	666	0.434	0.990821	0.479184	1126	0.4932	0.719586	0.626	0.998338	1.45874	131	0.0839286	0.982578
TUBBYPATHWAY	9	1.49987	220	0.093	0.96498	0.338325	228	0.193	0.719586	0.106	0.598766	1.06054	656	0.395538	0.902187
TUMOR_SUPRESSOR	52	-1.44067	1486	0.833	0.998673	0.433583	777	0.4088	0.719586	0.478	0.998338	0.852225	1110	0.642722	1
TYPE_III_SECRETION_SYSTEM	20	0.020158	809	0.448	0.990821	0.393663	500	0.3078	0.719586	0.265	0.912723	1.15045	500	0.328421	0.868842
TYROSINE_METABOLISM	36	0.726721	460	0.268	0.990821	0.47019	1054	0.493	0.719586	0.646	0.998338	1.34843	211	0.14059	0.95098
TZD_ADIP_DN	18	-2.33745	1650	0.996	0.999544	0.580543	1605	0.7332	0.760581	0.93	0.998338	0.854895	1104	0.652174	0.948365
UBIQUINONE_BIOSYNTHESIS	11	-0.13986	892	0.496	0.990821	0.424361	715	0.3744	0.719586	0.377	0.98023	0.528583	1643	0.950884	1
UBIQUITIN_MEDIATED_PROTEOLYSIS	35	0.627902	499	0.314	0.990821	0.470036	1053	0.4954	0.719586	0.593	0.998338	1.29332	280	0.189135	1
UCALPAINPATHWAY	22	1.27574	269	0.18	0.970787	0.468406	1042	0.4816	0.719586	0.589	0.998338	0.826958	1179	0.675889	0.943418
UEDA_MOUSE_LIVER	145	-0.158262	910	0.574	0.990821	0.397281	516	0.3262	0.719586	0.32	0.944242	0.888568	1018	0.672055	0.937854
UEDA_MOUSE_SCN	82	-0.038177	837	0.545	0.990821	0.484381	1164	0.5418	0.719586	0.757	0.998338	1.33462	226	0.112263	1
UNDERHILL_PROLIFERATION	22	0.074926	775	0.406	0.990821	0.469043	1048	0.4772	0.719586	0.592	0.998338	0.739	1383	0.771966	0.974392
UREA_CYCLE_AND_METABOLISM_OF_AMINO_GROUPS	21	-0.61732	1167	0.693	0.99085	0.515236	1369	0.5928	0.719586	0.748	0.998338	0.840175	1145	0.658135	1
UREACYCLEPATHWAY	8	-0.332959	1012	0.588	0.990821	0.441205	838	0.4156	0.719586	0.437	0.998338	1.19876	408	0.246	0.87952
UV_ESR_OLD_UNREG	17	1.15767	315	0.133	0.96498	0.391124	481	0.3154	0.719586	0.257	0.907456	0.995577	774	0.465909	0.932297
UV_ESR_WS_UNREG	12	-0.815346	1268	0.784	0.998673	0.496095	1251	0.5368	0.719586	0.664	0.998338	1.26028	320	0.213953	0.887657
UV_UNIQUE_FIBRO_DN	38	0.763996	444	0.237	0.990821	0.423504	708	0.393	0.719586	0.411	0.998338	1.2335	367	0.199041	0.869625
UV_UNIQUE_FIBRO_UP	24	-0.478294	1089	0.65	0.990821	0.426735	727	0.4002	0.719586	0.403	0.998338	1.2205	380	0.210162	0.880655
UV-4NQO_FIBRO_DN	35	0.380911	607	0.334	0.990821	0.476625	1106	0.523	0.719586	0.62	0.998338	1.28121	292	0.149905	1
UV-4NQO_FIBRO_UP	42	-0.720839	1214	0.779	0.998673	0.488906	1207	0.5372	0.719586	0.729	0.998338	0.773098	1311	0.792135	1
UVB_NHEK1_C1	80	-0.226646	950	0.527	0.990821	0.376537	400	0.3006	0.719586	0.247	0.890794	0.929517	933	0.535398	0.905245
UVB_NHEK1_C2	28	-0.807422	1262	0.788	0.998673	0.509015	1329	0.5458	0.719586	0.767	0.998338	0.541679	1636	0.976793	1
UVB_NHEK1_C3	21	-0.97635	1322	0.781	0.998673	0.460071	976	0.4696	0.719586	0.547	0.998338	0.700972	1444	0.841463	0.994866
UVB_NHEK1_C4	15	-1.6901	1549	0.943	0.998673	0.547335	1519	0.6522	0.726765	0.852	0.998338	0.660433	1504	0.851923	1
UVB_NHEK1_C6	184	-0.285765	990	0.582	0.990821	0.347964	275	0.2108	0.719586	0.082	0.503669	0.988278	785	0.462406	1
UVB_NHEK1_DN	371	-0.542588	1127	0.639	0.990821	0.423612	710	0.3564	0.719586	0.51	0.998338	1.12897	534	0.329545	1
UVB_NHEK1_UP	270	-1.27356	1436	0.839	0.998673	0.456901	949	0.4336	0.719586	0.687	0.998338	0.998183	770	0.428571	0.932316
UVB_NHEK2_DN	107	-0.053724	843	0.551	0.990821	0.500625	1276	0.5966	0.719586	0.813	0.998338	1.14751	509	0.234347	1
UVB_NHEK2_UP	79	-1.47271	1494	0.885	0.998673	0.448675	894	0.4396	0.719586	0.594	0.998338	0.553431	1624	0.970213	1
UVB_NHEK3_ALL	514	1.54235	209	0.211	0.990821	0.397966	520	0.2904	0.719586	0.293	0.937308	1.38266	186	0.0540037	1
UVB_NHEK3_C0	106	2.30141	85	0.059	0.96498	0.303271	131	0.1598	0.719586	0.047	0.341078	1.22726	374	0.209213	1
UVB_NHEK3_C1	74	0.764321	443	0.297	0.990821	0.405881	570	0.3526	0.719586	0.37	0.98023	1.25143	337	0.178846	1
UVB_NHEK3_C2	62	0.287192	656	0.419	0.990821	0.533735	1465	0.6626	0.729361	0.885	0.998338	1.40748	169	0.0865385	0.971804
UVB_NHEK3_C3	21	0.254837	673	0.406	0.990821	0.400077	534	0.315	0.719586	0.284	0.937308	0.846808	1124	0.634952	1
UVB_NHEK3_C4	19	0.038799	795	0.478	0.990821	0.464792	1017	0.4718	0.719586	0.573	0.998338	0.758766	1338	0.807252	1
UVB_NHEK3_C5	57	1.48621	222	0.186	0.98416	0.380855	430	0.2882	0.719586	0.244	0.890794	0.884424	1035	0.575472	1
UVB_NHEK3_C6	37	-1.12486	1376	0.833	0.998673	0.526674	1432	0.612	0.720701	0.855	0.998338	1.11072	564	0.315888	1
UVB_NHEK3_C7	61	0.408271	590	0.39	0.990821	0.392503	492	0.3446	0.719586	0.302	0.943239	1.59544	65	0.0216998	0.967409
UVB_NHEK3_C8	86	-1.03437	1351	0.809	0.998673	0.477422	1111	0.5312	0.719586	0.731	0.998338	0.985622	792	0.456483	1
UVB_NHEK4_24HRS_DN	22	0.089734	762	0.451	0.990821	0.444068	857	0.4286	0.719586	0.476	0.998338	0.708584	1427	0.904459	0.993822
UVB_NHEK4_6HRS_DN	23	0.357843	617	0.349	0.990821	0.418697	674	0.3768	0.719586	0.361	0.979752	1.19344	416	0.247216	0.88834
UVB_NHEK4_6HRS_UP	36	0.046986	793	0.507	0.990821	0.345574	261	0.2064	0.719586	0.128	0.664963	0.92593	942	0.561702	0.904487
UVB_SCC_DN	145	1.12036	335	0.225	0.990821	0.345127	260	0.2112	0.719586	0.128	0.664963	1.45773	132	0.0562852	0.972535
UVB_SCC_UP	138	2.52772	67	0.05	0.920046	0.321641	175	0.1792	0.719586	0.068	0.431909	1.24197	357	0.180036	1
UVC_HIGH_ALL_DN	443	1.06546	356	0.263	0.990821	0.430252	751	0.3528	0.719586	0.556	0.998338	1.3698	194	0.104882	1
UVC_HIGH_ALL_UP	26	1.15533	317	0.195	0.98416	0.364781	343	0.2878	0.719586	0.16	0.734499	0.719535	1412	0.841187	1
UVC_HIGH_D1_DN	22	1.52729	210	0.119	0.96498	0.37324	379	0.2618	0.719586	0.194	0.83216	1.71915	33	0.0092081	0.767019
UVC_HIGH_D2_DN	53	-0.13424	888	0.566	0.990821	0.486153	1177	0.539	0.719586	0.72	0.998338	0.825811	1183	0.727941	1
UVC_HIGH_D3_DN	70	1.2125	297	0.2	0.990238	0.347848	273	0.2134	0.719586	0.135	0.670488	1.56246	81	0.0567108	0.909555
UVC_HIGH_D4_DN	68	2.28848	87	0.047	0.914125	0.350986	291	0.2518	0.719586	0.141	0.685308	1.46919	122	0.0792453	1
UVC_HIGH_D5_DN	52	0.186553	711	0.439	0.990821	0.306515	139	0.1518	0.719586	0.055	0.37932	0.788895	1267	0.744802	1
UVC_HIGH_D6_DN	50	-1.32878	1455	0.853	0.998673	0.472839	1083	0.5074	0.719586	0.662	0.998338	0.850373	1115	0.687037	1
UVC_HIGH_D7_DN	43	-0.124096	882	0.552	0.990821	0.512758	1355	0.6054	0.719586	0.826	0.998338	0.685272	1466	0.934924	1
UVC_HIGH_D8_DN	50	1.101	340	0.218	0.990821	0.475092	1096	0.501	0.719586	0.671	0.998338	1.39518	180	0.126606	0.957821
UVC_HIGH_D9_DN	37	-1.9396	1607	0.969	0.998673	0.523204	1415	0.63	0.721089	0.848	0.998338	0.766223	1322	0.82774	0.972747
UVC_LOW_A2_UP	13	4.51856	11	0.01	0.4283	0.187993	25	0.0306	0.719586	0.002	0.023092	1.62142	57	0.0394737	0.566604
UVC_LOW_ALL_DN	87	0.66696	486	0.34	0.990821	0.380613	427	0.2888	0.719586	0.26	0.911448	1.42007	155	0.089317	1
UVC_LOW_ALL_UP	26	2.36241	79	0.05	0.920046	0.225905	43	0.059	0.719586	0.005	0.055989	1.55031	88	0.0534521	0.631481
UVC_LOW_C1_DN	20	-0.572697	1146	0.661	0.990821	0.459517	971	0.4578	0.719586	0.543	0.998338	1.38061	188	0.125	1
UVC_LOW_C2_DN	26	-0.040749	839	0.504	0.990821	0.347367	270	0.216	0.719586	0.117	0.634387	0.85339	1108	0.661922	1
UVC_LOW_C3_DN	25	-0.064225	849	0.524	0.990821	0.394067	501	0.3306	0.719586	0.265	0.912723	1.14654	513	0.321942	1
UVC_TTD_4HR_DN	398	-0.462948	1080	0.617	0.990821	0.430853	757	0.371	0.719586	0.558	0.998338	1.03609	702	0.424581	1
UVC_TTD_4HR_UP	107	1.61241	193	0.121	0.96498	0.433721	780	0.4102	0.719586	0.528	0.998338	1.14841	506	0.285441	1
UVC_TTD_8HR_DN	231	0.161315	723	0.486	0.990821	0.472539	1080	0.4786	0.719586	0.736	0.998338	1.18476	430	0.241636	1
UVC_TTD_8HR_UP	30	-1.66989	1545	0.948	0.998673	0.555107	1551	0.6602	0.728989	0.893	0.998338	0.739817	1379	0.823864	1
UVC_TTD_ALL_DN	484	-0.189201	932	0.568	0.990821	0.436885	810	0.3794	0.719586	0.586	0.998338	1.07111	633	0.372943	1
UVC_TTD_ALL_UP	131	0.791337	437	0.255	0.990821	0.463716	1007	0.4864	0.719586	0.675	0.998338	1.12355	543	0.306613	1
UVC_TTD-XPCS_COMMON_DN	208	-0.891341	1292	0.75	0.998422	0.486264	1180	0.5204	0.719586	0.796	0.998338	0.934075	919	0.503534	1
UVC_TTD-XPCS_COMMON_UP	31	1.24551	281	0.144	0.96498	0.410855	610	0.365	0.719586	0.323	0.944242	1.23677	363	0.2	1
UVC_XPCS_4HR_DN	329	-0.857415	1280	0.696	0.99085	0.43548	796	0.3778	0.719586	0.57	0.998338	0.925589	943	0.553903	1
UVC_XPCS_4HR_UP	18	-0.991563	1330	0.776	0.998673	0.420474	688	0.3686	0.719586	0.37	0.98023	0.523063	1646	0.95946	1
UVC_XPCS_8HR_DN	573	0.746047	455	0.367	0.990821	0.404195	556	0.3024	0.719586	0.301	0.943239	1.06086	654	0.392265	1
UVC_XPCS_8HR_UP	93	-1.01162	1345	0.807	0.998673	0.383922	448	0.3154	0.719586	0.276	0.937308	0.837721	1155	0.714286	1
UVC_XPCS_ALL_DN	666	0.219532	692	0.466	0.990821	0.407406	578	0.3124	0.719586	0.335	0.944242	1.06133	652	0.386617	1
UVC_XPCS_ALL_UP	96	-1.2754	1438	0.86	0.998673	0.407555	580	0.365	0.719586	0.374	0.98023	0.829612	1172	0.718284	1
UV-CMV_UNIQUE_HCMV_6HRS_DN	130	-1.84324	1584	0.952	0.998673	0.462858	999	0.4968	0.719586	0.671	0.998338	0.84673	1125	0.752613	1
UV-CMV_UNIQUE_HCMV_6HRS_UP	158	0.593568	513	0.378	0.990821	0.322397	177	0.1808	0.719586	0.026	0.222403	0.886587	1025	0.656566	0.935075
VALINE_LEUCINE_AND_ISOLEUCINE_BIOSYNTHESIS	5	0.109535	749	0.418	0.990821	0.491281	1222	0.5216	0.719586	0.619	0.998338	0.451365	1673	0.993576	1
VALINE_LEUCINE_AND_ISOLEUCINE_DEGRADATION	38	1.65002	181	0.068	0.96498	0.342267	248	0.2146	0.719586	0.119	0.639269	1.02558	724	0.417745	1
VANASSE_BCL2_TARGETS	109	-0.878694	1287	0.743	0.996225	0.457216	954	0.4722	0.719586	0.642	0.998338	0.990179	780	0.462532	0.937441
VANTVEER_BREAST_OUTCOME_GOOD_VS_POOR_DN	82	1.70334	172	0.15	0.96498	0.377935	409	0.2988	0.719586	0.254	0.907456	1.75535	26	0.0108499	0.976029
VANTVEER_BREAST_OUTCOME_GOOD_VS_POOR_UP	30	-0.309826	1003	0.602	0.990821	0.432681	771	0.4226	0.719586	0.432	0.998338	0.970861	828	0.494279	0.919584
VEGF_HUVEC_2HRS_UP	37	1.79906	154	0.049	0.920046	0.298564	115	0.1766	0.719586	0.034	0.279729	1.70345	37	0.00932401	0.415477
VEGF_HUVEC_30MIN_UP	28	0.329637	631	0.378	0.990821	0.51844	1390	0.5788	0.719586	0.802	0.998338	1.33828	220	0.099537	0.958055
VEGF_HUVEC_UP	18	1.30446	260	0.139	0.96498	0.386032	461	0.336	0.719586	0.239	0.890794	0.739537	1381	0.791757	0.976599
VEGF_MMMEC_12HRS_UP	35	-0.824772	1271	0.77	0.998673	0.492373	1231	0.5328	0.719586	0.696	0.998338	0.951264	872	0.527337	1
VEGF_MMMEC_3HRS_UP	86	2.28164	88	0.036	0.800616	0.266985	79	0.1556	0.719586	0.017	0.157946	0.860469	1082	0.721498	1
VEGF_MMMEC_6HRS_UP	67	1.32383	256	0.181	0.970787	0.347112	267	0.2424	0.719586	0.133	0.670488	0.915894	964	0.542403	1
VEGF_MMMEC_ALL_UP	121	1.93943	132	0.088	0.96498	0.296094	110	0.1886	0.719586	0.037	0.294184	0.841863	1136	0.738908	1
VEGFPATHWAY	48	0.363466	615	0.374	0.990821	0.410564	609	0.3612	0.719586	0.381	0.98023	1.22619	376	0.180505	1
VENTRICLES_UP	290	-1.32811	1454	0.869	0.998673	0.482673	1151	0.4948	0.719586	0.813	0.998338	0.798047	1247	0.869932	1
VERHAAK_AML_NPM1_MUT_VS_WT_DN	287	-0.734485	1218	0.744	0.996225	0.531331	1457	0.587	0.719586	0.944	0.998338	0.795901	1252	0.860262	1
VERHAAK_AML_NPM1_MUT_VS_WT_UP	196	0.6425	494	0.438	0.990821	0.541464	1499	0.607	0.719586	0.936	0.998338	1.08186	613	0.307876	0.895076
VERNELL_PRB_CLSTR1	52	-1.37167	1465	0.71	0.994202	0.336166	218	0.2086	0.719586	0.111	0.614244	0.652177	1519	0.760911	1
VERNELL_PRB_CLSTR2	12	-1.08485	1364	0.79	0.998673	0.531215	1456	0.6154	0.721089	0.792	0.998338	1.25871	325	0.235409	1
VHL_NORMAL_UP	441	-0.504137	1105	0.626	0.990821	0.456945	950	0.4198	0.719586	0.721	0.998338	1.14726	511	0.255396	1
VHL_RCC_UP	92	0.460562	570	0.346	0.990821	0.487662	1197	0.5728	0.719586	0.772	0.998338	1.09557	584	0.319471	1
VIPPATHWAY	44	2.13779	102	0.067	0.96498	0.338657	232	0.2462	0.719586	0.111	0.614244	0.916331	962	0.561111	1
VITCBPATHWAY	15	0.612697	504	0.289	0.990821	0.422491	700	0.3854	0.719586	0.367	0.98023	1.55759	84	0.0484988	0.63965
VLB_RES_XENOGRAFTS_UP	10	-0.228839	951	0.551	0.990821	0.47202	1076	0.4758	0.719586	0.582	0.998338	1.40528	171	0.10515	0.866409
VOBESITYPATHWAY	9	-0.613073	1160	0.698	0.99085	0.499285	1269	0.5428	0.719586	0.677	0.998338	0.875892	1053	0.606911	0.943038
WALKER_MM_SNP_DIFF	68	-1.83566	1581	0.915	0.998673	0.505585	1308	0.5856	0.719586	0.832	0.998338	0.67079	1486	0.897129	1
WALLACE_JAK2_DIFF	48	-1.07027	1360	0.745	0.996225	0.427643	733	0.412	0.719586	0.451	0.998338	0.467231	1667	0.985801	1
WANG_HOXA9_VS_MEIS1_DN	25	2.27389	89	0.019	0.617855	0.27828	87	0.1432	0.719586	0.027	0.226138	1.24485	354	0.183417	0.860291
WANG_HOXA9_VS_MEIS1_UP	33	-1.31512	1450	0.861	0.998673	0.458753	962	0.4608	0.719586	0.541	0.998338	0.739628	1380	0.785953	1
WANG_MLL_CBP_VS_GMP_DN	36	-0.149559	900	0.574	0.990821	0.414847	644	0.3578	0.719586	0.376	0.98023	0.894356	1009	0.601887	1
WANG_MLL_CBP_VS_GMP_UP	43	-1.26401	1433	0.848	0.998673	0.553503	1544	0.6944	0.742164	0.9	0.998338	0.945719	887	0.553659	0.927312
WELCH_GATA1	25	1.03618	366	0.288	0.990821	0.446156	871	0.4586	0.719586	0.486	0.998338	0.859006	1088	0.673171	1
WELCSH_BRCA_DN	16	-2.43536	1661	0.988	0.998673	0.649444	1677	0.845	0.848999	0.99	0.99859	0.623019	1559	0.893004	0.998139
WELCSH_BRCA_UP	65	0.867682	416	0.303	0.990821	0.432586	770	0.4086	0.719586	0.486	0.998338	1.30123	272	0.174721	0.997485
WERNER_FIBRO_DN	184	1.13907	326	0.164	0.96498	0.374268	386	0.2756	0.719586	0.18	0.789995	1.17112	461	0.178333	1
WERNER_FIBRO_UP	57	1.23432	284	0.164	0.96498	0.314316	157	0.172	0.719586	0.059	0.395763	0.948452	878	0.501129	0.93109
WERNERONLY_FIBRO_DN	65	-1.51593	1504	0.913	0.998673	0.478791	1120	0.5358	0.719586	0.71	0.998338	0.975753	816	0.488636	0.924466
WERNERONLY_FIBRO_UP	32	0.027534	802	0.488	0.990821	0.335763	216	0.2002	0.719586	0.095	0.561822	1.02613	722	0.418182	0.916204
WIELAND_HEPATITIS_B_INDUCED	111	-0.995109	1334	0.747	0.996775	0.535489	1476	0.5956	0.719586	0.921	0.998338	1.04155	687	0.401442	0.912319
WILLERT_WNT_NCCIT_ALL_UP	30	-1.48324	1498	0.865	0.998673	0.535453	1475	0.6492	0.725176	0.845	0.998338	0.638383	1539	0.913201	1
WNT_SIGNALING	87	-1.10432	1369	0.795	0.998673	0.496815	1254	0.5602	0.719586	0.801	0.998338	0.829706	1171	0.781726	1
WNT_TARGETS	42	2.25348	93	0.071	0.96498	0.382256	439	0.2994	0.719586	0.244	0.890794	1.14499	515	0.301498	1
WNTPATHWAY	40	-0.88119	1288	0.746	0.996225	0.431287	762	0.4076	0.719586	0.461	0.998338	0.604958	1578	0.971264	1
WONG_IFNA_HCC_RESISTANT_VS_SENSITIVE_DN	34	-1.55472	1519	0.929	0.998673	0.575895	1602	0.7324	0.760217	0.932	0.998338	0.569339	1611	0.96701	1
WONG_IFNA_HCC_RESISTANT_VS_SENSITIVE_UP	25	-0.347235	1024	0.578	0.990821	0.432246	766	0.4042	0.719586	0.425	0.998338	0.611967	1573	0.944551	1
XPB_TTD-CS_DN	36	0.027741	801	0.524	0.990821	0.488766	1204	0.5236	0.719586	0.728	0.998338	0.666925	1494	0.898305	1
XPB_TTD-CS_UP	42	-1.47301	1495	0.874	0.998673	0.483423	1155	0.5292	0.719586	0.708	0.998338	0.570465	1610	0.948763	1
XU_ATRA_DN	15	-0.008522	825	0.472	0.990821	0.48071	1138	0.5048	0.719586	0.607	0.998338	1.40296	173	0.12115	0.856299
XU_ATRA_PLUSNSC_DN	16	-2.04	1617	0.957	0.998673	0.607811	1647	0.773	0.788345	0.97	0.998338	0.833718	1164	0.654832	1
XU_ATRA_PLUSNSC_UP	29	1.59601	199	0.2	0.990238	0.368144	359	0.2666	0.719586	0.17	0.764947	0.944612	895	0.517691	1
XU_ATRA_UP	21	1.08877	343	0.159	0.96498	0.342668	249	0.261	0.719586	0.122	0.64814	0.74724	1364	0.782609	0.978684
XU_CBP_DN	49	-1.3548	1460	0.874	0.998673	0.499516	1272	0.5882	0.719586	0.78	0.998338	0.587978	1592	0.978723	1
XU_CBP_UP	15	-0.613154	1162	0.699	0.99085	0.470255	1055	0.4744	0.719586	0.574	0.998338	0.853473	1107	0.650672	1
YAGI_AML_PROG_ASSOC	196	-0.503361	1103	0.645	0.990821	0.519705	1395	0.5782	0.719586	0.9	0.998338	1.05701	664	0.315068	0.898611
YAGI_AML_PROG_FAB	287	-1.8035	1574	0.919	0.998673	0.554928	1550	0.6436	0.723505	0.961	0.998338	0.841219	1142	0.7744	1
YAGI_AML_PROGNOSIS	53	-1.15272	1387	0.829	0.998673	0.561421	1572	0.7266	0.756982	0.943	0.998338	0.873623	1060	0.673516	0.944405
YAMA_RECURRENT_HCC_UP	24	0.288254	655	0.381	0.990821	0.451726	911	0.4672	0.719586	0.504	0.998338	0.963809	841	0.495074	0.921989
YANG_OSTECLASTS_SIG	59	-0.168326	913	0.583	0.990821	0.513599	1362	0.583	0.719586	0.834	0.998338	1.30871	263	0.145652	0.906724
YAO_P4_KO_VS_WT_DN	20	-0.808031	1264	0.801	0.998673	0.488089	1202	0.5324	0.719586	0.651	0.998338	0.804445	1233	0.708688	1
YAO_P4_KO_VS_WT_UP	105	-0.128889	883	0.53	0.990821	0.37378	383	0.2782	0.719586	0.222	0.867302	0.683383	1470	0.938725	1
YE_INTRAMETASTATIC_HCC_UP	28	-1.15008	1385	0.865	0.998673	0.440134	826	0.469	0.719586	0.466	0.998338	0.942707	902	0.526442	0.91453
YEN_MYC_MUT	6	-0.381524	1039	0.604	0.990821	0.470459	1056	0.4674	0.719586	0.531	0.998338	0.712897	1420	0.789981	1
YEN_MYC_WT	13	-1.22033	1420	0.874	0.998673	0.548015	1522	0.6646	0.731088	0.854	0.998338	0.552021	1625	0.984683	1
YU_CMYC_DN	54	-0.559436	1135	0.648	0.990821	0.505796	1309	0.5666	0.719586	0.805	0.998338	1.56457	79	0.0241546	0.651293
YU_CMYC_UP	27	-0.184166	926	0.424	0.990821	0.37443	388	0.2686	0.719586	0.193	0.831488	1.07664	623	0.413043	1
ZELLER_MYC_DN	13	0.941611	387	0.258	0.990821	0.16134	13	0.0284	0.719586	0.001	0.012012	0.819347	1205	0.657732	0.94542
ZELLER_MYC_UP	36	-0.173287	918	0.531	0.990821	0.484955	1167	0.5298	0.719586	0.714	0.998338	0.62528	1555	0.856263	1
ZHAN_MM_CD1_VS_CD2_DN	51	-2.24758	1640	0.984	0.998673	0.481364	1142	0.522	0.719586	0.702	0.998338	1.18411	431	0.208738	0.873691
ZHAN_MM_CD1_VS_CD2_UP	79	-0.248715	967	0.557	0.990821	0.454385	931	0.4702	0.719586	0.617	0.998338	1.01472	742	0.435337	1
ZHAN_MM_CD138_CD1_VS_REST	32	0.213924	696	0.419	0.990821	0.504767	1301	0.5388	0.719586	0.751	0.998338	0.926006	940	0.54359	0.906164
ZHAN_MM_CD138_CD2_VS_REST	27	0.647596	493	0.256	0.990821	0.417104	661	0.3858	0.719586	0.354	0.971646	1.04889	677	0.346604	0.907716
ZHAN_MM_CD138_HP_VS_REST	33	-0.105395	870	0.556	0.990821	0.529783	1449	0.622	0.721089	0.833	0.998338	0.862537	1079	0.670932	1
ZHAN_MM_CD138_LB_VS_REST	23	-0.147648	899	0.582	0.990821	0.427807	736	0.3904	0.719586	0.406	0.998338	0.934895	917	0.555066	0.915569
ZHAN_MM_CD138_MF_VS_REST	38	1.15293	320	0.154	0.96498	0.369092	363	0.2714	0.719586	0.206	0.852326	0.848488	1121	0.720466	1
ZHAN_MM_CD138_MS_VS_REST	41	-0.153103	906	0.524	0.990821	0.417174	662	0.373	0.719586	0.389	0.992986	0.66114	1502	0.90636	1
ZHAN_MM_CD138_PR_VS_REST	38	2.45015	74	0.148	0.96498	0.331539	200	0.1958	0.719586	0.094	0.561822	1.35436	206	0.224806	1
ZHAN_MM_MOLECULAR_CLASSI_DN	42	-1.75844	1560	0.955	0.998673	0.605603	1643	0.7724	0.788209	0.98	0.998338	0.671816	1485	0.930288	1
ZHAN_MM_MOLECULAR_CLASSI_UP	43	0.235965	684	0.415	0.990821	0.446163	872	0.4518	0.719586	0.546	0.998338	0.988157	787	0.440806	0.928704
ZHAN_MMPC_EARLYVS	82	1.26705	270	0.141	0.96498	0.477637	1112	0.5232	0.719586	0.725	0.998338	0.901702	989	0.59605	1
ZHAN_MMPC_LATEVS	66	0.113214	747	0.501	0.990821	0.337938	226	0.238	0.719586	0.114	0.628379	0.695342	1453	0.914557	1
ZHAN_MMPC_PC	36	0.725883	463	0.271	0.990821	0.433575	776	0.4216	0.719586	0.481	0.998338	1.41754	156	0.0916442	0.864173
ZHAN_MMPC_SIM	46	0.403912	595	0.384	0.990821	0.466018	1026	0.4852	0.719586	0.643	0.998338	1.27573	302	0.139576	1
ZHAN_MMPC_SIM_BC_AND_MM	71	1.10217	339	0.152	0.96498	0.435999	799	0.434	0.719586	0.527	0.998338	0.895578	1005	0.654545	0.927423
ZHAN_MMPC_SIMAL	61	-0.142972	895	0.563	0.990821	0.508025	1322	0.5742	0.719586	0.814	0.998338	1.04641	683	0.396127	1
ZHAN_MULTIPLE_MYELOMA_SUBCLASSES_DIFF	41	0.358415	616	0.354	0.990821	0.464311	1013	0.4922	0.719586	0.62	0.998338	0.922277	948	0.541748	1
ZHAN_MULTIPLE_MYELOMA_VS_NORMAL_DN	52	-1.64427	1541	0.921	0.998673	0.545529	1512	0.6436	0.723505	0.923	0.998338	0.740192	1377	0.901786	0.977131
ZHAN_MULTIPLE_MYELOMA_VS_NORMAL_UP	92	-1.66881	1544	0.909	0.998673	0.434722	789	0.4268	0.719586	0.534	0.998338	0.773534	1310	0.859341	0.968102
ZHAN_PCS_MULTIPLE_MYELOMA_SPKD	26	0.519629	543	0.334	0.990821	0.401183	543	0.3464	0.719586	0.293	0.937308	0.969369	830	0.484706	0.921232
ZHAN_TONSIL_BONEMARROW	61	0.344643	624	0.418	0.990821	0.30065	122	0.183	0.719586	0.043	0.318875	0.705368	1438	0.890499	1
ZHAN_TONSIL_PCBC	77	1.71324	170	0.077	0.96498	0.446516	877	0.4508	0.719586	0.585	0.998338	0.94212	905	0.546296	1
ZHANG_EFT_EWSFLI1_UP	131	-1.12	1374	0.835	0.998673	0.513334	1359	0.6064	0.719586	0.858	0.998338	0.7543	1353	0.897126	1
ZMPSTE24_KO_DN	22	-0.099424	867	0.576	0.990821	0.487584	1196	0.5102	0.719586	0.649	0.998338	1.15843	481	0.239247	0.879431
ZMPSTE24_KO_UP	35	-0.844338	1278	0.78	0.998673	0.350138	287	0.238	0.719586	0.122	0.64814	1.11598	556	0.301762	0.88916
ZUCCHI_EPITHELIAL_DN	47	-1.35407	1459	0.893	0.998673	0.535246	1474	0.6346	0.722961	0.893	0.998338	0.65355	1515	0.911488	1
ZUCCHI_EPITHELIAL_UP	52	-2.50093	1666	0.976	0.998673	0.441656	842	0.4252	0.719586	0.516	0.998338	0.996004	773	0.432258	0.933587
