# Supplementary material for: Comparative study of gene set enrichment methods
Source: BMC Bioinformatics. 2009 Sep 2;10:275. doi: 10.1186/1471-2105-10-275 (PMC2746222; doi:10.1186/1471-2105-10-275)
Supplement: Additional file 3 — Complete results in hypoxia data set. Complete results obtained in Hypoxia data set. [file 1471-2105-10-275-S3.xls]

## Sheet: rs_hypoxia
		RS				GLAPA						GSEA
Pathway	Size	Score	Rank	P-value	FDR	Error	Rank	P-value1	FDR1	P-value2	FDR2	NES	Rank	P-value	FDR
1_2_DICHLOROETHANE_DEGRADATION	14	-1.58335	1536.5	0.971	0.989043	0.848213	1690	0.8506	0.851578	0.996	1	0.53327	1671	0.98998	0.994046
1_AND_2_METHYLNAPHTHALENE_DEGRADATION	13	-0.403752	1177	0.664	0.870989	0.457732	1424	0.4576	0.539291	0.523	0.78932	1.29941	373	0.149338	0.529134
3AB_GAMMA_DN	41	1.57206	461	0.208	0.581639	0.155322	365	0.1512	0.458348	0.064	0.231322	1.03661	865	0.409274	0.784126
41BBPATHWAY	45	0.984498	638	0.242	0.613014	0.398619	1293	0.394	0.501677	0.587	0.840261	1.06814	781	0.345455	0.775461
4NQO_ESR_OLD_UNREG	28	2.24148	270	0.054	0.368374	0.222603	690	0.2136	0.458348	0.151	0.377196	0.948736	1082	0.552063	0.832069
4NQO_ESR_WS_UNREG	100	1.13909	584	0.208	0.581639	0.263334	859	0.228	0.458348	0.323	0.607967	1.3438	300	0.0862745	0.494787
4NQO_UNIQUE_FIBRO_DN	36	0.67978	749	0.259	0.627686	0.281924	937	0.2492	0.458348	0.303	0.589649	1.25758	428	0.168651	0.582276
4NQO_UNIQUE_FIBRO_UP	60	-2.8168	1664	0.986	0.994598	0.491873	1480	0.4932	0.562849	0.86	0.993838	0.521323	1674	0.994141	0.988724
5FU_RESIST_GASTRIC_DN	37	0.676616	750	0.225	0.600442	0.198145	571	0.189	0.458348	0.126	0.341197	1.02409	895	0.496198	0.792459
5FU_RESIST_GASTRIC_UP	70	-0.049639	1027	0.526	0.805506	0.238716	762	0.1972	0.458348	0.234	0.496529	0.930608	1127	0.566	0.82549
ABBUD_LIF_DN	72	0.33532	880	0.394	0.722466	0.31648	1058	0.294	0.461433	0.471	0.747119	1.14047	619	0.228797	0.730226
ABBUD_LIF_GH3_DN	15	-0.402363	1176	0.593	0.835681	0.497031	1488	0.4894	0.561389	0.605	0.843662	1.01914	904	0.433925	0.797993
ABBUD_LIF_GH3_UP	60	0.104722	975	0.46	0.772213	0.264979	865	0.2374	0.458348	0.317	0.606039	1.02528	890	0.439364	0.786941
ABBUD_LIF_UP	95	1.14832	582	0.141	0.531423	0.272873	905	0.242	0.458348	0.385	0.679096	0.907459	1183	0.626775	0.854167
ABRAHAM_AL_VS_MM_DN	64	1.10193	593	0.251	0.61719	0.205284	608	0.1818	0.458348	0.17	0.407398	0.948242	1083	0.504098	0.831381
ABRAHAM_AL_VS_MM_UP	94	3.06826	136	0.088	0.418339	0.132896	254	0.131	0.458348	0.04	0.171422	1.42502	211	0.0857143	0.405328
ABRAHAM_MM_VS_AL_DN	92	3.25744	111	0.083	0.413359	0.118106	201	0.1188	0.458348	0.029	0.136157	1.41545	218	0.0990476	0.420525
ABRAHAM_MM_VS_AL_UP	67	1.20082	572	0.227	0.601647	0.196188	558	0.1778	0.458348	0.138	0.360801	1.03214	874	0.403651	0.790999
ACE_INHIBITOR_PATHWAY_PHARMGKB	12	-0.541598	1230	0.637	0.857236	0.575914	1589	0.5784	0.617483	0.76	0.94326	0.717085	1515	0.804511	0.968339
ACE2PATHWAY	31	-1.11767	1426	0.888	0.960261	0.636669	1626	0.6496	0.676668	0.937	1	0.480512	1685	0.998099	0.99462
ACETAMINOPHENPATHWAY	15	0.00544	1006	0.49	0.78858	0.569596	1583	0.5508	0.600726	0.741	0.934339	0.878966	1235	0.611002	0.860725
ACETYLCHOLINE_SYNTHESIS	15	-1.87894	1589	0.94	0.979893	0.723336	1661	0.7514	0.762138	0.936	1	0.425861	1690	0.985507	0.997112
ACHPATHWAY	52	1.64906	440	0.09	0.424345	0.263603	862	0.2382	0.458348	0.262	0.532507	1.57407	96	0.018797	0.24882
ACTINYPATHWAY	46	-0.11655	1055	0.508	0.799494	0.529438	1536	0.5348	0.589676	0.887	1	1.24747	447	0.217742	0.596914
AD12_24HRS_DN	31	2.31412	253	0.042	0.33095	0.224378	702	0.1946	0.458348	0.152	0.379357	1.25386	435	0.180583	0.59119
AD12_32HRS_DN	24	2.43371	227	0.019	0.256353	0.112713	179	0.1184	0.458348	0.017	0.095086	1.16109	578	0.260788	0.717728
AD12_48HRS_DN	19	2.22369	274	0.026	0.296953	0.133159	255	0.1396	0.458348	0.026	0.126035	0.973038	1024	0.543726	0.808079
AD12_ANY_DN	43	2.06225	308	0.043	0.33271	0.118285	203	0.1242	0.458348	0.029	0.136157	1.09863	707	0.361742	0.763594
ADDYA_K562_HEMIN_TREATMENT	211	3.22078	117	0.018	0.254999	0.110284	171	0.1188	0.458348	0.013	0.07872	1.56299	107	0.0093633	0.244707
ADIP_DIFF_CLUSTER1	156	-0.103375	1048	0.511	0.802952	0.267283	878	0.2354	0.458348	0.459	0.739825	0.967361	1036	0.504892	0.808423
ADIP_DIFF_CLUSTER2	93	3.08087	134	0.069	0.398122	0.182521	493	0.1486	0.458348	0.124	0.340366	1.62276	70	0.00750469	0.221897
ADIP_DIFF_CLUSTER3	95	3.28953	106	0.075	0.406232	0.029924	6	0.07	0.458348	0	0	1.51563	135	0.00380952	0.30283
ADIP_DIFF_CLUSTER4	78	1.96018	345	0.221	0.594819	0.106391	152	0.1058	0.458348	0.02	0.10785	1.51721	133	0.1	0.691391
ADIP_DIFF_CLUSTER5	92	0.365007	869	0.365	0.712007	0.135278	271	0.112	0.458348	0.046	0.187746	1.40546	229	0.154876	0.729773
ADIP_DIFF_UP	177	-0.581661	1245	0.685	0.878432	0.16085	391	0.155	0.458348	0.085	0.269948	0.881533	1232	0.749507	0.878805
ADIP_HUMAN_DN	73	-0.63798	1264	0.576	0.829685	0.159673	383	0.1464	0.458348	0.082	0.266563	1.33181	309	0.178571	0.76116
ADIP_HUMAN_UP	146	0.436397	847	0.331	0.679602	0.244041	777	0.2176	0.458348	0.262	0.532507	1.00559	931	0.451965	0.80415
ADIP_VS_FIBRO_DN	95	-1.03914	1401	0.629	0.855145	0.178128	466	0.1568	0.458348	0.115	0.328891	0.714838	1519	0.84265	0.946979
ADIP_VS_FIBRO_UP	71	1.85151	379	0.11	0.466014	0.080353	80	0.1016	0.458348	0.002	0.019317	1.27347	407	0.150097	0.55743
ADIP_VS_PREADIP_DN	112	-0.143652	1063	0.443	0.757316	0.097812	121	0.103	0.458348	0.012	0.07601	1.12124	658	0.300626	0.775088
ADIP_VS_PREADIP_UP	74	1.30465	542	0.161	0.550936	0.108095	164	0.1122	0.458348	0.023	0.116652	0.834652	1323	0.745098	0.898593
ADIPOCYTE_BRCA_UP	25	3.82262	72	0.003	0.091882	0.107094	156	0.1148	0.458348	0.013	0.07872	1.38122	260	0.157895	0.449067
ADIPOCYTE_PPARG_UP	58	-1.19041	1447	0.848	0.942213	0.593783	1602	0.6026	0.638685	0.962	1	0.694376	1554	0.859073	0.970959
ADIPOGENESIS_HMSC_CLASS1_UP	67	-0.264841	1115	0.577	0.829685	0.216726	662	0.1708	0.458348	0.18	0.417922	1.27736	405	0.129412	0.548562
ADIPOGENESIS_HMSC_CLASS2_UP	39	0.436659	846	0.388	0.722466	0.28409	945	0.2806	0.459926	0.309	0.593759	1.20666	512	0.20625	0.64606
ADIPOGENESIS_HMSC_CLASS3_UP	180	2.66746	189	0.041	0.328222	0.152598	345	0.1412	0.458348	0.069	0.242623	1.60765	75	0.00400802	0.233208
ADIPOGENESIS_HMSC_CLASS5_UP	17	-1.56958	1529	0.953	0.984281	0.607485	1613	0.6304	0.660723	0.866	0.996047	0.70129	1548	0.833663	0.966679
ADIPOGENESIS_HMSC_CLASS8_DN	95	-0.614377	1258	0.685	0.878432	0.255487	826	0.243	0.458348	0.333	0.621267	1.23839	468	0.24466	0.603705
AGED_MOUSE_CEREBELLUM_DN	148	0.432517	850	0.293	0.651295	0.291618	975	0.2722	0.459916	0.432	0.720741	1.04044	848	0.385927	0.788803
AGED_MOUSE_CEREBELLUM_UP	143	-2.58716	1649	0.973	0.989171	0.473117	1451	0.4664	0.54436	0.887	1	0.60294	1637	0.965385	0.987435
AGED_MOUSE_CORTEX_DN	156	1.92359	353	0.122	0.495285	0.158022	380	0.14	0.458348	0.081	0.264008	1.15185	600	0.250965	0.716673
AGED_MOUSE_CORTEX_UP	105	-0.806179	1323	0.7	0.880849	0.232328	733	0.2092	0.458348	0.225	0.486225	1.42096	215	0.0525253	0.408038
AGED_MOUSE_HIPPOCAMPUS_ANY_DN	135	-3.12636	1672	0.887	0.959964	0.429223	1369	0.4148	0.512489	0.827	0.979984	0.865202	1267	0.586074	0.872982
AGED_MOUSE_HIPPOCAMPUS_ANY_UP	165	0.54908	797	0.42	0.737885	0.26357	861	0.225	0.458348	0.443	0.727487	1.26204	424	0.156627	0.575776
AGED_MOUSE_HIPPOCAMPUS_MULTI_UP	77	1.31949	535	0.199	0.576861	0.356237	1179	0.3376	0.478309	0.62	0.853935	1.57595	91	0.0296443	0.258944
AGED_MOUSE_HYPOTH_DN	103	0.631946	765	0.292	0.65069	0.251114	804	0.2248	0.458348	0.283	0.558097	1.28977	384	0.131332	0.536501
AGED_MOUSE_HYPOTH_UP	120	1.14236	583	0.27	0.638907	0.311179	1041	0.281	0.459926	0.503	0.77523	1.43147	203	0.102204	0.399153
AGED_MOUSE_MUSCLE_DN	99	0.47844	828	0.33	0.679062	0.259786	841	0.2284	0.458348	0.308	0.593759	1.0801	745	0.314176	0.778933
AGED_MOUSE_MUSCLE_UP	84	1.39106	515	0.199	0.576861	0.212156	639	0.2	0.458348	0.189	0.427359	1.1426	615	0.221053	0.727847
AGED_MOUSE_NEOCORTEX_DN	144	0.927597	661	0.267	0.638237	0.189471	528	0.171	0.458348	0.12	0.336381	1.06802	782	0.313346	0.774114
AGED_MOUSE_NEOCORTEX_UP	199	2.39716	237	0.006	0.161779	0.123337	215	0.1124	0.458348	0.021	0.112355	1.51461	136	0	0.30241
AGED_MOUSE_RETINA_ANY_DN	41	-1.54525	1527	0.836	0.93926	0.603128	1608	0.632	0.66179	0.909	1	1.38541	253	0.0461538	0.447687
AGED_MOUSE_RETINA_ANY_UP	70	3.73648	78	0.005	0.140279	0.082296	82	0.0964	0.458348	0.003	0.027251	1.62957	63	0.011257	0.238421
AGED_RHESUS_DN	310	0.551445	795	0.417	0.737678	0.155506	367	0.1348	0.458348	0.072	0.246247	0.974666	1019	0.496982	0.819205
AGED_RHESUS_UP	589	-1.42625	1502	0.861	0.947274	0.369861	1224	0.3462	0.480557	0.957	1	1.03123	880	0.383442	0.786848
AGEING_BRAIN_DN	394	0.460918	834	0.414	0.736881	0.204326	602	0.1616	0.458348	0.183	0.421106	1.00223	943	0.48073	0.803279
AGEING_BRAIN_UP	669	0.344823	876	0.482	0.787272	0.218421	674	0.197	0.458348	0.249	0.514979	1.09992	703	0.332665	0.763848
AGEING_KIDNEY_DN	430	1.96491	341	0.201	0.576861	0.246549	786	0.213	0.458348	0.393	0.686292	1.37895	262	0.0430328	0.452369
AGEING_KIDNEY_SPECIFIC_DN	440	0.918058	665	0.384	0.718377	0.289288	968	0.2386	0.458348	0.629	0.860399	1.23134	479	0.185501	0.611376
AGEING_KIDNEY_SPECIFIC_UP	525	-3.39034	1679	0.891	0.9606	0.333352	1111	0.3104	0.466079	0.863	0.993913	0.610548	1629	0.996139	0.989305
AGEING_KIDNEY_UP	1132	-3.99577	1688	0.933	0.976789	0.337534	1125	0.3188	0.469233	0.955	1	0.733562	1498	0.993506	0.941581
AGEING_LYMPH_DN	41	1.07527	603	0.187	0.574956	0.212828	641	0.1964	0.458348	0.153	0.381	1.6617	52	0.00191939	0.203193
AGPCRPATHWAY	53	-0.548906	1234	0.619	0.84859	0.425104	1356	0.415	0.512489	0.7	0.910059	0.712549	1524	0.864173	0.968162
AGUIRRE_PANCREAS_CHR1	71	1.76912	406	0.109	0.465623	0.103132	142	0.1154	0.458348	0.02	0.10785	0.993243	967	0.522417	0.813254
AGUIRRE_PANCREAS_CHR12	137	3.2267	114	0.014	0.221717	0.094463	109	0.0998	0.458348	0.009	0.059865	1.06609	784	0.371482	0.787887
AGUIRRE_PANCREAS_CHR17	171	2.01626	322	0.079	0.413359	0.102208	139	0.1034	0.458348	0.005	0.040317	0.973521	1021	0.488095	0.818168
AGUIRRE_PANCREAS_CHR18	62	2.41162	233	0.041	0.328222	0.218552	675	0.2026	0.458348	0.209	0.460872	1.76751	22	0.00763359	0.134327
AGUIRRE_PANCREAS_CHR19	172	-0.769658	1309	0.472	0.785629	0.377472	1242	0.3468	0.480602	0.843	0.986854	0.797569	1394	0.610204	0.923393
AGUIRRE_PANCREAS_CHR22	162	-2.20975	1617	0.966	0.986946	0.475236	1457	0.4686	0.545282	0.978	1	0.865518	1265	0.589852	0.885037
AGUIRRE_PANCREAS_CHR6	92	3.30237	104	0.039	0.324151	0.150166	335	0.1422	0.458348	0.064	0.231322	1.40215	234	0.0886598	0.427506
AGUIRRE_PANCREAS_CHR7	103	1.93017	352	0.074	0.405285	0.193414	546	0.1778	0.458348	0.124	0.340366	1.25699	431	0.167969	0.730508
AGUIRRE_PANCREAS_CHR8	152	2.96832	143	0.018	0.254999	0.097368	119	0.1028	0.458348	0.005	0.040317	1.25611	433	0.109015	0.724729
AGUIRRE_PANCREAS_CHR9	84	-0.555459	1235	0.63	0.855803	0.228316	717	0.1936	0.458348	0.228	0.488619	0.817883	1351	0.733728	0.910957
AHSPPATHWAY	24	-0.987352	1380	0.793	0.915306	0.405111	1318	0.4008	0.5059	0.485	0.761374	1.39441	243	0.122244	0.730355
AKAP13PATHWAY	35	-0.011692	1012	0.485	0.788548	0.316096	1056	0.2828	0.459926	0.331	0.620965	1.24864	445	0.198113	0.724401
AKAPCENTROSOMEPATHWAY	35	-1.75218	1569	0.946	0.982348	0.529458	1537	0.5254	0.581578	0.796	0.961797	0.738911	1489	0.85124	0.95365
AKTPATHWAY	51	0.362698	871	0.404	0.726506	0.369549	1223	0.3586	0.487841	0.561	0.81391	1.32371	326	0.102564	0.519043
ALANINE_AND_ASPARTATE_METABOLISM	41	0.40537	859	0.399	0.726506	0.449935	1410	0.4396	0.527617	0.702	0.910565	0.857522	1284	0.742204	0.876888
ALCALAY_AML_NPMC_DN	481	-1.02896	1397	0.594	0.835681	0.238128	758	0.1996	0.458348	0.359	0.64967	1.26367	420	0.141762	0.73941
ALCALAY_AML_NPMC_UP	388	-2.14756	1611	0.85	0.943833	0.315561	1054	0.2808	0.459926	0.762	0.944395	0.996622	958	0.428571	0.810762
ALKALOID_BIOSYNTHESIS_II	42	-2.5561	1644	0.996	0.997939	0.738364	1669	0.7458	0.757818	0.98	1	0.713478	1522	0.869159	0.969244
ALKPATHWAY	89	-1.30454	1477	0.778	0.910233	0.445282	1401	0.4312	0.523095	0.846	0.989741	1.0693	776	0.38114	0.775664
ALTERNATIVEPATHWAY	7	0.268896	909	0.378	0.716943	0.487459	1475	0.4972	0.563992	0.553	0.809695	0.764013	1450	0.783428	0.93777
ALZHEIMERS_DISEASE_DN	3169	1.30289	543	0.392	0.722466	0.183679	498	0.1548	0.458348	0.013	0.07872	1.00288	941	0.428571	0.804483
ALZHEIMERS_DISEASE_UP	4703	2.87247	158	0.217	0.592368	0.181824	489	0.15	0.458348	0.011	0.070806	0.964846	1043	0.530702	0.828183
ALZHEIMERS_INCIPIENT_DN	423	0.837085	700	0.329	0.678695	0.216791	663	0.1804	0.458348	0.232	0.495148	0.984908	991	0.51992	0.802267
ALZHEIMERS_INCIPIENT_UP	1162	1.28726	549	0.274	0.641493	0.163775	405	0.139	0.458348	0.028	0.133175	1.15165	601	0.184426	0.762619
AMINOACYL_TRNA_BIOSYNTHESIS	57	0.969973	644	0.349	0.691523	0.381516	1250	0.3716	0.49465	0.637	0.865494	0.725733	1505	0.756989	0.962913
AMINOSUGARS_METABOLISM	27	3.28864	107	0.003	0.091882	0.140684	292	0.1286	0.458348	0.045	0.185917	1.71894	34	0.0287356	0.164241
AMIPATHWAY	85	-1.62379	1544.5	0.93	0.976789	0.662583	1643	0.6768	0.698983	0.997	1	0.681354	1568	0.856596	0.974499
ANDROGEN_AND_ESTROGEN_METABOLISM	48	0.519049	812	0.318	0.672326	0.301827	1006	0.2716	0.459916	0.364	0.655543	1.1791	557	0.290672	0.73083
ANDROGEN_GENES	148	0.271097	908	0.404	0.726506	0.288675	965	0.2728	0.459916	0.419	0.709472	1.05692	807	0.371179	0.786966
APOPTOSIS	192	3.15551	127	0.003	0.091882	0.132652	251	0.124	0.458348	0.031	0.142665	1.29127	380	0.0630081	0.729384
APOPTOSIS_GENMAPP	121	2.65209	195	0.007	0.167383	0.112908	180	0.119	0.458348	0.022	0.114874	1.38231	259	0.0367347	0.702072
APOPTOSIS_KEGG	133	0.455344	837	0.354	0.698413	0.263968	863	0.2402	0.458348	0.326	0.612691	1.43208	200	0.00610998	0.728323
APPEL_IMATINIB_UP	87	-1.0657	1416	0.795	0.916359	0.473835	1452	0.4692	0.545373	0.887	1	1.24982	440	0.169625	0.594819
ARAPPATHWAY	84	-1.2152	1456	0.776	0.909751	0.340146	1138	0.3086	0.466079	0.567	0.820947	0.721741	1511	0.785855	0.964881
ARENRF2PATHWAY	57	2.34501	249	0.023	0.28973	0.19725	566	0.1738	0.458348	0.143	0.367122	1.57508	93	0.0325048	0.257255
ARFPATHWAY	45	2.42363	230	0.029	0.304553	0.127563	230	0.1198	0.458348	0.039	0.168508	1.48716	153	0.00607288	0.715045
ARGININE_AND_PROLINE_METABOLISM	120	-1.31076	1479	0.921	0.973888	0.56221	1577	0.5786	0.617483	0.978	1	0.97716	1010	0.485929	0.806235
ARGININECPATHWAY	20	2.05472	310	0.067	0.396087	0.207595	624	0.177	0.458348	0.114	0.328891	1.31526	348	0.177481	0.51736
AS3_FIBRO_C1	82	0.520087	810	0.296	0.652242	0.062976	47	0.0814	0.458348	0.005	0.040317	0.820134	1344	0.707424	0.919517
AS3_FIBRO_C2	82	0.520087	810	0.296	0.652242	0.076781	73	0.0878	0.458348	0.006	0.045618	0.820134	1345	0.707424	0.917887
AS3_FIBRO_C3	119	0.331712	883.5	0.389	0.722466	0.078219	76	0.0914	0.458348	0.006	0.045618	0.985292	989	0.521186	0.817482
AS3_FIBRO_C4	74	1.02307	620	0.2	0.576861	0.420122	1343	0.3948	0.502319	0.76	0.94326	0.843283	1308	0.71875	0.89749
AS3_FIBRO_DN	100	0.220918	930	0.371	0.714571	0.476045	1458	0.4688	0.545282	0.89	1	0.747344	1476	0.831144	0.950015
AS3_FIBRO_UP	119	0.331712	883.5	0.389	0.722466	0.085048	91	0.0894	0.458348	0.008	0.055711	0.985292	988	0.521186	0.819476
AS3_HEK293_DN	33	0.507499	818	0.329	0.678695	0.36358	1206	0.3324	0.476005	0.447	0.730764	1.47011	172	0.022449	0.348659
AS3_HEK293_UP	22	2.49954	210	0.099	0.453089	0.38302	1255	0.3684	0.492941	0.442	0.727487	1.60897	74	0.0352251	0.234383
ASBCELLPATHWAY	19	-1.45448	1507	0.805	0.91926	0.628182	1620	0.6414	0.669356	0.886	1	0.886306	1223	0.618147	0.851219
ASCORBATE_AND_ALDARATE_METABOLISM	14	-1.58335	1536.5	0.971	0.989043	0.853398	1691	0.8666	0.86709	0.997	1	0.53327	1672	0.98998	0.993015
ASTIER_BCELL	167	1.91666	354	0.09	0.424345	0.112943	181	0.1144	0.458348	0.014	0.082912	1.53011	127	0.0283976	0.687128
ASTIER_FN_DIFF	176	1.66207	434	0.11	0.466014	0.132169	248	0.1206	0.458348	0.03	0.140202	1.48036	161	0.0469388	0.684322
ASTON_DEPRESSION_DN	500	-0.030833	1019	0.414	0.736881	0.26881	884	0.2306	0.458348	0.559	0.81391	0.873403	1250	0.708511	0.882948
ASTON_DEPRESSION_UP	159	-1.50806	1524	0.665	0.871663	0.214264	646	0.186	0.458348	0.223	0.483226	0.997933	957	0.462891	0.799457
ASTON_OLIGODENDROGLIA_MYELINATION_SUBSET	45	-1.11164	1425	0.877	0.955533	0.468314	1443	0.4576	0.539291	0.738	0.932544	0.591606	1643	0.981949	0.990371
AT1RPATHWAY	151	1.02452	618	0.287	0.65069	0.457395	1422	0.4572	0.539291	0.969	1	1.46963	173	0.019084	0.346819
ATMPATHWAY	59	2.09549	298	0.055	0.368374	0.181913	490	0.163	0.458348	0.116	0.328891	0.920683	1152	0.540373	0.82884
ATP_SYNTHESIS	46	2.03661	316	0.031	0.308588	0.064612	51	0.0868	0.458348	0.007	0.052119	0.89096	1211	0.666667	0.850403
ATRBRCAPATHWAY	67	0.274091	906	0.435	0.753805	0.281144	934	0.2438	0.458348	0.362	0.654685	1.77304	21	0	0.510137
ATRIA_UP	566	-3.61247	1684	0.957	0.984281	0.391403	1274	0.3746	0.495036	0.975	1	0.738908	1490	0.878723	0.940063
BADPATHWAY	66	-1.48633	1521	0.866	0.949855	0.510992	1511	0.5206	0.578913	0.919	1	1.11581	667	0.289157	0.774537
BAF57_BT549_DN	899	-0.348196	1144	0.539	0.810462	0.241101	769	0.2044	0.458348	0.421	0.711548	1.04598	830	0.368821	0.78953
BAF57_BT549_UP	782	-6.02786	1691	0.953	0.984281	0.318833	1069	0.2758	0.459916	0.883	1	0.721406	1512	0.745527	0.964144
BASSO_GERMINAL_CENTER_CD40_DN	215	-1.12256	1428	0.772	0.907429	0.381559	1251	0.3638	0.490907	0.853	0.991808	0.745075	1478	0.940919	0.939083
BASSO_GERMINAL_CENTER_CD40_UP	270	-0.497265	1215	0.479	0.787272	0.29031	970	0.2504	0.458348	0.603	0.843662	1.04537	834	0.424908	0.789216
BASSO_HCL_DIFF	302	-2.34075	1630	0.851	0.944301	0.305	1022	0.2698	0.459688	0.675	0.89366	0.579332	1648	0.952107	0.991972
BASSO_REGULATORY_HUBS	389	1.65475	438	0.246	0.613014	0.051993	28	0.0728	0.458348	0	0	1.12036	660	0.302372	0.77206
BBCELLPATHWAY	12	-1.76114	1573	0.846	0.942213	0.607259	1612	0.6026	0.638685	0.804	0.966787	0.616715	1626	0.825427	0.987794
B-catenin	98	-0.831142	1334	0.64	0.857301	0.199749	574	0.1658	0.458348	0.136	0.357753	0.866372	1261	0.606238	0.886599
BCL2_FAMILY_AND_REG_NETWORK	68	0.566285	784	0.27	0.638907	0.150282	336	0.1454	0.458348	0.064	0.231322	0.979966	1006	0.545842	0.817343
BCNU_GLIOMA_MGMT_24HRS_DN	86	1.04526	613	0.164	0.552151	0.218377	673	0.1978	0.458348	0.218	0.475153	1.0582	802	0.351464	0.788134
BCNU_GLIOMA_MGMT_48HRS_DN	370	-0.42674	1188	0.478	0.787272	0.257542	835	0.234	0.458348	0.456	0.737429	0.657312	1588	0.918669	0.983928
BCNU_GLIOMA_MGMT_48HRS_UP	37	2.18852	283	0.052	0.368374	0.145632	313	0.1408	0.458348	0.053	0.207514	1.19056	537	0.239216	0.675503
BCNU_GLIOMA_NOMGMT_24HRS_UP	39	1.20361	571	0.176	0.556567	0.196073	557	0.1844	0.458348	0.122	0.338667	1.04146	843	0.405904	0.79359
BCNU_GLIOMA_NOMGMT_48HRS_DN	61	-0.428661	1189	0.578	0.829781	0.206835	620	0.189	0.458348	0.178	0.417509	0.832449	1327	0.73501	0.900481
BCNU_GLIOMA_NOMGMT_48HRS_UP	40	1.07003	604	0.178	0.556567	0.109334	169	0.1086	0.458348	0.022	0.114874	1.62637	67	0.00571429	0.227083
BCRABL_HL60_AFFY_DN	28	0.34035	878	0.403	0.726506	0.424465	1354	0.409	0.510155	0.578	0.832149	0.922656	1147	0.564516	0.849681
BCRABL_HL60_AFFY_UP	53	1.02432	619	0.164	0.552151	0.171262	441	0.1556	0.458348	0.08	0.262766	1.0012	947	0.455253	0.802786
BCRABL_HL60_CDNA_DN	86	-1.44378	1505	0.689	0.878432	0.368649	1220	0.3306	0.475726	0.67	0.887443	0.730408	1499	0.782427	0.94416
BCRABL_HL60_CDNA_UP	31	2.1846	284	0.032	0.308588	0.104581	145	0.1206	0.458348	0.026	0.126035	1.23555	476	0.254237	0.601666
BCRPATHWAY	122	0.996042	635	0.209	0.581639	0.249636	796	0.2208	0.458348	0.278	0.552665	1.5167	134	0.0113208	0.303147
BECKER_CANCER_ASSOCIATED_SUBSET_1	19	-0.169086	1076	0.55	0.815918	0.360797	1197	0.3402	0.479398	0.393	0.686292	0.756276	1463	0.87069	0.936593
BECKER_CANCER_ASSOCIATED_SUBSET_2	49	0.26427	912	0.39	0.722466	0.229946	722	0.2052	0.458348	0.188	0.427347	0.960089	1056	0.526902	0.826185
BECKER_ESTROGEN_RESPONSIVE_SUBSET_2	19	0.4784	829	0.437	0.754255	0.554027	1565	0.557	0.605104	0.784	0.954277	0.705033	1545	0.838057	0.940906
BECKER_IFN_INDUCIBLE_SUBSET_1	7	-0.863847	1343	0.614	0.845676	0.52747	1535	0.5226	0.580376	0.62	0.853935	1.1373	626	0.426036	0.767793
BECKER_TAMOXIFEN_RESISTANT_DN	152	-1.88608	1590	0.824	0.931841	0.350565	1164	0.3438	0.479398	0.761	0.943824	0.675694	1571	0.880682	0.958305
BECKER_TAMOXIFEN_RESISTANT_UP	86	1.07878	601	0.26	0.628314	0.186918	519	0.1642	0.458348	0.135	0.357753	1.13378	633	0.26626	0.737873
BENNETT_SLE_UP	50	0.201465	935	0.38	0.716943	0.153107	347	0.1442	0.458348	0.063	0.229596	1.42096	214	0.0761523	0.711175
BENZOATE_DEGRADATION_VIA_COA_LIGATION	20	-0.606283	1257	0.706	0.882512	0.501625	1495	0.496	0.563386	0.688	0.90447	0.881871	1230	0.636905	0.881525
BETA_ALANINE_METABOLISM	91	-2.18953	1615	0.986	0.994598	0.745413	1674	0.7568	0.7667	0.998	1	0.62368	1619	0.978967	0.988669
BETAOXIDATIONPATHWAY	14	-0.375987	1164	0.647	0.862117	0.495469	1487	0.496	0.563386	0.605	0.843662	0.727963	1504	0.788571	0.942552
BHATTACHARYA_ESC_UP	152	0.343752	877	0.393	0.722466	0.11475	189	0.115	0.458348	0.017	0.095086	0.762725	1452	0.768443	0.938777
BILE_ACID_BIOSYNTHESIS	44	-0.62532	1262	0.693	0.879597	0.554165	1567	0.5668	0.609882	0.859	0.993353	1.11307	673	0.331373	0.757876
BIOGENIC_AMINE_SYNTHESIS	40	0.306344	894	0.393	0.722466	0.486855	1472	0.4928	0.562772	0.769	0.948321	0.684336	1563	0.888664	0.952648
BIOPEPTIDESPATHWAY	143	-0.39482	1173	0.546	0.814301	0.393479	1282	0.3808	0.497975	0.751	0.93947	1.01887	905	0.464	0.797138
BIOSYNTHESIS_OF_STEROIDS	37	-1.20186	1452	0.805	0.91926	0.573819	1588	0.586	0.623812	0.886	1	0.888528	1217	0.59144	0.849617
BLEO_HUMAN_LYMPH_HIGH_24HRS_UP	237	0.264589	911	0.408	0.731016	0.241231	771	0.211	0.458348	0.34	0.62817	0.949622	1081	0.583153	0.831665
BLEO_HUMAN_LYMPH_HIGH_4HRS_UP	43	2.65918	192	0.031	0.308588	0.183511	497	0.1626	0.458348	0.104	0.309747	1.62736	65	0.0214008	0.23404
BLEO_MOUSE_LYMPH_HIGH_24HRS_DN	103	1.73895	413	0.156	0.547078	0.050202	26	0.0744	0.458348	0.003	0.027251	1.48407	156	0.0513308	0.698239
BLEO_MOUSE_LYMPH_HIGH_4HRS_UP	25	2.38912	240	0.063	0.38348	0.28791	959	0.2664	0.459688	0.248	0.514499	1.37016	272	0.122568	0.457436
BLEO_MOUSE_LYMPH_LOW_24HRS_DN	72	-1.14242	1432	0.638	0.857264	0.358922	1190	0.3444	0.479398	0.602	0.843553	0.563438	1654	0.900778	0.98978
BLOOD_CLOTTING_CASCADE	33	-1.15383	1437	0.752	0.899902	0.557595	1573	0.5652	0.609711	0.851	0.991316	0.562386	1655	0.951327	0.988803
BLOOD_GROUP_GLYCOLIPID_BIOSYNTHESIS_LACTOSERIES	31	-0.360311	1152	0.571	0.827176	0.384398	1257	0.3848	0.49871	0.492	0.769934	1.19862	526	0.241453	0.732497
BLOOD_GROUP_GLYCOLIPID_BIOSYNTHESIS_NEOLACTOSERIES	22	-0.112283	1052	0.556	0.818661	0.551423	1557	0.5638	0.609365	0.78	0.953773	1.31529	347	0.167006	0.704304
BLYMPHOCYTEPATHWAY	34	-0.391818	1171	0.592	0.835681	0.231352	729	0.2008	0.458348	0.172	0.411389	0.887542	1220	0.585821	0.850615
BOQUEST_CD31PLUS_VS_CD31MINUS_DN	732	-6.64743	1692	0.961	0.985509	0.448	1406	0.4188	0.515432	0.999	1	0.596616	1640	0.92955	0.988885
BOQUEST_CD31PLUS_VS_CD31MINUS_UP	1936	0.011303	1005	0.491	0.78858	0.188067	522	0.1598	0.458348	0.051	0.20288	1.04828	825	0.370301	0.789462
BOTULINPATHWAY	10	1.21412	569	0.157	0.547078	0.181	483	0.1836	0.458348	0.067	0.237823	1.12334	653	0.273786	0.745049
BRACX_DN	25	-1.90763	1591	0.964	0.985509	0.723532	1662	0.7384	0.752962	0.96	1	0.489703	1682	0.992203	0.996231
BRACX_UP	108	2.6809	187	0.039	0.324151	0.185928	515	0.1628	0.458348	0.115	0.328891	1.22771	489	0.212982	0.613683
BRCA_BRCA1_NEG	448	-3.44117	1682	0.949	0.983213	0.353315	1171	0.3266	0.473421	0.878	1	0.724885	1509	0.874227	0.943544
BRCA_BRCA1_POS	269	3.53691	87	0.013	0.22076	0.076766	72	0.0892	0.458348	0.001	0.009985	1.22774	488	0.186898	0.698922
BRCA_ER_NEG	2275	3.99698	58	0.162	0.550936	0.119241	204	0.112	0.458348	0	0	1.02445	894	0.397638	0.78698
BRCA_ER_POS	1402	-0.277607	1117	0.565	0.823776	0.238415	759	0.1968	0.458348	0.392	0.686019	1.09361	722	0.244782	0.763632
BRCA_PROGNOSIS_NEG	244	2.9581	144	0.195	0.576249	0.107294	158	0.1062	0.458348	0.012	0.07601	0.967217	1037	0.483403	0.807404
BRCA_PROGNOSIS_POS	111	-0.598296	1255	0.692	0.879111	0.395142	1288	0.389	0.49871	0.759	0.94326	1.43084	206	0.0302419	0.69833
BRCA1_MES_UP	118	1.84798	380	0.107	0.464387	0.151229	340	0.1294	0.458348	0.066	0.236191	0.95526	1071	0.491525	0.811211
BRCA1_OVEREXP_DN	285	3.44651	98	0.046	0.353829	0.134018	260	0.1316	0.458348	0.03	0.140202	1.25755	429	0.204	0.738
BRCA1_OVEREXP_PROSTATE_DN	217	-0.644091	1267	0.723	0.888433	0.326779	1095	0.3022	0.465518	0.697	0.909586	0.93974	1111	0.57	0.815899
BRCA1_OVEREXP_PROSTATE_UP	473	1.04377	615	0.288	0.65069	0.196425	560	0.1812	0.458348	0.157	0.389446	1.44355	186	0.0133843	0.390047
BRCA1_OVEREXP_UP	494	1.36731	520	0.336	0.682307	0.190806	531	0.1616	0.458348	0.133	0.354656	1.39706	239	0.0951374	0.431148
BRCA1_SW480_DN	35	-1.37076	1492	0.737	0.892373	0.316381	1057	0.3118	0.466452	0.331	0.620965	0.926077	1135	0.559471	0.850764
BRCA1_SW480_UP	71	2.63841	198	0.036	0.314862	0.024542	5	0.0708	0.458348	0	0	1.32996	313	0.0903846	0.515685
BRCA1KO_MEF_DN	305	-0.341174	1143	0.643	0.860036	0.248926	790	0.213	0.458348	0.397	0.692099	0.982931	998	0.477083	0.798863
BRCA2_BRCA1_DN	142	1.09219	596	0.161	0.550936	0.336942	1123	0.2888	0.460367	0.598	0.842781	1.13372	634	0.176	0.73605
BRCA2_BRCA1_UP	139	3.70598	80	0.02	0.262534	0.165002	410	0.149	0.458348	0.085	0.269948	0.811129	1370	0.772467	0.911481
BREAST_CANCER_ESTROGEN_SIGNALING	312	1.72218	415	0.145	0.534867	0.126668	229	0.1112	0.458348	0.021	0.112355	0.836271	1321	0.735507	0.897662
BREAST_DUCTAL_CARCINOMA_GENES	47	0.142067	960	0.409	0.731303	0.285913	949	0.254	0.458348	0.323	0.607967	0.710269	1530	0.720974	0.947722
BREASTCA_THREE_CLASSES	100	1.33285	530	0.191	0.576249	0.083579	84	0.09	0.458348	0.008	0.055711	0.799076	1392	0.756757	0.922219
BREASTCA_TWO_CLASSES	404	2.16942	287	0.174	0.555597	0.126296	227	0.1146	0.458348	0.01	0.065534	0.964427	1047	0.505906	0.823403
BRENTANI_ANGIOGENESIS	33	2.4631	221	0.035	0.314862	0.210596	636	0.1818	0.458348	0.13	0.347562	1.04915	824	0.430476	0.788658
BRENTANI_CANCER_TESTIS	15	-0.870468	1347	0.768	0.907069	0.436759	1383	0.4308	0.522984	0.476	0.751307	0.487469	1684	0.984283	0.994578
BRENTANI_CELL_ADHESION	308	-2.61091	1651	0.893	0.961548	0.312978	1044	0.2934	0.461348	0.7	0.910059	0.81194	1365	0.677239	0.912415
BRENTANI_CELL_CYCLE	228	2.80876	167	0.13	0.511748	0.049933	23	0.081	0.458348	0	0	0.975569	1012	0.470472	0.822738
BRENTANI_CYTOSKELETON	67	0.225816	928	0.344	0.686202	0.249147	791	0.2356	0.458348	0.264	0.534157	0.690839	1556	0.791398	0.948878
BRENTANI_DEATH	214	2.20389	281	0.057	0.368374	0.163211	403	0.1362	0.458348	0.09	0.282019	1.02994	884	0.39485	0.781627
BRENTANI_DNA_METHYLATION_AND_MODIFICATION	71	1.24119	559	0.205	0.581639	0.107578	161	0.1136	0.458348	0.023	0.116652	1.26981	411	0.170543	0.736601
BRENTANI_HORMONAL_FUNCTION	36	1.49267	484	0.086	0.413359	0.402568	1309	0.3816	0.498129	0.598	0.842781	0.839351	1316	0.665281	0.898898
BRENTANI_IMMUNE_FUNCTION	124	-1.05545	1408	0.861	0.947274	0.455701	1417	0.4484	0.534774	0.868	0.997007	1.00107	949	0.448211	0.80023
BRENTANI_PROTEIN_MODIFICATION	424	2.11473	296	0.112	0.472638	0.20619	613	0.1778	0.458348	0.188	0.427347	1.004	936	0.462302	0.804477
BRENTANI_REPAIR	91	2.59002	204	0.067	0.396087	0.104325	144	0.1028	0.458348	0.02	0.10785	1.59535	82	0.0419048	0.725234
BRENTANI_SIGNALING	564	-2.27671	1624	0.949	0.983213	0.341856	1146	0.311	0.466079	0.897	1	0.8904	1214	0.669159	0.848008
BRENTANI_TRANSCRIPTION_FACTORS	231	3.46512	93	0.002	0.061765	0.115825	193	0.113	0.458348	0.017	0.095086	0.855956	1286	0.666667	0.877516
BRENTANI_TRANSPORT	22	-0.315051	1129	0.608	0.844771	0.556297	1570	0.5596	0.607113	0.785	0.954277	1.0853	735	0.38343	0.780481
BRENTANI_TRANSPORT_OF_VESICLES	75	3.9427	61	0.016	0.243518	0.098067	122	0.1012	0.458348	0.016	0.091841	1.73606	33	0.0182927	0.138153
BRG1_ALAB_DN	121	-1.15474	1438	0.789	0.915306	0.371921	1228	0.3438	0.479398	0.693	0.907735	0.762648	1453	0.814961	0.936411
BRG1_ALAB_UP	134	-0.39101	1169	0.582	0.834352	0.23324	737	0.2014	0.458348	0.227	0.486738	0.664089	1581	0.923404	0.959014
BRG1_H1299_UP	125	-0.752424	1303	0.611	0.844864	0.323683	1087	0.29	0.460367	0.544	0.805984	0.902489	1191	0.619883	0.843659
BRG1_SW13_UP	135	-1.26476	1466	0.879	0.955533	0.276357	915	0.2594	0.458567	0.376	0.670985	0.902749	1190	0.56129	0.857923
BROCKE_IL6	457	5.33951	19.5	0.008	0.167383	0.096796	114	0.0968	0.458348	0.001	0.009985	1.78229	17	0	0.142397
BROWN_GRAN_MONO_DIFFERENTIATION	311	2.70486	182	0.047	0.353974	0.15619	371	0.1376	0.458348	0.072	0.246247	1.20123	521	0.169429	0.656196
BROWN_MYELOID_PROLIF_AND_SELF_RENEWAL	233	1.89146	368	0.171	0.554362	0.13381	259	0.1268	0.458348	0.035	0.155994	1.1821	551	0.257198	0.724728
BRUNO_IL3_DN	182	2.04867	311	0.177	0.556567	0.202095	587	0.1644	0.458348	0.189	0.427359	1.56652	103	0.00963391	0.248884
BUT_TSA_UP	37	1.6177	450	0.104	0.461484	0.269931	890	0.2662	0.459688	0.273	0.547635	1.29703	376	0.213462	0.529428
BUTANOATE_METABOLISM	57	-1.21055	1454	0.829	0.935552	0.639593	1628	0.667	0.690977	0.984	1	0.534644	1669	0.993802	0.994693
BYSTROM_IL5_DN	219	-0.426186	1187	0.634	0.855919	0.250282	800	0.217	0.458348	0.384	0.678804	1.00973	923	0.404255	0.805485
BYSTROM_IL5_UP	101	-0.606157	1256	0.666	0.871673	0.298522	993	0.2662	0.459688	0.455	0.736457	0.810104	1371	0.754	0.913852
BYSTRYKH_FGF3_TARGETS_GLOCUS	18	-1.14938	1434	0.862	0.947274	0.601739	1606	0.6062	0.641299	0.858	0.992867	1.41703	216	0.0886076	0.717895
BYSTRYKH_FLI1_TARGETS_GLOCUS	17	1.89175	367	0.041	0.328222	0.169756	433	0.1468	0.458348	0.062	0.229596	1.73838	30	0.0116959	0.413815
BYSTRYKH_HSC_BRAIN_CIS_GLOCUS	161	0.881654	678	0.227	0.601647	0.181257	484	0.1482	0.458348	0.134	0.35584	1.19236	534	0.128049	0.732548
BYSTRYKH_HSC_BRAIN_TRANS_GLOCUS	428	1.18356	576	0.171	0.554362	0.182922	495	0.1538	0.458348	0.104	0.309747	1.24915	441	0.0329457	0.735907
BYSTRYKH_HSC_CIS_GLOCUS	288	-0.132479	1059	0.565	0.823776	0.322815	1083	0.3016	0.465518	0.736	0.932075	0.816352	1355	0.890173	0.911528
BYSTRYKH_HSC_TRANS_GLOCUS	2037	2.9056	152	0.135	0.519725	0.171038	439	0.155	0.458348	0.02	0.10785	1.00303	939	0.4625	0.804597
BYSTRYKH_RUNX1_TARGETS_GLOCUS	19	-1.75359	1572	0.963	0.985509	0.688545	1656	0.7174	0.734233	0.937	1	0.896854	1197	0.582485	0.867888
BYSTRYKH_SCP2_CIS_TRANSCRIPTS_GLOCUS	10	-0.784888	1316	0.797	0.916771	0.766712	1676	0.7668	0.775443	0.966	1	0.585919	1645	0.910476	0.991971
C21_STEROID_HORMONE_METABOLISM	15	0.12285	969	0.441	0.75601	0.277815	922	0.2458	0.458348	0.184	0.422145	1.57125	100	0.0185567	0.690167
CACAMPATHWAY	53	-2.46588	1640	0.98	0.993404	0.55233	1560	0.562	0.607806	0.91	1	1.32948	316	0.138004	0.742147
CALCINEURIN_NF_AT_SIGNALING	264	-0.890876	1353	0.679	0.878432	0.427989	1365	0.41	0.510155	0.971	1	1.00264	942	0.480374	0.803655
CALCINEURINPATHWAY	81	0.282025	904	0.418	0.737885	0.267976	883	0.2474	0.458348	0.346	0.636264	0.964985	1042	0.53937	0.807276
CALCIUM_REGULATION_IN_CARDIAC_CELLS	429	-3.39388	1680	0.991	0.996864	0.481285	1463	0.4796	0.554045	0.999	1	0.707173	1537	0.969499	0.942763
CALRES_MOUSE_DN	119	0.320898	890	0.376	0.716943	0.336959	1124	0.3094	0.466079	0.598	0.842781	0.996282	959	0.468813	0.80962
CALRES_MOUSE_NEOCORTEX_DN	187	1.00169	633	0.149	0.537523	0.167896	425	0.1488	0.458348	0.101	0.309302	1.23839	467	0.161224	0.705676
CALRES_MOUSE_NEOCORTEX_UP	172	0.917763	667	0.227	0.601647	0.162251	398	0.1454	0.458348	0.088	0.277261	0.998669	956	0.433809	0.807895
CALRES_MOUSE_UP	62	1.19493	573	0.172	0.554362	0.036006	8	0.0676	0.458348	0.001	0.009985	0.945277	1093	0.56926	0.81839
CALRES_RHESUS_DN	171	0.217817	931	0.433	0.753587	0.219666	680	0.1884	0.458348	0.244	0.509338	1.17758	559	0.132959	0.691533
CALRES_RHESUS_UP	188	-1.16278	1442	0.744	0.895807	0.418152	1341	0.401	0.5059	0.921	1	0.800123	1389	0.824675	0.925308
CAMPTOTHECIN_PROBCELL_DN	76	1.61845	449	0.15	0.539021	0.166476	417	0.1606	0.458348	0.085	0.269948	1.51899	132	0.0255906	0.300559
CAMPTOTHECIN_PROBCELL_UP	60	2.14433	293	0.038	0.321409	0.155734	368	0.1408	0.458348	0.08	0.262766	1.39167	245	0.0609524	0.43829
CANCER_NEOPLASTIC_META_UP	158	-0.782795	1314	0.597	0.835681	0.148036	323	0.1328	0.458348	0.059	0.221798	0.780467	1420	0.656311	0.931681
CANCER_UNDIFFERENTIATED_META_UP	124	1.61227	451	0.284	0.650321	0.068545	58	0.0876	0.458348	0.006	0.045618	0.767524	1443	0.662791	0.936773
CANCERDRUGS_PROBCELL_DN	40	2.2921	259	0.054	0.368374	0.163904	406	0.1556	0.458348	0.076	0.25575	1.76005	24	0.00764818	0.133626
CANCERDRUGS_PROBCELL_UP	59	1.6486	441	0.121	0.492131	0.154147	359	0.1392	0.458348	0.077	0.25597	1.33687	305	0.128731	0.507811
CANTHARIDIN_DN	128	-0.543234	1231	0.496	0.791658	0.185884	513	0.1716	0.458348	0.115	0.328891	0.709531	1533	0.717092	0.945668
CANTHARIDIN_UP	37	2.47673	217	0.032	0.308588	0.251329	805	0.22	0.458348	0.237	0.500206	1.50478	143	0.026	0.308983
CAPROLACTAM_DEGRADATION	12	-0.140122	1061	0.525	0.805506	0.338697	1132	0.3246	0.471848	0.274	0.548212	1.08627	733	0.35534	0.78025
CARBON_FIXATION	52	2.07281	306	0.083	0.413359	0.274893	909	0.2654	0.459688	0.287	0.564361	1.29151	379	0.20396	0.540565
CARDIACEGFPATHWAY	63	0.45519	838	0.356	0.698413	0.498043	1489	0.4942	0.563386	0.866	0.996047	0.848692	1294	0.742678	0.898354
CARIES_PULP_DN	227	-2.00243	1601	0.821	0.931531	0.374178	1235	0.3372	0.478309	0.837	0.984553	0.609661	1630	0.871541	0.988786
CARIES_PULP_HIGH_UP	204	-0.794697	1320	0.681	0.878432	0.421369	1345	0.4068	0.509172	0.924	1	0.919591	1155	0.624765	0.830162
CARIES_PULP_UP	504	-1.74372	1568	0.805	0.91926	0.338863	1133	0.2994	0.464315	0.877	1	0.999239	954	0.445872	0.799082
CARM_ERPATHWAY	76	2.60954	203	0.008	0.167383	0.160175	387	0.153	0.458348	0.08	0.262766	1.44025	189	0.0564516	0.769219
CARM1PATHWAY	43	0.413345	856	0.397	0.725135	0.447573	1405	0.4354	0.52518	0.696	0.909586	1.24534	453	0.128964	0.598824
CASPASE_ACTIVITY	22	-0.650237	1270	0.729	0.890836	0.595933	1605	0.6124	0.645441	0.848	0.991316	0.572609	1650	0.933735	0.99279
CASPASEPATHWAY	65	1.98831	332	0.048	0.358845	0.122489	213	0.1148	0.458348	0.041	0.174773	1.65157	55	0.00194175	0.516738
CBLPATHWAY	60	0.378575	864	0.38	0.716943	0.457241	1421	0.438	0.526816	0.805	0.967324	0.97904	1008	0.467742	0.815831
CCR3PATHWAY	92	0.077003	986	0.392	0.722466	0.443362	1395	0.4294	0.522519	0.842	0.986355	1.26916	412	0.171375	0.565951
CCR5PATHWAY	62	-0.293166	1125	0.532	0.8075	0.452181	1412	0.4304	0.522873	0.798	0.962884	1.15238	597	0.337945	0.719024
CD40PATHWAY	27	0.742023	729	0.31	0.6641	0.474753	1456	0.4608	0.541415	0.691	0.906416	1.03164	879	0.416342	0.788035
CDC25PATHWAY	27	-0.453008	1197	0.595	0.835681	0.332343	1110	0.3058	0.466079	0.37	0.664323	1.53377	124	0.0667976	0.715251
CDC42RACPATHWAY	52	-1.7736	1574	0.902	0.964392	0.645141	1632	0.665	0.69017	0.969	1	1.04558	833	0.390963	0.790246
CDK5PATHWAY	33	0.830539	702	0.189	0.576249	0.35676	1181	0.3596	0.487841	0.426	0.717414	1.62731	66	0.00760456	0.229555
CDMACPATHWAY	49	2.37414	246	0.033	0.308588	0.292257	976	0.2762	0.459916	0.336	0.623097	1.66746	50	0.00738007	0.200878
CELL_ADHESION	443	-4.50321	1690	0.957	0.984281	0.384516	1259	0.3668	0.492941	0.95	1	0.5644	1653	0.983209	0.992967
CELL_ADHESION_MOLECULE_ACTIVITY	280	-1.28799	1473	0.73	0.891473	0.267306	879	0.239	0.458348	0.494	0.771065	0.851592	1293	0.767098	0.883118
CELL_ADHESION_RECEPTOR_ACTIVITY	107	-2.39606	1634	0.946	0.982348	0.543429	1548	0.5478	0.599334	0.97	1	0.494699	1681	0.985213	0.996392
CELL_CYCLE	191	2.42448	229	0.177	0.556567	0.078671	78	0.094	0.458348	0.001	0.009985	1.19875	525	0.266145	0.73556
CELL_CYCLE_ARREST	90	0.638604	762	0.272	0.640238	0.278461	924	0.2538	0.458348	0.403	0.697548	0.954814	1073	0.566596	0.810882
CELL_CYCLE_CHECKPOINT	69	0.809675	709	0.299	0.654438	0.148002	322	0.1338	0.458348	0.062	0.229596	1.5757	92	0.0235294	0.695331
CELL_CYCLE_CHECKPOINT_II	22	1.5861	456	0.1	0.45379	0.049237	21	0.0788	0.458348	0.002	0.019317	1.01119	921	0.486653	0.804563
CELL_CYCLE_KEGG	214	2.03324	319	0.196	0.576861	0.061674	43	0.0844	0.458348	0	0	1.36339	280	0.143141	0.73518
CELL_CYCLE_REGULATOR	68	2.42479	228	0.049	0.358845	0.113202	183	0.1068	0.458348	0.026	0.126035	1.02645	887	0.415058	0.786148
CELL_DEATH	50	1.89116	369	0.105	0.461484	0.136373	277	0.1218	0.458348	0.047	0.190424	1.12315	654	0.278351	0.775167
CELL_GROWTH_AND_OR_MAINTENANCE	184	-0.865039	1344	0.675	0.875552	0.291132	972	0.2572	0.45851	0.56	0.81391	0.974822	1017	0.515419	0.822763
CELL_MOTILITY	269	-3.1407	1673	0.993	0.997122	0.509887	1509	0.496	0.563386	0.998	1	0.772534	1436	0.857143	0.934082
CELL_PROLIFERATION	534	1.53093	474.5	0.245	0.613014	0.140449	291	0.1248	0.458348	0.023	0.116652	1.13018	640	0.232653	0.768526
CELL_SURFACE_RECEPTOR_LINKED_SIGNAL_TRANSDUCTION	277	1.08504	599	0.202	0.579028	0.318653	1067	0.2864	0.460367	0.719	0.921505	1.1423	616	0.244485	0.726756
CELL2CELLPATHWAY	51	2.95276	147	0.014	0.221717	0.119957	206	0.1338	0.458348	0.033	0.14952	1.2454	452	0.208872	0.600811
CELLCYCLEPATHWAY	60	2.71552	181	0.115	0.479672	0.049309	22	0.0806	0.458348	0.001	0.009985	1.42749	208	0.125237	0.703489
CERAMIDEPATHWAY	69	2.23884	271	0.071	0.398122	0.169565	432	0.1424	0.458348	0.092	0.287145	1.2555	434	0.155602	0.722579
CFTRPATHWAY	50	-0.916715	1361	0.705	0.882512	0.565705	1579	0.5784	0.617483	0.924	1	0.691055	1555	0.880851	0.950052
CHANG_SERUM_RESPONSE_DN	383	3.94088	62	0.042	0.33095	0.123588	218	0.1178	0.458348	0.009	0.059865	1.29869	375	0.143418	0.526571
CHANG_SERUM_RESPONSE_UP	370	4.38708	41	0.085	0.413359	0.054176	35	0.0716	0.458348	0	0	1.14262	614	0.300589	0.772086
CHAUHAN_2ME2	127	1.80986	389	0.137	0.522759	0.155903	369	0.1524	0.458348	0.079	0.261079	0.773681	1432	0.762745	0.934525
CHAUVIN_ANDROGEN_REGULATED_GENES	106	-0.278843	1118	0.552	0.816927	0.363708	1208	0.3316	0.475897	0.661	0.882894	0.938235	1117	0.569697	0.831243
CHEMICALPATHWAY	77	1.96716	338	0.029	0.304553	0.070269	63	0.092	0.458348	0.005	0.040317	1.30405	364	0.0894632	0.702856
CHEN_HOXA5_TARGETS_DN	114	1.94174	350	0.149	0.537523	0.105597	148	0.1078	0.458348	0.019	0.104131	1.5788	89	0.0578842	0.752955
CHEN_HOXA5_TARGETS_UP	664	7.1919	13	0.002	0.061765	0.101544	134	0.1056	0.458348	0	0	1.29514	377	0.106212	0.532357
CHEN_LUNG_SURVIVAL	54	1.42703	505	0.072	0.399309	0.209471	630	0.1964	0.458348	0.147	0.370814	1.43127	204	0.0283019	0.39695
CHEOK_HDMTX_DN	15	0.518513	813	0.28	0.646284	0.287549	956	0.2864	0.460367	0.197	0.439622	1.71325	35	0.0150659	0.168444
CHEOK_HDMTX_UP	4	-1.34725	1490	0.924	0.975852	0.827578	1689	0.8314	0.83284	0.985	1	0.831036	1329	0.762376	0.902026
CHEOK_LDMTX_MP_DN	10	1.0149	626	0.221	0.594819	0.572617	1587	0.5766	0.617333	0.749	0.938892	1.13164	636	0.368015	0.738003
CHEOK_LDMTX_MP_UP	16	2.09072	299	0.082	0.413359	0.288876	966	0.2654	0.459688	0.25	0.514979	1.22929	484	0.252874	0.705103
CHEOK_MP_DN	8	-0.908526	1360	0.776	0.909751	0.653016	1636	0.6568	0.682911	0.842	0.986355	0.871995	1252	0.661568	0.882552
CHEOK_MP_UP	9	4.27688	46	0	0	0.016169	2	0.0652	0.458348	0.001	0.009985	1.79034	15	0	0.596364
CHESLER_BRAIN_CIS_GENES	168	-0.691412	1281	0.707	0.882512	0.277092	918	0.249	0.458348	0.507	0.77523	0.816327	1356	0.823404	0.913815
CHESLER_BRAIN_HIGHEST_VARIANCE_GENES	65	-0.41369	1184	0.607	0.84468	0.35244	1169	0.3242	0.471848	0.556	0.812155	0.896791	1198	0.587453	0.85002
CHESLER_BRAIN_NEURAL_HIGH_GENES	41	-2.46723	1641	0.992	0.997122	0.740713	1671	0.7612	0.770237	0.981	1	0.634356	1611	0.957643	0.986018
CHESLER_BRAIN_ONLY_SUBSET	81	0.750365	725	0.252	0.61719	0.168332	426	0.1562	0.458348	0.088	0.277261	0.866691	1260	0.657025	0.887564
CHESLER_BRAIN_TRANS_GENES	23	-1.4461	1506	0.793	0.915306	0.50719	1504	0.5034	0.568662	0.699	0.910059	0.97437	1020	0.489583	0.817955
CHESLER_D6MIT150_CIS_GLOCUS	18	-0.708161	1290	0.752	0.899902	0.659737	1641	0.6752	0.697769	0.918	1	0.753996	1468	0.822547	0.933967
CHESLER_D6MIT150_NEURAL_TARGETS_GLOCUS	25	0.64513	761	0.299	0.654438	0.561315	1576	0.5768	0.617333	0.791	0.958388	1.47421	166	0.0815534	0.35243
CHESLER_D6MIT150_TRANSCRIPTION_FACTORS_GLOCUS	22	-0.048205	1026	0.454	0.766259	0.304715	1020	0.2692	0.459688	0.283	0.558097	1.11145	675	0.355236	0.77649
CHESLER_HIGHEST_FOLD_RANGE_GENES	142	-1.00259	1387	0.83	0.935552	0.39691	1290	0.3722	0.49465	0.76	0.94326	0.922986	1145	0.613546	0.82728
CHIARETTI_T_ALL	702	2.47447	219	0.165	0.552151	0.1787	469	0.1628	0.458348	0.069	0.242623	1.54842	116	0.0153257	0.258619
CHIARETTI_T_ALL_DIFF	792	1.79054	398	0.247	0.614697	0.227609	715	0.198	0.458348	0.309	0.593759	1.51104	139	0.0115163	0.305118
CHIARETTI_ZAP70_DIFF	188	1.45256	498	0.109	0.465623	0.147262	320	0.1376	0.458348	0.058	0.220803	1.39348	244	0.0161943	0.724757
CHOLESTEROL_BIOSYNTHESIS	39	-0.926234	1367	0.707	0.882512	0.512078	1513	0.515	0.575931	0.808	0.96892	0.902046	1192	0.565558	0.843392
CHONDROITIN	19	-1.97172	1597.5	0.987	0.994598	0.772188	1678	0.796	0.801157	0.983	1	0.811535	1367	0.70021	0.914535
CHREBPPATHWAY	60	0.051871	992	0.455	0.766259	0.368014	1217	0.3364	0.478309	0.609	0.846686	0.911716	1177	0.596929	0.832993
CIRCADIAN_EXERCISE	111	2.74468	172	0.023	0.28973	0.162135	397	0.1466	0.458348	0.083	0.267977	1.61015	73	0	0.235592
CIRCADIANPATHWAY	17	2.05677	309	0.075	0.406232	0.370803	1225	0.3528	0.484868	0.412	0.705426	1.68512	43	0.0263653	0.191021
CIS_RESIST_GASTRIC_UP	33	0.233169	924	0.463	0.7768	0.260991	845	0.2196	0.458348	0.219	0.476862	1.00867	925	0.446125	0.805101
CIS_RESIST_LUNG_DN	25	-2.78106	1663	0.825	0.932311	0.743384	1673	0.7606	0.77009	0.971	1	0.987425	983	0.550864	0.801736
CIS_RESIST_LUNG_UP	24	1.90596	360	0.036	0.314862	0.165739	413	0.164	0.458348	0.059	0.221798	0.697945	1552	0.903434	0.944338
CIS_XPC_DN	530	2.54307	208	0.042	0.33095	0.173236	451	0.141	0.458348	0.078	0.258165	1.28	399	0.0406977	0.551641
CIS_XPC_UP	380	-0.39683	1174	0.575	0.829685	0.266171	869	0.2342	0.458348	0.507	0.77523	0.911325	1178	0.610778	0.847182
CISPLATIN_PROBCELL_UP	46	2.04753	312	0.052	0.368374	0.091075	101	0.109	0.458348	0.014	0.082912	1.39581	241	0.108614	0.429399
CITED1_KO_HET_DN	86	0.479916	827	0.444	0.758371	0.32344	1086	0.28	0.459926	0.547	0.807721	1.01869	906	0.447525	0.796022
CITED1_KO_HET_UP	91	-1.82017	1581	0.956	0.984281	0.524695	1531	0.5476	0.599334	0.931	1	0.737258	1492	0.875	0.940913
CITED1_KO_WT_DN	24	-0.6261	1263	0.696	0.879597	0.348383	1159	0.3162	0.467664	0.357	0.646951	0.748219	1475	0.82495	0.949889
CITED1_KO_WT_UP	57	1.01934	622	0.238	0.613001	0.24617	785	0.2038	0.458348	0.265	0.535887	1.12776	643	0.342574	0.773022
CITRATE_CYCLE_TCA_CYCLE	39	0.561132	786	0.347	0.68934	0.236595	749	0.1992	0.458348	0.206	0.454943	0.530672	1673	0.89336	0.987679
CK1PATHWAY	45	0.646012	760	0.339	0.682307	0.321197	1077	0.3046	0.466079	0.407	0.699388	1.5449	119	0.00787402	0.258491
CLASSICPATHWAY	16	-0.211792	1092	0.557	0.819498	0.544871	1551	0.547	0.599234	0.769	0.948321	0.650656	1593	0.911417	0.985235
CMV_24HRS_DN	220	-3.02927	1669	0.898	0.963878	0.353763	1175	0.3474	0.480646	0.775	0.95098	0.620076	1622	0.896749	0.988879
CMV_24HRS_UP	184	2.3566	247	0.136	0.522534	0.057496	39	0.0822	0.458348	0	0	1.10132	697	0.308448	0.765494
CMV_8HRS_DN	150	-0.366468	1159	0.618	0.848573	0.32558	1093	0.2992	0.464315	0.548	0.807721	0.777894	1426	0.865672	0.931118
CMV_8HRS_UP	62	4.31379	44	0.001	0.031712	0.113424	185	0.1118	0.458348	0.038	0.165195	1.21515	508	0.208502	0.710867
CMV_ALL_DN	326	-2.57803	1646	0.864	0.948885	0.337647	1126	0.3142	0.467564	0.793	0.959491	0.708819	1534	0.884696	0.945132
CMV_ALL_UP	227	3.1705	125	0.059	0.368374	0.096597	112	0.098	0.458348	0.005	0.040317	0.879845	1234	0.667976	0.860078
CMV_HCMV_6HRS_DN	167	0.862438	689	0.262	0.631685	0.171261	440	0.149	0.458348	0.106	0.314239	1.0763	755	0.36553	0.780687
CMV_HCMV_6HRS_UP	64	3.71958	79	0.007	0.167383	0.139355	287	0.1178	0.458348	0.062	0.229596	1.4666	177	0.0525292	0.678041
CMV_HCMV_TIMECOURSE_10HRS_DN	36	0.960561	650	0.147	0.536288	0.119815	205	0.1116	0.458348	0.032	0.145536	1.32002	336	0.0828157	0.728543
CMV_HCMV_TIMECOURSE_10HRS_UP	37	0.943519	654	0.178	0.556567	0.162649	399	0.1468	0.458348	0.074	0.249869	1.73932	28	0.0019305	0.491304
CMV_HCMV_TIMECOURSE_12HRS_DN	55	-0.235415	1105	0.445	0.758546	0.249228	793	0.2078	0.458348	0.227	0.486738	0.864527	1269	0.639764	0.883816
CMV_HCMV_TIMECOURSE_12HRS_UP	55	3.18565	122	0.002	0.061765	0.088939	97	0.099	0.458348	0.013	0.07872	0.964485	1046	0.558091	0.825193
CMV_HCMV_TIMECOURSE_14HRS_DN	128	-1.90876	1592	0.822	0.931841	0.394664	1286	0.3664	0.492941	0.757	0.94326	0.576229	1649	0.890244	0.992274
CMV_HCMV_TIMECOURSE_14HRS_UP	104	1.70005	423	0.08	0.413359	0.230294	723	0.21	0.458348	0.213	0.468024	0.820044	1347	0.766667	0.914773
CMV_HCMV_TIMECOURSE_16HRS_DN	63	-2.16353	1613	0.926	0.976702	0.453755	1416	0.4498	0.535273	0.801	0.965186	0.710172	1532	0.796	0.946393
CMV_HCMV_TIMECOURSE_16HRS_UP	168	3.22138	116	0.035	0.314862	0.136531	279	0.1168	0.458348	0.04	0.171422	1.07188	770	0.345416	0.775429
CMV_HCMV_TIMECOURSE_18HRS_DN	56	0.172033	947	0.448	0.761679	0.331265	1108	0.3128	0.466711	0.502	0.77523	0.92948	1129	0.549213	0.825603
CMV_HCMV_TIMECOURSE_18HRS_UP	215	0.062128	988	0.594	0.835681	0.425324	1357	0.4104	0.510155	0.925	1	0.891316	1207	0.641079	0.853324
CMV_HCMV_TIMECOURSE_1HR_DN	96	-0.924524	1364	0.841	0.940376	0.349732	1162	0.3228	0.47166	0.63	0.861128	0.865297	1266	0.707158	0.883815
CMV_HCMV_TIMECOURSE_20HRS_DN	129	2.06873	307	0.101	0.454469	0.21542	652	0.1848	0.458348	0.162	0.394159	1.32084	335	0.11002	0.513565
CMV_HCMV_TIMECOURSE_20HRS_UP	248	0.396892	861	0.392	0.722466	0.17805	465	0.1632	0.458348	0.125	0.341197	1.09728	711	0.275665	0.77988
CMV_HCMV_TIMECOURSE_24HRS_DN	118	-0.15107	1065	0.49	0.78858	0.315602	1055	0.2864	0.460367	0.515	0.778488	0.941904	1100	0.541082	0.821138
CMV_HCMV_TIMECOURSE_24HRS_UP	167	0.231584	925	0.378	0.716943	0.276192	914	0.2538	0.458348	0.501	0.77523	1.15755	589	0.304432	0.756802
CMV_HCMV_TIMECOURSE_48HRS_DN	344	-0.815337	1324	0.603	0.840994	0.286918	954	0.2516	0.458348	0.593	0.84262	0.831969	1328	0.752119	0.903516
CMV_HCMV_TIMECOURSE_48HRS_UP	175	0.985898	637	0.287	0.65069	0.188934	526	0.1496	0.458348	0.148	0.37328	0.915444	1168	0.589041	0.848427
CMV_HCMV_TIMECOURSE_4HRS_DN	105	0.523771	807	0.304	0.658606	0.241071	768	0.1936	0.458348	0.25	0.514979	1.28682	390	0.036961	0.724456
CMV_HCMV_TIMECOURSE_6HRS_DN	133	4.01392	56	0.012	0.22076	0.14264	299	0.1216	0.458348	0.053	0.207514	1.40417	231	0.0958084	0.424789
CMV_HCMV_TIMECOURSE_8HRS_DN	71	-1.26802	1468	0.78	0.911232	0.375018	1236	0.358	0.487841	0.65	0.87464	0.767902	1442	0.714286	0.936518
CMV_HCMV_TIMECOURSE_8HRS_UP	69	2.9558	146	0.008	0.167383	0.131278	246	0.1244	0.458348	0.043	0.17863	1.06536	787	0.346473	0.787647
CMV_HCMV_TIMECOURSE_ALL_DN	1258	-0.112015	1051	0.527	0.805506	0.20073	581	0.1662	0.458348	0.157	0.389446	0.803839	1384	0.698259	0.911774
CMV_HCMV_TIMECOURSE_ALL_UP	1271	3.91751	63	0.054	0.368374	0.135164	269	0.117	0.458348	0.004	0.035517	1.16189	576	0.126679	0.759228
CMV_IE86_UP	103	1.8937	366	0.264	0.634965	0.087971	95	0.0966	0.458348	0.008	0.055711	1.19328	532	0.323529	0.736519
CMV_UV-CMV_COMMON_HCMV_6HRS_DN	75	1.31676	536	0.154	0.544497	0.11402	187	0.1142	0.458348	0.026	0.126035	1.47218	167	0.0581395	0.354711
CMV_UV-CMV_COMMON_HCMV_6HRS_UP	55	3.56923	86	0.008	0.167383	0.144121	308	0.126	0.458348	0.053	0.207514	1.38713	248	0.0760234	0.734863
CMV-CHX_HCMV_6HRS_DN	30	1.78705	399	0.03	0.308588	0.204279	601	0.1752	0.458348	0.119	0.334805	1.00629	929	0.454369	0.807892
CMV-UV_HCMV_6HRS_DN	297	1.80615	390	0.194	0.576249	0.18767	521	0.1556	0.458348	0.142	0.365786	1.15434	593	0.212302	0.721234
CMV-UV_HCMV_6HRS_UP	334	2.07746	303	0.063	0.38348	0.116747	197	0.1052	0.458348	0.013	0.07872	1.15767	588	0.176707	0.759583
COCAINE_BRAIN_4WKS_UP	187	3.58862	85	0.04	0.328222	0.171569	443	0.144	0.458348	0.107	0.315448	1.40279	233	0.0234375	0.721474
COCAINE_BRAIN_5D_UP	192	-0.056625	1029	0.495	0.791658	0.26286	856	0.2344	0.458348	0.439	0.725002	0.80973	1372	0.769826	0.912815
COLLER_MYC_DN	21	-0.92499	1365	0.722	0.888433	0.470655	1447	0.4638	0.54329	0.627	0.858241	0.992654	970	0.511538	0.799899
COLLER_MYC_UP	50	1.40039	513	0.223	0.597753	0.204823	605	0.1742	0.458348	0.142	0.365786	1.74386	27	0.015748	0.147616
COMPLEMENT_ACTIVATION_CLASSICAL	20	0.207604	934	0.397	0.725135	0.403499	1314	0.3846	0.49871	0.482	0.75917	1.09161	726	0.365854	0.767623
COMPPATHWAY	26	0.815428	707	0.245	0.613014	0.226917	711	0.2132	0.458348	0.16	0.392809	0.958528	1063	0.539773	0.808594
CORDERO_KRAS_KD_VS_CONTROL_DN	144	0.580257	778	0.315	0.669968	0.269929	889	0.2426	0.458348	0.348	0.638232	1.065	788	0.365854	0.786381
CORDERO_KRAS_KD_VS_CONTROL_UP	249	-1.04882	1406	0.555	0.818661	0.219381	679	0.1846	0.458348	0.243	0.507859	1.06715	783	0.397287	0.774837
CORTEX_ENRICHMENT_EARLY_UP	38	0.702193	738	0.227	0.601647	0.183966	501	0.157	0.458348	0.104	0.309747	0.816553	1353	0.787056	0.916588
CORTEX_ENRICHMENT_LATE_UP	59	1.04489	614	0.201	0.576861	0.193273	543	0.17	0.458348	0.137	0.358796	1.49815	145	0.0413534	0.318749
CPR_LOW_LIVER_DN	69	0.4518	842	0.306	0.660605	0.304632	1018	0.2706	0.459916	0.439	0.725002	1.43592	194	0.0836502	0.74835
CPR_LOW_LIVER_UP	42	2.15724	291	0.07	0.398122	0.213256	642	0.1776	0.458348	0.153	0.381	0.98852	980	0.473477	0.801717
CPR_NULL_LIVER_DN	50	0.227661	926	0.394	0.722466	0.365014	1211	0.3536	0.484868	0.548	0.807721	1.20564	517	0.180124	0.723439
CPR_NULL_LIVER_UP	88	3.21205	120	0.038	0.321409	0.144686	312	0.127	0.458348	0.059	0.221798	1.03205	876	0.429423	0.785664
CPR_NULL-LOW_LIVER_UP	47	2.04495	314	0.11	0.466014	0.22669	710	0.214	0.458348	0.183	0.421106	0.826586	1334	0.728464	0.905463
CREB_BRAIN_2WKS_UP	67	-1.92656	1595	0.883	0.957418	0.402842	1311	0.3742	0.495036	0.718	0.921505	1.31352	351	0.118447	0.520138
CREB_BRAIN_8WKS_DN	176	-1.86146	1584	0.9	0.964173	0.40813	1324	0.386	0.49871	0.9	1	0.78806	1409	0.930526	0.928374
CREB_BRAIN_8WKS_UP	220	-2.55906	1645	0.928	0.976789	0.394634	1285	0.3688	0.492941	0.87	0.997277	0.668512	1578	0.948347	0.957704
CREBPATHWAY	112	-1.62215	1542	0.875	0.954833	0.567063	1580	0.5686	0.610655	0.98	1	1.00113	948	0.4714	0.801503
CREMPATHWAY	35	-1.63606	1547	0.932	0.976789	0.70558	1657	0.7206	0.737065	0.973	1	1.06149	796	0.386179	0.783852
CROMER_HYPOPHARYNGEAL_MET_VS_NON_DN	226	2.13266	295	0.099	0.453089	0.144353	310	0.1348	0.458348	0.056	0.214013	0.823159	1339	0.679359	0.905948
CROMER_HYPOPHARYNGEAL_MET_VS_NON_UP	222	2.03016	320	0.094	0.433404	0.200107	578	0.1652	0.458348	0.183	0.421106	1.10643	686	0.281633	0.780162
CROONQUIST_IL6_RAS_DN	48	1.23456	563	0.258	0.626834	0.052327	29	0.0788	0.458348	0.006	0.045618	1.26151	425	0.289827	0.728345
CROONQUIST_IL6_RAS_UP	58	-2.26185	1621	0.927	0.976789	0.776919	1680	0.8124	0.815247	0.996	1	0.783447	1415	0.806985	0.92821
CROONQUIST_IL6_STARVE_UP	64	-0.064764	1035	0.427	0.746137	0.181781	488	0.1604	0.458348	0.115	0.328891	1.19009	541	0.364865	0.719606
CROONQUIST_IL6_STROMA_UP	112	-1.61906	1541	0.769	0.907069	0.20215	588	0.1838	0.458348	0.142	0.365786	1.07843	749	0.408745	0.776583
CROONQUIST_RAS_STROMA_DN	43	-0.887561	1352	0.694	0.879597	0.44018	1390	0.4172	0.514209	0.682	0.89895	1.39859	237	0.110895	0.432394
CROONQUIST_RAS_STROMA_UP	66	-2.64729	1654	0.968	0.988374	0.716022	1659	0.7492	0.760362	0.999	1	0.906943	1185	0.550321	0.851818
CSKPATHWAY	85	-1.62379	1544.5	0.93	0.976789	0.657735	1640	0.6736	0.697367	0.996	1	0.681354	1567	0.856596	0.975586
CTLA4PATHWAY	60	-3.04705	1670	0.998	0.997939	0.742479	1672	0.7796	0.786983	0.995	1	0.653221	1591	0.920304	0.985367
CTLPATHWAY	38	0.299327	897	0.403	0.726506	0.459811	1426	0.4502	0.535273	0.724	0.923447	1.05266	816	0.452336	0.785982
CXCR4PATHWAY	82	1.47733	488	0.125	0.502168	0.301225	1002	0.277	0.459916	0.452	0.734969	1.62931	64	0.0357143	0.234166
CYANOAMINO_ACID_METABOLISM	15	-0.479669	1208	0.595	0.835681	0.678711	1649	0.6938	0.713084	0.906	1	0.758136	1459	0.78865	0.942315
CYSTEINE_METABOLISM	15	-0.720126	1292	0.769	0.907069	0.394177	1283	0.376	0.495036	0.395	0.688592	1.13427	632	0.3	0.738349
CYTOKINEPATHWAY	26	-1.15999	1440	0.816	0.926994	0.645377	1633	0.674	0.697367	0.944	1	0.61144	1627	0.932271	0.989819
D4GDIPATHWAY	39	1.32054	534	0.127	0.505352	0.214928	649	0.183	0.458348	0.158	0.390771	1.04372	836	0.418	0.793343
DAC_BLADDER_UP	60	1.33506	529	0.216	0.591327	0.16771	423	0.1544	0.458348	0.09	0.282019	0.917888	1158	0.582061	0.831559
DAC_CGI_BLADDER_UP	28	0.481904	826	0.381	0.717252	0.239137	764	0.2074	0.458348	0.18	0.417922	0.847809	1296	0.64751	0.889341
DAC_FIBRO_DN	22	2.62383	202	0.121	0.492131	0.039561	11	0.0756	0.458348	0.001	0.009985	1.16834	568	0.380309	0.74853
DAC_FIBRO_UP	39	-1.97977	1599	0.92	0.973888	0.657139	1639	0.6826	0.703273	0.946	1	0.619476	1623	0.904215	0.988147
DAC_IFN_BLADDER_UP	32	0.815684	706	0.292	0.65069	0.163216	404	0.1406	0.458348	0.066	0.236191	1.20209	518	0.217131	0.731429
DAC_PANC_UP	911	0.875889	682	0.268	0.638237	0.21124	638	0.1752	0.458348	0.233	0.496529	1.03934	851	0.445065	0.790996
DAC_PANC50_UP	105	-0.921462	1363	0.671	0.873571	0.249626	795	0.2514	0.458348	0.278	0.552665	0.865789	1263	0.686567	0.872967
DAVIES_MGUS_MM	82	-0.680723	1277	0.691	0.878432	0.320498	1075	0.2884	0.460367	0.508	0.77523	0.920137	1154	0.595289	0.846694
DAVIES_N	43	-2.6888	1659	0.987	0.994598	0.73057	1666	0.7472	0.758785	0.98	1	0.840939	1312	0.70334	0.893466
DCPATHWAY	33	-0.69888	1284	0.695	0.879597	0.775976	1679	0.789	0.796003	0.989	1	0.888918	1216	0.634328	0.849963
DEATHPATHWAY	100	2.33288	251	0.012	0.22076	0.121391	210	0.1168	0.458348	0.029	0.136157	1.32385	325	0.0691057	0.738411
DER_IFNA_UP	161	2.56647	207	0.019	0.256353	0.042132	13	0.0704	0.458348	0	0	1.17199	564	0.185336	0.743295
DER_IFNB_DN	23	-1.16616	1443	0.794	0.91581	0.554145	1566	0.5512	0.600726	0.784	0.954277	0.977363	1009	0.513612	0.807154
DER_IFNB_UP	261	2.46904	220	0.036	0.314862	0.065938	54	0.085	0.458348	0.001	0.009985	1.07469	760	0.344554	0.785362
DER_IFNG_DN	26	-0.586082	1246	0.697	0.879597	0.358258	1186	0.3458	0.480396	0.43	0.720741	1.41	223	0.0379242	0.422262
DER_IFNG_UP	153	2.74281	173	0.024	0.291487	0.053347	32	0.0758	0.458348	0	0	1.18492	549	0.188119	0.684023
DFOSB_BRAIN_2WKS_UP	110	-3.49251	1683	0.998	0.997939	0.571091	1585	0.5938	0.630931	0.981	1	0.534023	1670	0.991952	0.988146
DFOSB_BRAIN_8WKS_UP	126	-0.580295	1243	0.562	0.822899	0.339726	1135	0.3096	0.466079	0.609	0.846686	0.86347	1271	0.649621	0.874027
DIAB_NEPH_DN	1269	0.755007	724	0.429	0.748254	0.158823	382	0.139	0.458348	0.016	0.091841	1.22731	490	0.209393	0.612741
DIAB_NEPH_UP	182	-1.23146	1459	0.824	0.931841	0.438794	1387	0.4282	0.52245	0.95	1	0.808527	1374	0.750459	0.91376
DISTECHE_XINACTIVATED_GENES	61	0.129389	962	0.485	0.788548	0.34222	1147	0.3092	0.466079	0.528	0.794577	1.05608	810	0.385542	0.786991
DNA_DAMAGE_SIGNALING	230	4.85798	30	0.005	0.140279	0.065935	53	0.0796	0.458348	0.001	0.009985	1.13752	624	0.253579	0.735019
DNA_POLYMERASE	18	2.73272	175	0.004	0.11533	0.023249	4	0.063	0.458348	0	0	1.28774	387	0.133333	0.731602
DNA_REPLICATION_REACTOME	87	2.94329	149	0.206	0.581639	0.154645	362	0.1528	0.458348	0.067	0.237823	1.13141	637	0.377691	0.773748
DNAFRAGMENTPATHWAY	20	1.83136	385	0.058	0.368374	0.208312	627	0.1858	0.458348	0.114	0.328891	1.35133	293	0.172481	0.732529
DNMT1_KO_DN	47	0.053566	989	0.382	0.717651	0.127767	231	0.136	0.458348	0.042	0.176138	0.799214	1391	0.747346	0.923584
DNMT1_KO_UP	185	1.9666	339	0.119	0.490352	0.108804	167	0.1146	0.458348	0.013	0.07872	1.04356	838	0.350877	0.791518
DORSAM_HOXA9_DN	95	1.27441	551	0.242	0.613014	0.245063	780	0.2352	0.458348	0.306	0.592855	1.40794	227	0.0506823	0.419905
DORSAM_HOXA9_UP	98	2.48904	212	0.036	0.314862	0.219263	678	0.1928	0.458348	0.173	0.412917	1.38347	257	0.0318471	0.447923
DORSEY_DOXYCYCLINE_UP	104	0.142134	959	0.394	0.722466	0.340555	1141	0.3022	0.465518	0.611	0.846717	1.01621	910	0.455046	0.799332
DOX_RESIST_GASTRIC_DN	64	1.6931	425	0.209	0.581639	0.15627	372	0.145	0.458348	0.081	0.264008	1.02175	899	0.439655	0.795406
DOX_RESIST_GASTRIC_UP	96	1.69064	427	0.322	0.677511	0.132662	252	0.1212	0.458348	0.04	0.171422	1.13799	623	0.423077	0.771657
DREAMPATHWAY	38	0.763742	722	0.31	0.6641	0.270827	897	0.255	0.458348	0.275	0.549053	1.4706	169	0.0189076	0.355835
DRUG_RESISTANCE_AND_METABOLISM	299	0.800868	714	0.225	0.600442	0.22049	682	0.1906	0.458348	0.263	0.532688	1.31579	346	0.115538	0.70836
DSRNA_DN	36	0.052756	990	0.518	0.805255	0.194886	554	0.1662	0.458348	0.122	0.338667	1.1227	655	0.288538	0.77359
DSRNA_UP	111	1.005	631	0.251	0.61719	0.112124	176	0.1092	0.458348	0.022	0.114874	1.54331	120	0.00803213	0.259014
E2F1_DNA_UP	24	0.68618	748	0.303	0.658606	0.334049	1114	0.3124	0.466711	0.334	0.621267	1.34548	299	0.194882	0.73347
E2F3	298	4.30693	45	0.134	0.519725	0.102004	137	0.0984	0.458348	0.004	0.035517	1.24716	448	0.25144	0.721121
ECMPATHWAY	87	0.241108	921	0.377	0.716943	0.298928	996	0.269	0.459688	0.465	0.742914	1.24236	456	0.177239	0.602701
EDG1PATHWAY	109	-0.000952	1008	0.482	0.787272	0.506071	1502	0.5074	0.570978	0.925	1	1.30586	361	0.150476	0.528207
EEA1PATHWAY	36	0.322482	889	0.35	0.691523	0.517698	1518	0.5092	0.571401	0.812	0.970321	1.19102	536	0.277014	0.730149
EGF_HDMEC_UP	131	0.993763	636	0.257	0.625244	0.335422	1118	0.319	0.469233	0.595	0.842781	1.27878	403	0.144444	0.548929
EGF_RECEPTOR_SIGNALING_PATHWAY	45	-0.355089	1149	0.516	0.805191	0.405702	1320	0.3676	0.492941	0.607	0.845212	1.49758	146	0.0998081	0.755267
EGFPATHWAY	103	1.46768	493	0.156	0.547078	0.283787	944	0.2418	0.458348	0.403	0.697548	1.159	584	0.22807	0.717795
EGFR_SMRTEPATHWAY	50	1.67458	429	0.143	0.534867	0.353104	1170	0.3312	0.475726	0.513	0.777565	1.10668	685	0.365759	0.782258
EICOSANOID_SYNTHESIS	45	0.333387	881	0.387	0.722466	0.579327	1590	0.5774	0.617371	0.89	1	1.03759	857	0.44697	0.7895
EIF2PATHWAY	20	3.1269	132	0.031	0.308588	0.217537	667	0.1858	0.458348	0.129	0.346242	1.24701	449	0.209125	0.717386
EIF4PATHWAY	87	2.22279	275	0.062	0.379918	0.197686	567	0.1644	0.458348	0.16	0.392809	1.30345	368	0.113872	0.525848
ELECTRON_TRANSPORT	167	1.00955	627	0.146	0.534867	0.317634	1062	0.2888	0.460367	0.664	0.884905	1.43371	197	0.0531697	0.745913
ELECTRON_TRANSPORT_CHAIN	212	-1.49382	1522	0.577	0.829685	0.15314	348	0.1362	0.458348	0.07	0.242623	0.539836	1666	0.842315	0.989194
ELECTRON_TRANSPORTER_ACTIVITY	285	-0.139536	1060	0.455	0.766259	0.217041	665	0.1812	0.458348	0.248	0.514499	0.717366	1514	0.855397	0.948219
ELONGINA_KO_DN	474	1.27391	552	0.277	0.64408	0.161926	396	0.1334	0.458348	0.053	0.207514	1.15247	596	0.210634	0.720843
ELONGINA_KO_UP	485	0.674226	751	0.364	0.712007	0.214936	650	0.1762	0.458348	0.234	0.496529	1.32404	323	0.0630975	0.520723
EMT_DN	152	1.71814	417	0.123	0.495924	0.144159	309	0.134	0.458348	0.056	0.214013	1.17082	566	0.235849	0.703194
EMT_UP	151	-1.48408	1520	0.852	0.944772	0.307607	1030	0.2808	0.459926	0.626	0.857544	0.954293	1074	0.547349	0.810698
EOSINOPHILSPATHWAY	16	-2.63796	1653	0.98	0.993404	0.784087	1683	0.8146	0.816972	0.985	1	0.495109	1680	0.970874	0.997353
EPHA4PATHWAY	33	-2.76604	1662	0.974	0.989171	0.678992	1650	0.7218	0.737847	0.961	1	0.959738	1059	0.548387	0.809566
EPONFKBPATHWAY	38	3.45828	94	0.013	0.22076	0.106928	154	0.1164	0.458348	0.019	0.104131	1.23573	474	0.247601	0.605318
EPOPATHWAY	61	1.18627	575	0.143	0.534867	0.227475	714	0.2016	0.458348	0.23	0.491674	1.24089	460	0.185404	0.603054
ERBB3PATHWAY	31	0.295445	898	0.367	0.713271	0.517765	1521	0.5262	0.581703	0.778	0.951947	1.33425	307	0.193548	0.758407
ERBB4PATHWAY	32	-0.72107	1293	0.671	0.873571	0.535651	1541	0.546	0.598525	0.814	0.972064	0.545754	1663	0.923933	0.995479
ERK5PATHWAY	53	-0.365989	1158	0.674	0.875552	0.39735	1291	0.3686	0.492941	0.639	0.866916	1.4321	199	0.0806142	0.403078
ERKPATHWAY	129	-0.571865	1241	0.659	0.867569	0.590346	1597	0.611	0.645171	0.987	1	0.650205	1596	0.931313	0.983442
ERM_KO_SERTOLI_DN	51	-0.063499	1033	0.482	0.787272	0.345644	1154	0.3244	0.471848	0.493	0.770836	0.915446	1167	0.542299	0.850173
ERM_KO_TESTES_DN	50	0.927169	662	0.313	0.667046	0.124335	223	0.111	0.458348	0.038	0.165195	1.24077	461	0.234082	0.713428
ERYTHPATHWAY	29	-0.302331	1127	0.553	0.816927	0.359165	1194	0.3444	0.479398	0.432	0.720741	1.16427	573	0.311475	0.754782
ESR_FIBROBLAST_DN	53	0.287612	902	0.397	0.725135	0.335036	1117	0.3038	0.465902	0.459	0.739825	1.29008	381	0.124283	0.542153
ESR_FIBROBLAST_UP	139	3.06497	137	0.027	0.298889	0.202859	593	0.185	0.458348	0.142	0.365786	1.59596	81	0.0019305	0.235576
ET743_HELA_DN	44	0.928734	660	0.201	0.576861	0.121841	211	0.1172	0.458348	0.035	0.155994	1.07767	752	0.367505	0.787033
ET743_HELA_UP	147	1.49886	481	0.253	0.61719	0.199257	573	0.1698	0.458348	0.136	0.357753	1.66106	53	0.00607288	0.199509
ET743_RESIST_DN	112	-0.96129	1374	0.638	0.857264	0.25373	817	0.2302	0.458348	0.288	0.565038	1.03752	858	0.434944	0.788128
ET743_RESIST_UP	45	1.96275	343	0.072	0.399309	0.223933	700	0.2092	0.458348	0.178	0.417509	0.928803	1132	0.571429	0.823266
ET743_SARCOMA_24HRS_DN	327	1.97397	336	0.217	0.592368	0.153202	349	0.1304	0.458348	0.063	0.229596	1.11079	676	0.3	0.775693
ET743_SARCOMA_24HRS_UP	32	2.64905	196	0.007	0.167383	0.074747	71	0.1014	0.458348	0.008	0.055711	1.63431	61	0.00375234	0.237239
ET743_SARCOMA_48HRS_DN	551	2.28887	261	0.209	0.581639	0.169039	429	0.1434	0.458348	0.056	0.214013	1.04182	841	0.388258	0.791817
ET743_SARCOMA_6HRS_UP	86	2.49932	211	0.068	0.397404	0.10549	147	0.1068	0.458348	0.021	0.112355	1.56694	102	0.00381679	0.251104
ET743_SARCOMA_72HRS_DN	681	0.858976	691	0.376	0.716943	0.187302	520	0.1554	0.458348	0.102	0.309747	0.912342	1173	0.614943	0.848336
ET743_SARCOMA_72HRS_UP	162	1.12051	591	0.26	0.628314	0.188671	525	0.1726	0.458348	0.147	0.370814	1.54591	117	0.017341	0.261742
ET743_SARCOMA_DN	848	2.4227	231	0.219	0.593947	0.161404	393	0.1388	0.458348	0.033	0.14952	0.954875	1072	0.556622	0.826185
ET743_SARCOMA_UP	188	2.96974	142	0.08	0.413359	0.110153	170	0.1162	0.458348	0.013	0.07872	1.31182	355	0.0942308	0.517975
ET743PT650_COLONCA_DN	213	-0.249556	1113	0.527	0.805506	0.310587	1036	0.2812	0.459926	0.637	0.865494	0.895139	1201	0.604206	0.851255
ETCPATHWAY	18	-1.29273	1474	0.762	0.903061	0.413171	1334	0.3984	0.504625	0.508	0.77523	0.80157	1388	0.684109	0.924464
ETSPATHWAY	47	3.84126	70	0.005	0.140279	0.087481	94	0.094	0.458348	0.012	0.07601	1.17009	567	0.288845	0.746139
EXTRINSICPATHWAY	23	-1.03708	1400	0.79	0.915306	0.518851	1524	0.5236	0.581105	0.721	0.921505	0.870997	1255	0.655039	0.866957
FALT_BCLL_DN	144	3.53522	88	0.025	0.291487	0.13847	284	0.1274	0.458348	0.049	0.196593	1.56022	108	0.0302419	0.247826
FALT_BCLL_IG_MUTATED_VS_WT_DN	124	1.58044	459	0.177	0.556567	0.306935	1028	0.2794	0.459926	0.489	0.766408	0.939121	1114	0.553279	0.816128
FALT_BCLL_IG_MUTATED_VS_WT_UP	157	2.66207	191	0.013	0.22076	0.203528	597	0.1806	0.458348	0.193	0.432956	1.41496	220	0.0247148	0.416509
FALT_BCLL_UP	117	1.96575	340	0.146	0.534867	0.117609	200	0.128	0.458348	0.026	0.126035	1.32127	334	0.247465	0.72989
FASPATHWAY	94	0.418116	854	0.392	0.722466	0.257503	834	0.226	0.458348	0.339	0.627649	1.23101	480	0.135294	0.70696
FATTY_ACID_BIOSYNTHESIS_PATH_2	19	0.093658	982	0.479	0.787272	0.425718	1359	0.4192	0.515549	0.531	0.795643	0.844274	1304	0.642718	0.897238
FATTY_ACID_DEGRADATION	67	1.30937	540	0.173	0.555597	0.192448	538	0.1512	0.458348	0.129	0.346242	0.785259	1412	0.710425	0.929944
FATTY_ACID_METABOLISM	197	-1.028	1396	0.8	0.919093	0.425734	1360	0.4036	0.506916	0.925	1	1.04025	849	0.385686	0.787109
FATTY_ACID_SYNTHESIS	45	4.08025	52	0	0	0.019077	3	0.0606	0.458348	0	0	1.04692	829	0.391753	0.791529
FBW7PATHWAY	27	2.01503	323	0.07	0.398122	0.130316	240	0.1202	0.458348	0.038	0.165195	1.27195	409	0.254789	0.733915
FCER1PATHWAY	137	0.101739	979	0.504	0.79593	0.32265	1081	0.29	0.460367	0.54	0.804921	1.36699	274	0.0493097	0.461187
FEEDERPATHWAY	14	1.59777	455	0.093	0.42982	0.265259	867	0.2516	0.458348	0.165	0.398519	1.46039	180	0.0491159	0.356862
FERNANDEZ_MYC_TARGETS	459	2.88547	154	0.085	0.413359	0.173102	450	0.1496	0.458348	0.077	0.25597	0.989657	977	0.507812	0.800303
FERRANDO_CHEMO_RESPONSE_PATHWAY	22	1.0576	610	0.179	0.558928	0.20644	614	0.1836	0.458348	0.112	0.326699	0.603162	1636	0.819502	0.98835
FERRANDO_LYL1_NEIGHBORS	26	-2.46026	1639	0.998	0.997939	0.785537	1684	0.807	0.811269	0.992	1	1.19017	540	0.304069	0.722707
FERRANDO_MLL_T_ALL_DN	217	-0.779414	1313	0.523	0.805506	0.195077	555	0.167	0.458348	0.17	0.407398	0.938051	1118	0.553398	0.829887
FERRANDO_MLL_T_ALL_UP	231	0.278192	905	0.37	0.714247	0.183111	496	0.169	0.458348	0.134	0.35584	1.07217	769	0.327747	0.77649
FERRANDO_T_CELL_DIFFERENTIATION_PATHWAY	34	0.071553	987	0.479	0.787272	0.411632	1333	0.39	0.49871	0.551	0.80883	0.641794	1603	0.949227	0.971581
FERRANDO_TAL1_NEIGHBORS	40	0.892683	674	0.171	0.554362	0.286035	950	0.278	0.459926	0.313	0.59912	0.737165	1493	0.767225	0.953786
FERRARI_4HPR_UP	57	3.84442	69	0.013	0.22076	0.15421	360	0.143	0.458348	0.078	0.258165	1.83069	14	0.00591716	0.0905427
FETAL_LIVER_ENRICHED_TRANSCRIPTION_FACTORS	236	2.39523	238	0.007	0.167383	0.150673	338	0.1438	0.458348	0.063	0.229596	1.0996	704	0.273292	0.778215
FETAL_LIVER_VS_ADULT_LIVER_GNF2	153	-1.34523	1487	0.764	0.904844	0.400222	1300	0.3892	0.49871	0.883	1	1.05195	817	0.40625	0.788888
FIBRINOLYSISPATHWAY	20	-0.701007	1287	0.617	0.847771	0.518142	1523	0.516	0.576288	0.72	0.921505	0.821122	1343	0.695842	0.919185
FLAGELLAR_ASSEMBLY	46	2.03661	316	0.031	0.308588	0.05811	41	0.0866	0.458348	0.007	0.052119	0.89096	1210	0.666667	0.851603
FLECHNER_KIDNEY_TRANSPLANT_REJECTION_DN	1550	0.180437	946	0.486	0.78858	0.229151	718	0.196	0.458348	0.31	0.595549	1.3078	358	0.0469083	0.525118
FLECHNER_KIDNEY_TRANSPLANT_REJECTION_PBL_DN	159	1.55311	466	0.145	0.534867	0.223235	693	0.2004	0.458348	0.255	0.52071	0.855577	1287	0.665339	0.890704
FLECHNER_KIDNEY_TRANSPLANT_REJECTION_PBL_UP	191	1.23121	564	0.233	0.603828	0.220535	683	0.193	0.458348	0.249	0.514979	1.06574	786	0.356415	0.775132
FLECHNER_KIDNEY_TRANSPLANT_REJECTION_UP	193	-0.361381	1153	0.586	0.835288	0.246061	783	0.2186	0.458348	0.37	0.664323	0.684111	1564	0.927273	0.951419
FLECHNER_KIDNEY_TRANSPLANT_WELL_DN	47	-0.151214	1066	0.477	0.787272	0.385923	1264	0.373	0.49465	0.605	0.843662	1.28871	386	0.184739	0.733381
FLECHNER_KIDNEY_TRANSPLANT_WELL_PBL_DN	140	3.82854	71	0.013	0.22076	0.105731	149	0.107	0.458348	0.019	0.104131	1.32577	319	0.0983607	0.520294
FLECHNER_KIDNEY_TRANSPLANT_WELL_PBL_UP	417	1.71426	419	0.149	0.537523	0.179148	475	0.1558	0.458348	0.096	0.298184	0.923321	1142	0.596422	0.851803
FLECHNER_KIDNEY_TRANSPLANT_WELL_UP	1776	1.61088	452	0.409	0.731303	0.193736	548	0.1716	0.458348	0.064	0.231322	1.31001	357	0.0855397	0.521315
FLOTHO_CASP8AP2_MRD_DIFF	220	0.998091	634	0.269	0.638237	0.167179	421	0.154	0.458348	0.098	0.302871	1.1225	656	0.333333	0.745533
FLUMAZENILPATHWAY	23	-0.391314	1170	0.677	0.877625	0.504351	1500	0.5096	0.571401	0.69	0.905781	0.712838	1523	0.909804	0.968915
FMLPPATHWAY	116	0.224957	929	0.338	0.682307	0.338084	1128	0.3098	0.466079	0.605	0.843662	1.26816	413	0.0961183	0.566545
FOLATE_BIOSYNTHESIS	11	-2.12017	1609	0.944	0.9823	0.778461	1681	0.8086	0.812396	0.973	1	0.742867	1482	0.633858	0.937618
FOSBPATHWAY	10	-0.739027	1297	0.633	0.855919	0.493793	1481	0.4966	0.563689	0.602	0.843553	0.915055	1169	0.569106	0.829056
FRASOR_ER_DN	149	2.57368	206	0.127	0.505352	0.166825	419	0.154	0.458348	0.089	0.28042	1.12508	647	0.288577	0.746185
FRASOR_ER_UP	73	0.511415	815	0.392	0.722466	0.288467	963	0.2612	0.458896	0.39	0.684712	1.40476	230	0.0684105	0.425905
FREEPATHWAY	21	-1.32389	1481	0.878	0.955533	0.613671	1616	0.6186	0.65036	0.872	0.998232	0.46279	1688	0.984496	0.993912
FRUCTOSE_AND_MANNOSE_METABOLISM	50	3.05304	138	0.006	0.161779	0.14002	290	0.1466	0.458348	0.049	0.196593	1.16696	571	0.336576	0.710569
FSH_GRANULOSA_DN	267	-0.353926	1147.5	0.485	0.788548	0.253304	813	0.2208	0.458348	0.415	0.707446	0.973402	1023	0.457983	0.814633
FSH_GRANULOSA_UP	252	2.87391	156	0.066	0.394968	0.103034	141	0.1086	0.458348	0.004	0.035517	1.09391	721	0.367906	0.764544
FSH_HUMAN_GRANULOSA_UP	42	2.38421	242	0.033	0.308588	0.094307	107	0.1056	0.458348	0.011	0.070806	1.43644	192	0.0861723	0.398561
FSH_OVARY_MCV152_DN	173	0.4345	849	0.436	0.754063	0.245985	782	0.2084	0.458348	0.368	0.662495	1.06018	797	0.353066	0.783803
FSH_OVARY_MCV152_UP	178	-1.30685	1478	0.729	0.890836	0.413732	1335	0.3936	0.501544	0.916	1	0.792235	1402	0.788423	0.926145
FXRPATHWAY	14	2.84468	161	0.016	0.243518	0.105123	146	0.1186	0.458348	0.022	0.114874	0.994758	963	0.542694	0.801701
G_PROTEIN_SIGNALING	301	1.29072	547	0.207	0.581639	0.262496	852	0.228	0.458348	0.469	0.745198	1.0515	821	0.348315	0.785764
G1_TO_S_CELL_CYCLE_REACTOME	157	5.02497	25	0.026	0.296953	0.044083	14	0.077	0.458348	0	0	1.26644	417	0.234834	0.733781
G13_SIGNALING_PATHWAY	117	-1.75339	1571	0.933	0.976789	0.44929	1409	0.4446	0.530987	0.857	0.992867	0.858097	1283	0.760593	0.887198
G1PATHWAY	66	2.37831	244	0.103	0.460257	0.106649	153	0.1052	0.458348	0.022	0.114874	1.48563	155	0.0963391	0.706445
G2PATHWAY	58	1.85342	376	0.135	0.519725	0.067957	57	0.0872	0.458348	0.005	0.040317	1.43185	201	0.07393	0.717366
GABAPATHWAY	32	-0.509472	1219	0.725	0.888986	0.293647	980	0.2728	0.459916	0.296	0.578512	0.784518	1413	0.838649	0.928683
GALACTOSE_METABOLISM	48	2.00635	327	0.049	0.358845	0.194709	552	0.1828	0.458348	0.124	0.340366	0.862251	1274	0.679921	0.874213
GALE_FLT3ANDAPL_DN	45	-0.330653	1139	0.521	0.805506	0.288058	960	0.2974	0.463762	0.319	0.606801	0.603618	1634	0.840237	0.9902
GALE_FLT3ANDAPL_UP	190	1.41019	511	0.248	0.616464	0.160521	390	0.1392	0.458348	0.085	0.269948	1.3144	349	0.145488	0.70182
GALINDO_ACT_UP	221	5.22792	21	0	0	0.071551	67	0.0872	0.458348	0.001	0.009985	1.27834	404	0.0881801	0.547981
GAMMA_ESR_OLD_UNREG	71	1.34902	525	0.172	0.554362	0.271737	901	0.2526	0.458348	0.34	0.62817	1.30299	370	0.12766	0.525181
GAMMA_ESR_WS_UNREG	73	2.88089	155	0.004	0.11533	0.132644	250	0.1352	0.458348	0.046	0.187746	1.60027	80	0.0194932	0.229944
GAMMA_HEXACHLOROCYCLOHEXANE_DEGRADATION	78	-0.771646	1310	0.703	0.882512	0.521083	1526	0.5246	0.581578	0.926	1	1.30459	362	0.156057	0.706107
GAMMA_UNIQUE_FIBRO_DN	190	0.190996	944	0.421	0.737885	0.288241	961	0.256	0.45851	0.548	0.807721	1.26416	419	0.113422	0.57158
GAMMA_UNIQUE_FIBRO_UP	38	0.139234	961	0.42	0.737885	0.436848	1384	0.4182	0.515069	0.677	0.894199	1.12472	648	0.3327	0.745132
GAMMA-UV_FIBRO_DN	143	1.6715	430	0.072	0.399309	0.18462	508	0.148	0.458348	0.113	0.328056	1.39625	240	0.0218688	0.430682
GAMMA-UV_FIBRO_UP	125	2.46044	222	0.029	0.304553	0.114088	188	0.121	0.458348	0.022	0.114874	1.08474	737	0.359438	0.776612
GANGLIOSIDE_BIOSYNTHESIS	20	-1.02058	1393	0.755	0.900805	0.68339	1652	0.7118	0.729381	0.934	1	0.672886	1572	0.826511	0.979539
GATA3PATHWAY	39	-0.284961	1123	0.627	0.855047	0.403032	1312	0.3934	0.501544	0.601	0.843553	0.987155	984	0.523422	0.801073
GAY_YY1_DN	584	2.32639	252	0.167	0.552151	0.142852	301	0.1266	0.458348	0.015	0.08815	1.18745	544	0.182879	0.724659
GAY_YY1_UP	548	-1.5728	1532	0.737	0.892373	0.270587	895	0.2394	0.458348	0.568	0.821709	0.787795	1410	0.915033	0.927318
GCRPATHWAY	64	-2.33382	1629	0.939	0.979893	0.635062	1625	0.6616	0.687061	0.983	1	0.760338	1457	0.828866	0.936689
GENOTOXINS_24HRS_DISCR	108	-0.266221	1116	0.563	0.823726	0.300729	1000	0.2698	0.459688	0.464	0.742914	1.38603	251	0.0769231	0.720896
GENOTOXINS_4HRS_DISCR	103	-0.488473	1212	0.631	0.855919	0.383492	1256	0.385	0.49871	0.728	0.9273	0.952221	1078	0.585687	0.812585
GENOTOXINS_ALL_24HRS_REG	66	0.926933	663	0.246	0.613014	0.146007	317	0.1272	0.458348	0.062	0.229596	1.2064	513	0.202405	0.731501
GENOTOXINS_ALL_4HRS_REG	63	-1.00033	1385	0.7	0.880849	0.486211	1470	0.4882	0.560923	0.856	0.992867	0.749139	1472	0.717054	0.936275
GERY_CEBP_TARGETS	275	2.41719	232	0.119	0.490352	0.267533	881	0.2408	0.458348	0.494	0.771065	1.64568	57	0.012963	0.227913
GH_AUTOCRINE_DN	401	-0.380571	1166	0.505	0.796041	0.256534	830	0.2156	0.458348	0.451	0.733996	1.11957	661	0.307071	0.77144
GH_AUTOCRINE_UP	589	-1.77714	1577	0.916	0.972173	0.38552	1261	0.363	0.490218	0.971	1	0.956597	1066	0.548255	0.827402
GH_EXOGENOUS_ALL_UP	183	0.695644	743	0.261	0.630102	0.266217	871	0.2458	0.458348	0.455	0.736457	0.953037	1075	0.521459	0.828835
GH_EXOGENOUS_ANY_DN	240	0.258804	915	0.496	0.791658	0.40356	1315	0.3856	0.49871	0.888	1	0.839961	1315	0.775391	0.892865
GH_EXOGENOUS_ANY_UP	825	-2.03328	1603	0.875	0.954833	0.353668	1174	0.329	0.475679	0.96	1	0.772931	1434	0.853659	0.934468
GH_EXOGENOUS_EARLY_DN	23	1.83566	383	0.062	0.379918	0.375836	1238	0.3588	0.487841	0.423	0.714312	1.33737	304	0.140417	0.508946
GH_EXOGENOUS_EARLY_UP	94	1.4361	502	0.077	0.413282	0.206582	616	0.1898	0.458348	0.19	0.427359	0.98007	1005	0.492126	0.819089
GH_EXOGENOUS_LATE_DN	204	-0.229461	1104	0.64	0.857301	0.404796	1317	0.3844	0.49871	0.889	1	0.700184	1550	0.940329	0.943429
GH_EXOGENOUS_LATE_UP	231	-2.83758	1665	0.985	0.994598	0.51084	1510	0.5098	0.571401	0.987	1	0.665029	1580	0.904762	0.959488
GH_EXOGENOUS_MIDDLE_UP	317	-2.15342	1612	0.962	0.985509	0.473018	1450	0.4538	0.537429	0.991	1	0.66972	1574	0.977629	0.960901
GH_GHRHR_KO_24HRS_DN	537	0.555861	791	0.468	0.781787	0.229353	720	0.2028	0.458348	0.309	0.593759	0.89383	1202	0.597046	0.852689
GH_GHRHR_KO_24HRS_UP	382	-2.33003	1628	0.915	0.971703	0.365657	1212	0.335	0.477539	0.915	1	0.970102	1030	0.503922	0.820869
GH_GHRHR_KO_6HRS_DN	105	-0.995148	1384	0.841	0.940376	0.313153	1047	0.2746	0.459916	0.505	0.77523	1.51178	138	0.0132075	0.698456
GH_GHRHR_KO_6HRS_UP	195	-0.385373	1168	0.614	0.845676	0.32512	1092	0.3054	0.466079	0.689	0.905108	0.962959	1052	0.517103	0.821375
GH_HYPOPHYSECTOMY_RAT_DN	44	0.089446	984	0.435	0.753805	0.151644	344	0.146	0.458348	0.061	0.229307	1.68825	41	0.00776699	0.196376
GH_HYPOPHYSECTOMY_RAT_UP	40	-0.315381	1131	0.562	0.822899	0.262622	855	0.2318	0.458348	0.254	0.519905	0.644461	1600	0.873016	0.984734
GH_IGF_CHONDROCYTES_UP	21	0.67265	752	0.278	0.64408	0.11246	178	0.1082	0.458348	0.017	0.095086	1.53853	121	0.0261569	0.266561
GHPATHWAY	80	-0.785116	1317	0.648	0.862117	0.465189	1437	0.46	0.540991	0.856	0.992867	1.15134	602	0.248106	0.716278
GILDEA_BLADDER_UP	100	-0.422204	1186	0.526	0.805506	0.224075	701	0.2168	0.458348	0.19	0.427359	0.733976	1497	0.804255	0.9425
GLEEVECPATHWAY	68	-0.283666	1121	0.54	0.810465	0.321938	1079	0.298	0.463843	0.485	0.761374	1.33606	306	0.116279	0.507654
GLOBOSIDE_METABOLISM	34	-0.221626	1099	0.556	0.818661	0.517786	1522	0.5218	0.579866	0.778	0.951947	0.876082	1246	0.658898	0.88055
GLUCOCORTICOID_MINERALOCORTICOID_METABOLISM	11	0.338866	879	0.284	0.650321	0.303255	1012	0.2758	0.459916	0.217	0.473666	1.67533	46	0.00621118	0.522828
GLUCONEOGENESIS	103	2.29339	257.5	0.103	0.460257	0.346516	1155	0.3348	0.477539	0.624	0.856077	1.3789	263	0.110454	0.449992
GLUTAMATE_METABOLISM	67	2.15865	290	0.106	0.464387	0.163012	400	0.141	0.458348	0.088	0.277261	1.61183	72	0.0366089	0.236006
GLUTATHIONE_METABOLISM	62	-0.94487	1370	0.742	0.894703	0.514999	1517	0.526	0.581703	0.887	1	0.682675	1566	0.896208	0.975347
GLYCEROLIPID_METABOLISM	94	-0.175101	1078	0.507	0.798577	0.382461	1253	0.3578	0.487841	0.699	0.910059	1.06267	795	0.351607	0.778458
GLYCEROPHOSPHOLIPID_METABOLISM	121	-1.4783	1515	0.816	0.926994	0.324135	1089	0.3104	0.466079	0.544	0.805984	0.877894	1238	0.716418	0.885086
GLYCINE_SERINE_AND_THREONINE_METABOLISM	114	-1.63576	1546	0.957	0.984281	0.633579	1624	0.6488	0.676249	0.994	1	0.71706	1516	0.927619	0.967257
GLYCOGEN	40	1.34828	527	0.144	0.534867	0.196778	562	0.1776	0.458348	0.124	0.340366	1.50775	140	0.00948767	0.310599
GLYCOGEN_METABOLISM	95	0.918259	664	0.254	0.61892	0.285299	947	0.266	0.459688	0.417	0.707446	1.38329	258	0.0490196	0.445845
GLYCOLYSIS	103	2.29339	257.5	0.103	0.460257	0.335846	1119	0.314	0.467564	0.596	0.842781	1.3789	264	0.110454	0.447492
GLYCOLYSIS_AND_GLUCONEOGENESIS	83	3.74288	77	0.041	0.328222	0.260149	843	0.2446	0.458348	0.322	0.607967	1.22169	501	0.284	0.616417
GLYCOLYSISPATHWAY	25	3.59286	84	0.055	0.368374	0.384459	1258	0.3916	0.500123	0.446	0.730764	1.44711	184	0.109023	0.383828
GLYCOSAMINOGLYCAN_DEGRADATION	36	-0.917145	1362	0.739	0.893531	0.682009	1651	0.685	0.705096	0.961	1	0.941357	1105	0.547025	0.818506
GLYCOSPHINGOLIPID_METABOLISM	60	-0.184878	1082	0.499	0.793712	0.237586	755	0.2268	0.458348	0.251	0.51564	0.725025	1507	0.772824	0.944858
GLYOXYLATE_AND_DICARBOXYLATE_METABOLISM	24	-0.064481	1034	0.522	0.805506	0.246069	784	0.224	0.458348	0.173	0.412917	0.54921	1661	0.91875	0.989013
GN_CAMP_GRANULOSA_DN	190	-1.20615	1453	0.636	0.857236	0.250173	798	0.2254	0.458348	0.384	0.678804	0.88163	1231	0.595092	0.8803
GN_CAMP_GRANULOSA_UP	163	2.50093	209	0.108	0.465623	0.110426	172	0.116	0.458348	0.013	0.07872	1.05754	805	0.431683	0.781022
GNATENKO_PLATELET	115	0.101816	977.5	0.389	0.722466	0.2719	903	0.2682	0.459688	0.355	0.646424	1.04106	845	0.450467	0.791351
GNATENKO_PLATELET_UP	115	0.101816	977.5	0.389	0.722466	0.275579	912	0.2692	0.459688	0.372	0.667366	1.04106	846	0.450467	0.789739
GO_ROS	66	-0.282691	1119	0.629	0.855145	0.447445	1404	0.4318	0.523182	0.808	0.96892	1.28978	383	0.107505	0.538609
GOLDRATH_CELLCYCLE	69	-0.828092	1331	0.594	0.835681	0.252896	810	0.2202	0.458348	0.279	0.552978	0.925717	1136	0.550388	0.849751
GOLDRATH_CYTOLYTIC	49	-1.50713	1523	0.848	0.942213	0.489525	1477	0.4928	0.562772	0.841	0.986355	0.847775	1297	0.642857	0.89689
GOLDRATH_HP	448	1.69748	424	0.235	0.607583	0.25461	820	0.2218	0.458348	0.443	0.727487	1.13579	629	0.210191	0.737854
GOLDRATH_MEMORY	152	-0.041604	1023	0.502	0.795581	0.255023	824	0.2254	0.458348	0.404	0.697548	0.971248	1027	0.512922	0.808255
GOLUB_ALL_VS_AML_DN	45	-0.730622	1294	0.688	0.878432	0.61911	1618	0.6296	0.660292	0.917	1	0.567399	1651	0.919075	0.993892
GOLUB_ALL_VS_AML_UP	65	2.87374	157	0.022	0.283932	0.063637	50	0.081	0.458348	0.005	0.040317	1.38693	249	0.0891089	0.726452
GPCRDB_CLASS_A_RHODOPSIN_LIKE	300	-1.30324	1476	0.786	0.915151	0.438143	1386	0.4274	0.521849	0.98	1	0.847722	1298	0.655405	0.895346
GPCRDB_CLASS_A_RHODOPSIN_LIKE2	27	-0.895303	1355	0.673	0.875552	0.430209	1370	0.4206	0.515773	0.588	0.840261	1.12443	649	0.361345	0.780035
GPCRDB_CLASS_B_SECRETIN_LIKE	50	-0.839439	1336.5	0.711	0.883712	0.485342	1468	0.4896	0.561389	0.832	0.981831	1.31901	338	0.087146	0.726709
GPCRDB_CLASS_C_METABOTROPIC_GLUTAMATE_PHEROMONE	36	-0.490891	1214	0.699	0.880849	0.441663	1391	0.441	0.528175	0.686	0.903138	0.762488	1454	0.776577	0.938009
GPCRDB_OTHER	118	-1.60909	1539	0.907	0.967454	0.494756	1485	0.4996	0.565958	0.913	1	1.08478	736	0.325942	0.779342
GPCRPATHWAY	135	0.701416	739	0.269	0.638237	0.32813	1099	0.3064	0.466079	0.561	0.81391	1.46745	174	0.00579151	0.349768
GPCRS_CLASS_A_RHODOPSIN_LIKE	250	-1.30001	1475	0.793	0.915306	0.4622	1430	0.4516	0.535948	0.969	1	0.85971	1280	0.640798	0.887259
GPCRS_CLASS_A_RHODOPSIN_LIKE_2	24	-0.825009	1327	0.655	0.866912	0.422284	1347	0.4202	0.515655	0.525	0.79193	1.06956	775	0.419492	0.787475
GPCRS_CLASS_B_SECRETIN_LIKE	50	-0.839439	1336.5	0.711	0.883712	0.473927	1454	0.4722	0.546984	0.811	0.970321	1.31901	339	0.087146	0.720498
GPCRS_CLASS_C_METABOTROPIC_GLUTAMATE_PHEROMONE	34	-0.765983	1308	0.778	0.910233	0.464675	1435	0.47	0.545929	0.668	0.887443	0.624435	1618	0.918919	0.972393
GRAEBER_BETA2_INTEGRINS	32	-0.164635	1072	0.526	0.805506	0.423047	1350	0.4148	0.512489	0.576	0.830593	1.14064	618	0.287815	0.772653
GRANDVAUX_IFN_NOT_IRF3_UP	20	0.026698	999	0.412	0.735425	0.176889	462	0.1768	0.458348	0.07	0.242623	0.672234	1573	0.798371	0.959998
GRANDVAUX_IRF3_DN	59	0.431741	851	0.378	0.716943	0.231021	726	0.2078	0.458348	0.241	0.505182	0.963751	1048	0.468127	0.807587
GRANDVAUX_IRF3_UP	36	-0.700967	1286	0.724	0.888433	0.594237	1604	0.6166	0.648658	0.903	1	1.01622	909	0.441176	0.795533
GREENBAUM_E2A_DN	51	0.252324	918	0.417	0.737678	0.377333	1240	0.3346	0.477539	0.584	0.839345	1.12893	641	0.26177	0.744329
GREENBAUM_E2A_UP	99	1.01868	623	0.281	0.647968	0.136472	278	0.1226	0.458348	0.046	0.187746	0.985978	986	0.483622	0.819601
GSK3PATHWAY	64	-0.352964	1146	0.585	0.83527	0.316567	1059	0.2866	0.460367	0.453	0.735128	1.09705	714	0.363636	0.77266
GSPATHWAY	34	-1.07621	1419	0.805	0.91926	0.723801	1663	0.7422	0.755519	0.976	1	0.608787	1632	0.897287	0.988298
GUO_HEX_DN	170	1.31312	538	0.13	0.511748	0.174078	454	0.1422	0.458348	0.116	0.328891	0.945588	1091	0.583012	0.820249
GUO_HEX_UP	292	2.72585	176	0.067	0.396087	0.170821	437	0.1414	0.458348	0.103	0.309747	0.897728	1196	0.639764	0.86765
H2O2_CSBCOMBINED	45	1.23939	560	0.166	0.552151	0.257262	833	0.2298	0.458348	0.246	0.51255	1.18738	545	0.345238	0.721572
H2O2_CSBDIFF_C1	100	2.07662	304	0.045	0.347483	0.094337	108	0.0942	0.458348	0.009	0.059865	0.777243	1428	0.844017	0.932256
H2O2_CSBDIFF_C2	103	0.888935	676	0.207	0.581639	0.169484	431	0.1476	0.458348	0.093	0.288913	0.808798	1373	0.707113	0.91462
H2O2_CSBRESCUED_C1_UP	120	0.552173	793	0.322	0.677511	0.154357	361	0.1438	0.458348	0.077	0.25597	0.712485	1525	0.905326	0.967148
H2O2_CSBRESCUED_C2_UP	32	2.58614	205	0.024	0.291487	0.242446	774	0.2036	0.458348	0.185	0.423923	1.23879	464	0.241445	0.708212
H2O2_CSBRESCUED_UP	156	1.97823	335	0.081	0.413359	0.117334	199	0.1128	0.458348	0.017	0.095086	0.891152	1208	0.616633	0.876062
HADDAD_CD45CD7_PLUS_VS_MINUS_DN	292	2.83163	162.5	0.047	0.353974	0.156889	374	0.1316	0.458348	0.073	0.247211	1.12729	645	0.290909	0.743448
HADDAD_CD45CD7_PLUS_VS_MINUS_UP	129	-1.34584	1488.5	0.842	0.940376	0.38802	1267	0.3606	0.488144	0.741	0.934339	0.888298	1219	0.721277	0.8772
HADDAD_HPCLYMPHO_ENRICHED	1019	1.95677	346	0.194	0.576249	0.227053	712	0.1816	0.458348	0.318	0.606039	1.13558	630	0.279612	0.73641
HADDAD_HSC_CD10_UP	936	1.87297	371	0.193	0.576249	0.21874	676	0.1858	0.458348	0.263	0.532688	1.08346	742	0.335893	0.77323
HADDAD_HSC_CD7_DN	292	2.83163	162.5	0.047	0.353974	0.156608	373	0.1354	0.458348	0.073	0.247211	1.12729	644	0.290909	0.745409
HADDAD_HSC_CD7_UP	129	-1.34584	1488.5	0.842	0.940376	0.400804	1302	0.387	0.49871	0.773	0.950415	0.888298	1218	0.721277	0.878944
HALMOS_CEBP_DN	120	1.85173	378	0.146	0.534867	0.342292	1148	0.3048	0.466079	0.612	0.846723	1.21626	506	0.25	0.626059
HALMOS_CEBP_UP	124	0.147842	954	0.434	0.753587	0.339889	1137	0.3152	0.467664	0.61	0.846717	1.19973	523	0.177866	0.656282
HANSON_NFKAPPB_IND	54	0.613515	770	0.304	0.658606	0.3775	1243	0.3652	0.492405	0.588	0.840261	1.14872	607	0.255717	0.762587
HASLINGER_B_CLL_11Q23	71	-0.52557	1223	0.674	0.875552	0.470219	1446	0.464	0.54329	0.852	0.991316	0.703017	1547	0.861446	0.965747
HASLINGER_B_CLL_12	44	1.55898	463	0.137	0.522759	0.210137	633	0.2038	0.458348	0.147	0.370814	1.32962	315	0.172862	0.748548
HASLINGER_B_CLL_13Q14	57	0.807442	711	0.243	0.613014	0.13576	274	0.134	0.458348	0.055	0.214013	1.40209	235	0.0623819	0.424986
HASLINGER_B_CLL_17P13	38	1.97344	337	0.073	0.400793	0.183999	503	0.1758	0.458348	0.104	0.309747	0.929161	1131	0.55511	0.823804
HASLINGER_B_CLL_6Q21	28	2.69532	184	0.073	0.400793	0.338543	1131	0.3156	0.467664	0.381	0.675608	1.43533	195	0.108696	0.399412
HASLINGER_B_CLL_MUTATED	43	-0.656844	1272	0.653	0.866912	0.433692	1378	0.4252	0.520401	0.664	0.884905	0.744829	1479	0.810811	0.937932
HBX_HCC_DN	64	0.46669	832	0.377	0.716943	0.304595	1016	0.2696	0.459688	0.419	0.709472	1.11557	669	0.315151	0.754344
HBX_HCC_UP	31	0.111128	974	0.516	0.805191	0.262618	854	0.2642	0.459688	0.22	0.477363	0.925698	1137	0.561028	0.827518
HBX_HEP_DN	30	-0.78456	1315	0.716	0.886858	0.464878	1436	0.4432	0.530062	0.67	0.887443	0.882325	1228	0.634	0.883976
HBX_HEP_UP	58	-0.203941	1089	0.628	0.855066	0.444188	1397	0.432	0.523182	0.783	0.954277	0.834323	1324	0.750511	0.898044
HBX_NL_DN	37	1.38579	516	0.184	0.571605	0.184521	507	0.1928	0.458348	0.104	0.309747	1.35294	290	0.139059	0.481092
HBX_NL_UP	58	-0.535579	1229	0.679	0.878432	0.348602	1160	0.3196	0.469415	0.547	0.807721	0.860726	1278	0.770186	0.872758
HBXPATHWAY	31	-1.10034	1423	0.889	0.960261	0.58513	1593	0.6122	0.645441	0.887	1	0.584456	1646	0.973025	0.991602
HCC_SURVIVAL_GOOD_VS_POOR_DN	321	0.969919	645	0.36	0.704361	0.149955	333	0.1318	0.458348	0.057	0.217622	0.742408	1484	0.808468	0.953379
HCC_SURVIVAL_GOOD_VS_POOR_UP	296	-1.41845	1499	0.793	0.915306	0.398151	1292	0.3678	0.492941	0.943	1	0.863235	1272	0.675325	0.883147
HCMVPATHWAY	48	-1.33685	1484	0.86	0.947274	0.40542	1319	0.3894	0.49871	0.656	0.88093	1.06426	790	0.386774	0.777503
HDACI_COLON_BUT_DN	842	3.13172	130	0.085	0.413359	0.122068	212	0.115	0.458348	0.002	0.019317	1.02562	889	0.406709	0.794652
HDACI_COLON_BUT_UP	547	2.21188	279	0.145	0.534867	0.253233	812	0.219	0.458348	0.46	0.739825	1.07568	757	0.335807	0.779011
HDACI_COLON_BUT12HRS_DN	228	1.76967	404	0.212	0.585545	0.153616	354	0.137	0.458348	0.07	0.242623	1.22046	502	0.198488	0.70094
HDACI_COLON_BUT12HRS_UP	145	1.30844	541	0.228	0.601647	0.280113	930	0.2502	0.458348	0.391	0.684952	1.36466	277	0.0766283	0.460598
HDACI_COLON_BUT16HRS_DN	343	2.22428	273	0.14	0.530072	0.114759	190	0.1146	0.458348	0.01	0.065534	1.24885	442	0.112167	0.732515
HDACI_COLON_BUT16HRS_UP	103	1.21912	568	0.229	0.601647	0.239968	767	0.215	0.458348	0.245	0.511143	1.52297	130	0.0369686	0.29626
HDACI_COLON_BUT24HRS_DN	370	0.857232	692	0.302	0.657487	0.170869	438	0.1402	0.458348	0.068	0.240381	1.05844	801	0.32874	0.783487
HDACI_COLON_BUT24HRS_UP	189	0.840539	695	0.287	0.65069	0.271674	900	0.243	0.458348	0.475	0.751307	1.08457	738	0.347328	0.775405
HDACI_COLON_BUT2HRS_DN	41	0.017985	1000	0.438	0.755348	0.361997	1201	0.3438	0.479398	0.507	0.77523	1.26655	416	0.169591	0.7384
HDACI_COLON_BUT2HRS_UP	237	2.75885	171	0.058	0.368374	0.191745	534	0.1806	0.458348	0.151	0.377196	1.03512	871	0.398876	0.780267
HDACI_COLON_BUT30MIN_DN	164	1.51564	479	0.229	0.601647	0.190102	529	0.158	0.458348	0.149	0.374824	0.9809	1003	0.490835	0.801104
HDACI_COLON_BUT48HRS_DN	382	3.04129	139	0.057	0.368374	0.094769	110	0.1078	0.458348	0.001	0.009985	1.03765	856	0.368973	0.790887
HDACI_COLON_BUT48HRS_UP	281	0.634361	764	0.365	0.712007	0.294967	984	0.2664	0.459688	0.625	0.856851	1.02605	888	0.442308	0.795131
HDACI_COLON_CLUSTER10	142	-0.112745	1053	0.52	0.805506	0.381288	1249	0.3626	0.490069	0.718	0.921505	1.33935	303	0.0346232	0.743518
HDACI_COLON_CLUSTER4	46	0.427111	853	0.356	0.698413	0.205545	610	0.1844	0.458348	0.143	0.367122	1.02285	896	0.426036	0.78885
HDACI_COLON_CLUSTER5	64	0.501108	819	0.29	0.65069	0.302549	1008	0.2722	0.459916	0.416	0.707446	0.867629	1259	0.662626	0.887041
HDACI_COLON_CLUSTER6	184	2.17043	286	0.053	0.368374	0.179381	477	0.1574	0.458348	0.126	0.341197	1.41566	217	0.0400802	0.713371
HDACI_COLON_CLUSTER7	44	0.362957	870	0.348	0.690592	0.445432	1402	0.4342	0.524479	0.693	0.907735	1.00121	946	0.414679	0.804241
HDACI_COLON_CLUSTER8	37	-0.204089	1090	0.573	0.829465	0.366905	1216	0.3378	0.478309	0.519	0.784279	1.27991	400	0.122371	0.719203
HDACI_COLON_CLUSTER9	185	0.743456	727	0.223	0.597753	0.222969	692	0.1954	0.458348	0.255	0.52071	1.26218	423	0.033195	0.730372
HDACI_COLON_CUR_DN	164	1.13514	585	0.135	0.519725	0.26756	882	0.2208	0.458348	0.461	0.740846	1.10827	681	0.319527	0.764185
HDACI_COLON_CUR_UP	359	3.98584	59	0.059	0.368374	0.088428	96	0.089	0.458348	0.001	0.009985	0.940374	1107	0.598	0.818282
HDACI_COLON_CUR12HRS_UP	88	1.94778	348	0.092	0.427574	0.235202	745	0.2114	0.458348	0.273	0.547635	1.15566	591	0.179537	0.719346
HDACI_COLON_CUR16HRS_DN	42	1.45312	497	0.107	0.464387	0.329762	1103	0.304	0.465902	0.431	0.720741	1.00879	924	0.44511	0.806266
HDACI_COLON_CUR24HRS_DN	69	0.126467	966	0.466	0.780526	0.330609	1104	0.2906	0.460367	0.514	0.777565	0.917554	1159	0.582375	0.831057
HDACI_COLON_CUR24HRS_UP	120	4.07808	53	0.001	0.031712	0.044581	15	0.0678	0.458348	0.003	0.027251	1.04268	840	0.417671	0.791893
HDACI_COLON_CUR2HRS_UP	95	0.452937	840	0.379	0.716943	0.277378	920	0.2602	0.458567	0.401	0.696529	0.866124	1262	0.710227	0.873434
HDACI_COLON_CUR48HRS_UP	187	2.90001	153	0.049	0.358845	0.089595	98	0.093	0.458348	0.004	0.035517	0.841956	1311	0.682635	0.896835
HDACI_COLON_CURSUL_DN	43	0.377433	865	0.383	0.718025	0.376777	1239	0.3576	0.487841	0.543	0.805984	0.790437	1405	0.737374	0.92342
HDACI_COLON_CURSUL_UP	155	3.18343	123	0.054	0.368374	0.051144	27	0.0852	0.458348	0	0	1.09412	720	0.295146	0.765802
HDACI_COLON_SUL_DN	791	1.9113	358	0.157	0.547078	0.253765	818	0.216	0.458348	0.51	0.775342	1.01996	902	0.413386	0.797332
HDACI_COLON_SUL_UP	436	5.10789	24	0.017	0.250564	0.14806	324	0.139	0.458348	0.028	0.133175	1.46467	178	0.0218254	0.351417
HDACI_COLON_SUL12HRS_DN	122	-0.827495	1330	0.737	0.892373	0.393381	1281	0.3656	0.492553	0.75	0.938892	0.878024	1237	0.68107	0.86034
HDACI_COLON_SUL12HRS_UP	109	2.08407	301	0.107	0.464387	0.21379	644	0.1948	0.458348	0.161	0.392809	1.48286	159	0.0117417	0.341673
HDACI_COLON_SUL16HRS_DN	248	0.329323	886	0.441	0.75601	0.309725	1033	0.2764	0.459916	0.634	0.864021	1.28747	388	0.0606654	0.727239
HDACI_COLON_SUL16HRS_UP	156	2.65294	194	0.08	0.413359	0.194291	550	0.1782	0.458348	0.165	0.398519	1.28366	397	0.0572519	0.542939
HDACI_COLON_SUL24HRS_DN	468	-0.68902	1280	0.632	0.855919	0.364155	1209	0.3438	0.479398	0.933	1	0.959093	1060	0.509881	0.809879
HDACI_COLON_SUL24HRS_UP	212	2.82619	164	0.093	0.42982	0.159935	385	0.1502	0.458348	0.084	0.269551	1.10947	679	0.283976	0.764661
HDACI_COLON_SUL2HRS_DN	60	1.47467	489	0.154	0.544497	0.229626	721	0.2072	0.458348	0.235	0.49785	1.11051	677	0.288421	0.763658
HDACI_COLON_SUL2HRS_UP	51	-0.364562	1156	0.524	0.805506	0.382769	1254	0.3716	0.49465	0.597	0.842781	1.00739	928	0.469979	0.801779
HDACI_COLON_SUL30MIN_DN	156	2.62541	201	0.09	0.424345	0.257748	836	0.2268	0.458348	0.415	0.707446	0.975464	1014	0.452333	0.806386
HDACI_COLON_SUL48HRS_DN	282	-1.59828	1538	0.859	0.947274	0.384572	1260	0.3708	0.49465	0.913	1	1.06366	792	0.34542	0.782731
HDACI_COLON_SUL48HRS_UP	336	4.83224	32	0.025	0.291487	0.130684	242	0.128	0.458348	0.027	0.128744	1.57202	98	0.00198807	0.246691
HDACI_COLON_TSA_DN	212	1.83979	382	0.173	0.555597	0.15488	363	0.1458	0.458348	0.071	0.245774	1.2192	505	0.207101	0.619588
HDACI_COLON_TSA_UP	331	3.4468	97	0.059	0.368374	0.188103	523	0.158	0.458348	0.143	0.367122	1.66842	49	0.00925926	0.203908
HDACI_COLON_TSA12HRS_UP	71	0.695659	742	0.318	0.672326	0.323119	1084	0.2906	0.460367	0.487	0.763916	1.42677	209	0.0844278	0.403326
HDACI_COLON_TSA24HRS_DN	42	-0.878907	1350	0.687	0.878432	0.398774	1295	0.4082	0.510155	0.587	0.840261	1.12422	650	0.376278	0.744712
HDACI_COLON_TSA2HRS_DN	66	1.99	330	0.087	0.41453	0.238565	760	0.2098	0.458348	0.234	0.496529	1.10697	684	0.291339	0.762065
HDACI_COLON_TSA2HRS_UP	159	4.70073	33	0.02	0.262534	0.153242	350	0.1354	0.458348	0.07	0.242623	1.84456	13	0.0056391	0.0826179
HDACI_COLON_TSA30MIN_DN	41	-0.831706	1335	0.707	0.882512	0.552581	1562	0.577	0.617333	0.858	0.992867	1.00476	933	0.462777	0.807061
HDACI_COLON_TSA48HRS_DN	29	0.453533	839	0.39	0.722466	0.254669	821	0.2364	0.458348	0.207	0.45655	0.815983	1357	0.74645	0.911022
HDACI_COLON_TSA48HRS_UP	99	1.1758	577	0.162	0.550936	0.191821	536	0.1676	0.458348	0.121	0.337508	0.964805	1044	0.5	0.806308
HDACI_COLON_TSABUT_DN	73	2.15941	289	0.071	0.398122	0.082429	83	0.0982	0.458348	0.003	0.027251	1.09778	709	0.309917	0.762114
HDACI_COLON_TSABUT_UP	188	2.73538	174	0.082	0.413359	0.197708	568	0.1712	0.458348	0.178	0.417509	1.53325	125	0.0239852	0.275185
HDACPATHWAY	100	0.441923	845	0.366	0.712007	0.340302	1139	0.3298	0.475726	0.611	0.846717	1.13991	620	0.294347	0.729696
HEARTFAILURE_ATRIA_DN	297	1.8946	365	0.195	0.576249	0.109147	168	0.1152	0.458348	0.006	0.045618	1.50688	141	0.015748	0.309649
HEARTFAILURE_ATRIA_UP	92	-1.57609	1533	0.899	0.964173	0.500816	1494	0.5098	0.571401	0.911	1	0.54321	1665	0.975564	0.994295
HEARTFAILURE_VENTRICLE_DN	169	1.71874	416	0.162	0.550936	0.254986	823	0.2128	0.458348	0.404	0.697548	1.10004	702	0.285433	0.765236
HEATSHOCK_OLD_UP	41	2.64697	197	0.049	0.358845	0.234145	739	0.209	0.458348	0.2	0.445377	1.77834	20	0.0199601	0.124034
HEATSHOCK_YOUNG_UP	48	2.21928	278	0.06	0.373339	0.280755	931	0.248	0.458348	0.306	0.592855	1.22815	487	0.199226	0.701322
HEDVAT_ELF_DN	4	-0.098885	1046	0.569	0.827148	0.52167	1527	0.5354	0.589953	0.552	0.809695	0.892157	1205	0.637081	0.853863
HEDVAT_ELF_UP	27	-1.58151	1535	0.928	0.976789	0.675781	1647	0.7154	0.732628	0.96	1	0.860933	1277	0.688391	0.873473
HEMATOP_STEM_ALL_UP	102	2.65627	193	0.008	0.167383	0.143692	304	0.1264	0.458348	0.056	0.214013	1.35435	286	0.0912409	0.484308
HEMATOPOESIS_RELATED_TRANSCRIPTION_FACTORS	292	1.43579	503	0.195	0.576249	0.241969	772	0.2202	0.458348	0.364	0.655543	1.10531	688	0.288981	0.780758
HEME_BIOSYNTHESIS	19	0.227618	927	0.4	0.726506	0.450323	1411	0.4388	0.52703	0.589	0.841041	1.0686	778	0.335329	0.785518
HEPARAN_SULFATE_BIOSYNTHESIS	19	-1.97172	1597.5	0.987	0.994598	0.767449	1677	0.796	0.801157	0.982	1	0.811535	1366	0.70021	0.916125
HESS_HOXAANMEIS1_DN	137	1.55292	467.5	0.218	0.593163	0.16191	395	0.1454	0.458348	0.083	0.267977	1.2867	393	0.1875	0.714597
HESS_HOXAANMEIS1_UP	137	1.55292	467.5	0.218	0.593163	0.173269	452	0.1704	0.458348	0.097	0.30096	1.2867	392	0.1875	0.719738
HG_PROGERIA_DN	47	2.40602	234	0.059	0.368374	0.135171	270	0.1238	0.458348	0.047	0.190424	1.14453	611	0.298211	0.769312
HIF1_TARGETS	98	8.26265	8	0.004	0.11533	0.071428	66	0.0878	0.458348	0.006	0.045618	1.7097	37	0.0132827	0.169125
HIFPATHWAY	42	4.14281	49	0.018	0.254999	0.205931	611	0.196	0.458348	0.142	0.365786	1.73815	31	0.00770713	0.143549
HINATA_NFKB_DN	60	-0.755315	1304	0.718	0.888433	0.571581	1586	0.5832	0.621612	0.946	1	0.64004	1608	0.930435	0.968654
HINATA_NFKB_UP	250	-0.738828	1296	0.668	0.872199	0.277313	919	0.2434	0.458348	0.508	0.77523	0.941491	1104	0.547573	0.819502
HIPPOCAMPUS_DEVELOPMENT_NEONATAL	91	-3.16588	1676	0.945	0.982348	0.424411	1353	0.4142	0.512489	0.798	0.962884	1.09247	723	0.368209	0.775525
HIPPOCAMPUS_DEVELOPMENT_POSTNATAL	116	0.327029	887	0.356	0.698413	0.134791	267	0.1322	0.458348	0.043	0.17863	1.42384	212	0.0656371	0.405601
HIPPOCAMPUS_DEVELOPMENT_PRENATAL	90	4.32452	42	0.004	0.11533	0.036587	9	0.074	0.458348	0	0	1.23974	463	0.190776	0.70899
HISTIDINE_METABOLISM	85	-1.91141	1593	0.969	0.988787	0.717357	1660	0.738	0.752962	0.999	1	0.619302	1624	0.966601	0.987181
HIVNEFPATHWAY	184	2.22139	277	0.024	0.291487	0.183995	502	0.1692	0.458348	0.136	0.357753	1.28526	394	0.123142	0.714711
HOFFMANN_BIVSBII_BI	282	-0.452906	1196	0.599	0.836509	0.253465	816	0.2266	0.458348	0.417	0.707446	0.825535	1336	0.819013	0.905008
HOFFMANN_BIVSBII_BI_TABLE2	489	1.66537	433	0.289	0.65069	0.126304	228	0.1168	0.458348	0.015	0.08815	1.36252	281	0.111954	0.730411
HOFFMANN_BIVSBII_IMVM	209	-1.67594	1556	0.854	0.945177	0.263433	860	0.2336	0.458348	0.443	0.727487	0.729252	1501	0.927235	0.943959
HOFFMANN_BIVSBII_LGBII	279	4.00985	57	0.002	0.061765	0.053378	33	0.0786	0.458348	0	0	1.11826	663	0.235521	0.754132
HOFMANN_MANTEL_LYMPHOMA_VS_LYMPH_NODES_DN	102	1.06154	608	0.158	0.547165	0.326629	1094	0.316	0.467664	0.554	0.80976	1.211	510	0.201581	0.635394
HOFMANN_MANTEL_LYMPHOMA_VS_LYMPH_NODES_UP	145	1.55764	465	0.167	0.552151	0.222815	691	0.204	0.458348	0.188	0.427347	0.965995	1040	0.477318	0.807731
HOFMANN_MDS_CD34_HIGH_RISK	72	-0.335846	1141	0.688	0.878432	0.461845	1428	0.4428	0.529957	0.842	0.986355	1.23726	469	0.108738	0.604781
HOFMANN_MDS_CD34_LOW_AND_HIGH_RISK	103	-0.490539	1213	0.657	0.866931	0.293657	981	0.285	0.460367	0.438	0.725002	0.807908	1376	0.773157	0.912457
HOFMANN_MDS_CD34_LOW_RISK	119	3.25862	110	0	0	0.149469	329	0.1444	0.458348	0.065	0.233285	0.919552	1156	0.571698	0.829015
HOGERKORP_ANTI_CD44_DN	44	0.20127	936	0.482	0.787272	0.313047	1045	0.2808	0.459926	0.374	0.668984	0.793776	1400	0.749042	0.920162
HOGERKORP_ANTI_CD44_UP	74	1.02581	617	0.154	0.544497	0.311066	1040	0.2934	0.461348	0.46	0.739825	0.8772	1241	0.714885	0.883181
HOGERKORP_CD44_DN	55	3.51012	89	0.002	0.061765	0.098284	124	0.108	0.458348	0.016	0.091841	1.10121	699	0.330612	0.763984
HOGERKORP_CD44_TEMPORALLY_DN	54	0.129168	963	0.471	0.785567	0.401281	1303	0.3768	0.495036	0.648	0.873991	0.705344	1541	0.887833	0.967672
HOGERKORP_CD44_TEMPORALLY_UP	39	-1.3392	1486	0.704	0.882512	0.532391	1539	0.551	0.600726	0.833	0.981831	0.753459	1469	0.641822	0.933317
HOGERKORP_CD44_UP	70	0.916167	668	0.166	0.552151	0.24383	776	0.2188	0.458348	0.25	0.514979	1.04706	828	0.37037	0.788945
HOHENKIRK_MONOCYTE_DEND_DN	306	-0.074596	1037	0.443	0.757316	0.269773	887	0.221	0.458348	0.501	0.77523	0.789415	1406	0.872017	0.927759
HOHENKIRK_MONOCYTE_DEND_UP	291	-2.02361	1602	0.915	0.971703	0.457917	1425	0.46	0.540991	0.988	1	0.764664	1447	0.921245	0.939103
HOUSTIS_ROS	66	1.91306	357	0.109	0.465623	0.107267	157	0.1214	0.458348	0.023	0.116652	1.32567	320	0.0704501	0.518194
HOX_GENES	121	0.209731	933	0.413	0.73659	0.30946	1032	0.2786	0.459926	0.497	0.774554	1.02163	900	0.429688	0.787879
HPV31_DN	108	-0.089108	1042	0.504	0.79593	0.224738	704	0.1908	0.458348	0.192	0.431441	0.890435	1213	0.681905	0.849117
HPV31_UP	181	-0.220374	1096	0.568	0.826969	0.225297	706	0.1808	0.458348	0.263	0.532688	1.01381	917	0.401198	0.791295
HSC_EARLYPROGENITORS_ADULT	1168	1.77198	403	0.215	0.589389	0.165649	412	0.1406	0.458348	0.03	0.140202	1.24174	458	0.0813954	0.714395
HSC_EARLYPROGENITORS_FETAL	1159	1.71159	420.5	0.212	0.585545	0.158673	381	0.1408	0.458348	0.016	0.091841	1.24557	450	0.0812379	0.718432
HSC_EARLYPROGENITORS_SHARED	1159	1.71159	420.5	0.212	0.585545	0.159819	384	0.131	0.458348	0.018	0.100493	1.24557	451	0.0812379	0.714255
HSC_HSC_ADULT	864	0.485135	824	0.404	0.726506	0.261517	847	0.227	0.458348	0.562	0.814733	1.0319	877	0.372361	0.78449
HSC_HSC_FETAL	694	0.487203	823	0.403	0.726506	0.260038	842	0.2168	0.458348	0.533	0.797464	1.04577	831	0.307393	0.792956
HSC_HSC_SHARED	655	0.088848	985	0.491	0.78858	0.311007	1039	0.2774	0.459926	0.816	0.973115	1.05814	803	0.296724	0.782613
HSC_HSCANDPROGENITORS_ADULT	1683	1.06694	605	0.271	0.640238	0.242327	773	0.2112	0.458348	0.434	0.723735	1.03931	852	0.314894	0.787407
HSC_HSCANDPROGENITORS_FETAL	1652	1.23595	561.5	0.253	0.61719	0.227456	713	0.1942	0.458348	0.293	0.57358	1.05586	815	0.288503	0.780662
HSC_HSCANDPROGENITORS_SHARED	1652	1.23595	561.5	0.253	0.61719	0.225415	707	0.2024	0.458348	0.258	0.525629	1.05586	814	0.288503	0.782951
HSC_INTERMEDIATEPROGENITORS_ADULT	367	3.7784	74	0.025	0.291487	0.138345	283	0.1246	0.458348	0.017	0.095086	1.33955	302	0.0576923	0.750223
HSC_INTERMEDIATEPROGENITORS_FETAL	401	2.7174	180	0.108	0.465623	0.17256	446	0.1436	0.458348	0.073	0.247211	1.33104	310	0.0438247	0.757182
HSC_INTERMEDIATEPROGENITORS_SHARED	338	3.20611	121	0.05	0.361178	0.151151	339	0.1322	0.458348	0.058	0.220803	1.30371	366	0.0764706	0.698708
HSC_LATEPROGENITORS_ADULT	1273	1.99402	329	0.214	0.588484	0.145783	315	0.127	0.458348	0.008	0.055711	1.10125	698	0.241107	0.781309
HSC_LATEPROGENITORS_FETAL	1266	2.22226	276	0.195	0.576249	0.144634	311	0.128	0.458348	0.008	0.055711	1.11438	671	0.237154	0.772976
HSC_LATEPROGENITORS_SHARED	1247	2.20349	282	0.196	0.576861	0.149592	331	0.1296	0.458348	0.009	0.059865	1.10107	700	0.248521	0.779258
HSC_LTHSC_ADULT	1083	-1.16034	1441	0.69	0.878432	0.319381	1071	0.2874	0.460367	0.904	1	0.824185	1338	0.87963	0.905235
HSC_LTHSC_FETAL	833	-1.68196	1558.5	0.749	0.898159	0.315019	1053	0.283	0.459926	0.868	0.997007	0.939532	1113	0.617204	0.83163
HSC_LTHSC_SHARED	833	-1.68196	1558.5	0.749	0.898159	0.304608	1017	0.2706	0.459916	0.827	0.979984	0.939532	1112	0.617204	0.83343
HSC_MATURE_ADULT	959	1.55022	469	0.292	0.65069	0.205383	609	0.1794	0.458348	0.18	0.417922	1.22842	486	0.0929293	0.613615
HSC_MATURE_FETAL	907	0.294665	899	0.467	0.780769	0.271605	898	0.2428	0.458348	0.641	0.868315	1.27045	410	0.0248092	0.564182
HSC_MATURE_SHARED	706	1.01804	624	0.339	0.682307	0.256369	829	0.2204	0.458348	0.502	0.77523	1.23089	482	0.0566802	0.608471
HSC_STHSC_ADULT	136	1.30029	545	0.189	0.576249	0.234475	741	0.2008	0.458348	0.231	0.493385	0.947244	1086	0.544922	0.831957
HSC_STHSC_FETAL	115	0.929183	658.5	0.242	0.613014	0.260993	846	0.2326	0.458348	0.312	0.598295	1.22666	493	0.180233	0.69863
HSC_STHSC_SHARED	115	0.929183	658.5	0.242	0.613014	0.262551	853	0.2322	0.458348	0.321	0.607361	1.22666	494	0.180233	0.695011
HSIAO_LIVER_SPECIFIC_GENES	499	-0.333673	1140	0.604	0.841734	0.361287	1199	0.3368	0.478309	0.93	1	0.925419	1138	0.610586	0.826881
HSP27PATHWAY	39	-0.592079	1250	0.686	0.878432	0.298888	995	0.2542	0.458348	0.346	0.636264	1.53757	122	0.0292398	0.748046
HTERT_DN	220	-2.25337	1619	0.785	0.914764	0.215865	658	0.2016	0.458348	0.227	0.486738	0.737016	1494	0.768627	0.952869
HTERT_UP	214	-1.55686	1528	0.684	0.878432	0.28614	951	0.259	0.458567	0.542	0.805984	0.830197	1331	0.792706	0.901215
HUMAN_CD34_ENRICHED_TRANSCRIPTION_FACTORS	545	1.52271	478	0.171	0.554362	0.19801	569	0.1698	0.458348	0.161	0.392809	1.09458	719	0.282398	0.766345
HUMAN_MITODB_6_2002	908	1.62834	446	0.298	0.654328	0.139814	289	0.1254	0.458348	0.009	0.059865	0.817888	1350	0.640316	0.91562
HUMAN_TISSUE_KIDNEY	23	0.742509	728	0.269	0.638237	0.4918	1479	0.5014	0.567239	0.658	0.881553	0.77791	1425	0.864271	0.932648
HUMAN_TISSUE_LIVER	65	-1.04648	1402	0.833	0.937703	0.481691	1464	0.4824	0.556143	0.85	0.991316	0.768041	1441	0.801762	0.937497
HUMAN_TISSUE_PANCREAS	114	-0.407341	1180	0.587	0.835301	0.263136	858	0.2402	0.458348	0.323	0.607967	0.811412	1368	0.790598	0.913136
HUMAN_TISSUE_PLACENTA	64	0.553717	792	0.329	0.678695	0.394715	1287	0.383	0.498542	0.661	0.882894	1.48371	157	0.0554415	0.683509
HUMAN_TISSUE_SALIVARY	27	2.48142	213	0.027	0.298889	0.393371	1280	0.4098	0.510155	0.51	0.775342	1.48322	158	0.0112994	0.343511
HUMAN_TISSUE_TESTIS	149	-1.77672	1576	0.839	0.940376	0.331921	1109	0.3026	0.465518	0.58	0.833742	0.91706	1162	0.59127	0.850092
HUMAN_TISSUE_THYMUS	41	0.545306	799	0.339	0.682307	0.45638	1419	0.4436	0.530165	0.716	0.921505	0.794692	1397	0.716475	0.922007
HYPERME_COLONCA_SW48	46	-0.957013	1373	0.755	0.900805	0.525714	1533	0.5248	0.581578	0.885	1	0.85838	1282	0.680312	0.876469
HYPERTROPHY_MODEL	50	2.15049	292	0.077	0.413282	0.184041	504	0.1624	0.458348	0.098	0.302871	2.07076	3	0	0.0126324
HYPOPHYSECTOMY_RAT_DN	126	1.74728	411	0.107	0.464387	0.204087	600	0.1824	0.458348	0.144	0.367547	1.12216	657	0.311412	0.744455
HYPOPHYSECTOMY_RAT_UP	91	0.831123	701	0.297	0.653725	0.39066	1271	0.389	0.49871	0.721	0.921505	1.15837	586	0.26779	0.715386
HYPOXIA_FIBRO_UP	51	9.66155	3	0	0	0.048058	18	0.0808	0.458348	0.004	0.035517	1.86974	9	0	0.0850952
HYPOXIA_NORMAL_UP	587	9.60148	4	0	0	0.070904	64	0.0862	0.458348	0	0	1.94721	6	0	0.0398177
HYPOXIA_RCC_NOVHL_UP	159	1.34323	528	0.201	0.576861	0.112429	177	0.111	0.458348	0.014	0.082912	1.17567	560	0.26	0.695259
HYPOXIA_RCC_UP	330	0.797428	716	0.304	0.658606	0.166315	415	0.1364	0.458348	0.092	0.287145	1.17359	561	0.17735	0.74493
HYPOXIA_REG_UP	105	9.76487	2	0.002	0.061765	0.130386	241	0.1284	0.458348	0.037	0.163129	1.73859	29	0.00959693	0.149216
HYPOXIA_REVIEW	220	9.18301	5	0.002	0.061765	0.096873	116	0.111	0.458348	0.005	0.040317	1.87883	8	0	0.08242
ICF_DN	36	0.601723	772	0.325	0.678108	0.409402	1327	0.3996	0.505264	0.615	0.850385	1.077	753	0.392996	0.786293
ICF_UP	28	0.487648	822	0.35	0.691523	0.389528	1269	0.3768	0.495036	0.501	0.77523	1.32211	333	0.149338	0.512056
ICHIBA_GVHD	577	-0.254683	1114	0.553	0.816927	0.336501	1122	0.3172	0.468099	0.884	1	0.981539	1001	0.49375	0.81941
IDX_TSA_DN_CLUSTER1	129	-2.08287	1606	0.772	0.907429	0.358615	1189	0.326	0.473071	0.649	0.87464	1.15351	594	0.228407	0.721758
IDX_TSA_DN_CLUSTER2	173	-0.648013	1268	0.621	0.850708	0.179389	478	0.1492	0.458348	0.126	0.341197	1.0247	892	0.425047	0.794018
IDX_TSA_DN_CLUSTER3	223	-1.95751	1596	0.724	0.888433	0.197137	565	0.163	0.458348	0.176	0.417509	0.660739	1584	0.890656	0.985315
IDX_TSA_DN_CLUSTER4	93	1.31095	539	0.278	0.64408	0.480192	1462	0.4704	0.546019	0.892	1	1.40802	226	0.118503	0.42228
IDX_TSA_DN_CLUSTER5	178	-1.40281	1497	0.87	0.951811	0.394205	1284	0.3618	0.489377	0.87	0.997277	0.823027	1340	0.6893	0.904982
IDX_TSA_DN_CLUSTER6	119	0.531292	803	0.342	0.685412	0.2236	696	0.1932	0.458348	0.19	0.427359	0.852596	1290	0.701031	0.882239
IDX_TSA_UP_CLUSTER1	66	7.30714	12	0	0	0.048467	20	0.0752	0.458348	0.001	0.009985	2.09901	1	0.0018797	0.0296796
IDX_TSA_UP_CLUSTER2	192	0.127394	964	0.417	0.737678	0.17943	479	0.148	0.458348	0.126	0.341197	1.28124	398	0.0545073	0.719312
IDX_TSA_UP_CLUSTER3	203	2.30253	256	0.285	0.650321	0.1166	195	0.1132	0.458348	0.017	0.095086	1.32438	322	0.218324	0.749484
IDX_TSA_UP_CLUSTER4	102	0.428725	852	0.319	0.673752	0.120048	207	0.131	0.458348	0.027	0.128744	0.906999	1184	0.612967	0.853418
IDX_TSA_UP_CLUSTER5	236	-0.872148	1348	0.596	0.835681	0.179006	472	0.1568	0.458348	0.126	0.341197	0.627972	1615	0.84556	0.972832
IDX_TSA_UP_CLUSTER6	394	-0.502778	1217	0.561	0.822815	0.314482	1050	0.2926	0.461348	0.758	0.94326	0.878356	1236	0.629412	0.860878
IFN_ALL_UP	46	1.9055	361	0.038	0.321409	0.078477	77	0.0936	0.458348	0.009	0.059865	1.13956	621	0.254369	0.773197
IFN_ALPHA_UP	105	2.43694	226	0.028	0.30052	0.031826	7	0.069	0.458348	0	0	1.01374	918	0.399202	0.789436
IFN_ANY_UP	216	2.03407	318	0.139	0.527194	0.070983	65	0.0876	0.458348	0.001	0.009985	1.10377	692	0.268908	0.764056
IFN_BETA_GLIOMA_DN	117	-1.0723	1418	0.597	0.835681	0.313989	1049	0.297	0.463565	0.508	0.77523	0.729409	1500	0.674	0.960543
IFN_BETA_GLIOMA_UP	169	0.263108	913	0.504	0.79593	0.288461	962	0.2676	0.459688	0.549	0.807901	0.924979	1139	0.646396	0.849764
IFN_BETA_UP	182	2.31293	254	0.061	0.376918	0.050051	25	0.0736	0.458348	0	0	1.01401	915	0.428571	0.80193
IFN_GAMMA_UP	88	1.72407	414	0.141	0.531423	0.128701	233	0.1142	0.458348	0.037	0.163129	0.986226	985	0.4846	0.802096
IFNA_HCMV_6HRS_UP	122	-0.595229	1252	0.623	0.85214	0.123837	219	0.1172	0.458348	0.031	0.142665	1.55666	109	0.0176125	0.717607
IFNA_UV-CMV_COMMON_HCMV_6HRS_UP	56	2.2077	280	0.082	0.413359	0.073041	70	0.096	0.458348	0.005	0.040317	1.59472	83	0.0225873	0.68826
IFNALPHA_HCC_UP	63	-1.24476	1460	0.757	0.900805	0.193392	545	0.1778	0.458348	0.137	0.358796	1.1944	531	0.241453	0.736396
IFNALPHA_NL_HCC_UP	35	-0.939215	1369	0.719	0.888433	0.231708	730	0.1952	0.458348	0.174	0.413594	1.03685	863	0.39501	0.78722
IFNALPHA_NL_UP	62	-0.908121	1359	0.745	0.896475	0.226132	708	0.1942	0.458348	0.229	0.490063	0.755103	1464	0.805668	0.944459
IFNALPHA_RESIST_DN	45	1.75358	409	0.116	0.482913	0.223636	697	0.2226	0.458348	0.177	0.417509	1.47787	162	0.0373281	0.348831
IFNAPATHWAY	23	-0.340879	1142	0.584	0.835221	0.545056	1552	0.5602	0.607113	0.769	0.948321	0.550692	1659	0.958743	0.99586
IFNGPATHWAY	19	-1.00339	1389	0.848	0.942213	0.673506	1646	0.7062	0.724517	0.926	1	0.952544	1076	0.534517	0.813234
IGF_VS_PDGF_DN	94	0.627967	766	0.339	0.682307	0.23698	751	0.2012	0.458348	0.277	0.552059	0.966491	1039	0.527721	0.826014
IGF_VS_PDGF_UP	172	-0.191621	1085	0.574	0.829481	0.442192	1392	0.4352	0.52518	0.953	1	0.798188	1393	0.880228	0.917176
IGF1_NIH3T3_UP	95	1.22969	565	0.183	0.56951	0.10812	165	0.1058	0.458348	0.023	0.116652	1.22035	503	0.189583	0.697831
IGF1MTORPATHWAY	62	0.727864	733	0.272	0.640238	0.28623	952	0.2518	0.458348	0.373	0.667714	0.985937	987	0.494141	0.801376
IGF1PATHWAY	72	0.192055	941	0.455	0.766259	0.253364	815	0.2218	0.458348	0.279	0.552978	1.17321	563	0.256917	0.700654
IGF1RPATHWAY	50	-0.650314	1271	0.724	0.888433	0.54077	1544	0.5498	0.600359	0.902	1	1.10711	683	0.316103	0.763644
IGFR_IR_DN	30	-0.594587	1251	0.69	0.878432	0.333873	1112	0.3004	0.465441	0.376	0.670985	0.892697	1204	0.608779	0.874188
IGFR_IR_UP	40	1.77211	402	0.176	0.556567	0.302946	1010	0.2934	0.461348	0.356	0.646424	1.56746	101	0.0782443	0.681478
IGLESIAS_E2FMINUS_DN	27	0.568361	783	0.327	0.678695	0.317591	1061	0.2958	0.462972	0.333	0.621267	0.980993	1002	0.433962	0.818744
IGLESIAS_E2FMINUS_UP	407	-2.28121	1625	0.736	0.892373	0.250596	801	0.2188	0.458348	0.424	0.714605	1.01181	920	0.433852	0.804519
IL1_CORNEA_DN	235	-3.40636	1681	0.973	0.989171	0.432986	1377	0.4112	0.510155	0.942	1	0.843594	1306	0.678988	0.891902
IL1_CORNEA_UP	185	0.509234	817	0.366	0.712007	0.340648	1142	0.3168	0.468099	0.737	0.932544	0.779664	1421	0.803371	0.931819
IL10PATHWAY	33	0.667577	756	0.292	0.65069	0.392896	1278	0.3752	0.495036	0.509	0.77523	0.945517	1092	0.529293	0.819125
IL12PATHWAY	54	-0.617366	1259	0.758	0.900805	0.606682	1611	0.6094	0.643881	0.952	1	1.1589	585	0.27381	0.71597
IL17PATHWAY	38	-0.163477	1071	0.548	0.814301	0.504096	1499	0.5058	0.569933	0.792	0.958945	0.754321	1467	0.844156	0.935049
IL18PATHWAY	10	-1.14321	1433	0.84	0.940376	0.552935	1563	0.5668	0.609882	0.718	0.921505	0.742955	1481	0.751012	0.954823
IL1RPATHWAY	74	0.198198	938	0.441	0.75601	0.469679	1445	0.4626	0.542777	0.851	0.991316	0.814005	1360	0.781443	0.914945
IL22BPPATHWAY	38	-0.956539	1372	0.771	0.907429	0.463052	1431	0.461	0.541415	0.73	0.928359	0.998966	955	0.441118	0.798375
IL2PATHWAY	69	1.95574	347	0.035	0.314862	0.104154	143	0.1136	0.458348	0.02	0.10785	1.37273	270	0.125969	0.454984
IL2RBPATHWAY	125	-0.243581	1110	0.485	0.788548	0.320421	1074	0.298	0.463843	0.534	0.797649	1.08009	746	0.372659	0.777182
IL3PATHWAY	34	0.513061	814	0.308	0.663438	0.390336	1270	0.3818	0.498129	0.503	0.77523	1.2144	509	0.246493	0.627478
IL4PATHWAY	29	-0.456773	1199	0.644	0.860073	0.593826	1603	0.606	0.641299	0.901	1	0.621276	1621	0.880952	0.989144
IL5PATHWAY	21	-1.45519	1508	0.839	0.940376	0.570858	1584	0.5718	0.613705	0.804	0.966787	0.584369	1647	0.890173	0.990585
IL6_FIBRO_UP	103	0.013828	1003	0.421	0.737885	0.194693	551	0.169	0.458348	0.127	0.343507	0.829524	1332	0.745182	0.9067
IL6_SCAR_FIBRO_DN	26	0.703546	737	0.28	0.646284	0.308104	1031	0.293	0.461348	0.317	0.606039	1.10402	691	0.372361	0.765219
IL6_SCAR_FIBRO_UP	62	-1.28092	1472	0.773	0.907429	0.373591	1233	0.3604	0.488144	0.622	0.854656	1.07484	759	0.378486	0.787398
IL6PATHWAY	74	1.98032	333	0.085	0.413359	0.244599	778	0.2226	0.458348	0.253	0.518247	1.57247	97	0.0313725	0.248972
IL7PATHWAY	53	-1.47002	1513	0.807	0.920264	0.366228	1214	0.3382	0.478358	0.55	0.807967	0.848684	1295	0.650206	0.896715
INFLAMMATORY_RESPONSE_PATHWAY	74	-2.49132	1642	0.924	0.975852	0.614486	1617	0.6378	0.666419	0.988	1	1.04284	839	0.416842	0.791209
INFLAMPATHWAY	51	-1.84233	1583	0.956	0.984281	0.630332	1623	0.655	0.681457	0.964	1	0.802204	1387	0.706994	0.911267
INNEREAR_UP	87	-3.06364	1671	0.961	0.985509	0.602841	1607	0.6246	0.655857	0.983	1	0.642165	1602	0.902804	0.984428
INOS_ALL_DN	220	-1.67623	1557	0.808	0.920821	0.184129	505	0.17	0.458348	0.136	0.357753	0.770413	1438	0.741445	0.936235
INOS_ALL_UP	128	2.25677	267	0.144	0.534867	0.153776	357	0.1384	0.458348	0.072	0.246247	0.645306	1599	0.847656	0.970234
INOSITOL_METABOLISM	17	0.899777	673	0.243	0.613014	0.445825	1403	0.456	0.538905	0.579	0.832904	0.875034	1248	0.643369	0.862052
INOSITOL_PHOSPHATE_METABOLISM	65	-0.407537	1181	0.594	0.835681	0.34946	1161	0.321	0.470606	0.549	0.807901	1.03589	869	0.405088	0.779742
INSULIN_ADIP_INSENS_DN	64	2.28913	260	0.035	0.314862	0.252885	809	0.2368	0.458348	0.282	0.558097	1.738	32	0	0.138339
INSULIN_ADIP_INSENS_UP	60	1.05368	611	0.219	0.593947	0.336225	1120	0.3176	0.468099	0.514	0.777565	0.94767	1084	0.545627	0.820586
INSULIN_ADIP_SENS_DN	62	0.267874	910	0.339	0.682307	0.294332	983	0.254	0.458348	0.391	0.684952	0.937331	1119	0.545825	0.817851
INSULIN_ADIP_SENS_UP	39	0.292482	901	0.347	0.68934	0.373628	1234	0.3594	0.487841	0.538	0.802457	0.923244	1144	0.560606	0.827926
INSULIN_NIH3T3_UP	47	-0.383937	1167	0.611	0.844864	0.327015	1097	0.3118	0.466452	0.439	0.725002	0.796036	1396	0.696391	0.922886
INSULIN_SIGNALING	277	1.2716	553	0.193	0.576249	0.177714	463	0.1494	0.458348	0.11	0.322171	1.32307	328	0.0587156	0.51598
INSULINPATHWAY	65	0.410284	858	0.37	0.714247	0.266987	875	0.2292	0.458348	0.32	0.606801	1.37652	266	0.0627451	0.45188
INTEGRIN_MEDIATED_CELL_ADHESION_KEGG	299	-2.29711	1626	0.953	0.984281	0.407558	1323	0.3882	0.49871	0.956	1	0.705036	1544	0.908582	0.96586
INTEGRINPATHWAY	121	1.69172	426	0.081	0.413359	0.222434	689	0.2026	0.458348	0.187	0.427067	1.50584	142	0.0277778	0.309407
INTRINSICPATHWAY	50	-0.869075	1346	0.785	0.914764	0.538927	1543	0.5374	0.591225	0.9	1	1.00043	950	0.437037	0.800466
IONPATHWAY	16	-0.374157	1161	0.591	0.835681	0.511551	1512	0.5198	0.578402	0.708	0.916532	0.812676	1363	0.703557	0.913423
IRINOTECAN_PATHWAY_PHARMGKB	23	1.44271	501	0.079	0.413359	0.178969	471	0.1714	0.458348	0.073	0.247211	1.67455	47	0.00587084	0.478175
IRITANI_ADPROX_DN	165	-3.66485	1685	0.954	0.984281	0.444792	1399	0.4362	0.525638	0.956	1	0.474767	1686	0.976923	0.994416
IRITANI_ADPROX_LYMPH	349	-1.05945	1411	0.628	0.855066	0.201223	585	0.1696	0.458348	0.188	0.427347	0.915847	1164	0.628231	0.830941
IRITANI_ADPROX_UP	65	0.19755	939	0.445	0.758546	0.225134	705	0.2042	0.458348	0.226	0.486618	0.587709	1644	0.858252	0.980594
IRITANI_ADPROX_VASC	380	-1.63677	1548	0.684	0.878432	0.173415	453	0.1444	0.458348	0.076	0.25575	1.04558	832	0.394175	0.791876
IRS_KO_ADIP_DN	103	-1.6551	1550	0.877	0.955533	0.44483	1400	0.4322	0.523182	0.849	0.991316	0.98338	996	0.486598	0.818621
IRS_KO_ADIP_UP	63	-0.963685	1375	0.824	0.931841	0.552551	1561	0.561	0.607113	0.934	1	0.852657	1289	0.777336	0.883273
IRS1_KO_ADIP_DN	355	-1.41429	1498	0.921	0.973888	0.4225	1349	0.4056	0.508044	0.985	1	0.871538	1253	0.807775	0.881873
IRS1_KO_ADIP_UP	243	-0.195368	1087	0.55	0.815918	0.26621	870	0.2334	0.458348	0.455	0.736457	1.16735	569	0.192698	0.748163
JAIN_NEMO_DIFF	189	3.22219	115	0.031	0.308588	0.101443	133	0.1048	0.458348	0.005	0.040317	1.13644	627	0.240076	0.767454
JECHLINGER_EMT_DN	118	1.4459	499	0.146	0.534867	0.148213	325	0.1426	0.458348	0.063	0.229596	1.11345	672	0.259598	0.758664
JECHLINGER_EMT_UP	129	-1.04878	1405	0.697	0.879597	0.289075	967	0.2596	0.458567	0.42	0.710609	1.04357	837	0.386667	0.790938
JISON_SICKLE_CELL	88	1.81185	388	0.091	0.425322	0.077931	74	0.0946	0.458348	0.006	0.045618	1.51332	137	0.0269231	0.302978
JISON_SICKLECELL_DIFF	1013	4.90608	29	0.057	0.368374	0.072566	69	0.0842	0.458348	0	0	1.15951	582	0.186373	0.718405
JNK_DN	86	-0.41189	1182	0.586	0.835288	0.217771	669	0.192	0.458348	0.216	0.473666	0.806759	1381	0.742424	0.908931
JNK_UP	124	-0.180926	1080	0.559	0.821143	0.181658	485	0.1584	0.458348	0.107	0.315448	0.803802	1385	0.785847	0.910687
KAMMINGA_EZH2_TARGETS	80	1.75765	407	0.292	0.65069	0.079498	79	0.0948	0.458348	0.007	0.052119	1.15919	583	0.36965	0.757918
KANG_TERT_DN	269	-1.91892	1594	0.845	0.942213	0.428812	1366	0.4198	0.515655	0.973	1	0.907505	1182	0.562617	0.837506
KANG_TERT_UP	229	-0.993634	1383	0.746	0.896972	0.283611	943	0.2534	0.458348	0.53	0.795562	0.941991	1099	0.608696	0.822179
KANNAN_P53_DN	56	1.36797	519	0.191	0.576249	0.245093	781	0.2288	0.458348	0.262	0.532507	0.919461	1157	0.582692	0.846524
KANNAN_P53_UP	73	2.69608	183	0.028	0.30052	0.093015	103	0.1038	0.458348	0.01	0.065534	1.41135	222	0.0802348	0.421236
KENNY_WNT_DN	166	-0.122308	1057	0.57	0.827148	0.206733	619	0.1848	0.458348	0.202	0.447558	0.903022	1189	0.605058	0.843592
KENNY_WNT_UP	149	1.49398	483	0.194	0.576249	0.149523	330	0.1334	0.458348	0.065	0.233285	1.4923	151	0.0162933	0.724011
KERATAN_SULFATE_BIOSYNTHESIS	36	-0.247721	1112	0.528	0.806362	0.402638	1310	0.3818	0.498129	0.599	0.842834	1.20572	516	0.241164	0.726769
KERATINOCYTEPATHWAY	142	1.28252	550	0.233	0.603828	0.357595	1184	0.3216	0.470606	0.644	0.870382	0.963644	1049	0.490272	0.823406
KIM_TH_CELLS_DN	70	5.15269	23	0	0	0.138998	285	0.129	0.458348	0.052	0.205861	1.99908	5	0.00385357	0.0265415
KIM_TH_CELLS_UP	150	-0.877027	1349	0.714	0.886247	0.227736	716	0.1968	0.458348	0.202	0.447558	0.688359	1560	0.841046	0.973878
KLEIN_PEL_DN	148	-1.57127	1531	0.894	0.962051	0.431365	1373	0.411	0.510155	0.831	0.981514	0.724997	1508	0.947467	0.961723
KLEIN_PEL_UP	145	1.82792	387	0.154	0.544497	0.126282	226	0.1176	0.458348	0.033	0.14952	1.15803	587	0.283019	0.714348
KNUDSEN_PMNS_DN	733	0.741639	730	0.325	0.678108	0.179023	473	0.1562	0.458348	0.069	0.242623	1.0292	885	0.388309	0.78138
KNUDSEN_PMNS_UP	230	2.40355	235	0.032	0.308588	0.142346	298	0.129	0.458348	0.055	0.214013	1.43778	190	0.00738007	0.397559
KREBPATHWAY	15	-0.2126	1093	0.542	0.81229	0.377347	1241	0.3468	0.480602	0.355	0.646424	0.9792	1007	0.506744	0.817348
KREBS_TCA_CYCLE	65	1.0372	616	0.277	0.64408	0.214966	651	0.1864	0.458348	0.198	0.441831	0.999922	951	0.476673	0.800295
KRETZSCHMAR_IL6_DIFF	457	5.33951	19.5	0.008	0.167383	0.100946	132	0.1036	0.458348	0.005	0.040317	1.78229	18	0	0.133497
KUMAR_HOXA_DIFF	914	0.497633	821	0.382	0.717651	0.201823	586	0.1588	0.458348	0.178	0.417509	0.940144	1109	0.698113	0.816277
KUROKAWA_5FU_IFN_SENSITIVE_VS_RESISTANT_DN	103	3.35916	99	0.026	0.296953	0.215674	655	0.1944	0.458348	0.163	0.396307	1.07014	774	0.359833	0.775161
KUROKAWA_5FU_IFN_SENSITIVE_VS_RESISTANT_UP	13	-0.830762	1333	0.757	0.900805	0.368383	1219	0.3766	0.495036	0.333	0.621267	0.776793	1429	0.753036	0.929816
LAIRPATHWAY	38	0.127103	965	0.431	0.751224	0.473881	1453	0.4688	0.545282	0.747	0.937859	0.968229	1034	0.481203	0.809029
LAL_KO_3MO_UP	93	0.314582	892	0.336	0.682307	0.385573	1262	0.3746	0.495036	0.708	0.916532	0.922349	1149	0.59246	0.826293
LAL_KO_6MO_UP	150	-0.856266	1340	0.749	0.898159	0.409817	1330	0.39	0.49871	0.795	0.961266	0.825696	1335	0.749543	0.90592
LAMB_CYCLIN_D1_UP	30	-0.059282	1031	0.44	0.75601	0.271618	899	0.2342	0.458348	0.236	0.498455	0.974795	1018	0.506122	0.820855
LAMB_CYCLIN_D3_GLOCUS	30	-0.448239	1194	0.54	0.810465	0.318011	1064	0.2912	0.460885	0.334	0.621267	0.708476	1535	0.71673	0.944208
LDLPATHWAY	17	1.47017	490	0.13	0.511748	0.223857	699	0.232	0.458348	0.14	0.364118	1.31287	352	0.176806	0.519471
LE_MYELIN_DN	245	2.39719	236	0.059	0.368374	0.256996	832	0.2272	0.458348	0.412	0.705426	1.17132	565	0.224371	0.704019
LE_MYELIN_UP	267	-0.045498	1024	0.404	0.726506	0.15603	370	0.1468	0.458348	0.072	0.246247	1.01435	913	0.430642	0.796113
LEE_ACOX1_DN	141	3.34912	100	0.04	0.328222	0.205107	606	0.1748	0.458348	0.144	0.367547	1.07878	748	0.320151	0.777274
LEE_ACOX1_UP	143	-0.102137	1047	0.475	0.787272	0.274755	908	0.2492	0.458348	0.37	0.664323	1.16114	577	0.171484	0.719714
LEE_CIP_DN	136	3.49401	90	0.013	0.22076	0.163135	402	0.1366	0.458348	0.084	0.269551	0.991181	972	0.491228	0.816256
LEE_CIP_UP	152	1.7475	410	0.105	0.461484	0.226367	709	0.1954	0.458348	0.266	0.535986	1.09504	718	0.307203	0.77082
LEE_DENA_DN	135	0.881213	680	0.253	0.61719	0.251509	806	0.2272	0.458348	0.284	0.559341	1.24267	455	0.144869	0.719549
LEE_DENA_UP	157	-0.061734	1032	0.531	0.807369	0.200068	577	0.171	0.458348	0.183	0.421106	1.03786	855	0.39834	0.789166
LEE_E2F1_DN	134	0.802276	713	0.313	0.667046	0.237896	756	0.2044	0.458348	0.242	0.506715	1.27531	406	0.178082	0.731846
LEE_E2F1_UP	157	-1.48085	1516	0.902	0.964392	0.439012	1388	0.4294	0.522519	0.95	1	0.811316	1369	0.776786	0.912318
LEE_MYC_DN	138	1.9035	362	0.12	0.490352	0.247147	787	0.215	0.458348	0.272	0.547635	1.0301	883	0.429134	0.783288
LEE_MYC_E2F1_DN	127	1.52321	477	0.168	0.552202	0.247601	788	0.2142	0.458348	0.273	0.547635	1.13748	625	0.306043	0.770206
LEE_MYC_E2F1_UP	151	-2.96419	1668	0.985	0.994598	0.613257	1615	0.6282	0.659232	0.999	1	0.813136	1362	0.761905	0.914956
LEE_MYC_TGFA_DN	133	1.82979	386	0.138	0.524345	0.1859	514	0.1644	0.458348	0.115	0.328891	1.34654	298	0.0814196	0.736458
LEE_MYC_TGFA_UP	157	0.476072	830	0.343	0.685797	0.299025	997	0.2762	0.459916	0.591	0.841087	0.750038	1471	0.869023	0.936567
LEE_MYC_UP	138	-0.621779	1260	0.613	0.845642	0.353555	1172	0.3256	0.472896	0.639	0.866916	0.77839	1423	0.803468	0.93275
LEE_TCELLS1_UP	628	2.48002	215	0.167	0.552151	0.170752	435	0.1362	0.458348	0.063	0.229596	1.18047	555	0.158351	0.68943
LEE_TCELLS10_UP	628	2.48002	215	0.167	0.552151	0.17285	449	0.1494	0.458348	0.067	0.237823	1.18047	553	0.158351	0.693647
LEE_TCELLS2_UP	3426	2.24368	268	0.308	0.663438	0.191076	533	0.1672	0.458348	0.032	0.145536	1.06331	794	0.256214	0.781419
LEE_TCELLS3_UP	272	3.30095	105	0.204	0.581639	0.098299	125	0.1054	0.458348	0.003	0.027251	1.44361	185	0.12549	0.767249
LEE_TCELLS4_UP	215	0.145407	956	0.428	0.747129	0.19628	559	0.1714	0.458348	0.174	0.413594	1.35096	294	0.0433962	0.48174
LEE_TCELLS5_UP	55	0.196282	940	0.518	0.805255	0.37963	1247	0.3534	0.484868	0.591	0.841087	1.01931	903	0.445269	0.791842
LEE_TCELLS6_UP	62	0.248211	920	0.415	0.737173	0.368924	1221	0.3496	0.482784	0.612	0.846723	1.03809	854	0.402235	0.791219
LEE_TCELLS7_UP	37	-0.988216	1381	0.789	0.915306	0.556767	1572	0.5642	0.609408	0.862	0.993913	0.960916	1054	0.479371	0.810589
LEE_TCELLS8_UP	628	2.48002	215	0.167	0.552151	0.165778	414	0.1412	0.458348	0.052	0.205861	1.18047	554	0.158351	0.691532
LEE_TCELLS9_UP	96	-1.42634	1503	0.84	0.940376	0.408177	1325	0.396	0.502712	0.79	0.958388	0.876088	1245	0.6	0.860901
LEI_HOXC8_DN	43	-2.10072	1608	0.913	0.971703	0.431384	1374	0.4108	0.510155	0.662	0.883548	1.10357	694	0.38477	0.777474
LEI_HOXC8_UP	26	1.78681	401	0.049	0.358845	0.237521	754	0.2082	0.458348	0.179	0.417922	0.87754	1240	0.652015	0.860196
LEI_MYB_REGULATED_GENES	801	0.191568	942	0.402	0.726506	0.157739	379	0.1386	0.458348	0.027	0.128744	0.876569	1243	0.776119	0.88119
LEPTINPATHWAY	31	2.71892	179	0.036	0.314862	0.046285	16	0.0696	0.458348	0.003	0.027251	1.26697	415	0.19181	0.567885
LH_GRANULOSA_DN	267	-0.353926	1147.5	0.485	0.788548	0.275206	911	0.2488	0.458348	0.532	0.796607	0.973402	1022	0.457983	0.816541
LH_GRANULOSA_UP	257	2.82008	165	0.085	0.413359	0.108736	166	0.1108	0.458348	0.006	0.045618	1.05796	804	0.427451	0.781488
LI_FETAL_VS_WT_KIDNEY_DN	388	3.32054	101	0.212	0.585545	0.084425	87	0.0926	0.458348	0.001	0.009985	1.28428	396	0.226054	0.713313
LI_FETAL_VS_WT_KIDNEY_UP	550	-2.61862	1652	0.785	0.914764	0.305896	1024	0.2644	0.459688	0.744	0.936822	1.15065	604	0.259406	0.716274
LIAN_MYELOID_DIFF_GRANULE	55	-0.573473	1242	0.64	0.857301	0.479552	1460	0.4824	0.556143	0.822	0.976215	0.78101	1419	0.773128	0.932332
LIAN_MYELOID_DIFF_RECEPTORS	72	0.583843	777	0.3	0.654438	0.314908	1051	0.297	0.463565	0.466	0.742914	0.742795	1483	0.816092	0.953949
LIAN_MYELOID_DIFF_TF	102	3.45164	96	0	0	0.084821	89	0.0994	0.458348	0.008	0.055711	0.845909	1302	0.658586	0.895646
LIMONENE_AND_PINENE_DEGRADATION	24	-1.22254	1458	0.903	0.964392	0.711638	1658	0.744	0.756897	0.953	1	0.721324	1513	0.845691	0.944887
LIN_WNT_UP	146	-0.15055	1064	0.399	0.726506	0.259715	840	0.2494	0.458348	0.308	0.593759	1.11697	666	0.388309	0.773762
LINDSTEDT_DEND_8H_VS_48H_DN	183	-0.106463	1050	0.47	0.784588	0.215722	656	0.1894	0.458348	0.226	0.486618	1.31189	354	0.0572519	0.520007
LINDSTEDT_DEND_8H_VS_48H_UP	161	-1.86179	1585	0.925	0.976251	0.410657	1332	0.3874	0.49871	0.906	1	0.663815	1582	0.951172	0.984743
LINDSTEDT_DEND_DN	186	-0.587106	1248	0.697	0.879597	0.256303	828	0.2298	0.458348	0.407	0.699388	0.752568	1470	0.819392	0.947172
LINDSTEDT_DEND_UP	124	2.37782	245	0.053	0.368374	0.117085	198	0.1158	0.458348	0.025	0.123363	1.20621	515	0.1917	0.645444
LIZUKA_G1_GR_G2	33	-0.656949	1273	0.726	0.888986	0.604988	1610	0.6328	0.662009	0.913	1	1.09036	728	0.370588	0.767646
LIZUKA_G1_SM_G2	81	1.2487	557	0.209	0.581639	0.062319	46	0.0824	0.458348	0.005	0.040317	1.37615	267	0.0540541	0.702641
LIZUKA_G2_GR_G3	96	-0.498959	1216	0.714	0.886247	0.36568	1213	0.3434	0.479398	0.666	0.886231	0.984198	994	0.543388	0.799846
LIZUKA_G2_SM_G3	19	0.456346	836	0.326	0.678108	0.265899	868	0.2442	0.458348	0.203	0.44937	1.10565	687	0.36255	0.764001
LIZUKA_L0_GR_L1	46	-0.82954	1332	0.736	0.892373	0.460893	1427	0.4652	0.54371	0.785	0.954277	1.03947	850	0.396484	0.79221
LIZUKA_L0_SM_L1	52	-0.308236	1128	0.531	0.807369	0.42306	1351	0.4012	0.5059	0.697	0.909586	1.36816	273	0.108108	0.460322
LIZUKA_L1_GR_G1	50	2.79201	169	0.075	0.406232	0.138051	282	0.1356	0.458348	0.048	0.192945	1.57196	99	0.01	0.243724
LIZUKA_L1_SM_G1	32	-2.04529	1604	0.918	0.973661	0.558348	1574	0.5668	0.609882	0.855	0.992867	0.66914	1576	0.91841	0.959996
LONGEVITYPATHWAY	51	2.24349	269	0.053	0.368374	0.099984	129	0.1028	0.458348	0.016	0.091841	1.57477	95	0.0234834	0.250867
LOTEM_LEUKEMIA_UP	61	0.509904	816	0.426	0.745097	0.186891	518	0.2026	0.458348	0.126	0.341197	1.02485	891	0.430998	0.795173
LU_IL4BCELL	180	-1.24839	1461	0.809	0.9214	0.372672	1230	0.3514	0.48381	0.833	0.981831	1.09867	706	0.317164	0.765311
LVAD_HEARTFAILURE_DN	100	-0.45556	1198	0.548	0.814301	0.270049	891	0.2334	0.458348	0.348	0.638232	0.990372	975	0.493927	0.816219
LVAD_HEARTFAILURE_UP	277	1.63926	443	0.241	0.613014	0.116657	196	0.1038	0.458348	0.013	0.07872	1.35019	295	0.14914	0.481288
LYMPHOCYTEPATHWAY	42	-0.086673	1041	0.456	0.767153	0.280894	932	0.2616	0.459122	0.3	0.584402	1.10484	689	0.382784	0.764514
LYSINE_BIOSYNTHESIS	10	-0.151747	1067	0.434	0.753587	0.23597	746	0.1932	0.458348	0.122	0.338667	0.911903	1175	0.634387	0.847615
LYSINE_DEGRADATION	62	-0.025917	1017	0.487	0.78858	0.399223	1296	0.3842	0.49871	0.667	0.886882	0.756777	1461	0.876228	0.938908
MA_ATRA_EMP_DN	62	0.855915	693	0.236	0.609385	0.215477	653	0.1844	0.458348	0.199	0.443617	1.33023	312	0.0554493	0.51735
MA_ATRA_EMP_UP	103	0.932556	657	0.233	0.603828	0.30165	1005	0.2838	0.459926	0.465	0.742914	0.893053	1203	0.588119	0.853204
MAGRANGEAS_MULTIPLE_MYELOMA_IGG_VS_IGA_DN	32	-0.906055	1357.5	0.723	0.888433	0.408373	1326	0.389	0.49871	0.543	0.805984	1.23655	471	0.178138	0.707622
MAGRANGEAS_MULTIPLE_MYELOMA_IGG_VS_IGA_UP	32	-0.906055	1357.5	0.723	0.888433	0.400665	1301	0.3712	0.49465	0.528	0.794577	1.23655	472	0.178138	0.703734
MAGRANGEAS_MULTIPLE_MYELOMA_IGL_VS_IGK_DN	82	-1.12662	1430	0.797	0.916771	0.310343	1035	0.299	0.464315	0.477	0.751522	0.643462	1601	0.97137	0.984476
MAGRANGEAS_MULTIPLE_MYELOMA_IGL_VS_IGK_UP	44	2.00879	326	0.05	0.361178	0.18435	506	0.1814	0.458348	0.104	0.309747	1.42542	210	0.0728051	0.702021
MALATEXPATHWAY	17	-0.038824	1022	0.495	0.791658	0.320392	1073	0.283	0.459926	0.306	0.592855	0.932271	1122	0.547758	0.825577
MAMMARY_DEV_UP	147	0.780149	720	0.296	0.652242	0.23663	750	0.2056	0.458348	0.24	0.50455	1.26023	426	0.138996	0.578691
MANALO_HYPOXIA_DN	211	3.10581	133	0.178	0.556567	0.132772	253	0.1248	0.458348	0.032	0.145536	1.53253	126	0.0944123	0.696148
MANALO_HYPOXIA_UP	305	7.32753	11	0.001	0.031712	0.052756	30	0.0834	0.458348	0	0	1.88027	7	0.00373832	0.092916
MAPK_CASCADE	86	0.399693	860	0.334	0.682307	0.448577	1408	0.4468	0.53324	0.851	0.991316	1.55339	112	0.0154143	0.25693
MAPKKK_CASCADE	26	-0.695975	1283	0.675	0.875552	0.542369	1547	0.5376	0.591225	0.82	0.975885	0.783932	1414	0.729679	0.92849
MAPKPATHWAY	259	-0.674063	1276	0.686	0.878432	0.465656	1439	0.4494	0.535273	0.99	1	1.24387	454	0.109731	0.600616
MARCINIAK_CHOP_DIFF	47	1.80221	393	0.081	0.413359	0.253126	811	0.2148	0.458348	0.236	0.498455	1.22627	495	0.146091	0.609869
MARSHALL_SPLEEN_BAL	40	-1.4821	1517	0.887	0.959964	0.523386	1528	0.5348	0.589676	0.821	0.976215	0.549516	1660	0.963107	0.995214
MARTINELLI_IFNS_DIFF	37	0.822725	703	0.274	0.641493	0.260794	844	0.2336	0.458348	0.25	0.514979	1.07265	766	0.361905	0.780287
MATRIX_METALLOPROTEINASES	62	-1.38888	1494	0.844	0.942028	0.517703	1519	0.5186	0.577445	0.891	1	0.939896	1110	0.556769	0.834449
MATSUDA_VALPHAINKT_DIFF	1176	-0.586877	1247	0.559	0.821143	0.232461	734	0.1952	0.458348	0.355	0.646424	0.928154	1134	0.709559	0.823364
MCALPAINPATHWAY	88	1.49581	482	0.155	0.547078	0.34114	1145	0.3272	0.473596	0.599	0.842834	0.870824	1256	0.633663	0.866125
MEF2DPATHWAY	81	0.191478	943	0.421	0.737885	0.43213	1375	0.4162	0.51335	0.791	0.958388	1.31588	345	0.101695	0.518095
MENSE_HYPOXIA_APOPTOSIS_GENES	38	7.33342	10	0	0	0.05332	31	0.0858	0.458348	0	0	1.75078	26	0.0136719	0.142768
MENSE_HYPOXIA_DN	14	4.85085	31	0	0	0.00102	1	0.0538	0.458348	0	0	2.05696	4	0	0.0140078
MENSE_HYPOXIA_TRANSPORTER_GENES	196	8.33396	7	0.003	0.091882	0.061066	42	0.0834	0.458348	0	0	1.86536	11	0.00194932	0.072559
MENSE_HYPOXIA_UP	342	29.8932	1	0	0	0.04825	19	0.0736	0.458348	0	0	2.07189	2	0	0.0184486
MENSSEN_MYC_UP	90	1.26672	554	0.251	0.61719	0.123395	217	0.1296	0.458348	0.034	0.15303	1.04814	826	0.436538	0.79052
METASTASIS_ADENOCARC_DN	106	-0.284298	1122	0.536	0.809391	0.164247	407	0.1706	0.458348	0.085	0.269948	1.02215	897	0.475836	0.795996
METASTASIS_ADENOCARC_UP	30	0.762574	723	0.233	0.603828	0.259503	839	0.233	0.458348	0.217	0.473666	0.963496	1051	0.494647	0.82199
METHANE_METABOLISM	29	-1.32017	1480	0.82	0.930981	0.748942	1675	0.7744	0.782198	0.983	1	1.16357	575	0.287879	0.714537
METHIONINE_METABOLISM	27	0.333235	882	0.398	0.726299	0.317949	1063	0.29	0.460367	0.334	0.621267	1.07389	763	0.358382	0.782659
METHIONINEPATHWAY	11	1.42527	506	0.169	0.554362	0.364814	1210	0.3446	0.479398	0.323	0.607967	0.880351	1233	0.620309	0.860295
METHOTREXATE_PROBCELL_DN	32	3.25349	112	0.014	0.221717	0.084835	90	0.1012	0.458348	0.014	0.082912	1.63067	62	0.0197628	0.241262
METHOTREXATE_PROBCELL_UP	59	1.40303	512	0.12	0.490352	0.206697	618	0.1862	0.458348	0.178	0.417509	1.38668	250	0.0960145	0.44694
METPATHWAY	147	1.39189	514	0.127	0.505352	0.33118	1107	0.2944	0.461633	0.578	0.832149	1.77991	19	0.00189394	0.128965
MIDDLEAGE_DN	27	1.60064	453	0.165	0.552151	0.168931	428	0.1446	0.458348	0.072	0.246247	1.47212	168	0.116505	0.678037
MIDDLEAGE_UP	23	-1.02972	1398	0.767	0.907069	0.687724	1654	0.7248	0.740468	0.936	1	1.37196	271	0.113244	0.454805
MITOCHONDRIA	937	0.621901	768	0.377	0.716943	0.155445	366	0.1344	0.458348	0.024	0.119187	0.83851	1318	0.603922	0.897293
MITOCHONDRIAL_FATTY_ACID_BETAOXIDATION	39	0.611263	771	0.342	0.685412	0.273241	907	0.2522	0.458348	0.288	0.565038	1.15981	580	0.346008	0.759112
MITOCHONDRIAPATHWAY	54	1.96158	344	0.043	0.33271	0.083653	85	0.0974	0.458348	0.009	0.059865	1.65135	56	0.00378788	0.481368
MITRPATHWAY	29	0.000212	1007	0.489	0.78858	0.485473	1469	0.4882	0.560923	0.712	0.919727	0.971182	1028	0.488142	0.80706
MKK6EE_UP	29	-2.16379	1614	0.889	0.960261	0.28638	953	0.2676	0.459688	0.279	0.552978	0.631594	1612	0.879346	0.971936
MMC_RES_XENOGRAFTS_UP	20	-1.04867	1404	0.88	0.955957	0.476745	1459	0.4874	0.560764	0.632	0.863298	1.10952	678	0.292181	0.776777
MMS_HUMAN_LYMPH_HIGH_24HRS_DN	41	0.668923	753	0.305	0.660104	0.401687	1305	0.3838	0.49871	0.596	0.842781	1.07464	761	0.416667	0.783012
MMS_HUMAN_LYMPH_HIGH_24HRS_UP	43	0.556212	789	0.311	0.6641	0.2244	703	0.1966	0.458348	0.179	0.417922	0.865719	1264	0.771717	0.886277
MMS_HUMAN_LYMPH_LOW_4HRS_DN	53	0.861597	690	0.338	0.682307	0.234209	740	0.2146	0.458348	0.197	0.439622	0.946945	1088	0.526205	0.819758
MMS_MOUSE_LYMPH_HIGH_24HRS_UP	82	-0.434535	1190	0.654	0.866912	0.369254	1222	0.3432	0.479398	0.661	0.882894	0.945142	1094	0.51068	0.817427
MMS_MOUSE_LYMPH_HIGH_4HRS_UP	107	1.62491	447	0.234	0.605748	0.142308	297	0.1336	0.458348	0.052	0.205861	1.23562	475	0.183158	0.603515
MONOAMINE_GPCRS	63	-0.92646	1368	0.773	0.907429	0.640413	1629	0.6418	0.669361	0.984	1	0.630016	1613	0.932234	0.98784
MONOCYTEPATHWAY	45	-0.319628	1133	0.527	0.805506	0.348098	1158	0.3412	0.479398	0.469	0.745198	1.03837	853	0.432482	0.79201
MOOTHA_VOXPHOS	168	-1.19124	1448	0.533	0.807624	0.107714	162	0.1182	0.458348	0.012	0.07601	0.535193	1668	0.875	0.9892
MOREAUX_TACI_BAFF_DN	16	1.53914	472	0.154	0.544497	0.236148	747	0.2292	0.458348	0.159	0.391755	0.98916	978	0.508806	0.817396
MOREAUX_TACI_BAFF_UP	17	-0.173363	1077	0.608	0.844771	0.434214	1379	0.4332	0.523644	0.554	0.80976	0.91299	1172	0.567251	0.848511
MOREAUX_TACI_HI_IN_BMPC	317	-2.27369	1623	0.934	0.977261	0.371643	1227	0.3438	0.479398	0.889	1	0.714183	1520	0.887417	0.946172
MOREAUX_TACI_HI_IN_PPC_UP	179	1.79132	397	0.201	0.576861	0.102639	140	0.1058	0.458348	0.005	0.040317	0.920624	1153	0.511194	0.847187
MOREAUX_TACI_HI_VS_LOW_DN	501	3.17293	124	0.174	0.555597	0.134188	261	0.127	0.458348	0.019	0.104131	1.01391	916	0.458647	0.793092
MOREAUX_TACI_HI_VS_LOW_UP	1234	-3.69461	1686	0.938	0.979893	0.34072	1144	0.3104	0.466079	0.962	1	0.888968	1215	0.602198	0.879261
MOREAUX_TACI_XG_13_DN	53	0.522147	808	0.326	0.678108	0.262137	851	0.2332	0.458348	0.256	0.521762	1.05963	799	0.400786	0.786558
MOREAUX_TACI_XG_13_UP	33	0.594398	774	0.311	0.6641	0.414633	1338	0.3956	0.502581	0.559	0.81391	1.20198	519	0.273453	0.728229
MOUSE_TISSUE_KIDNEY	29	0.015364	1002	0.532	0.8075	0.509842	1508	0.5162	0.576288	0.759	0.94326	0.777617	1427	0.773663	0.93
MOUSE_TISSUE_TESTIS	75	0.049707	993	0.421	0.737885	0.357565	1182	0.337	0.478309	0.597	0.842781	1.16368	574	0.262477	0.716307
MPRPATHWAY	82	-0.59669	1253	0.666	0.871673	0.437064	1385	0.4228	0.518098	0.8	0.964651	0.650698	1592	0.9375	0.986269
MRNA_BINDING_ACTIVITY	25	0.865313	688	0.243	0.613014	0.217633	668	0.1932	0.458348	0.131	0.350223	1.03277	873	0.449505	0.791477
MRNA_PROCESSING	139	2.63329	199	0.079	0.413359	0.113407	184	0.119	0.458348	0.022	0.114874	1.32386	324	0.143701	0.745084
MRNA_PROCESSING_REACTOME	334	1.52887	476	0.268	0.638237	0.146658	318	0.1408	0.458348	0.046	0.187746	1.20627	514	0.225207	0.72834
MRNA_SPLICING	141	3.21726	119	0.087	0.41453	0.083765	86	0.092	0.458348	0.008	0.055711	1.24069	462	0.222004	0.70958
MRPPATHWAY	16	-1.08245	1421	0.738	0.892982	0.683557	1653	0.6956	0.714502	0.934	1	0.539241	1667	0.960707	0.994437
MSPPATHWAY	11	-0.597173	1254	0.686	0.878432	0.366441	1215	0.3428	0.479398	0.327	0.614011	0.625248	1617	0.920477	0.988744
MTA3PATHWAY	36	1.09675	595	0.091	0.425322	0.261587	848	0.2422	0.458348	0.251	0.51564	0.788072	1408	0.794007	0.925039
MTORPATHWAY	79	0.977929	642	0.269	0.638237	0.200936	582	0.171	0.458348	0.164	0.397108	1.19849	527	0.154008	0.656006
MTX_RES_XENOGRAFTS_UP	20	1.26592	555	0.069	0.398122	0.209536	632	0.2022	0.458348	0.116	0.328891	0.93562	1121	0.541667	0.819157
MUNSHI_MM_UP	180	1.78705	400	0.137	0.522759	0.150104	334	0.1522	0.458348	0.063	0.229596	0.807958	1375	0.710728	0.913536
MUNSHI_MM_VS_PCS_DN	39	3.25988	109	0.012	0.22076	0.153455	352	0.1568	0.458348	0.062	0.229596	1.05704	806	0.356855	0.788956
MUNSHI_MM_VS_PCS_UP	225	1.75426	408	0.144	0.534867	0.160022	386	0.1518	0.458348	0.084	0.269551	0.835131	1322	0.713483	0.898824
MUSCLE_MYOSIN	30	0.44835	843	0.294	0.652242	0.392924	1279	0.3888	0.49871	0.509	0.77523	0.788135	1407	0.724199	0.926083
Myc	248	3.48363	91	0.113	0.473068	0.167787	424	0.148	0.458348	0.1	0.306947	1.34797	297	0.190476	0.738299
MYC_TARGETS	111	0.372537	867	0.37	0.714247	0.160866	392	0.1376	0.458348	0.081	0.264008	0.938734	1115	0.599598	0.831768
MYOD_BRG1_UP	55	0.501073	820	0.338	0.682307	0.331026	1105	0.332	0.476005	0.449	0.731201	0.931545	1125	0.570896	0.824671
MYOD_NIH3T3_DN	176	-0.320706	1134	0.517	0.805191	0.313551	1048	0.297	0.463565	0.65	0.87464	0.984536	992	0.448819	0.801747
MYOD_NIH3T3_UP	229	0.966209	646	0.158	0.547165	0.203936	598	0.1846	0.458348	0.194	0.43393	0.930325	1128	0.595903	0.824922
MYOSINPATHWAY	63	-1.45609	1509	0.86	0.947274	0.535237	1540	0.5422	0.595513	0.909	1	0.77013	1439	0.732673	0.935564
N_GLYCAN_BIOSYNTHESIS	56	0.114686	973	0.38	0.716943	0.17493	456	0.1658	0.458348	0.103	0.309747	1.14753	609	0.291165	0.763116
N_GLYCAN_DEGRADATION	30	0.805788	712	0.193	0.576249	0.120859	208	0.1272	0.458348	0.035	0.155994	0.915631	1166	0.570896	0.82896
NAB_LUNG_DN	135	1.11609	592	0.123	0.495924	0.218204	672	0.1836	0.458348	0.17	0.407398	1.1394	622	0.222944	0.770616
NAB_LUNG_UP	63	-1.0556	1409	0.762	0.903061	0.356723	1180	0.3448	0.479398	0.571	0.82586	1.12816	642	0.329412	0.744868
NADLER_OBESITY_DN	76	-0.772358	1311	0.681	0.878432	0.421658	1346	0.4202	0.515655	0.767	0.948321	1.11703	665	0.362035	0.753795
NADLER_OBESITY_HYPERGLYCEMIA	96	-0.031095	1020	0.473	0.785787	0.324673	1091	0.2866	0.460367	0.544	0.805984	0.756539	1462	0.884298	0.937732
NADLER_OBESITY_UP	124	-0.440262	1192	0.545	0.814301	0.431043	1372	0.4104	0.510155	0.828	0.979984	0.897984	1195	0.621269	0.848699
NAKAJIMA_MCS_UP	174	-0.225687	1101	0.553	0.816927	0.198038	570	0.177	0.458348	0.178	0.417509	0.728753	1503	0.866055	0.960261
NAKAJIMA_MCSMBP_EOS	55	-0.167894	1074	0.588	0.835681	0.324278	1090	0.303	0.465518	0.432	0.720741	0.817233	1352	0.770398	0.911042
NAKAJIMA_MCSMBP_MAST	94	-0.745621	1301	0.611	0.844864	0.567409	1582	0.5858	0.623812	0.963	1	0.706035	1539	0.889513	0.967973
NDKDYNAMINPATHWAY	73	-0.513724	1220	0.682	0.878432	0.426524	1363	0.4104	0.510155	0.774	0.950415	1.20151	520	0.145221	0.6575
NELSON_ANDROGEN_DN	45	0.561082	787	0.32	0.675191	0.071967	68	0.0972	0.458348	0.006	0.045618	1.267	414	0.162272	0.741697
NELSON_ANDROGEN_UP	207	2.95737	145	0.105	0.461484	0.210765	637	0.1842	0.458348	0.213	0.468024	1.59316	84	0.0394477	0.238795
NEMETH_TNF_DN	100	1.35365	523	0.2	0.576861	0.143947	306	0.1258	0.458348	0.056	0.214013	0.922415	1148	0.586826	0.8485
NEMETH_TNF_UP	235	4.618	34	0	0	0.153034	346	0.1444	0.458348	0.07	0.242623	1.6863	42	0.00184162	0.194186
NEUROTRANSMITTERSPATHWAY	11	1.66882	432	0.059	0.368374	0.389027	1268	0.3826	0.498405	0.38	0.674977	0.991128	973	0.49703	0.800831
NEUTROPHILPATHWAY	31	0.354339	874	0.342	0.685412	0.182373	492	0.1768	0.458348	0.086	0.272382	0.909613	1180	0.569597	0.835142
NF90_DN	112	-0.993466	1382	0.756	0.900805	0.463397	1432	0.4532	0.537429	0.879	1	0.690701	1558	0.947917	0.947608
NF90_UP	54	0.538424	801	0.384	0.718377	0.157121	375	0.1432	0.458348	0.067	0.237823	0.824489	1337	0.713178	0.905777
NFATPATHWAY	168	-0.115269	1054	0.556	0.818661	0.327001	1096	0.288	0.460367	0.698	0.910059	1.38514	254	0.0194175	0.446001
NFKBPATHWAY	50	0.687679	746	0.275	0.64215	0.291579	974	0.2552	0.458348	0.334	0.621267	1.40313	232	0.076	0.729942
NGFPATHWAY	57	1.56323	462	0.085	0.413359	0.250988	802	0.2316	0.458348	0.277	0.552059	1.3543	287	0.0618956	0.481978
NGUYEN_KERATO_DN	274	1.00805	630	0.278	0.64408	0.177805	464	0.1562	0.458348	0.11	0.322171	1.36499	276	0.0332103	0.462278
NGUYEN_KERATO_UP	79	-0.352846	1145	0.479	0.787272	0.094278	106	0.102	0.458348	0.014	0.082912	1.19453	529	0.225549	0.743116
NI2_LUNG_DN	69	1.25562	556	0.12	0.490352	0.11066	173	0.1162	0.458348	0.023	0.116652	1.25214	436	0.110687	0.594219
NI2_MOUSE_DN	132	-1.19745	1450	0.879	0.955533	0.391389	1273	0.3682	0.492941	0.746	0.937859	0.839048	1317	0.807775	0.897873
NI2_MOUSE_UP	99	1.68212	428	0.158	0.547165	0.212339	640	0.2028	0.458348	0.159	0.391755	1.50226	144	0.0319549	0.311943
NICK_RHAPC_UP	130	0.884144	677	0.257	0.625244	0.10693	155	0.1044	0.458348	0.019	0.104131	1.25702	430	0.0882957	0.734982
NICOTINATE_AND_NICOTINAMIDE_METABOLISM	39	-0.221497	1098	0.599	0.836509	0.362777	1204	0.3578	0.487841	0.508	0.77523	0.735772	1496	0.874747	0.941479
NING_COPD_DN	346	2.28062	263	0.128	0.506942	0.16746	422	0.1566	0.458348	0.093	0.288913	1.15967	581	0.303142	0.720028
NING_COPD_UP	411	-0.790602	1318	0.552	0.816927	0.203397	596	0.1746	0.458348	0.18	0.417922	1.04167	842	0.413306	0.789994
NITROGEN_METABOLISM	52	1.62333	448	0.185	0.57397	0.301461	1004	0.2922	0.461348	0.363	0.655543	1.57502	94	0.0247148	0.253955
NKCELLSPATHWAY	49	-0.245936	1111	0.53	0.807348	0.547035	1554	0.5684	0.610655	0.907	1	1.42809	207	0.109405	0.402605
NKTPATHWAY	50	-0.92613	1366	0.742	0.894703	0.552213	1559	0.5544	0.603656	0.91	1	0.874065	1249	0.650183	0.862904
NO1PATHWAY	81	1.543	470	0.123	0.495924	0.153693	356	0.1592	0.458348	0.067	0.237823	1.00292	940	0.431452	0.805866
NO2IL12PATHWAY	22	0.909062	671	0.245	0.613014	0.469168	1444	0.4656	0.543802	0.623	0.855382	1.35158	292	0.154286	0.482268
NOS1PATHWAY	80	0.949189	653	0.2	0.576861	0.292296	977	0.2676	0.459688	0.428	0.720381	1.30136	372	0.109848	0.525605
NOTCHPATHWAY	16	1.06368	607	0.135	0.519725	0.300852	1001	0.2784	0.459926	0.274	0.548212	0.975	1016	0.510397	0.804755
NOUZOVA_CPG_H4_UP	303	3.94556	60	0.008	0.167383	0.143456	303	0.1308	0.458348	0.042	0.176138	1.0784	750	0.311688	0.789981
NOUZOVA_CPG_METHLTD	168	-0.587323	1249	0.574	0.829481	0.251097	803	0.2182	0.458348	0.386	0.680193	0.860668	1279	0.645621	0.886986
NOVA2_KO_SPLICING	162	-1.57945	1534	0.778	0.910233	0.304558	1015	0.258	0.45851	0.618	0.853258	0.907592	1181	0.556191	0.838495
NTHIPATHWAY	54	0.048795	994	0.446	0.759535	0.508806	1506	0.504	0.568662	0.873	0.998708	1.09884	705	0.31758	0.778205
NUCLEAR_RECEPTORS	140	1.0091	628	0.171	0.554362	0.266766	873	0.2542	0.458348	0.336	0.623097	1.0202	901	0.430862	0.798205
NUCLEOTIDE_GPCRS	18	-0.545749	1233	0.702	0.882098	0.468015	1440	0.4564	0.539002	0.621	0.854656	0.931611	1124	0.578495	0.842954
NUCLEOTIDE_METABOLISM	23	-0.514447	1221	0.537	0.809525	0.17907	474	0.1574	0.458348	0.073	0.247211	0.723113	1510	0.753479	0.944172
NUCLEOTIDE_SUGARS_METABOLISM	11	0.123637	967	0.436	0.754063	0.629828	1622	0.6372	0.666203	0.839	0.985555	0.68654	1561	0.886719	0.974749
NUMATA_G_CSF_DIFF	64	2.39075	239	0.027	0.298889	0.178747	470	0.1572	0.458348	0.112	0.326699	0.958742	1062	0.512974	0.825749
NUTT_GBN_VS_AO_DN	21	0.417287	855	0.334	0.682307	0.359074	1192	0.3154	0.467664	0.388	0.68238	0.764576	1448	0.845833	0.936542
NUTT_GBN_VS_AO_UP	21	-2.05403	1605	0.964	0.985509	0.651151	1635	0.6852	0.705096	0.908	1	0.951978	1079	0.507968	0.827643
O_GLYCAN_BIOSYNTHESIS	46	-1.06168	1412	0.751	0.899902	0.434748	1380	0.4256	0.520401	0.722	0.921505	0.625617	1616	0.906504	0.973032
O6BG_RESIST_MEDULLOBLASTOMA_DN	155	1.85224	377	0.133	0.519153	0.096603	113	0.1004	0.458348	0.005	0.040317	1.45505	182	0.0268714	0.720207
O6BG_RESIST_MEDULLOBLASTOMA_UP	60	-0.800226	1321	0.661	0.867588	0.402506	1308	0.3804	0.497975	0.677	0.894199	0.989971	976	0.500982	0.800993
OKUMURA_MC_LPS	563	0.781901	719	0.37	0.714247	0.232542	736	0.2152	0.458348	0.341	0.629333	1.00536	932	0.447639	0.807144
OLD_FIBRO_DN	519	-0.638296	1265	0.686	0.878432	0.269337	885	0.2418	0.458348	0.56	0.81391	1.21082	511	0.125506	0.7208
OLD_FIBRO_UP	158	1.42333	507	0.252	0.61719	0.21358	643	0.1796	0.458348	0.22	0.477363	1.00469	934	0.447826	0.80575
OLDAGE_DN	99	2.80367	168	0.113	0.473068	0.111297	174	0.112	0.458348	0.022	0.114874	1.30638	360	0.210117	0.704764
OLDONLY_FIBRO_DN	218	-0.01687	1014	0.51	0.802081	0.248726	789	0.2196	0.458348	0.379	0.674603	1.06412	791	0.365112	0.783867
OLDONLY_FIBRO_UP	90	0.866741	686	0.324	0.678108	0.194137	549	0.1754	0.458348	0.156	0.388633	1.05154	820	0.412548	0.785484
OLDWERNER_FIBRO_DN	301	-0.822102	1326	0.772	0.907429	0.334034	1113	0.3176	0.468099	0.774	0.950415	1.23383	478	0.102564	0.701449
OLDWERNER_FIBRO_UP	68	1.17088	578	0.205	0.581639	0.26506	866	0.2364	0.458348	0.313	0.59912	1.21609	507	0.207039	0.624574
ONE_CARBON_POOL_BY_FOLATE	42	2.01232	324	0.064	0.38674	0.151325	341	0.1422	0.458348	0.059	0.221798	1.13024	638	0.33526	0.774216
OSAWA_TNFA_HEPATOCYTE_UP	30	0.660587	757	0.231	0.603828	0.205275	607	0.1938	0.458348	0.121	0.337508	0.917215	1161	0.565863	0.829269
OVARIAN_INFERTILITY_GENES	62	-0.975617	1377	0.853	0.945177	0.311332	1042	0.277	0.459916	0.436	0.725002	1.08333	743	0.342105	0.778628
OXIDATIVE_PHOSPHORYLATION	125	0.975585	643	0.292	0.65069	0.098258	123	0.1006	0.458348	0.013	0.07872	0.912029	1174	0.550781	0.834697
OXSTRESS_BREASTCA_DN	22	0.041176	995	0.514	0.805191	0.135421	272	0.1284	0.458348	0.027	0.128744	1.3841	256	0.116981	0.703381
OXSTRESS_BREASTCA_UP	71	1.84789	381	0.091	0.425322	0.141454	295	0.1344	0.458348	0.055	0.214013	1.03719	860	0.395112	0.788728
OXSTRESS_RPE_H2O2HNE_DN	79	-0.467973	1205	0.481	0.787272	0.200009	575	0.1786	0.458348	0.158	0.390771	1.14201	617	0.293139	0.771033
OXSTRESS_RPE_H2O2TBH_DN	82	0.520087	810	0.296	0.652242	0.062049	44	0.0814	0.458348	0.005	0.040317	0.820134	1346	0.707424	0.916262
OXSTRESS_RPE_HNETBH_DN	168	-0.569597	1239	0.661	0.867588	0.38072	1248	0.3548	0.485726	0.852	0.991316	0.95976	1058	0.594393	0.810784
OXSTRESS_RPETHREE_DN	97	1.14915	581	0.186	0.574956	0.231053	727	0.2052	0.458348	0.217	0.473666	1.06862	777	0.389433	0.787823
OXSTRESS_RPETWO_DN	327	-0.329591	1138	0.488	0.78858	0.178641	468	0.1524	0.458348	0.111	0.324441	0.851932	1292	0.712446	0.893314
P21_ANY_DN	79	-0.364143	1155	0.525	0.805506	0.084687	88	0.1036	0.458348	0.01	0.065534	1.43226	198	0.136276	0.74017
P21_ANY_UP	31	0.547395	798	0.263	0.633343	0.362264	1202	0.3214	0.470606	0.441	0.727487	0.830637	1330	0.716797	0.901541
P21_EARLY_DN	19	0.443692	844	0.338	0.682307	0.223354	694	0.1976	0.458348	0.14	0.364118	1.71173	36	0.0212766	0.497146
P21_MIDDLE_DN	35	-0.406666	1179	0.523	0.805506	0.392161	1277	0.3686	0.492941	0.508	0.77523	1.15437	592	0.414914	0.760366
P21_P53_ANY_DN	107	0.731799	732	0.372	0.715957	0.164659	408	0.1534	0.458348	0.085	0.269948	0.715571	1518	0.729367	0.947544
P21_P53_EARLY_DN	23	-0.691899	1282	0.533	0.807624	0.278858	925	0.2316	0.458348	0.226	0.486618	1.22387	498	0.365019	0.693515
P21_P53_LATE_DN	28	-0.487537	1211	0.636	0.857236	0.370881	1226	0.3384	0.478358	0.458	0.739825	0.622908	1620	0.841897	0.97193
P21_P53_MIDDLE_DN	56	1.79946	395	0.24	0.613014	0.140892	293	0.1244	0.458348	0.063	0.229596	0.690837	1557	0.75625	0.973579
P27PATHWAY	31	2.68358	186	0.058	0.368374	0.142845	300	0.1394	0.458348	0.048	0.192945	1.09706	713	0.405405	0.775238
P35ALZHEIMERSPATHWAY	37	3.30407	103	0.007	0.167383	0.131928	247	0.1338	0.458348	0.041	0.174773	1.56336	106	0.0531309	0.246887
P38MAPKPATHWAY	114	-0.052827	1028	0.616	0.847771	0.37958	1246	0.3486	0.481914	0.713	0.920332	1.04521	835	0.408805	0.788015
P53_BRCA1_UP	78	0.904108	672	0.251	0.61719	0.23053	725	0.218	0.458348	0.236	0.498455	1.47743	163	0.059387	0.347164
P53_SIGNALING	300	2.23153	272	0.052	0.368374	0.188207	524	0.1628	0.458348	0.144	0.367547	0.946353	1089	0.536688	0.830476
P53GENES_ALL	38	3.23062	113	0.027	0.298889	0.218979	677	0.2004	0.458348	0.164	0.397108	1.62383	69	0.049904	0.223856
P53HYPOXIAPATHWAY	57	2.18336	285	0.07	0.398122	0.132552	249	0.1198	0.458348	0.053	0.207514	1.39719	238	0.126459	0.433356
P53PATHWAY	48	1.66135	435	0.071	0.398122	0.090153	99	0.1022	0.458348	0.013	0.07872	1.46725	175	0.0181087	0.6886
PANTOTHENATE_AND_COA_BIOSYNTHESIS	34	-1.21571	1457	0.906	0.96699	0.587295	1595	0.6046	0.640405	0.889	1	0.659736	1586	0.931907	0.984053
PAR1PATHWAY	74	-1.48259	1518	0.9	0.964173	0.644753	1631	0.6588	0.684572	0.994	1	1.06842	779	0.418738	0.776462
PARK_HSC_VS_MPP_DN	41	1.30219	544	0.187	0.574956	0.201101	584	0.1752	0.458348	0.132	0.352366	1.27917	401	0.139394	0.552071
PARK_HSC_VS_MPP_UP	57	-0.661493	1274	0.65	0.863563	0.354874	1176	0.3238	0.471848	0.566	0.820175	0.518269	1676	0.987805	0.994751
PARK_MSCS_BOTH	148	-0.121485	1056	0.479	0.787272	0.206582	615	0.176	0.458348	0.146	0.370814	0.944235	1096	0.53252	0.831611
PARK_MSCS_DIFF	110	-0.315287	1130	0.515	0.805191	0.30635	1026	0.259	0.458567	0.484	0.761374	0.837705	1319	0.732943	0.897245
PARK_MSCS_LIN2	133	-0.66278	1275	0.57	0.827148	0.192426	537	0.163	0.458348	0.121	0.337508	0.94243	1098	0.518095	0.834036
PARK_RARALPHA_MOD	155	0.837862	697	0.317	0.672326	0.238016	757	0.2006	0.458348	0.321	0.607361	0.956241	1067	0.53	0.811601
PARK_RARALPHA_UP	85	0.817404	705	0.246	0.613014	0.258162	837	0.2476	0.458348	0.318	0.606039	0.842981	1309	0.697628	0.890667
PARKINPATHWAY	32	2.62579	200	0.038	0.321409	0.092182	102	0.09	0.458348	0.018	0.100493	1.35456	284	0.0998043	0.749817
PARP_KO_DN	37	0.236139	923	0.374	0.716943	0.322809	1082	0.2938	0.461433	0.412	0.705426	1.22988	483	0.262948	0.706768
PARP_KO_UP	81	0.949816	651	0.168	0.552202	0.193016	540	0.1808	0.458348	0.141	0.365786	0.972776	1025	0.558052	0.807286
PASSERINI_ADHESION	109	-2.58007	1647	0.884	0.957903	0.38578	1263	0.3596	0.487841	0.734	0.930144	0.741361	1486	0.743396	0.952565
PASSERINI_APOPTOSIS	128	2.95018	148	0.033	0.308588	0.133739	258	0.1192	0.458348	0.042	0.176138	1.18732	546	0.211694	0.679257
PASSERINI_COMPLEMENT	25	-0.211366	1091	0.49	0.78858	0.373169	1232	0.3508	0.483652	0.417	0.707446	0.93201	1123	0.586916	0.824894
PASSERINI_EM	86	-0.987263	1379	0.691	0.878432	0.287614	957	0.2574	0.45851	0.424	0.714605	1.23097	481	0.128544	0.61035
PASSERINI_GROWTH	89	-2.8981	1666	0.988	0.99499	0.590858	1598	0.587	0.624485	0.979	1	0.611007	1628	0.976344	0.976204
PASSERINI_IMMUNE	52	-1.15098	1435	0.881	0.956501	0.547914	1555	0.556	0.604403	0.908	1	0.782647	1417	0.894292	0.932721
PASSERINI_INFLAMMATION	54	0.594331	775	0.323	0.677511	0.378156	1244	0.3672	0.492941	0.588	0.840261	1.25093	438	0.134579	0.595661
PASSERINI_OXIDATION	45	0.614353	769	0.323	0.677511	0.253311	814	0.2298	0.458348	0.24	0.50455	1.03643	866	0.410359	0.783001
PASSERINI_PROLIFERATION	186	1.34836	526	0.101	0.454469	0.174426	455	0.147	0.458348	0.116	0.328891	1.18164	552	0.194393	0.691953
PASSERINI_SIGNAL	985	-0.024079	1016	0.487	0.78858	0.198423	572	0.1634	0.458348	0.147	0.370814	1.08211	744	0.293358	0.775098
PASSERINI_TRANSCRIPTION	220	-0.194932	1086	0.492	0.789496	0.2364	748	0.2014	0.458348	0.318	0.606039	0.995477	962	0.459725	0.801322
PDGF_ES_UP	62	0.240475	922	0.366	0.712007	0.343401	1149	0.3346	0.477539	0.534	0.797649	1.55645	110	0.00754717	0.253369
PDGFPATHWAY	94	0.917793	666	0.244	0.613014	0.302971	1011	0.2834	0.459926	0.477	0.751522	1.42124	213	0.0699433	0.409846
PEART_HISTONE_DN	194	1.32755	532	0.194	0.576249	0.085551	92	0.0836	0.458348	0.001	0.009985	1.31219	353	0.147727	0.699106
PEART_HISTONE_UP	134	2.67639	188	0.057	0.368374	0.207673	625	0.1712	0.458348	0.151	0.377196	1.31633	343	0.158635	0.519043
PELP1PATHWAY	36	0.686212	747	0.215	0.589389	0.4097	1329	0.4016	0.505904	0.616	0.851069	0.968497	1033	0.506518	0.809723
PENG_GLUCOSE_DN	433	1.1584	580	0.223	0.597753	0.145698	314	0.1284	0.458348	0.024	0.119187	1.43635	193	0.00608519	0.760272
PENG_GLUCOSE_UP	101	0.744641	726	0.323	0.677511	0.232539	735	0.2164	0.458348	0.225	0.486225	0.84674	1300	0.759615	0.890294
PENG_GLUTAMINE_DN	633	8.54638	6	0.028	0.30052	0.065803	52	0.09	0.458348	0	0	1.48999	152	0.0791506	0.718126
PENG_GLUTAMINE_UP	685	1.63681	444	0.176	0.556567	0.207207	622	0.1814	0.458348	0.194	0.43393	1.28523	395	0.0732177	0.540725
PENG_LEUCINE_DN	360	5.97809	17	0.052	0.368374	0.05385	34	0.0838	0.458348	0	0	1.38471	255	0.136187	0.709012
PENG_LEUCINE_UP	286	2.34376	250	0.012	0.22076	0.141618	296	0.1216	0.458348	0.039	0.168508	1.0724	768	0.327381	0.777567
PENG_RAPAMYCIN_DN	503	3.16696	126	0.176	0.556567	0.203188	595	0.1698	0.458348	0.184	0.422145	1.13543	631	0.330739	0.764508
PENG_RAPAMYCIN_UP	456	-0.564762	1238	0.611	0.844864	0.251808	808	0.2168	0.458348	0.448	0.730764	0.867892	1258	0.732759	0.888076
PENTOSE_AND_GLUCURONATE_INTERCONVERSIONS	19	0.151196	952	0.423	0.740157	0.519342	1525	0.5172	0.576645	0.721	0.921505	1.15209	599	0.350379	0.717909
PENTOSE_PHOSPHATE_PATHWAY	52	2.91142	151	0.007	0.167383	0.193512	547	0.1766	0.458348	0.119	0.334805	1.07267	765	0.373796	0.781996
PEPIPATHWAY	12	-0.732918	1295	0.701	0.881449	0.487232	1474	0.4922	0.562772	0.59	0.841087	1.05931	800	0.415686	0.782825
PEPTIDE_GPCRS	129	-0.241375	1109	0.503	0.79593	0.483553	1466	0.481	0.555285	0.897	1	0.700624	1549	0.871681	0.944403
PGC	852	2.86212	159	0.193	0.576249	0.097229	117	0.098	0.458348	0	0	0.887226	1222	0.590726	0.850144
PGC1APATHWAY	90	0.104323	976	0.453	0.766259	0.372064	1229	0.3472	0.480646	0.677	0.894199	1.3199	337	0.108738	0.51375
PHENYLALANINE_METABOLISM	80	-3.23766	1677	0.997	0.997939	0.78237	1682	0.7958	0.801157	1	1	0.650579	1594	0.930502	0.984212
PHENYLALANINE_TYROSINE_AND_TRYPTOPHAN_BIOSYNTHESIS	26	-0.181704	1081	0.53	0.807348	0.443925	1396	0.4388	0.52703	0.622	0.854656	0.891489	1206	0.62	0.854149
PHOSPHATIDYLINOSITOL_SIGNALING_SYSTEM	264	-0.826047	1329	0.623	0.85214	0.306059	1025	0.2768	0.459916	0.678	0.894199	1.35413	288	0.0613027	0.479994
PHOTOSYNTHESIS	47	1.98877	331	0.034	0.313978	0.062168	45	0.0826	0.458348	0.007	0.052119	0.90089	1193	0.60687	0.844702
PITUITARY_FETAL_DN	32	-2.46025	1638	0.993	0.997122	0.671901	1645	0.6998	0.718382	0.958	1	0.502146	1679	0.993697	0.997133
PITUITARY_FETAL_UP	46	-1.46746	1511	0.897	0.963878	0.295445	986	0.2678	0.459688	0.349	0.639529	1.6053	79	0.0102881	0.224008
PITX2PATHWAY	40	0.778968	721	0.161	0.550936	0.304211	1013	0.2802	0.459926	0.358	0.648362	1.30709	359	0.10883	0.707733
PKCPATHWAY	29	-0.743898	1300	0.728	0.890836	0.567097	1581	0.5792	0.617734	0.869	0.997277	0.940186	1108	0.560784	0.817456
PLATELET_EXPRESSED	95	-0.856757	1341	0.626	0.854375	0.359263	1195	0.3418	0.479398	0.643	0.869741	0.684061	1565	0.837989	0.975114
PLCDPATHWAY	17	0.123524	968	0.374	0.716943	0.372981	1231	0.3436	0.479398	0.417	0.707446	0.767299	1446	0.708738	0.936261
PLCEPATHWAY	50	-0.688352	1278	0.668	0.872199	0.649408	1634	0.667	0.690977	0.974	1	0.71135	1528	0.896414	0.966302
PLCPATHWAY	27	-1.00294	1388	0.744	0.895807	0.551239	1556	0.5604	0.607113	0.831	0.981514	0.545663	1664	0.912621	0.994465
PLK3PATHWAY	20	-0.421379	1185	0.61	0.844864	0.222409	688	0.1976	0.458348	0.139	0.362493	1.69284	39	0.00775194	0.536166
PMLPATHWAY	42	0.526682	806	0.296	0.652242	0.351393	1166	0.3292	0.475679	0.485	0.761374	0.985196	990	0.514228	0.815749
POD1_KO_DN	2402	-1.47452	1514	0.697	0.879597	0.295152	985	0.2518	0.458348	0.907	1	1.02459	893	0.406439	0.792754
POD1_KO_MOST_DN	71	0.965687	647	0.209	0.581639	0.356203	1178	0.3216	0.470606	0.593	0.84262	1.22189	500	0.186691	0.617929
POD1_KO_MOST_UP	98	-4.48199	1689	0.963	0.985509	0.505861	1501	0.5138	0.575126	0.925	1	0.597583	1639	0.843496	0.979827
POD1_KO_UP	1105	-3.90312	1687	0.847	0.942213	0.215998	659	0.1824	0.458348	0.22	0.477363	1.31736	342	0.04158	0.714319
POMEROY_DESMOPLASIC_VS_CLASSIC_MD_DN	106	-2.41589	1635	0.935	0.977673	0.426347	1361	0.4086	0.510155	0.822	0.976215	0.641228	1604	0.983051	0.984012
POMEROY_DESMOPLASIC_VS_CLASSIC_MD_UP	122	-2.38966	1633	0.858	0.947274	0.363125	1205	0.354	0.485024	0.659	0.882257	0.74217	1485	0.789272	0.952587
POMEROY_MD_TREATMENT_GOOD_VS_POOR_DN	54	0.368562	868	0.328	0.678695	0.112964	182	0.1048	0.458348	0.024	0.119187	1.07812	751	0.379175	0.788328
POMEROY_MD_TREATMENT_GOOD_VS_POOR_UP	57	-0.036109	1021	0.505	0.796041	0.378459	1245	0.3536	0.484868	0.633	0.863298	0.961461	1053	0.504931	0.810603
PORPHYRIN_AND_CHLOROPHYLL_METABOLISM	44	1.12908	586	0.167	0.552151	0.270326	893	0.2466	0.458348	0.273	0.547635	0.796842	1395	0.735178	0.923063
PPARAPATHWAY	170	-0.214006	1095	0.567	0.826186	0.31909	1070	0.288	0.460367	0.67	0.887443	1.05592	813	0.33002	0.778839
PPARGPATHWAY	33	0.45247	841	0.344	0.686202	0.358169	1185	0.3378	0.478309	0.43	0.720741	1.38026	261	0.0788955	0.702462
PREADIP_VS_FIBRO_UP	39	3.14631	129	0.038	0.321409	0.09757	120	0.1018	0.458348	0.011	0.070806	1.76364	23	0.00381679	0.134832
PRMT5_KD_DN	65	-0.405648	1178	0.601	0.838724	0.386051	1265	0.3728	0.49465	0.642	0.869031	1.11557	668	0.329044	0.756271
PRMT5_KD_UP	492	-1.36114	1491	0.611	0.844864	0.20737	623	0.1804	0.458348	0.202	0.447558	1.40074	236	0.0754717	0.720954
PROLIFERATION_GENES	953	0.549596	796	0.38	0.716943	0.170078	434	0.1402	0.458348	0.038	0.165195	0.923267	1143	0.68866	0.850159
PROPANOATE_METABOLISM	64	0.029318	997	0.502	0.795581	0.43919	1389	0.4254	0.520401	0.772	0.950011	0.65381	1590	0.905882	0.966337
PROSTAGLANDIN_AND_LEUKOTRIENE_METABOLISM	70	-1.16845	1444	0.802	0.91926	0.603785	1609	0.6244	0.655857	0.985	1	1.05654	808	0.442344	0.782039
PROSTAGLANDIN_SYNTHESIS_REGULATION	65	0.627026	767	0.331	0.679602	0.406141	1322	0.376	0.495036	0.687	0.903824	1.28975	385	0.125	0.534424
PROTEASOME	36	-1.53414	1525	0.647	0.862117	0.196816	563	0.1822	0.458348	0.124	0.340366	0.66666	1579	0.773176	0.983208
PROTEASOME_DEGRADATION	72	1.20577	570	0.228	0.601647	0.164824	409	0.1468	0.458348	0.09	0.282019	1.16048	579	0.326572	0.76023
PROTEASOMEPATHWAY	52	-2.34649	1631	0.829	0.935552	0.241143	770	0.2102	0.458348	0.205	0.453323	0.650448	1595	0.821862	0.967461
PS1PATHWAY	39	1.18673	574	0.101	0.454469	0.272528	904	0.2398	0.458348	0.282	0.558097	0.843391	1307	0.660377	0.891078
PTC1PATHWAY	26	1.37427	518	0.175	0.556567	0.197019	564	0.1748	0.458348	0.106	0.314239	1.47708	164	0.0984252	0.685718
PTDINSPATHWAY	69	-0.328233	1136	0.517	0.805191	0.275928	913	0.2468	0.458348	0.347	0.637721	0.814848	1359	0.703557	0.911896
PTENPATHWAY	82	3.07926	135	0.014	0.221717	0.182283	491	0.1544	0.458348	0.117	0.329769	1.86807	10	0.00188679	0.0763008
PURINE_METABOLISM	296	0.732658	731	0.329	0.678695	0.262873	857	0.2368	0.458348	0.47	0.746151	1.09592	716	0.366534	0.773343
PYK2PATHWAY	110	0.148988	953	0.453	0.766259	0.400122	1299	0.3758	0.495036	0.772	0.950011	1.43176	202	0.0464217	0.401275
PYRIMIDINE_METABOLISM	133	1.06111	609	0.212	0.585545	0.124054	221	0.122	0.458348	0.031	0.142665	1.11479	670	0.324544	0.774532
PYRUVATE_METABOLISM	70	-1.75277	1570	0.867	0.950327	0.66145	1642	0.6894	0.708989	0.996	1	0.599644	1638	0.890411	0.98826
RABPATHWAY	36	4.41611	40	0.016	0.243518	0.099747	127	0.1062	0.458348	0.013	0.07872	1.6244	68	0.0431373	0.227067
RAC1PATHWAY	76	-2.3734	1632	0.971	0.989043	0.508826	1507	0.508	0.571273	0.914	1	1.01221	919	0.421371	0.805036
RACCYCDPATHWAY	66	2.43776	225	0.077	0.413282	0.093685	104	0.1034	0.458348	0.01	0.065534	0.914545	1170	0.587891	0.848504
RADAEVA_IFNA_DN	30	0.562599	785	0.25	0.61719	0.339413	1134	0.3104	0.466079	0.384	0.678804	0.760364	1456	0.785571	0.938159
RADAEVA_IFNA_UP	110	-0.518196	1222	0.546	0.814301	0.134528	264	0.138	0.458348	0.042	0.176138	0.94702	1087	0.534591	0.830659
RADIATION_SENSITIVITY	98	-0.238242	1106	0.496	0.791658	0.287364	955	0.2632	0.459688	0.415	0.707446	1.49618	149	0.0240481	0.721783
RADMACHER_AMLNORMALKARYTYPE_SIG	255	-1.33769	1485	0.76	0.901922	0.266944	874	0.2334	0.458348	0.492	0.769934	0.759594	1458	0.831967	0.936284
RANKLPATHWAY	31	0.964187	648	0.162	0.550936	0.334948	1116	0.3328	0.476005	0.379	0.674603	0.994688	964	0.439216	0.80045
RANPATHWAY	12	2.81173	166	0.019	0.256353	0.106213	150	0.1182	0.458348	0.023	0.116652	1.69123	40	0.00187266	0.485784
RARRXRPATHWAY	55	-0.480436	1209	0.705	0.882512	0.432436	1376	0.4298	0.522519	0.714	0.920948	1.07023	773	0.36255	0.776587
Ras	348	2.66276	190	0.205	0.581639	0.181737	487	0.1622	0.458348	0.123	0.340366	1.60692	76	0.00767754	0.231355
RASPATHWAY	61	0.983466	639	0.213	0.587411	0.253813	819	0.2358	0.458348	0.283	0.558097	0.984375	993	0.512821	0.800725
RAY_P210_DIFF	153	0.532734	802	0.309	0.663989	0.143955	307	0.1248	0.458348	0.056	0.214013	1.03598	868	0.462107	0.781109
RBPATHWAY	36	-0.222555	1100	0.524	0.805506	0.23949	765	0.2078	0.458348	0.212	0.467006	1.57609	90	0.0483871	0.72989
RCC_NL_UP	1529	6.26538	15	0.033	0.308588	0.130219	239	0.1164	0.458348	0.001	0.009985	1.09088	727	0.222222	0.767848
RECKPATHWAY	26	-2.73077	1660	0.982	0.994598	0.811213	1688	0.8112	0.814526	0.994	1	0.56101	1656	0.921305	0.993298
REDUCTIVE_CARBOXYLATE_CYCLE_CO2_FIXATION	18	0.318372	891	0.395	0.723648	0.129292	235	0.119	0.458348	0.024	0.119187	0.515821	1677	0.942688	0.988696
REELINPATHWAY	27	-1.39719	1496	0.931	0.976789	0.654447	1637	0.6772	0.698983	0.95	1	0.549164	1662	0.942974	0.987615
REFRACTORY_GASTRIC_UP	291	2.02223	321	0.004	0.11533	0.163086	401	0.1518	0.458348	0.088	0.277261	1.0321	875	0.375527	0.788952
RELAPATHWAY	33	2.08476	300	0.05	0.361178	0.209513	631	0.188	0.458348	0.129	0.346242	1.06448	789	0.360656	0.785318
REN_E2F1_TARGETS	85	2.07628	305	0.246	0.613014	0.320016	1072	0.3126	0.466711	0.508	0.77523	1.35412	289	0.217726	0.73589
REOVIRUS_HEK293_DN	695	1.12486	589	0.273	0.641493	0.196757	561	0.1708	0.458348	0.139	0.362493	1.3638	278	0.038055	0.749891
REOVIRUS_HEK293_UP	713	3.85093	68	0.128	0.506942	0.118167	202	0.1124	0.458348	0.002	0.019317	1.17925	556	0.214137	0.69073
RESISTANCE_XENOGRAFTS_UP	107	-1.80158	1580	0.943	0.9823	0.559842	1575	0.5648	0.609668	0.976	1	0.711982	1527	0.795501	0.947169
RETT_DN	49	1.91544	355	0.058	0.368374	0.280961	933	0.3052	0.466079	0.306	0.592855	1.10328	695	0.318436	0.763567
RETT_UP	128	-0.220765	1097	0.56	0.821991	0.291138	973	0.2568	0.45851	0.429	0.720741	0.812543	1364	0.695565	0.912508
RHOPATHWAY	106	-1.0347	1399	0.754	0.900805	0.435259	1381	0.427	0.521737	0.835	0.983542	1.12393	652	0.334728	0.775735
RIBAVIRIN_RSV_DN	140	2.72124	178	0.008	0.167383	0.185174	511	0.151	0.458348	0.114	0.328891	1.29871	374	0.1	0.52872
RIBAVIRIN_RSV_UP	43	0.36009	872	0.368	0.714247	0.134618	265	0.1076	0.458348	0.043	0.17863	1.07347	764	0.336842	0.781343
RIBOFLAVIN_METABOLISM	23	-0.152028	1068	0.543	0.8123	0.363654	1207	0.3586	0.487841	0.403	0.697548	1.00385	938	0.50099	0.804546
RIBOSOMAL_PROTEINS	218	-1.00251	1386	0.475	0.787272	0.523932	1530	0.5252	0.581578	0.991	1	1.22699	492	0.356736	0.609698
RNA_POLYMERASE	30	0.120884	970	0.385	0.719596	0.193328	544	0.193	0.458348	0.098	0.302871	1.1905	538	0.299595	0.728306
RNA_TRANSCRIPTION_REACTOME	67	0.147755	955	0.48	0.787272	0.256657	831	0.2428	0.458348	0.287	0.564361	1.1945	530	0.276553	0.739634
RNAPATHWAY	19	1.70538	422	0.061	0.376918	0.160439	389	0.156	0.458348	0.051	0.20288	1.54974	115	0.023622	0.703169
ROME_INSULIN_2F_DN	91	2.25848	266	0.047	0.353974	0.097235	118	0.101	0.458348	0.016	0.091841	0.969957	1031	0.540481	0.819288
ROME_INSULIN_2F_UP	542	0.790798	717	0.35	0.691523	0.157551	378	0.1458	0.458348	0.048	0.192945	1.32221	332	0.0286885	0.514092
RORIE_ES_PNET_DN	69	-1.48265	1519	0.805	0.91926	0.541422	1545	0.549	0.599872	0.957	1	0.668531	1577	0.881188	0.959098
RORIE_ES_PNET_UP	80	-0.825798	1328	0.711	0.883712	0.27826	923	0.2578	0.45851	0.381	0.675608	1.2272	491	0.181818	0.611072
ROS	13	0.979123	641	0.23	0.60355	0.161807	394	0.1376	0.458348	0.056	0.214013	1.6195	71	0.0217822	0.224313
ROS_MOUSE_AORTA_DN	208	-0.095752	1044	0.524	0.805506	0.271833	902	0.2478	0.458348	0.476	0.751307	1.48573	154	0.0231729	0.340278
ROS_MOUSE_AORTA_UP	55	-2.55258	1643	0.975	0.989576	0.637209	1627	0.6668	0.690977	0.965	1	0.400577	1691	0.994106	0.997274
ROSS_AML1_ETO	188	1.22862	566	0.194	0.576249	0.202456	591	0.1784	0.458348	0.19	0.427359	0.917409	1160	0.612359	0.83008
ROSS_CBF	229	-0.014276	1013	0.472	0.785629	0.279793	929	0.2574	0.45851	0.514	0.777565	1.25834	427	0.186898	0.581986
ROSS_CBF_LEUKEMIA	177	-1.05282	1407	0.781	0.911824	0.328469	1100	0.2852	0.460367	0.701	0.910565	1.18886	542	0.201172	0.678845
ROSS_CBF_MYH	153	-1.4611	1510	0.872	0.952747	0.471898	1449	0.4652	0.54371	0.975	1	1.05599	812	0.372051	0.78029
ROSS_FAB_M7	218	-1.86382	1586	0.909	0.969027	0.498905	1491	0.4994	0.565958	0.985	1	0.819657	1349	0.761278	0.908853
ROSS_MLL_FUSION	199	-0.400202	1175	0.595	0.835681	0.249195	792	0.212	0.458348	0.38	0.674977	1.01085	922	0.46558	0.804026
ROSS_PML_RAR	242	-1.32508	1482	0.792	0.915306	0.321579	1078	0.283	0.459926	0.678	0.894199	0.748886	1473	0.863198	0.951239
ROTH_HTERT_DIFF	85	0.84165	694	0.284	0.650321	0.181672	486	0.1658	0.458348	0.117	0.329769	1.32969	314	0.149425	0.755337
ROTH_HTERT_DN	14	-0.474727	1207	0.624	0.852927	0.416555	1340	0.3954	0.502581	0.43	0.720741	1.32861	317	0.121269	0.516865
ROTH_HTERT_UP	31	0.253073	917	0.418	0.737885	0.345255	1153	0.3102	0.466079	0.399	0.694264	1.0899	729	0.365234	0.775138
RUIZ_TENASCIN_TARGETS	208	1.01755	625	0.33	0.679062	0.190667	530	0.1628	0.458348	0.15	0.376868	1.22454	496	0.161677	0.698323
RUTELLA_HEMATOGFSNDCS_DIFF	1996	1.06415	606	0.325	0.678108	0.206667	617	0.1734	0.458348	0.129	0.346242	1.03166	878	0.410351	0.783543
RUTELLA_HEPATGFSNDCS_UP	399	-0.530052	1224	0.548	0.814301	0.203064	594	0.1874	0.458348	0.178	0.417509	1.01559	911	0.414634	0.799429
S1P_SIGNALING	68	-0.64298	1266	0.637	0.857236	0.414061	1336	0.3894	0.49871	0.747	0.937859	0.94365	1097	0.54386	0.819688
S1PPATHWAY	17	0.8143	708	0.201	0.576861	0.36264	1203	0.3598	0.487841	0.398	0.693057	0.80261	1386	0.723684	0.911686
SA_B_CELL_RECEPTOR_COMPLEXES	89	1.00188	632	0.239	0.613014	0.266441	872	0.2398	0.458348	0.373	0.667714	1.28711	389	0.143701	0.539856
SA_BONE_MORPHOGENETIC	18	-1.19346	1449	0.758	0.900805	0.552979	1564	0.561	0.607113	0.783	0.954277	0.487677	1683	0.970646	0.995565
SA_CASPASE_CASCADE	36	1.7449	412	0.086	0.413359	0.204085	599	0.1888	0.458348	0.136	0.357753	1.29153	378	0.142285	0.733979
SA_DIACYLGLYCEROL_SIGNALING	35	0.692403	744	0.306	0.660605	0.471194	1448	0.4718	0.546984	0.685	0.902455	0.805162	1382	0.742489	0.919563
SA_FAS_SIGNALING	35	-1.01295	1392	0.736	0.892373	0.405721	1321	0.3896	0.49871	0.537	0.801588	1.05601	811	0.403471	0.784857
SA_G1_AND_S_PHASES	40	2.04621	313	0.058	0.368374	0.037855	10	0.068	0.458348	0	0	1.15225	598	0.306288	0.763815
SA_G2_AND_M_PHASES	21	-0.165416	1073	0.536	0.809391	0.238735	763	0.2146	0.458348	0.162	0.394159	1.11247	674	0.38764	0.776143
SA_MMP_CYTOKINE_CONNECTION	43	-1.07194	1417	0.683	0.878432	0.536523	1542	0.5484	0.599604	0.838	0.985053	0.640899	1606	0.835821	0.983153
SA_PROGRAMMED_CELL_DEATH	39	1.76929	405	0.068	0.397404	0.419805	1342	0.3978	0.504496	0.637	0.865494	1.1032	696	0.357438	0.761902
SA_PTEN_PATHWAY	66	1.57725	460	0.111	0.469274	0.234835	742	0.2056	0.458348	0.221	0.47921	1.58836	87	0.00970874	0.237963
SA_REG_CASCADE_OF_CYCLIN_EXPR	24	1.12624	588	0.187	0.574956	0.20604	612	0.1756	0.458348	0.111	0.324441	1.38811	246	0.156489	0.74028
SA_TRKA_RECEPTOR	44	-0.531793	1227	0.633	0.855919	0.309839	1034	0.2788	0.459926	0.371	0.66575	0.80706	1378	0.743243	0.911762
SALMONELLAPATHWAY	39	-1.06209	1413	0.768	0.907069	0.688025	1655	0.7272	0.742473	0.967	1	0.840928	1313	0.707843	0.892315
SANA_IFNG_ENDOTHELIAL_DN	227	0.868911	685	0.292	0.65069	0.255213	825	0.2294	0.458348	0.405	0.697813	1.0636	793	0.351626	0.777641
SANA_IFNG_ENDOTHELIAL_UP	181	0.435659	848	0.42	0.737885	0.142925	302	0.138	0.458348	0.056	0.214013	0.86389	1270	0.667343	0.883481
SANA_TNFA_ENDOTHELIAL_DN	253	-1.69801	1560	0.792	0.915306	0.29056	971	0.2552	0.458348	0.604	0.843662	0.763763	1451	0.892473	0.936201
SANA_TNFA_ENDOTHELIAL_UP	186	3.02786	140	0.02	0.262534	0.057224	38	0.078	0.458348	0	0	0.982407	999	0.47532	0.798745
SANSOM_APC_4_DN	180	-0.315645	1132	0.524	0.805506	0.220295	681	0.1894	0.458348	0.247	0.513514	0.941542	1103	0.584821	0.832548
SANSOM_APC_5_DN	816	-1.78619	1578	0.919	0.973888	0.410277	1331	0.3894	0.49871	0.999	1	0.959969	1057	0.516199	0.824561
SANSOM_APC_LOSS4_UP	312	0.097787	981	0.408	0.731016	0.223556	695	0.1892	0.458348	0.275	0.549053	1.43661	191	0.0172745	0.773312
SANSOM_APC_LOSS5_UP	208	0.837198	698	0.314	0.668562	0.175681	459	0.1492	0.458348	0.122	0.338667	1.1008	701	0.276062	0.777342
SARCOMAS_GISTROMAL_UP	26	-1.67172	1555	0.868	0.95084	0.58714	1594	0.6066	0.641322	0.889	1	0.609104	1631	0.884298	0.975933
SARCOMAS_HISTIOCYTOMA_UP	17	1.8017	394	0.084	0.413359	0.095195	111	0.0964	0.458348	0.009	0.059865	1.58906	86	0.032197	0.239974
SARCOMAS_LEIOMYOSARCOMA_CALP_UP	39	-0.228821	1103	0.583	0.83441	0.514583	1515	0.5168	0.576579	0.81	0.969971	0.921148	1151	0.602041	0.847817
SARCOMAS_LEIOMYOSARCOMA_UP	26	-0.458532	1200	0.547	0.814301	0.304749	1021	0.2948	0.461832	0.312	0.598295	0.669614	1575	0.843575	0.981621
SARCOMAS_LIPOSARCOMA_DN	23	-2.41994	1636	0.963	0.985509	0.641467	1630	0.6782	0.699163	0.9	1	1.11937	662	0.358566	0.769195
SARCOMAS_LIPOSARCOMA_UP	21	0.30629	895	0.369	0.714247	0.282917	941	0.2672	0.459688	0.239	0.504109	1.27914	402	0.127971	0.550038
SARCOMAS_SCHWANNOMA_UP	29	-1.64496	1549	0.964	0.985509	0.592298	1600	0.5962	0.632689	0.9	1	0.781902	1418	0.708678	0.932473
SARCOMAS_SYNOVIAL_DN	34	-0.758165	1307	0.719	0.888433	0.272943	906	0.2472	0.458348	0.24	0.50455	0.767402	1445	0.792657	0.933882
SARCOMAS_SYNOVIAL_UP	21	-0.706584	1289	0.658	0.866931	0.45632	1418	0.4404	0.528175	0.601	0.843553	1.15684	590	0.316456	0.755895
SARSPATHWAY	19	0.584684	776	0.292	0.65069	0.34053	1140	0.3104	0.466079	0.343	0.631744	0.940419	1106	0.53144	0.819448
SASAKI_ATL_UP	488	0.166892	948.5	0.44	0.75601	0.157547	377	0.1354	0.458348	0.048	0.192945	1.26231	422	0.107356	0.734664
SASAKI_TCELL_LYMPHOMA_VS_CD4_UP	488	0.166892	948.5	0.44	0.75601	0.157186	376	0.1398	0.458348	0.045	0.185917	1.26231	421	0.107356	0.739466
SCHRAETS_MLL_UP	80	-1.12712	1431	0.855	0.945666	0.494406	1484	0.4928	0.562772	0.9	1	0.743242	1480	0.904459	0.938554
SCHUMACHER_MYC_DN	16	0.1807	945	0.36	0.704361	0.346936	1156	0.3416	0.479398	0.357	0.646951	1.00219	944	0.477516	0.804674
SCHUMACHER_MYC_UP	112	3.86477	67	0.066	0.394968	0.180536	481	0.1614	0.458348	0.106	0.314239	0.911799	1176	0.56405	0.834013
SCHURINGA_STAT5A_DN	59	1.45747	496	0.204	0.581639	0.191746	535	0.1596	0.458348	0.13	0.347562	1.32302	330	0.127907	0.513843
SCHURINGA_STAT5A_UP	71	1.36529	521	0.098	0.452401	0.124121	222	0.1172	0.458348	0.037	0.163129	1.24885	443	0.135496	0.595277
SELENOAMINO_ACID_METABOLISM	30	0.881583	679	0.243	0.613014	0.353625	1173	0.3532	0.484868	0.417	0.707446	1.36342	279	0.149515	0.743358
SERUM_FIBROBLAST_CELLCYCLE	322	4.93091	27	0.157	0.547078	0.101936	136	0.1112	0.458348	0.003	0.027251	1.31405	350	0.199605	0.697455
SERUM_FIBROBLAST_CORE_DN	634	4.03158	55	0.071	0.398122	0.166599	418	0.1498	0.458348	0.053	0.207514	1.32345	327	0.093254	0.517337
SERUM_FIBROBLAST_CORE_UP	488	4.61339	35	0.081	0.413359	0.056116	36	0.0784	0.458348	0	0	1.31617	344	0.136364	0.71281
SETPATHWAY	28	0.636703	763	0.326	0.678108	0.320774	1076	0.3074	0.466079	0.339	0.627649	1.03028	882	0.446429	0.784941
SHEPARD_BMYB_MORPHOLINO_DN	422	0.912414	670	0.282	0.648465	0.153649	355	0.123	0.458348	0.038	0.165195	1.30303	369	0.0795229	0.695952
SHEPARD_BMYB_MORPHOLINO_UP	492	2.77045	170	0.016	0.243518	0.149033	326	0.1254	0.458348	0.029	0.136157	1.08532	734	0.293204	0.776776
SHEPARD_CELL_PROLIFERATION	534	1.53093	474.5	0.245	0.613014	0.135767	275	0.117	0.458348	0.021	0.112355	1.13018	639	0.232653	0.771448
SHEPARD_CRASH_AND_BURN_MUT_VS_WT_DN	386	0.698892	741	0.374	0.716943	0.200175	579	0.1592	0.458348	0.161	0.392809	1.23431	477	0.158635	0.703763
SHEPARD_CRASH_AND_BURN_MUT_VS_WT_UP	369	4.92363	28	0.012	0.22076	0.12904	234	0.1218	0.458348	0.012	0.07601	0.956106	1068	0.55	0.82667
SHEPARD_GENES_COMMON_BW_CB_MO	174	0.706553	736	0.3	0.654438	0.182782	494	0.1608	0.458348	0.134	0.35584	1.5347	123	0.0420842	0.736418
SHEPARD_NEG_REG_OF_CELL_PROLIFERATION	302	1.38495	517	0.133	0.519153	0.151615	343	0.137	0.458348	0.059	0.221798	1.03482	872	0.366142	0.779623
SHEPARD_POS_REG_OF_CELL_PROLIFERATION	215	1.09	598	0.221	0.594819	0.185571	512	0.153	0.458348	0.136	0.357753	1.01775	908	0.421589	0.793673
SHH_UP	29	0.56047	788	0.293	0.651295	0.316991	1060	0.303	0.465518	0.332	0.621267	1.3283	318	0.156648	0.515356
SHHPATHWAY	38	0.539916	800	0.292	0.65069	0.453129	1414	0.4408	0.528175	0.709	0.917139	1.51922	131	0.0114068	0.303099
SHIPP_DLBCL_CURED_DN	109	1.48592	486	0.154	0.544497	0.115434	192	0.1182	0.458348	0.023	0.116652	0.858908	1281	0.729941	0.887232
SHIPP_DLBCL_CURED_UP	72	-0.356126	1150	0.538	0.81033	0.339819	1136	0.3156	0.467664	0.541	0.805788	0.862383	1273	0.651206	0.875127
SHIPP_FL_VS_DLBCL_DN	79	1.65626	437	0.194	0.576249	0.18056	482	0.1584	0.458348	0.116	0.328891	0.79945	1390	0.679921	0.924783
SHIPP_FL_VS_DLBCL_UP	92	-2.26029	1620	0.947	0.982348	0.5441	1550	0.5432	0.596226	0.95	1	0.640978	1605	0.935282	0.970839
SIG_BCR_SIGNALING_PATHWAY	164	1.58218	458	0.1	0.45379	0.172433	445	0.1512	0.458348	0.113	0.328056	1.31739	341	0.0457038	0.518465
SIG_CD40PATHWAYMAP	94	-1.2784	1470	0.842	0.940376	0.541567	1546	0.5388	0.592161	0.948	1	0.887231	1221	0.644309	0.877819
SIG_CHEMOTAXIS	156	-1.00773	1391	0.797	0.916771	0.283345	942	0.2524	0.458348	0.53	0.795562	0.960163	1055	0.549719	0.81115
SIG_IL4RECEPTOR_IN_B_LYPHOCYTES	101	0.459871	835	0.289	0.65069	0.215756	657	0.199	0.458348	0.164	0.397108	1.25053	439	0.161468	0.594745
SIG_INSULIN_RECEPTOR_PATHWAY_IN_CARDIAC_MYOCYTES	182	-0.104295	1049	0.482	0.787272	0.288663	964	0.2498	0.458348	0.55	0.807967	1.4957	150	0.018797	0.319054
SIG_PIP3_SIGNALING_IN_B_LYMPHOCYTES	131	0.936175	656	0.282	0.648465	0.176065	460	0.1542	0.458348	0.099	0.304832	1.44066	188	0.0517241	0.392558
SIG_PIP3_SIGNALING_IN_CARDIAC_MYOCTES	226	1.32121	533	0.22	0.594819	0.254889	822	0.2172	0.458348	0.404	0.697548	1.29007	382	0.0841121	0.539981
SIG_REGULATION_OF_THE_ACTIN_CYTOSKELETON_BY_RHO_GTPASES	102	-3.16263	1675	0.986	0.994598	0.738475	1670	0.7546	0.764928	1	1	0.762364	1455	0.762523	0.937078
SKP2E2FPATHWAY	28	2.38128	243	0.085	0.413359	0.111317	175	0.111	0.458348	0.032	0.145536	1.18438	550	0.367816	0.721104
SLRPPATHWAY	13	0.470396	831	0.267	0.638237	0.267309	880	0.222	0.458348	0.166	0.400573	1.35456	285	0.150206	0.741765
SMALL_LIGAND_GPCRS	36	-0.533268	1228	0.682	0.878432	0.51772	1520	0.518	0.577156	0.812	0.970321	1.24798	446	0.166667	0.722615
SMITH_HCV_INDUCED_HCC_UP	95	-1.05932	1410	0.787	0.915151	0.327056	1098	0.3014	0.465518	0.561	0.81391	1.24184	457	0.15458	0.718143
SMITH_HTERT_DN	163	-0.189399	1084	0.537	0.809525	0.149722	332	0.133	0.458348	0.062	0.229596	0.971607	1026	0.531746	0.808757
SMITH_HTERT_UP	281	1.15875	579	0.309	0.663989	0.134896	268	0.1278	0.458348	0.032	0.145536	0.993069	969	0.46822	0.800311
SMOOTH_MUSCLE_CONTRACTION	426	-1.18437	1445	0.723	0.888433	0.328699	1101	0.2896	0.460367	0.806	0.967857	0.787312	1411	0.921389	0.925082
SODDPATHWAY	20	3.31675	102	0.002	0.061765	0.06347	49	0.096	0.458348	0.002	0.019317	1.55343	111	0.00782779	0.708638
SPPAPATHWAY	85	1.22805	567	0.172	0.554362	0.404775	1316	0.392	0.500257	0.744	0.936822	1.69499	38	0.0171103	0.189687
SPRYPATHWAY	70	1.35553	522	0.189	0.576249	0.358998	1191	0.3328	0.476005	0.602	0.843553	1.03684	864	0.379175	0.785068
Src	73	-0.483177	1210	0.599	0.836509	0.306609	1027	0.261	0.458896	0.448	0.730764	0.640339	1607	0.875	0.969863
SRCRPTPPATHWAY	44	0.982221	640	0.224	0.599583	0.171312	442	0.1452	0.458348	0.086	0.272382	1.7592	25	0	0.468511
ST_ADRENERGIC	134	-0.213828	1094	0.512	0.803066	0.453212	1415	0.4554	0.538572	0.863	0.993913	0.98779	982	0.514768	0.816968
ST_B_CELL_ANTIGEN_RECEPTOR	120	-0.947284	1371	0.711	0.883712	0.352101	1168	0.331	0.475726	0.637	0.865494	0.772814	1435	0.868476	0.933093
ST_DICTYOSTELIUM_DISCOIDEUM_CAMP_CHEMOTAXIS_PATHWAY	109	-0.53092	1226	0.565	0.823776	0.314941	1052	0.2902	0.460367	0.512	0.777565	0.915735	1165	0.608779	0.829976
ST_DIFFERENTIATION_PATHWAY_IN_PC12_CELLS	136	-1.876	1588	0.921	0.973888	0.463731	1434	0.4628	0.542777	0.879	1	0.990795	974	0.465887	0.800229
ST_ERK1_ERK2_MAPK_PATHWAY	96	-0.282754	1120	0.542	0.81229	0.424123	1352	0.398	0.504496	0.817	0.973631	1.05652	809	0.351406	0.780448
ST_FAS_SIGNALING_PATHWAY	193	0.698928	740	0.272	0.640238	0.338115	1129	0.3096	0.466079	0.73	0.928359	1.32303	329	0.0766045	0.735568
ST_G_ALPHA_I_PATHWAY	150	-1.06329	1414	0.793	0.915306	0.50366	1498	0.5038	0.568662	0.925	1	0.705193	1542	0.909465	0.942132
ST_G_ALPHA_S_PATHWAY	45	0.25524	916	0.442	0.757059	0.493839	1482	0.4908	0.562004	0.776	0.951533	1.30361	367	0.180198	0.52767
ST_GA12_PATHWAY	84	-0.36547	1157	0.619	0.84859	0.444223	1398	0.4292	0.522519	0.818	0.97415	1.43388	196	0.0864662	0.400674
ST_GA13_PATHWAY	113	-0.019157	1015	0.476	0.787272	0.204701	604	0.1622	0.458348	0.144	0.367547	0.952462	1077	0.565574	0.828308
ST_GAQ_PATHWAY	95	-0.775352	1312	0.661	0.867588	0.279697	928	0.2406	0.458348	0.406	0.69893	0.872088	1251	0.682281	0.884025
ST_GRANULE_CELL_SURVIVAL_PATHWAY	95	-1.77581	1575	0.915	0.971703	0.427921	1364	0.4044	0.506916	0.804	0.966787	0.70504	1543	0.827789	0.96695
ST_IL_13_PATHWAY	19	0.667672	754.5	0.335	0.682307	0.554948	1569	0.5546	0.603656	0.784	0.954277	1.60595	77	0.0319361	0.230042
ST_INTEGRIN_SIGNALING_PATHWAY	296	-1.70619	1562	0.89	0.9606	0.359368	1196	0.324	0.471848	0.863	0.993913	0.923494	1141	0.577143	0.828596
ST_INTERFERON_GAMMA_PATHWAY	25	-0.506514	1218	0.698	0.880286	0.620809	1619	0.6402	0.668515	0.88	1	1.22282	499	0.21135	0.617176
ST_INTERLEUKIN_13_PATHWAY	19	0.667672	754.5	0.335	0.682307	0.543868	1549	0.5558	0.604403	0.767	0.948321	1.60595	78	0.0319361	0.22639
ST_INTERLEUKIN_4_PATHWAY	86	-0.372216	1160	0.644	0.860073	0.479796	1461	0.4768	0.551938	0.891	1	0.806799	1379	0.819253	0.911098
ST_JAK_STAT_PATHWAY	27	0.35375	875	0.401	0.726506	0.486497	1471	0.4722	0.546984	0.719	0.921505	1.59082	85	0.0453649	0.240255
ST_JNK_MAPK_PATHWAY	145	-1.02472	1394	0.779	0.91074	0.39936	1297	0.3796	0.497945	0.77	0.94889	1.18867	543	0.214712	0.67728
ST_MYOCYTE_AD_PATHWAY	85	-0.975072	1376	0.708	0.883169	0.494096	1483	0.501	0.567165	0.9	1	0.93864	1116	0.572233	0.816019
ST_P38_MAPK_PATHWAY	109	-2.22386	1618	0.954	0.984281	0.529663	1538	0.5448	0.597597	0.955	1	0.677137	1570	0.94499	0.97651
ST_PAC1_RECEPTOR_PATHWAY	23	-0.706321	1288	0.747	0.897599	0.462047	1429	0.4508	0.535372	0.606	0.844418	0.520116	1675	0.973843	0.995328
ST_PHOSPHOINOSITIDE_3_KINASE_PATHWAY	115	-0.530329	1225	0.634	0.855919	0.287731	958	0.2608	0.458896	0.417	0.707446	1.08424	740	0.345489	0.772775
ST_STAT3_PATHWAY	36	0.285793	903	0.38	0.716943	0.424995	1355	0.4094	0.510155	0.645	0.870382	1.02648	886	0.457143	0.795544
ST_T_CELL_SIGNAL_TRANSDUCTION	141	0.012748	1004	0.5	0.793712	0.48689	1473	0.4846	0.558301	0.901	1	0.903293	1188	0.631086	0.844241
ST_TUMOR_NECROSIS_FACTOR_PATHWAY	79	2.85902	160	0.012	0.22076	0.096869	115	0.0964	0.458348	0.015	0.08815	0.916003	1163	0.639413	0.850681
ST_TYPE_I_INTERFERON_PATHWAY	21	-0.560722	1237	0.592	0.835681	0.525358	1532	0.5274	0.582649	0.731	0.928359	0.677989	1569	0.835849	0.97683
ST_WNT_BETA_CATENIN_PATHWAY	94	0.293489	900	0.347	0.68934	0.207187	621	0.1806	0.458348	0.19	0.427359	0.684336	1562	0.821569	0.975912
ST_WNT_CA2_CYCLIC_GMP_PATHWAY	72	-1.66023	1552	0.914	0.971703	0.526666	1534	0.5362	0.590451	0.938	1	0.999307	953	0.484342	0.808348
STAEGE_EFTS_UP	77	-1.57107	1530	0.902	0.964392	0.443181	1394	0.433	0.523644	0.816	0.973115	0.955921	1069	0.504873	0.811027
STANELLE_E2F1_UP	80	1.93767	351	0.082	0.413359	0.056874	37	0.076	0.458348	0.003	0.027251	0.994404	965	0.435754	0.799817
STARCH_AND_SUCROSE_METABOLISM	49	2.35549	248	0.025	0.291487	0.209217	629	0.1888	0.458348	0.147	0.370814	1.37346	268	0.0942308	0.457977
STAT3PATHWAY	32	1.43065	504	0.105	0.461484	0.387777	1266	0.3716	0.49465	0.496	0.773681	1.67891	45	0.0207939	0.193936
STATIN_PATHWAY_PHARMGKB	51	0.394805	863	0.291	0.65069	0.351645	1167	0.3448	0.479398	0.509	0.77523	1.47019	171	0.0374532	0.351113
STEFFEN_AML_PML_PLZF_TRGT	116	-1.32713	1483	0.83	0.935552	0.295998	987	0.2898	0.460367	0.448	0.730764	0.629556	1614	0.972015	0.987078
STEMCELL_COMMON_DN	182	0.71132	735	0.269	0.638237	0.153516	353	0.135	0.458348	0.07	0.242623	0.896765	1199	0.658915	0.848845
STEMCELL_COMMON_UP	508	3.8989	64	0.085	0.413359	0.149065	327	0.1412	0.458348	0.029	0.136157	0.993709	966	0.451852	0.814113
STEMCELL_EMBRYONIC_UP	3603	7.43045	9	0.17	0.554362	0.139281	286	0.1244	0.458348	0	0	0.895857	1200	0.566038	0.868572
STEMCELL_HEMATOPOIETIC_UP	3994	5.7788	18	0.058	0.368374	0.171641	444	0.1468	0.458348	0.002	0.019317	1.07083	772	0.252852	0.776655
STEMCELL_NEURAL_UP	5140	6.01307	16	0.22	0.594819	0.13449	263	0.1238	0.458348	0	0	1.01419	914	0.398496	0.794469
STEMPATHWAY	24	-0.361954	1154	0.577	0.829685	0.425403	1358	0.413	0.511637	0.53	0.795562	0.871319	1254	0.609174	0.867382
STEROID_BIOSYNTHESIS	15	1.35341	524	0.086	0.413359	0.210502	635	0.1776	0.458348	0.091	0.284779	1.52597	129	0.0487329	0.663725
STILBENE_COUMARINE_AND_LIGNIN_BIOSYNTHESIS	22	-2.13585	1610	0.955	0.984281	0.787861	1685	0.8058	0.810543	0.986	1	0.437797	1689	0.993548	0.997525
STOSSI_ER_UP	108	-1.71614	1565	0.944	0.9823	0.591671	1599	0.5956	0.632448	0.987	1	1.24102	459	0.162651	0.604796
STREPTOMYCIN_BIOSYNTHESIS	11	3.89262	65	0.003	0.091882	0.133581	256	0.1388	0.458348	0.042	0.176138	1.66392	51	0.0275049	0.203696
STRESS_ARSENIC_SPECIFIC_DN	68	2.30652	255	0.058	0.368374	0.217428	666	0.193	0.458348	0.18	0.417922	1.24867	444	0.16826	0.728722
STRESS_ARSENIC_SPECIFIC_UP	462	4.41952	39	0.013	0.22076	0.146749	319	0.129	0.458348	0.026	0.126035	1.48166	160	0	0.341802
STRESS_GENOTOXIC_SPECIFIC_DN	125	-0.359737	1151	0.595	0.835681	0.435709	1382	0.3994	0.505264	0.836	0.984047	0.856611	1285	0.718336	0.877507
STRESS_GENOTOXIC_SPECIFIC_UP	90	1.02183	621	0.199	0.576861	0.331153	1106	0.303	0.465518	0.574	0.828971	0.964555	1045	0.565957	0.826907
STRESS_IONIZING_SPECIFIC_UP	48	-1.1028	1424	0.869	0.951323	0.279028	926	0.2532	0.458348	0.296	0.578512	1.04724	827	0.374477	0.790683
STRESS_P53_SPECIFIC_UP	30	2.44894	223	0.041	0.328222	0.210375	634	0.1862	0.458348	0.13	0.347562	1.00846	926	0.492	0.80416
STRESS_TPA_SPECIFIC_UP	103	-0.689	1279	0.646	0.862117	0.284458	946	0.2496	0.458348	0.405	0.697813	1.09209	724	0.329876	0.773971
STRESSPATHWAY	65	0.117468	972	0.467	0.780769	0.275125	910	0.2284	0.458348	0.342	0.630548	1.22448	497	0.131579	0.694906
STRIATED_MUSCLE_CONTRACTION	79	-0.227872	1102	0.497	0.792505	0.368123	1218	0.351	0.483652	0.656	0.88093	0.715851	1517	0.831897	0.948677
STURLA_SONIC_HEDGEHOG	49	0.577181	780	0.316	0.671408	0.13434	262	0.1304	0.458348	0.046	0.187746	0.958274	1064	0.523629	0.825036
SULFUR_METABOLISM	17	1.31584	537	0.15	0.539021	0.322284	1080	0.3134	0.467195	0.309	0.593759	1.252	437	0.158859	0.730439
SYNTHESIS_AND_DEGRADATION_OF_KETONE_BODIES	7	1.12683	587	0.168	0.552202	0.202244	589	0.1854	0.458348	0.099	0.304832	0.99963	952	0.477228	0.799534
TAKEDA_NUP8_HOXA9_10D_DN	445	-2.73856	1661	0.952	0.984281	0.465397	1438	0.4642	0.54329	0.996	1	0.705626	1540	0.965293	0.943052
TAKEDA_NUP8_HOXA9_10D_UP	478	-2.27127	1622	0.81	0.921925	0.302873	1009	0.2764	0.459916	0.734	0.930144	0.881876	1229	0.657025	0.883252
TAKEDA_NUP8_HOXA9_16D_DN	983	-0.092173	1043	0.448	0.761679	0.237384	753	0.201	0.458348	0.385	0.679096	0.703318	1546	0.821918	0.966545
TAKEDA_NUP8_HOXA9_16D_UP	419	-2.5854	1648	0.947	0.982348	0.468225	1442	0.4496	0.535273	0.997	1	0.930903	1126	0.582121	0.842821
TAKEDA_NUP8_HOXA9_3D_DN	83	-1.42326	1501	0.816	0.926994	0.731497	1667	0.7454	0.757818	1	1	0.913967	1171	0.590909	0.84809
TAKEDA_NUP8_HOXA9_3D_UP	583	-1.12118	1427	0.715	0.886247	0.251625	807	0.214	0.458348	0.453	0.735128	0.876584	1242	0.681102	0.882879
TAKEDA_NUP8_HOXA9_6H_DN	122	-0.467173	1204	0.593	0.835681	0.474444	1455	0.4684	0.545282	0.888	1	1.07953	747	0.321495	0.776933
TAKEDA_NUP8_HOXA9_6H_UP	237	-0.62488	1261	0.669	0.872199	0.318098	1065	0.2828	0.459926	0.665	0.88556	0.775157	1431	0.891616	0.93329
TAKEDA_NUP8_HOXA9_8D_DN	644	-3.15884	1674	0.984	0.994598	0.453123	1413	0.4364	0.525638	0.997	1	0.690638	1559	0.975836	0.972717
TAKEDA_NUP8_HOXA9_8D_UP	379	-1.54315	1526	0.836	0.93926	0.337838	1127	0.3074	0.466079	0.831	0.981514	1.05165	819	0.387967	0.787457
TALL1PATHWAY	28	-0.189299	1083	0.617	0.847771	0.584129	1591	0.5906	0.627924	0.886	1	1.09199	725	0.310212	0.771719
TARTE_BCELL	93	-0.285222	1124	0.587	0.835301	0.358575	1188	0.33	0.475726	0.641	0.868315	0.772394	1437	0.779352	0.93216
TARTE_MATURE_PC	1002	-2.43313	1637	0.903	0.964392	0.282215	939	0.254	0.458348	0.719	0.921505	0.754468	1466	0.857456	0.936342
TARTE_PC	209	1.79914	396	0.133	0.519153	0.202381	590	0.1896	0.458348	0.19	0.427359	1.2386	465	0.185185	0.6074
TARTE_PLASMA_BLASTIC	811	4.53585	36	0.146	0.534867	0.080562	81	0.085	0.458348	0	0	1.10364	693	0.375969	0.780019
TAVOR_CEBP_DN	63	-0.861236	1342	0.741	0.894703	0.266991	876	0.2578	0.45851	0.32	0.606801	0.843729	1305	0.664107	0.892833
TAVOR_CEBP_UP	129	0.56987	782	0.311	0.6641	0.300126	999	0.2712	0.459916	0.462	0.741849	1.46662	176	0.0190114	0.349038
TCA	31	-1.26164	1465	0.723	0.888433	0.422402	1348	0.4018	0.505904	0.575	0.829793	0.595631	1641	0.801217	0.979436
TCAPOPTOSISPATHWAY	23	-0.792373	1319	0.758	0.900805	0.727143	1665	0.7388	0.752962	0.963	1	0.980274	1004	0.561468	0.801243
TCELL_ANERGIC_UP	246	1.29032	548	0.174	0.555597	0.270261	892	0.2448	0.458348	0.468	0.745198	1.14856	608	0.239777	0.71858
TCRAPATHWAY	42	-1.7229	1567	0.939	0.979893	0.663807	1644	0.6782	0.699163	0.95	1	0.876276	1244	0.625	0.861729
TCRMOLECULE	18	-1.15977	1439	0.831	0.936067	0.793129	1686	0.793	0.799564	0.991	1	1.09821	708	0.403315	0.762792
TCRPATHWAY	151	0.556	790	0.318	0.672326	0.351232	1165	0.3192	0.469233	0.763	0.94495	1.30444	363	0.106942	0.529905
TCYTOTOXICPATHWAY	42	-0.748864	1302	0.726	0.888986	0.562387	1578	0.574	0.615679	0.871	0.997755	0.976463	1011	0.535135	0.806797
TELPATHWAY	67	-0.328266	1137	0.642	0.859351	0.414503	1337	0.4038	0.506916	0.749	0.938892	1.13587	628	0.300797	0.766114
TENEDINI_MEGAKARYOCYTIC_GENES	160	1.80481	391	0.079	0.413359	0.196027	556	0.1654	0.458348	0.174	0.413594	1.33086	311	0.101145	0.517949
TERCPATHWAY	27	0.198245	937	0.451	0.765575	0.296275	990	0.2558	0.45851	0.299	0.582799	1.40952	225	0.0764706	0.731517
TERPENOID_BIOSYNTHESIS	16	0.48477	825	0.3	0.654438	0.588033	1596	0.612	0.645441	0.828	0.979984	1.33992	301	0.153242	0.503341
TERTPATHWAY	25	-0.37441	1162	0.715	0.886247	0.409608	1328	0.404	0.506916	0.498	0.77523	1.10416	690	0.34375	0.781182
TESTIS_EXPRESSED_GENES	150	-1.61636	1540	0.931	0.976789	0.398728	1294	0.3808	0.497975	0.768	0.948321	0.778719	1422	0.886869	0.932887
TFF2_KO_UP	50	-1.71532	1564	0.898	0.963878	0.551679	1558	0.5658	0.609882	0.91	1	1.08369	741	0.377358	0.780107
TGF_BETA_SIGNALING_PATHWAY	158	-0.743875	1299	0.668	0.872199	0.318701	1068	0.2882	0.460367	0.669	0.887443	0.910214	1179	0.549057	0.835
TGFBETA_ALL_UP	281	-1.72033	1566	0.736	0.892373	0.175255	457	0.1616	0.458348	0.107	0.315448	0.697537	1553	0.830476	0.968754
TGFBETA_C1_UP	68	-2.20417	1616	0.846	0.942213	0.420713	1344	0.4038	0.506916	0.76	0.94326	0.698304	1551	0.729045	0.96899
TGFBETA_C2_UP	57	-1.39673	1495	0.669	0.872199	0.200064	576	0.1816	0.458348	0.149	0.374824	0.842035	1310	0.625263	0.898313
TGFBETA_C3_UP	45	0.722788	734	0.301	0.655931	0.137789	281	0.155	0.458348	0.047	0.190424	0.793982	1399	0.691871	0.920953
TGFBETA_C4_UP	40	-1.43384	1504	0.835	0.93926	0.514684	1516	0.5152	0.575931	0.81	0.969971	0.833172	1326	0.670543	0.90278
TGFBETA_C5_UP	60	1.33214	531	0.114	0.476426	0.151413	342	0.1366	0.458348	0.076	0.25575	0.996207	960	0.47037	0.802218
TGFBETA_EARLY_UP	170	-1.83265	1582	0.74	0.894121	0.19306	541	0.176	0.458348	0.16	0.392809	0.64846	1597	0.861538	0.983727
TGFBETA_LATE_UP	111	-0.466141	1203	0.565	0.823776	0.296378	991	0.2736	0.459916	0.449	0.731201	0.826625	1333	0.672316	0.906572
TGFBPATHWAY	44	-0.447501	1193	0.594	0.835681	0.463688	1433	0.4542	0.537527	0.731	0.928359	0.79418	1398	0.681729	0.921743
TGZ_ADIP_UP	49	-2.60142	1650	0.973	0.989171	0.608648	1614	0.6322	0.66179	0.953	1	0.463036	1687	0.994242	0.994893
TH1TH2PATHWAY	35	-2.3283	1627	0.99	0.996447	0.733898	1668	0.7696	0.777812	0.978	1	0.374378	1692	0.998127	0.998695
THELPERPATHWAY	43	-0.41243	1183	0.634	0.855919	0.499478	1492	0.4956	0.563386	0.786	0.954277	1.03626	867	0.46422	0.781908
TIDPATHWAY	39	-0.46594	1202	0.731	0.892032	0.429039	1368	0.4152	0.512489	0.657	0.881553	1.0876	731	0.327103	0.779268
TIS7_OVEREXP_DN	43	-0.374475	1163	0.585	0.83527	0.468068	1441	0.4594	0.540991	0.738	0.932544	0.756924	1460	0.778234	0.942867
TNF_AND_FAS_NETWORK	39	-0.756061	1306	0.689	0.878432	0.457499	1423	0.4504	0.535273	0.719	0.921505	1.35214	291	0.0885827	0.736454
TNFA_NFKB_DEP_UP	29	1.42234	508	0.12	0.490352	0.215517	654	0.1836	0.458348	0.142	0.365786	1.02178	898	0.447525	0.78966
TNFALPHA_30MIN_UP	105	1.53614	473	0.138	0.524345	0.29327	978	0.2838	0.459926	0.437	0.725002	1.16727	570	0.262327	0.711893
TNFALPHA_4HRS_UP	97	0.875081	683	0.241	0.613014	0.188975	527	0.1562	0.458348	0.12	0.336381	1.03701	862	0.417671	0.784655
TNFALPHA_ADIP_DN	138	-0.649874	1269	0.657	0.866931	0.216715	661	0.2028	0.458348	0.168	0.405217	0.877582	1239	0.667992	0.884057
TNFALPHA_ADIP_UP	39	-0.028657	1018	0.512	0.803066	0.249858	797	0.2294	0.458348	0.235	0.49785	0.782893	1416	0.782946	0.927994
TNFALPHA_ALL_UP	188	1.85644	375	0.126	0.504984	0.192913	539	0.1698	0.458348	0.157	0.389446	1.14335	613	0.250485	0.727599
TNFALPHA_TGZ_ADIP_DN	51	0.037082	996	0.491	0.78858	0.277798	921	0.2502	0.458348	0.293	0.57358	0.906408	1186	0.581213	0.85126
TNFALPHA_TGZ_ADIP_UP	45	-0.377778	1165	0.634	0.855919	0.358431	1187	0.3498	0.482784	0.5	0.77523	1.03748	859	0.41651	0.786601
TNFR1PATHWAY	86	1.58565	457	0.092	0.427574	0.1477	321	0.1458	0.458348	0.063	0.229596	1.31883	340	0.0800781	0.715135
TNFR2PATHWAY	38	0.304977	896	0.401	0.726506	0.495358	1486	0.4904	0.561927	0.781	0.954277	1.40664	228	0.0698603	0.735328
TOB1PATHWAY	50	-1.67104	1554	0.93	0.976789	0.79685	1687	0.8224	0.824309	0.999	1	0.807328	1377	0.730769	0.912399
TOLLPATHWAY	88	-0.699114	1285	0.8	0.919093	0.392108	1276	0.3726	0.49465	0.726	0.925383	0.815056	1358	0.717213	0.914571
TPA_RESIST_EARLY_DN	213	0.963511	649	0.198	0.576861	0.179628	480	0.1642	0.458348	0.126	0.341197	0.956845	1065	0.57197	0.811464
TPA_RESIST_EARLY_UP	84	-0.469679	1206	0.656	0.866931	0.507165	1503	0.496	0.563386	0.911	1	1.17844	558	0.208413	0.691095
TPA_RESIST_LATE_DN	191	1.482	487	0.099	0.453089	0.200625	580	0.1706	0.458348	0.186	0.425617	1.23676	470	0.092803	0.604096
TPA_RESIST_LATE_UP	116	0.092227	983	0.453	0.766259	0.311002	1038	0.2764	0.459916	0.503	0.77523	1.03573	870	0.389002	0.786008
TPA_RESIST_MIDDLE_DN	360	0.837182	699	0.237	0.611244	0.204374	603	0.1826	0.458348	0.183	0.421106	0.967188	1038	0.538752	0.806175
TPA_RESIST_MIDDLE_UP	145	0.312474	893	0.423	0.740157	0.279489	927	0.2576	0.45851	0.387	0.681317	1.23612	473	0.108911	0.701455
TPA_SENS_EARLY_DN	816	0.412117	857	0.415	0.737173	0.234887	744	0.2094	0.458348	0.356	0.646424	1.03029	881	0.366876	0.787018
TPA_SENS_EARLY_UP	132	-0.009657	1011	0.53	0.807348	0.301978	1007	0.2752	0.459916	0.466	0.742914	0.775671	1430	0.883721	0.933504
TPA_SENS_LATE_DN	649	1.65806	436	0.214	0.588484	0.1311	244	0.1204	0.458348	0.009	0.059865	1.07535	758	0.289941	0.778123
TPA_SENS_LATE_UP	142	-1.69865	1561	0.824	0.931841	0.361612	1200	0.3356	0.477993	0.658	0.881553	0.833926	1325	0.665236	0.902899
TPA_SENS_MIDDLE_DN	810	2.3848	241	0.105	0.461484	0.131015	243	0.1082	0.458348	0.006	0.045618	1.07258	767	0.246704	0.778814
TPA_SENS_MIDDLE_UP	166	-0.755893	1305	0.661	0.867588	0.338541	1130	0.3218	0.470606	0.732	0.928953	0.816478	1354	0.730435	0.915139
TPA_SKIN_DN	41	-1.62254	1543	0.854	0.945177	0.34346	1150	0.3064	0.466079	0.46	0.739825	1.00819	927	0.4625	0.801759
TPA_SKIN_UP	48	-3.31468	1678	1	1	0.888853	1692	0.8888	0.888784	1	1	0.71241	1526	0.852941	0.966147
TPOPATHWAY	79	1.46818	492	0.12	0.490352	0.239567	766	0.2114	0.458348	0.256	0.521762	1.40961	224	0.061657	0.420816
TRANSLATION_FACTORS	116	4.0486	54	0.032	0.308588	0.137153	280	0.1248	0.458348	0.047	0.190424	1.38549	252	0.144487	0.714199
TRKAPATHWAY	42	-1.15226	1436	0.862	0.947274	0.629078	1621	0.6546	0.681457	0.925	1	0.60536	1633	0.94831	0.976868
TRNA_SYNTHETASES	42	0.251714	919	0.498	0.793466	0.498572	1490	0.5052	0.569636	0.786	0.954277	1.00451	935	0.4375	0.80479
TRYPTOPHAN_METABOLISM	169	-1.37186	1493	0.862	0.947274	0.52354	1529	0.5294	0.584479	0.991	1	1.04084	847	0.387029	0.790082
TSA_CD4_DN	48	-0.178577	1079	0.596	0.835681	0.307006	1029	0.269	0.459688	0.379	0.674603	1.3108	356	0.108871	0.699219
TSA_CD4_UP	58	-1.24925	1462	0.788	0.915306	0.430861	1371	0.4298	0.522519	0.755	0.94326	0.71113	1529	0.779923	0.965437
TSA_HEPATOMA_CANCER_DN	74	1.4447	500	0.162	0.550936	0.556314	1571	0.5678	0.61057	0.964	1	1.16632	572	0.227969	0.710459
TSA_HEPATOMA_CANCER_UP	91	-0.05671	1030	0.489	0.78858	0.172619	447	0.1662	0.458348	0.101	0.309302	1.06818	780	0.327766	0.784422
TSA_HEPATOMA_UP	85	0.161967	950	0.437	0.754255	0.207687	626	0.188	0.458348	0.177	0.417509	1.64054	60	0.00773694	0.228119
TSA_PANC50_UP	92	3.45466	95	0.066	0.394968	0.216063	660	0.2002	0.458348	0.21	0.462752	1.78958	16	0.00389864	0.139235
TSA_RKO_UP	60	-0.897259	1356	0.753	0.900426	0.323374	1085	0.2934	0.461348	0.475	0.751307	0.792392	1401	0.830303	0.927457
TSADAC_HYPERMETH_HYPERAC_OVCA_UP	26	-0.083565	1040	0.526	0.805506	0.414839	1339	0.3804	0.497975	0.559	0.81391	0.928454	1133	0.551181	0.846749
TSADAC_HYPERMETH_OVCA_UP	32	1.29201	546	0.207	0.581639	0.194709	553	0.247	0.458348	0.104	0.309747	0.936389	1120	0.538462	0.818777
TSADAC_HYPOMETH_HYPERAC_OVCA_UP	46	-1.18452	1446	0.771	0.907429	0.426362	1362	0.4042	0.506916	0.702	0.910565	0.955302	1070	0.556911	0.82698
TSADAC_HYPOMETH_OVCA_UP	141	-0.1535	1069	0.464	0.777843	0.185151	510	0.1538	0.458348	0.114	0.328891	1.65652	54	0.00617284	0.533428
TSADAC_PANC50_UP	80	-0.570976	1240	0.576	0.829685	0.214825	648	0.1912	0.458348	0.193	0.432956	0.754628	1465	0.854978	0.93761
TSADAC_RKOEXP_UP	54	-1.04753	1403	0.865	0.949392	0.546746	1553	0.559	0.606888	0.907	1	0.659192	1587	0.973485	0.983473
TSADAC_RKOSILENT_UP	73	-1.02717	1395	0.803	0.91926	0.554453	1568	0.575	0.616361	0.964	1	0.706372	1538	0.873346	0.968674
TSP1PATHWAY	29	0.799066	715	0.245	0.613014	0.087461	93	0.1008	0.458348	0.017	0.095086	0.86861	1257	0.61167	0.869537
TUBBYPATHWAY	28	-1.71527	1563	0.932	0.976789	0.584573	1592	0.613	0.645672	0.887	1	0.560696	1657	0.970464	0.988039
TUMOR_SUPRESSOR	74	1.89511	364	0.059	0.368374	0.090594	100	0.0948	0.458348	0.008	0.055711	1.49728	147	0.0246914	0.736005
TYPE_III_SECRETION_SYSTEM	46	2.03661	316	0.031	0.308588	0.068557	59	0.0936	0.458348	0.008	0.055711	0.89096	1212	0.666667	0.849207
TYROSINE_METABOLISM	101	-2.66896	1658	0.998	0.997939	0.727079	1664	0.74	0.753731	0.999	1	0.773472	1433	0.768518	0.933737
TZD_ADIP_DN	41	2.14058	294	0.039	0.324151	0.123343	216	0.1236	0.458348	0.035	0.155994	1.66923	48	0.00735294	0.207541
UBIQUINONE_BIOSYNTHESIS	33	-1.21397	1455	0.687	0.878432	0.375533	1237	0.3404	0.479398	0.469	0.745198	0.983286	997	0.5	0.799294
UBIQUITIN_MEDIATED_PROTEOLYSIS	99	0.526841	805	0.341	0.685412	0.184638	509	0.155	0.458348	0.113	0.328056	0.903713	1187	0.627907	0.844556
UCALPAINPATHWAY	72	0.551495	794	0.259	0.627686	0.361247	1198	0.3308	0.475726	0.611	0.846717	1.1974	528	0.261682	0.657078
UEDA_MOUSE_LIVER	371	4.46391	37	0.017	0.250564	0.178355	467	0.15	0.458348	0.093	0.288913	1.14382	612	0.186408	0.728113
UEDA_MOUSE_SCN	221	2.07762	302	0.125	0.502168	0.153379	351	0.1464	0.458348	0.07	0.242623	1.68144	44	0	0.193939
UNDERHILL_PROLIFERATION	41	1.55819	464	0.187	0.574956	0.121156	209	0.1206	0.458348	0.034	0.15303	1.52943	128	0.0801527	0.668258
UREA_CYCLE_AND_METABOLISM_OF_AMINO_GROUPS	37	0.028676	998	0.523	0.805506	0.448314	1407	0.4536	0.537429	0.697	0.909586	0.996074	961	0.508507	0.801114
UREACYCLEPATHWAY	22	1.66964	431	0.083	0.413359	0.229199	719	0.1928	0.458348	0.147	0.370814	1.38735	247	0.0759013	0.447712
UV_ESR_OLD_UNREG	56	2.44065	224	0.058	0.368374	0.282042	938	0.262	0.459347	0.364	0.655543	1.55089	113	0.0457143	0.259338
UV_ESR_WS_UNREG	27	1.00887	629	0.193	0.576249	0.457052	1420	0.4668	0.544452	0.645	0.870382	0.846943	1299	0.678862	0.895249
UV_UNIQUE_FIBRO_DN	128	0.145139	957	0.408	0.731016	0.301383	1003	0.2598	0.458567	0.465	0.742914	0.875079	1247	0.625	0.880958
UV_UNIQUE_FIBRO_UP	52	1.86931	373	0.053	0.368374	0.124463	224	0.1298	0.458348	0.038	0.165195	1.10796	682	0.330754	0.763197
UV-4NQO_FIBRO_DN	85	-1.26611	1467	0.883	0.957418	0.403435	1313	0.3902	0.49871	0.74	0.934339	0.852487	1291	0.710021	0.893784
UV-4NQO_FIBRO_UP	83	3.27576	108	0.019	0.256353	0.139724	288	0.1252	0.458348	0.05	0.200232	1.25668	432	0.115308	0.727131
UVB_NHEK1_C1	139	0.689001	745	0.291	0.65069	0.267027	877	0.2498	0.458348	0.336	0.623097	1.07606	756	0.398058	0.779698
UVB_NHEK1_C2	37	1.87286	372	0.069	0.398122	0.113547	186	0.1218	0.458348	0.024	0.119187	1.41354	221	0.055666	0.417778
UVB_NHEK1_C3	32	-0.855391	1339	0.733	0.892373	0.503085	1497	0.4944	0.563386	0.75	0.938892	0.791874	1403	0.795918	0.92526
UVB_NHEK1_C4	25	0.808973	710	0.19	0.576249	0.183832	500	0.178	0.458348	0.077	0.25597	0.958817	1061	0.566667	0.809159
UVB_NHEK1_C6	511	1.9457	349	0.183	0.56951	0.193221	542	0.158	0.458348	0.146	0.370814	0.968033	1035	0.493878	0.808164
UVB_NHEK1_DN	988	2.72452	177	0.2	0.576861	0.214824	647	0.1756	0.458348	0.217	0.473666	0.983701	995	0.474849	0.799704
UVB_NHEK1_UP	447	-0.06738	1036	0.416	0.737678	0.243248	775	0.2196	0.458348	0.375	0.670209	0.886158	1224	0.612782	0.850355
UVB_NHEK2_DN	234	2.47564	218	0.073	0.400793	0.221221	684	0.1944	0.458348	0.252	0.516895	1.19964	524	0.108696	0.654537
UVB_NHEK2_UP	152	-1.27199	1469	0.71	0.883712	0.281177	935	0.2502	0.458348	0.52	0.785094	0.637806	1609	0.830739	0.984494
UVB_NHEK3_ALL	1104	5.15934	22	0.068	0.397404	0.106313	151	0.1054	0.458348	0	0	1.36514	275	0.0743802	0.464052
UVB_NHEK3_C0	199	4.13194	50	0.017	0.250564	0.069171	60	0.088	0.458348	0.001	0.009985	1.01551	912	0.4714	0.795233
UVB_NHEK3_C1	147	3.70536	81	0.013	0.22076	0.122768	214	0.1172	0.458348	0.031	0.142665	1.56623	104	0.00416667	0.246815
UVB_NHEK3_C2	154	1.12431	590	0.251	0.61719	0.234839	743	0.1926	0.458348	0.309	0.593759	1.14478	610	0.294239	0.72744
UVB_NHEK3_C3	39	3.15427	128	0.011	0.22076	0.166937	420	0.162	0.458348	0.077	0.25597	0.884331	1225	0.592132	0.883059
UVB_NHEK3_C4	44	0.838063	696	0.249	0.61719	0.183749	499	0.1778	0.458348	0.104	0.309747	0.76933	1440	0.786274	0.935561
UVB_NHEK3_C5	140	0.052567	991	0.477	0.787272	0.270718	896	0.2388	0.458348	0.352	0.643741	0.767405	1444	0.832016	0.93541
UVB_NHEK3_C6	74	-1.86581	1587	0.891	0.9606	0.428873	1367	0.412	0.510773	0.777	0.951947	1.10865	680	0.299424	0.765066
UVB_NHEK3_C7	123	1.08272	600	0.277	0.64408	0.150454	337	0.128	0.458348	0.065	0.233285	0.88266	1227	0.633891	0.856646
UVB_NHEK3_C8	202	1.99978	328	0.163	0.552151	0.069574	62	0.0798	0.458348	0.001	0.009985	1.54493	118	0.0198413	0.261196
UVB_NHEK4_24HRS_DN	31	-0.142863	1062	0.449	0.76263	0.269888	888	0.242	0.458348	0.234	0.496529	1.47587	165	0.0330578	0.676298
UVB_NHEK4_6HRS_DN	38	-1.12341	1429	0.736	0.892373	0.402475	1307	0.3788	0.49728	0.598	0.842781	1.09554	717	0.365751	0.771903
UVB_NHEK4_6HRS_UP	63	1.80481	392	0.109	0.465623	0.107425	160	0.1142	0.458348	0.031	0.142665	0.845109	1303	0.642424	0.891261
UVB_SCC_DN	344	4.31921	43	0.019	0.256353	0.170817	436	0.1448	0.458348	0.103	0.309747	1.36168	282	0.0753968	0.466655
UVB_SCC_UP	278	1.91397	356	0.267	0.638237	0.107903	163	0.1038	0.458348	0.005	0.040317	1.46094	179	0.118503	0.358484
UVC_HIGH_ALL_DN	962	6.37019	14	0.032	0.308588	0.143862	305	0.1354	0.458348	0.007	0.052119	1.08427	739	0.305835	0.774421
UVC_HIGH_ALL_UP	46	2.0123	325	0.081	0.413359	0.155193	364	0.1498	0.458348	0.065	0.233285	1.56582	105	0.0374016	0.244473
UVC_HIGH_D1_DN	33	2.68496	185	0.018	0.254999	0.169423	430	0.159	0.458348	0.072	0.246247	1.15051	605	0.298311	0.760193
UVC_HIGH_D2_DN	129	1.64983	439	0.154	0.544497	0.217985	671	0.194	0.458348	0.169	0.406464	0.9691	1032	0.488327	0.809504
UVC_HIGH_D3_DN	124	4.20231	48	0.014	0.221717	0.131206	245	0.1288	0.458348	0.039	0.168508	0.988047	981	0.450317	0.801587
UVC_HIGH_D4_DN	171	0.261023	914	0.403	0.726506	0.269434	886	0.2354	0.458348	0.466	0.742914	1.13275	635	0.242545	0.736976
UVC_HIGH_D5_DN	118	2.9723	141	0.022	0.283932	0.217953	670	0.202	0.458348	0.169	0.406464	1.64515	58	0.00621118	0.478395
UVC_HIGH_D6_DN	105	0.580155	779	0.352	0.695083	0.318312	1066	0.2894	0.460367	0.527	0.794417	0.963597	1050	0.507968	0.806678
UVC_HIGH_D7_DN	91	3.88572	66	0.014	0.221717	0.125229	225	0.1148	0.458348	0.035	0.155994	1.19281	533	0.172816	0.73449
UVC_HIGH_D8_DN	113	0.142606	958	0.5	0.793712	0.221523	687	0.1924	0.458348	0.183	0.421106	1.15042	606	0.317427	0.715073
UVC_HIGH_D9_DN	87	4.12331	51	0	0	0.047729	17	0.0856	0.458348	0	0	1.21975	504	0.219124	0.62001
UVC_LOW_A2_UP	20	0.098154	980	0.459	0.771108	0.329677	1102	0.3032	0.465518	0.325	0.611259	0.97056	1029	0.516441	0.807167
UVC_LOW_ALL_DN	247	-0.853664	1338	0.654	0.866912	0.237165	752	0.2054	0.458348	0.32	0.606801	0.593934	1642	0.913307	0.97893
UVC_LOW_ALL_UP	37	0.394996	862	0.381	0.717252	0.258973	838	0.2384	0.458348	0.247	0.513514	0.92298	1146	0.573614	0.826057
UVC_LOW_C1_DN	47	-1.28086	1471	0.767	0.907069	0.340693	1143	0.3022	0.465518	0.476	0.751307	0.559018	1658	0.929607	0.987249
UVC_LOW_C2_DN	102	-0.742548	1298	0.68	0.878432	0.255551	827	0.2226	0.458348	0.291	0.570941	0.73939	1488	0.716567	0.940918
UVC_LOW_C3_DN	68	-0.096207	1045	0.539	0.810462	0.30586	1023	0.2762	0.459916	0.447	0.730764	0.900675	1194	0.604289	0.844002
UVC_TTD_4HR_DN	1232	1.97891	334	0.298	0.654328	0.221231	685	0.1856	0.458348	0.266	0.535986	0.846274	1301	0.648262	0.890094
UVC_TTD_4HR_UP	124	-1.25324	1463	0.72	0.888433	0.281223	936	0.2708	0.459916	0.394	0.687423	0.921497	1150	0.532673	0.848839
UVC_TTD_8HR_DN	752	-2.08496	1607	0.787	0.915151	0.349984	1163	0.311	0.466079	0.957	1	0.566686	1652	0.985801	0.993123
UVC_TTD_8HR_UP	54	0.878721	681	0.275	0.64215	0.172664	448	0.1408	0.458348	0.083	0.267977	0.975551	1013	0.525458	0.807551
UVC_TTD_ALL_DN	1493	0.891977	675	0.457	0.768272	0.264737	864	0.2188	0.458348	0.587	0.840261	0.806796	1380	0.686992	0.90997
UVC_TTD_ALL_UP	163	-0.716742	1291	0.571	0.827176	0.232278	732	0.2096	0.458348	0.299	0.582799	0.729064	1502	0.753968	0.942725
UVC_TTD-XPCS_COMMON_DN	619	-1.00749	1390	0.655	0.866912	0.299237	998	0.2672	0.459688	0.757	0.94326	0.790879	1404	0.694949	0.923703
UVC_TTD-XPCS_COMMON_UP	47	1.0915	597	0.207	0.581639	0.141403	294	0.134	0.458348	0.051	0.20288	1.30196	371	0.19112	0.52582
UVC_XPCS_4HR_DN	1030	-0.002166	1009	0.488	0.78858	0.249566	794	0.2064	0.458348	0.476	0.751307	0.813912	1361	0.681542	0.912448
UVC_XPCS_4HR_UP	25	1.07801	602	0.163	0.552151	0.216919	664	0.206	0.458348	0.129	0.346242	1.37684	265	0.139344	0.708269
UVC_XPCS_8HR_DN	1656	1.63005	445	0.383	0.718025	0.223782	698	0.1868	0.458348	0.241	0.505182	0.804647	1383	0.709016	0.911466
UVC_XPCS_8HR_UP	145	3.76586	76	0.023	0.28973	0.102186	138	0.1022	0.458348	0.016	0.091841	1.47039	170	0.0360531	0.353525
UVC_XPCS_ALL_DN	1917	1.54292	471	0.407	0.731016	0.221323	686	0.1926	0.458348	0.225	0.486225	0.822217	1341	0.651116	0.905363
UVC_XPCS_ALL_UP	149	3.70431	82	0.025	0.291487	0.099963	128	0.1032	0.458348	0.016	0.091841	1.45992	181	0.0361905	0.355278
UV-CMV_UNIQUE_HCMV_6HRS_DN	237	1.59856	454	0.229	0.601647	0.232201	731	0.1962	0.458348	0.298	0.581973	1.04132	844	0.386037	0.79234
UV-CMV_UNIQUE_HCMV_6HRS_UP	287	0.527146	804	0.333	0.682307	0.176703	461	0.1582	0.458348	0.109	0.32011	0.988675	979	0.50505	0.816481
VALINE_LEUCINE_AND_ISOLEUCINE_BIOSYNTHESIS	18	-1.65545	1551	0.94	0.979893	0.655673	1638	0.6744	0.697367	0.912	1	0.707268	1536	0.81262	0.944091
VALINE_LEUCINE_AND_ISOLEUCINE_DEGRADATION	82	-0.449426	1195	0.658	0.866931	0.490787	1478	0.4894	0.561389	0.897	1	0.748354	1474	0.787276	0.950823
VANASSE_BCL2_TARGETS	277	-0.868071	1345	0.735	0.892373	0.344902	1151	0.3108	0.466079	0.827	0.979984	1.03709	861	0.360377	0.785961
VANTVEER_BREAST_OUTCOME_GOOD_VS_POOR_DN	167	3.59764	83	0.1	0.45379	0.06944	61	0.0876	0.458348	0.001	0.009985	1.415	219	0.0816327	0.419063
VANTVEER_BREAST_OUTCOME_GOOD_VS_POOR_UP	57	0.571946	781	0.232	0.603828	0.294045	982	0.2692	0.459688	0.39	0.684712	1.12415	651	0.290722	0.777951
VEGF_HUVEC_2HRS_UP	74	1.41149	510	0.151	0.541785	0.23046	724	0.2114	0.458348	0.216	0.473666	1.23855	466	0.179775	0.605383
VEGF_HUVEC_30MIN_UP	48	-2.65148	1655	0.995	0.997939	0.678171	1648	0.7102	0.728181	0.982	1	0.891115	1209	0.629699	0.852502
VEGF_HUVEC_UP	30	-1.06559	1415	0.872	0.952747	0.484711	1467	0.4794	0.554045	0.711	0.919108	1.45249	183	0.0513834	0.372327
VEGF_MMMEC_12HRS_UP	67	-0.81843	1325	0.612	0.844866	0.304487	1014	0.2826	0.459926	0.437	0.725002	1.01819	907	0.408124	0.795842
VEGF_MMMEC_3HRS_UP	172	-0.326963	1135	0.626	0.854375	0.334903	1115	0.2994	0.464315	0.722	0.921505	0.864925	1268	0.763206	0.872271
VEGF_MMMEC_6HRS_UP	122	-0.978547	1378	0.656	0.866931	0.186798	517	0.1704	0.458348	0.117	0.329769	0.725359	1506	0.884758	0.962333
VEGF_MMMEC_ALL_UP	236	-1.46776	1512	0.806	0.919763	0.276491	916	0.2598	0.458567	0.505	0.77523	0.741309	1487	0.9	0.951532
VEGFPATHWAY	85	4.42936	38	0.001	0.031712	0.101616	135	0.0928	0.458348	0.016	0.091841	1.64166	59	0.0114068	0.23104
VENTRICLES_UP	627	0.783995	718	0.359	0.703998	0.202635	592	0.167	0.458348	0.171	0.409579	1.05015	823	0.314779	0.787653
VERHAAK_AML_NPM1_MUT_VS_WT_DN	681	-2.65449	1657	0.86	0.947274	0.357587	1183	0.3268	0.473421	0.941	1	0.837292	1320	0.707692	0.896848
VERHAAK_AML_NPM1_MUT_VS_WT_UP	451	-0.580813	1244	0.536	0.809391	0.296227	989	0.2726	0.459916	0.704	0.912601	0.713845	1521	0.966851	0.969919
VERNELL_PRB_CLSTR1	157	3.76947	75	0.149	0.537523	0.077978	75	0.0872	0.458348	0.001	0.009985	1.32224	331	0.231518	0.732136
VERNELL_PRB_CLSTR2	60	0.274003	907	0.379	0.716943	0.31313	1046	0.283	0.459926	0.443	0.727487	1.08673	732	0.346369	0.774651
VHL_NORMAL_UP	1251	5.02066	26	0.083	0.413359	0.149106	328	0.1338	0.458348	0.008	0.055711	1.20096	522	0.0814196	0.654839
VHL_RCC_UP	288	1.86212	374	0.188	0.576249	0.100381	130	0.1178	0.458348	0.003	0.027251	1.19039	539	0.229412	0.725271
VIPPATHWAY	82	-0.438218	1191	0.706	0.882512	0.34796	1157	0.3238	0.471848	0.591	0.841087	1.2661	418	0.0409357	0.568218
VITCBPATHWAY	41	2.9298	150	0.034	0.313978	0.135576	273	0.1278	0.458348	0.044	0.181849	1.55073	114	0.0693431	0.256819
VLB_RES_XENOGRAFTS_UP	32	-0.544445	1232	0.594	0.835681	0.508505	1505	0.5098	0.571401	0.757	0.94326	0.603496	1635	0.90748	0.989211
VOBESITYPATHWAY	14	0.15279	951	0.455	0.766259	0.482592	1465	0.4794	0.554045	0.574	0.828971	0.941672	1101	0.547667	0.820384
WALKER_MM_SNP_DIFF	152	0.81962	704	0.232	0.603828	0.168515	427	0.1512	0.458348	0.102	0.309747	1.07428	762	0.344828	0.779462
WALLACE_JAK2_DIFF	92	1.64631	442	0.113	0.473068	0.115054	191	0.1228	0.458348	0.025	0.123363	1.22868	485	0.27789	0.703294
WANG_HOXA9_VS_MEIS1_DN	53	-0.239256	1107	0.639	0.857301	0.298618	994	0.2644	0.459688	0.356	0.646424	1.07086	771	0.322709	0.786307
WANG_HOXA9_VS_MEIS1_UP	79	0.331694	885	0.356	0.698413	0.093977	105	0.1022	0.458348	0.014	0.082912	1.39546	242	0.123203	0.735588
WANG_MLL_CBP_VS_GMP_DN	107	0.871283	684	0.285	0.650321	0.293347	979	0.2632	0.459688	0.438	0.725002	0.82147	1342	0.671845	0.920165
WANG_MLL_CBP_VS_GMP_UP	106	-1.20068	1451	0.805	0.91926	0.270498	894	0.236	0.458348	0.352	0.643741	1.17353	562	0.185501	0.741868
WELCH_GATA1	62	1.90153	363	0.024	0.291487	0.20912	628	0.1906	0.458348	0.183	0.421106	0.945855	1090	0.576628	0.82098
WELCSH_BRCA_DN	25	3.79768	73	0.006	0.161779	0.129951	237	0.1474	0.458348	0.024	0.119187	1.09717	712	0.410101	0.777526
WELCSH_BRCA_UP	133	-0.891678	1354	0.65	0.863563	0.244966	779	0.2028	0.458348	0.266	0.535986	1.12612	646	0.258621	0.74497
WERNER_FIBRO_DN	494	-1.66054	1553	0.913	0.971703	0.355146	1177	0.3306	0.475726	0.916	1	1.07634	754	0.247525	0.785821
WERNER_FIBRO_UP	174	1.87839	370	0.118	0.490352	0.19095	532	0.1664	0.458348	0.151	0.377196	1.44144	187	0.0139442	0.393012
WERNERONLY_FIBRO_DN	197	-1.4201	1500	0.893	0.961548	0.391152	1272	0.3728	0.49465	0.862	0.993913	0.778001	1424	0.907631	0.932186
WERNERONLY_FIBRO_UP	106	1.46698	494	0.148	0.537523	0.200964	583	0.166	0.458348	0.137	0.358796	1.35018	296	0.0478927	0.478955
WIELAND_HEPATITIS_B_INDUCED	218	-0.39363	1172	0.534	0.808493	0.28945	969	0.2546	0.458348	0.553	0.809695	1.30398	365	0.0842912	0.528931
WILLERT_WNT_NCCIT_ALL_UP	67	1.04561	612	0.233	0.603828	0.312459	1043	0.2758	0.459916	0.463	0.742805	1.15261	595	0.247465	0.722419
WNT_SIGNALING	168	0.120057	971	0.41	0.732446	0.276814	917	0.2476	0.458348	0.506	0.77523	0.947457	1085	0.5625	0.819833
WNT_TARGETS	75	1.46197	495	0.197	0.576861	0.124001	220	0.1138	0.458348	0.037	0.163129	1.09633	715	0.363296	0.76297
WNTPATHWAY	90	3.13051	131	0.01	0.20675	0.145793	316	0.1258	0.458348	0.06	0.225067	1.18563	547	0.202479	0.72388
WONG_IFNA_HCC_RESISTANT_VS_SENSITIVE_DN	72	1.83298	384	0.033	0.308588	0.05	24	0.0772	0.458348	0.001	0.009985	1.35461	283	0.0476191	0.757887
WONG_IFNA_HCC_RESISTANT_VS_SENSITIVE_UP	54	1.41791	509	0.135	0.519725	0.165317	411	0.157	0.458348	0.074	0.249869	1.18507	548	0.247934	0.722122
XPB_TTD-CS_DN	49	-0.885914	1351	0.695	0.879597	0.39536	1289	0.3998	0.505264	0.633	0.863298	0.66099	1583	0.879541	0.986153
XPB_TTD-CS_UP	87	-2.65228	1656	0.895	0.962475	0.324113	1088	0.288	0.460367	0.548	0.807721	0.660617	1585	0.743689	0.984309
XU_ATRA_DN	43	1.24846	558	0.181	0.56491	0.175425	458	0.1704	0.458348	0.095	0.295096	1.49691	148	0.0772201	0.318892
XU_ATRA_PLUSNSC_DN	40	0.373499	866	0.355	0.698413	0.166431	416	0.1588	0.458348	0.077	0.25597	0.654432	1589	0.846939	0.985401
XU_ATRA_PLUSNSC_UP	37	0.016365	1001	0.473	0.785787	0.402217	1306	0.3764	0.495036	0.597	0.842781	0.861178	1276	0.649425	0.874073
XU_ATRA_UP	35	2.27644	264	0.028	0.30052	0.066392	55	0.082	0.458348	0.006	0.045618	0.975004	1015	0.505263	0.806096
XU_CBP_DN	86	-0.557034	1236	0.648	0.862117	0.400087	1298	0.3856	0.49871	0.746	0.937859	0.883017	1226	0.595142	0.884079
XU_CBP_UP	35	-0.075232	1038	0.543	0.8123	0.250186	799	0.2322	0.458348	0.202	0.447558	0.941545	1102	0.574219	0.834349
YAGI_AML_PROG_ASSOC	346	1.96437	342	0.131	0.514566	0.154103	358	0.1358	0.458348	0.064	0.231322	1.1179	664	0.171488	0.753273
YAGI_AML_PROG_FAB	550	0.648233	759	0.371	0.714571	0.231206	728	0.2034	0.458348	0.32	0.606801	0.840274	1314	0.862069	0.898701
YAGI_AML_PROGNOSIS	96	-0.297999	1126	0.548	0.814301	0.285417	948	0.2512	0.458348	0.409	0.702144	0.645606	1598	0.887574	0.984879
YAMA_RECURRENT_HCC_UP	35	-1.08085	1420	0.759	0.901324	0.401559	1304	0.3822	0.498266	0.531	0.795643	0.634576	1610	0.875502	0.971223
YANG_OSTECLASTS_SIG	65	-1.09903	1422	0.737	0.892373	0.488017	1476	0.486	0.559533	0.857	0.992867	0.513083	1678	0.981092	0.98794
YAO_P4_KO_VS_WT_DN	70	-1.98622	1600	0.961	0.985509	0.513963	1514	0.5112	0.572591	0.922	1	1.00205	945	0.432489	0.803059
YAO_P4_KO_VS_WT_UP	207	0.649799	758	0.285	0.650321	0.135775	276	0.1234	0.458348	0.04	0.171422	0.991975	971	0.486692	0.800147
YE_INTRAMETASTATIC_HCC_UP	53	0.941406	655	0.228	0.601647	0.186588	516	0.1658	0.458348	0.104	0.309747	0.965611	1041	0.478431	0.807192
YEN_MYC_MUT	11	0.86577	687	0.161	0.550936	0.233969	738	0.2262	0.458348	0.12	0.336381	0.853689	1288	0.648438	0.892894
YEN_MYC_WT	34	-0.161656	1070	0.5	0.793712	0.592973	1601	0.6142	0.646534	0.901	1	0.951801	1080	0.494297	0.81217
YU_CMYC_DN	130	0.465149	833	0.329	0.678695	0.160268	388	0.1492	0.458348	0.081	0.264008	0.861879	1275	0.717949	0.873803
YU_CMYC_UP	77	0.596869	773	0.346	0.68934	0.067046	56	0.0842	0.458348	0.005	0.040317	1.00387	937	0.486434	0.806557
ZELLER_MYC_DN	29	-0.462777	1201	0.578	0.829781	0.35911	1193	0.3424	0.479398	0.432	0.720741	0.736309	1495	0.710317	0.952779
ZELLER_MYC_UP	61	0.214243	932	0.343	0.685797	0.129423	236	0.1282	0.458348	0.05	0.200232	0.746236	1477	0.749495	0.938953
ZHAN_MM_CD1_VS_CD2_DN	150	2.16941	288	0.07	0.398122	0.128412	232	0.1122	0.458348	0.034	0.15303	1.0517	818	0.329764	0.786858
ZHAN_MM_CD1_VS_CD2_UP	293	3.47965	92	0.038	0.321409	0.100505	131	0.1028	0.458348	0.003	0.027251	0.929252	1130	0.567729	0.824838
ZHAN_MM_CD138_CD1_VS_REST	93	-0.196253	1088	0.606	0.843976	0.261724	849	0.2394	0.458348	0.354	0.646424	1.09759	710	0.307992	0.760912
ZHAN_MM_CD138_CD2_VS_REST	126	-1.79328	1579	0.878	0.955533	0.500775	1493	0.5068	0.570682	0.924	1	0.618935	1625	0.918067	0.972853
ZHAN_MM_CD138_HP_VS_REST	130	0.325963	888	0.434	0.753587	0.345046	1152	0.3162	0.467664	0.619	0.853935	0.710256	1531	0.877264	0.965235
ZHAN_MM_CD138_LB_VS_REST	95	-0.241078	1108	0.583	0.83441	0.310689	1037	0.2824	0.459926	0.513	0.777565	1.2868	391	0.0921305	0.538653
ZHAN_MM_CD138_MF_VS_REST	115	-2.90105	1667	0.974	0.989171	0.501681	1496	0.5018	0.567312	0.924	1	0.982175	1000	0.472917	0.819703
ZHAN_MM_CD138_MS_VS_REST	154	-0.801063	1322	0.612	0.844866	0.29777	992	0.269	0.459688	0.588	0.840261	0.819761	1348	0.654297	0.91375
ZHAN_MM_CD138_PR_VS_REST	92	1.90649	359	0.295	0.652242	0.063114	48	0.0864	0.458348	0.001	0.009985	1.27242	408	0.294922	0.737106
ZHAN_MM_MOLECULAR_CLASSI_DN	174	-1.2609	1464	0.804	0.91926	0.442629	1393	0.4376	0.52671	0.953	1	1.08978	730	0.360161	0.767471
ZHAN_MM_MOLECULAR_CLASSI_UP	143	-0.047734	1025	0.581	0.833547	0.296123	988	0.26	0.458567	0.448	0.730764	1.05977	798	0.332673	0.783242
ZHAN_MMPC_EARLYVS	125	1.4699	491	0.084	0.413359	0.213998	645	0.178	0.458348	0.161	0.392809	1.15107	603	0.212851	0.761458
ZHAN_MMPC_LATEVS	139	2.10467	297	0.087	0.41453	0.115839	194	0.112	0.458348	0.024	0.119187	1.33312	308	0.0644531	0.513828
ZHAN_MMPC_PC	56	0.355302	873	0.339	0.682307	0.392043	1275	0.3756	0.495036	0.654	0.879573	0.924585	1140	0.545802	0.827463
ZHAN_MMPC_SIM	110	4.23368	47	0.001	0.031712	0.057651	40	0.0804	0.458348	0.003	0.027251	1.58029	88	0	0.252755
ZHAN_MMPC_SIM_BC_AND_MM	134	2.26568	265	0.064	0.38674	0.040993	12	0.0778	0.458348	0.002	0.019317	1.32556	321	0.106178	0.751448
ZHAN_MMPC_SIMAL	109	-0.008716	1010	0.515	0.805191	0.238644	761	0.2104	0.458348	0.243	0.507859	0.764191	1449	0.908367	0.938647
ZHAN_MULTIPLE_MYELOMA_SUBCLASSES_DIFF	76	1.71551	418	0.157	0.547078	0.134767	266	0.123	0.458348	0.044	0.181849	1.43096	205	0.0994036	0.709573
ZHAN_MULTIPLE_MYELOMA_VS_NORMAL_DN	91	-0.082585	1039	0.57	0.827148	0.38195	1252	0.3574	0.487841	0.697	0.909586	0.737879	1491	0.94162	0.953916
ZHAN_MULTIPLE_MYELOMA_VS_NORMAL_UP	175	1.10158	594	0.279	0.645646	0.130154	238	0.1224	0.458348	0.027	0.128744	0.993124	968	0.439759	0.801584
ZHAN_PCS_MULTIPLE_MYELOMA_SPKD	43	-0.168037	1075	0.517	0.805191	0.336451	1121	0.3092	0.466079	0.447	0.730764	1.12066	659	0.315904	0.773907
ZHAN_TONSIL_BONEMARROW	117	2.28781	262	0.043	0.33271	0.098351	126	0.0928	0.458348	0.013	0.07872	1.37326	269	0.0567515	0.455999
ZHAN_TONSIL_PCBC	107	1.48935	485	0.086	0.413359	0.28281	940	0.2388	0.458348	0.4	0.695404	1.05071	822	0.350394	0.785445
ZHANG_EFT_EWSFLI1_UP	237	1.50695	480	0.147	0.536288	0.261756	850	0.2322	0.458348	0.436	0.725002	1.00571	930	0.447818	0.807736
ZMPSTE24_KO_DN	67	0.914276	669	0.207	0.581639	0.304652	1019	0.2738	0.459916	0.439	0.725002	0.944375	1095	0.56383	0.833071
ZMPSTE24_KO_UP	92	3.2186	118	0.008	0.167383	0.107338	159	0.1046	0.458348	0.023	0.116652	1.84481	12	0	0.0900377
ZUCCHI_EPITHELIAL_DN	102	-0.132007	1058	0.496	0.791658	0.179153	476	0.177	0.458348	0.103	0.309747	1.06583	785	0.446125	0.776544
ZUCCHI_EPITHELIAL_UP	129	0.94946	652	0.274	0.641493	0.133608	257	0.1314	0.458348	0.042	0.176138	1.19118	535	0.240084	0.733051
