# Supplementary material for: Comparative study of gene set enrichment methods
Source: BMC Bioinformatics. 2009 Sep 2;10:275. doi: 10.1186/1471-2105-10-275 (PMC2746222; doi:10.1186/1471-2105-10-275)
Supplement: Additional file 4 — Complete results in bcat data set. Complete results obtained in α-catenin data set. [file 1471-2105-10-275-S4.xls]

## Sheet: rs_b_catenin_up_down
		RS				GLAPA						GSEA
Pathway	Size	Score	Rank	P-value	FDR	Error	Rank	P-value1	FDR1	P-value2	FDR2	NES	Rank	P-value	FDR
1_2_DICHLOROETHANE_DEGRADATION	14	0.591224	358.5	0.306	0.998993	0.083247	1551	0.0464	0.05025	0.386	0.979176	1.20565	228	0.237525	0.8126
1_AND_2_METHYLNAPHTHALENE_DEGRADATION	13	-0.57027	1050	0.696	0.998993	0.078528	1542	0.041	0.04536	0.361	0.97074	1.26499	147	0.184524	1
3AB_GAMMA_DN	41	0.917392	216	0.209	0.998993	0.023155	1162	0.0212	0.02991	0.454	0.988645	1.06656	598	0.352818	0.742646
41BBPATHWAY	45	1.34063	110	0.073	0.998993	0.001448	170	0.0136	0.029886	0.052	0.752	1.41695	38	0.0513834	1
4NQO_ESR_OLD_UNREG	28	0.692626	308	0.264	0.998993	0.105004	1594	0.0596	0.063051	0.889	0.998622	1.089	503	0.345351	1
4NQO_ESR_WS_UNREG	100	0.892718	224	0.179	0.998993	0.006522	627	0.0156	0.029886	0.407	0.979176	1.25304	163	0.112245	0.814494
4NQO_UNIQUE_FIBRO_DN	36	-0.134074	755	0.517	0.998993	0.093209	1573	0.0466	0.050402	0.936	0.998622	0.66422	1647	0.961832	1
4NQO_UNIQUE_FIBRO_UP	60	2.46439	9	0.021	0.998993	0.024191	1184	0.0228	0.030393	0.631	0.993413	1.30347	109	0.0619835	0.854258
5FU_RESIST_GASTRIC_DN	37	-0.614001	1079	0.77	0.998993	0.081279	1548	0.044	0.048081	0.907	0.998622	0.698833	1617	0.921456	1
5FU_RESIST_GASTRIC_UP	70	-0.421229	941	0.666	0.998993	0.021822	1134	0.0196	0.029886	0.665	0.993413	0.805	1482	0.887324	0.959109
ABBUD_LIF_DN	72	-0.373387	909	0.639	0.998993	0.001423	166	0.0118	0.029886	0.105	0.928719	1.02047	750	0.380859	0.77942
ABBUD_LIF_GH3_DN	15	-0.330634	886	0.616	0.998993	0.117849	1611	0.0656	0.068881	0.562	0.989779	0.917918	1153	0.564103	1
ABBUD_LIF_GH3_UP	60	0.80224	268	0.21	0.998993	0.023917	1179	0.0226	0.030366	0.629	0.993413	0.938423	1072	0.606061	1
ABBUD_LIF_UP	95	-2.17898	1653	0.979	0.998993	0.043722	1386	0.0284	0.034073	0.952	0.998622	1.24675	173	0.144509	1
ABRAHAM_AL_VS_MM_DN	64	0.073458	616	0.422	0.998993	0.005588	561	0.017	0.029886	0.246	0.931151	0.986753	880	0.499029	0.812078
ABRAHAM_AL_VS_MM_UP	94	-0.34263	895	0.634	0.998993	0.018121	1071	0.018	0.029886	0.703	0.996653	0.896189	1235	0.709125	0.891147
ABRAHAM_MM_VS_AL_DN	92	-0.410898	936	0.652	0.998993	0.0182	1072	0.02	0.029886	0.704	0.996653	0.930432	1095	0.638298	0.868998
ABRAHAM_MM_VS_AL_UP	67	-0.106942	731	0.495	0.998993	0.009327	800	0.0164	0.029886	0.401	0.979176	1.02924	725	0.380392	0.769655
ACE_INHIBITOR_PATHWAY_PHARMGKB	12	-0.835027	1202	0.767	0.998993	0.1282	1625	0.0704	0.073285	0.597	0.993413	0.827746	1442	0.675676	1
ACE2PATHWAY	31	-0.642676	1101	0.73	0.998993	0.056294	1462	0.0364	0.040941	0.64	0.993413	0.636971	1661	0.927875	0.993908
ACETAMINOPHENPATHWAY	15	-0.466082	969	0.684	0.998993	0.064553	1494	0.0348	0.039696	0.301	0.97074	1.52322	14	0.0288066	1
ACETYLCHOLINE_SYNTHESIS	15	-1.78884	1594	0.961	0.998993	0.197985	1674	0.1216	0.123325	0.807	0.998622	0.65974	1648	0.918327	0.995938
ACHPATHWAY	52	-0.951632	1271	0.77	0.998993	0.02227	1149	0.0222	0.030286	0.536	0.988645	1.00228	818	0.452138	0.796181
ACTINYPATHWAY	46	-0.749978	1163	0.734	0.998993	0.063351	1490	0.0396	0.044013	0.873	0.998622	0.800393	1493	0.76699	1
AD12_24HRS_DN	31	1.07612	174	0.177	0.998993	0.008486	753	0.0156	0.029886	0.124	0.928719	0.828299	1441	0.808349	1
AD12_32HRS_DN	24	0.878302	232	0.226	0.998993	0.029355	1251	0.0216	0.03	0.276	0.966374	0.988827	869	0.502982	1
AD12_48HRS_DN	19	0.722794	296	0.261	0.998993	0.0347	1312	0.0262	0.03247	0.318	0.97074	0.969062	943	0.539062	1
AD12_ANY_DN	43	0.651908	332	0.293	0.998993	0.005627	564	0.0154	0.029886	0.157	0.928719	0.862337	1357	0.794971	1
ADDYA_K562_HEMIN_TREATMENT	211	-1.45471	1501	0.895	0.998993	0.01294	935	0.0172	0.029886	0.795	0.998622	0.80314	1486	0.935484	1
ADIP_DIFF_CLUSTER1	156	0.859642	238	0.17	0.998993	0.01497	988	0.0196	0.029886	0.842	0.998622	0.891478	1248	0.791506	0.896899
ADIP_DIFF_CLUSTER2	93	-1.53468	1528	0.953	0.998993	0.000847	94	0.0114	0.029886	0.085	0.9	0.739738	1584	0.955166	1
ADIP_DIFF_CLUSTER3	95	-1.57069	1540	0.926	0.998993	0.008987	773	0.019	0.029886	0.482	0.988645	1.00155	823	0.456863	1
ADIP_DIFF_CLUSTER4	78	-0.031242	694	0.489	0.998993	0.027666	1233	0.0236	0.030757	0.808	0.998622	0.899381	1224	0.679435	1
ADIP_DIFF_CLUSTER5	92	-0.3441	896	0.583	0.998993	0.024319	1186	0.0184	0.029886	0.811	0.998622	0.875437	1302	0.76087	0.906218
ADIP_DIFF_UP	177	-2.07896	1641	0.958	0.998993	0.018899	1087	0.0152	0.029886	0.897	0.998622	0.72303	1599	0.992381	1
ADIP_HUMAN_DN	73	1.56801	69	0.064	0.998993	0.000736	87	0.0154	0.029886	0.057	0.778	1.13952	359	0.196565	1
ADIP_HUMAN_UP	146	-0.342333	893	0.652	0.998993	0.005123	517	0.0152	0.029886	0.34	0.97074	0.912505	1177	0.673428	1
ADIP_VS_FIBRO_DN	95	-0.494125	991	0.699	0.998993	0.031296	1279	0.0238	0.030757	0.889	0.998622	0.850751	1390	0.836576	0.922637
ADIP_VS_FIBRO_UP	71	-2.02821	1630	0.981	0.998993	0.041592	1370	0.0314	0.036532	0.874	0.998622	1.00821	799	0.410058	1
ADIP_VS_PREADIP_DN	112	-1.96293	1624	0.979	0.998993	0.031486	1283	0.0208	0.02991	0.908	0.998622	0.694144	1623	0.983471	0.993208
ADIP_VS_PREADIP_UP	74	-2.67476	1687	0.998	0.998993	0.069819	1514	0.0428	0.047043	0.976	0.998622	0.966539	956	0.481696	1
ADIPOCYTE_BRCA_UP	25	2.46127	10	0.012	0.998	0.009949	824	0.0168	0.029886	0.094	0.916	1.35948	59	0.102564	1
ADIPOCYTE_PPARG_UP	58	-0.755332	1166	0.793	0.998993	0.010807	853	0.0182	0.029886	0.39	0.979176	0.945673	1049	0.542	0.837103
ADIPOGENESIS_HMSC_CLASS1_UP	67	0.006982	667	0.49	0.998993	0.00062	71	0.0112	0.029886	0.052	0.752	1.21047	222	0.171315	0.811469
ADIPOGENESIS_HMSC_CLASS2_UP	39	0.741034	284	0.236	0.998993	0.025867	1208	0.0212	0.02991	0.492	0.988645	1.09453	477	0.283898	1
ADIPOGENESIS_HMSC_CLASS3_UP	180	0.550925	381	0.282	0.998993	0.007444	694	0.0148	0.029886	0.603	0.993413	1.25546	157	0.0742857	0.821511
ADIPOGENESIS_HMSC_CLASS5_UP	17	-0.688686	1129	0.758	0.998993	0.018014	1069	0.017	0.029886	0.165	0.928719	0.948645	1038	0.536822	0.836027
ADIPOGENESIS_HMSC_CLASS8_DN	95	-0.550002	1025	0.704	0.998993	0.005992	593	0.0134	0.029886	0.366	0.97074	0.957355	990	0.528112	0.843771
AGED_MOUSE_CEREBELLUM_DN	148	-1.79874	1596	0.974	0.998993	0.006977	660	0.0158	0.029886	0.427	0.981686	1.15591	319	0.192067	0.801383
AGED_MOUSE_CEREBELLUM_UP	143	0.387284	455	0.328	0.998993	0.005936	589	0.0142	0.029886	0.372	0.97074	0.8647	1349	0.768763	1
AGED_MOUSE_CORTEX_DN	156	2.15162	19	0.026	0.998993	0.007315	685	0.015	0.029886	0.6	0.993413	0.956632	995	0.580153	1
AGED_MOUSE_CORTEX_UP	105	1.58858	64	0.059	0.998993	0.003029	348	0.0154	0.029886	0.229	0.928853	1.15232	329	0.153242	0.795764
AGED_MOUSE_HIPPOCAMPUS_ANY_DN	135	0.966846	201	0.169	0.998993	0	1	0.013	0.029886	0.016	0.327	1.09236	484	0.311609	0.793252
AGED_MOUSE_HIPPOCAMPUS_ANY_UP	165	0.944104	209	0.153	0.998993	0.000799	90	0.0146	0.029886	0.097	0.919	0.952084	1023	0.612766	0.838455
AGED_MOUSE_HIPPOCAMPUS_MULTI_UP	77	0.62887	344	0.272	0.998993	0.00222	261	0.0166	0.029886	0.154	0.928719	0.936819	1076	0.631579	0.855056
AGED_MOUSE_HYPOTH_DN	103	-1.83148	1601	0.969	0.998993	0.005576	560	0.0166	0.029886	0.36	0.97074	0.737852	1585	0.946809	0.987792
AGED_MOUSE_HYPOTH_UP	120	-0.118904	747	0.546	0.998993	0.003464	386	0.0128	0.029886	0.248	0.931151	0.956622	996	0.553279	0.842637
AGED_MOUSE_MUSCLE_DN	99	-0.527487	1011	0.685	0.998993	0.003867	419	0.017	0.029886	0.272	0.964149	1.01713	765	0.409182	0.776883
AGED_MOUSE_MUSCLE_UP	84	0.984766	195	0.123	0.998993	0.000607	66	0.0124	0.029886	0.062	0.799	0.750092	1567	0.931452	0.987971
AGED_MOUSE_NEOCORTEX_DN	144	-0.097459	728	0.512	0.998993	0.002797	325	0.0178	0.029886	0.216	0.928853	1.19335	248	0.117424	0.795539
AGED_MOUSE_NEOCORTEX_UP	199	-1.48457	1511	0.914	0.998993	0.003604	398	0.0154	0.029886	0.34	0.97074	1.08214	525	0.265182	1
AGED_MOUSE_RETINA_ANY_DN	41	0.879061	230	0.167	0.998993	0.036484	1329	0.0302	0.035651	0.615	0.993413	1.08063	531	0.292089	0.775623
AGED_MOUSE_RETINA_ANY_UP	70	0.55652	376	0.272	0.998993	0.0241	1182	0.0222	0.030286	0.7	0.996653	1.15563	320	0.201923	0.799272
AGED_RHESUS_DN	310	-0.713239	1143	0.755	0.998993	0.007134	676	0.0152	0.029886	0.668	0.993413	1.27771	133	0.015873	0.832353
AGED_RHESUS_UP	589	-1.49371	1516	0.908	0.998993	0.006954	657	0.015	0.029886	0.762	0.998622	0.887601	1262	0.852391	0.895695
AGEING_BRAIN_DN	394	0.636076	340	0.287	0.998993	0.000244	27	0.0132	0.029886	0.016	0.327	0.928776	1109	0.674227	1
AGEING_BRAIN_UP	669	0.643298	337	0.271	0.998993	0.000709	80	0.0128	0.029886	0.055	0.771	0.953966	1014	0.600398	0.838793
AGEING_KIDNEY_DN	430	1.26238	123	0.079	0.998993	0.004508	466	0.016	0.029886	0.517	0.988645	0.9251	1122	0.755556	0.870544
AGEING_KIDNEY_SPECIFIC_DN	440	1.17894	146	0.095	0.998993	0.003241	367	0.0102	0.029886	0.37	0.97074	0.954071	1012	0.626719	1
AGEING_KIDNEY_SPECIFIC_UP	525	-1.69117	1574	0.937	0.998993	0.00203	231	0.016	0.029886	0.22	0.928853	1.14376	347	0.113546	0.792773
AGEING_KIDNEY_UP	1132	-1.41515	1482	0.897	0.998993	0.003419	384	0.0152	0.029886	0.432	0.988645	1.09899	464	0.153061	0.795307
AGEING_LYMPH_DN	41	0.149083	576	0.441	0.998993	0.002237	262	0.0112	0.029886	0.073	0.854	0.824189	1447	0.785571	1
AGPCRPATHWAY	53	-0.560352	1039	0.728	0.998993	0.027646	1231	0.021	0.02991	0.601	0.993413	0.858476	1372	0.750996	1
AGUIRRE_PANCREAS_CHR1	71	0.645161	335	0.255	0.998993	0.043061	1381	0.0276	0.033493	0.883	0.998622	1.19707	242	0.173038	1
AGUIRRE_PANCREAS_CHR12	137	0.238716	528	0.422	0.998993	0.001099	125	0.0134	0.029886	0.113	0.928719	1.21203	218	0.154786	0.824135
AGUIRRE_PANCREAS_CHR17	171	0.713682	303	0.284	0.998993	0.005109	514	0.014	0.029886	0.461	0.988645	1.05888	627	0.301318	0.737693
AGUIRRE_PANCREAS_CHR18	62	-0.353999	901	0.645	0.998993	0.004791	488	0.0158	0.029886	0.213	0.928853	1.13212	378	0.247357	0.781426
AGUIRRE_PANCREAS_CHR19	172	-1.3427	1467	0.867	0.998993	0.006377	616	0.0156	0.029886	0.551	0.988645	0.874495	1314	0.819802	0.90322
AGUIRRE_PANCREAS_CHR22	162	1.51538	81	0.078	0.998993	0.001093	124	0.014	0.029886	0.114	0.928719	1.06242	612	0.276087	0.744623
AGUIRRE_PANCREAS_CHR6	92	0.721487	297	0.236	0.998993	0.001335	155	0.0138	0.029886	0.126	0.928719	0.860875	1361	0.789157	1
AGUIRRE_PANCREAS_CHR7	103	-0.835921	1204	0.776	0.998993	0.011618	886	0.0184	0.029886	0.581	0.993265	1.31767	93	0.043659	0.909241
AGUIRRE_PANCREAS_CHR8	152	-0.591113	1061	0.695	0.998993	0.005075	512	0.0156	0.029886	0.459	0.988645	0.75386	1562	0.955734	1
AGUIRRE_PANCREAS_CHR9	84	-0.718585	1148	0.773	0.998993	0.030053	1261	0.022	0.030208	0.836	0.998622	0.881384	1283	0.748996	1
AHSPPATHWAY	24	-1.06876	1337	0.845	0.998993	0.056664	1465	0.0298	0.035302	0.47	0.988645	1.26155	151	0.142276	1
AKAP13PATHWAY	35	-0.561999	1041	0.666	0.998993	0.022762	1156	0.0212	0.02991	0.345	0.97074	0.883089	1279	0.627859	1
AKAPCENTROSOMEPATHWAY	35	-0.334513	887	0.61	0.998993	0.003383	381	0.0142	0.029886	0.054	0.764	1.08418	520	0.306843	0.772124
AKTPATHWAY	51	-0.083181	723	0.547	0.998993	0.044469	1390	0.0254	0.031946	0.761	0.998622	1.07648	560	0.312369	0.750222
ALANINE_AND_ASPARTATE_METABOLISM	41	-0.685122	1125	0.775	0.998993	0.042895	1380	0.028	0.033809	0.68	0.993413	0.8731	1318	0.608187	1
ALCALAY_AML_NPMC_DN	481	0.291317	513	0.414	0.998993	0.002633	304	0.011	0.029886	0.303	0.97074	0.994299	845	0.485772	0.808335
ALCALAY_AML_NPMC_UP	388	0.218564	533	0.406	0.998993	0.002996	344	0.0118	0.029886	0.334	0.97074	0.958929	979	0.631683	0.848151
ALKALOID_BIOSYNTHESIS_II	42	0.091323	602	0.462	0.998993	0.016672	1036	0.0204	0.029886	0.367	0.97074	1.09237	483	0.28252	0.795544
ALKPATHWAY	89	-1.19243	1397	0.898	0.998993	0.024573	1191	0.0238	0.030757	0.814	0.998622	0.872434	1322	0.733202	1
ALTERNATIVEPATHWAY	7	2.80585	5	0.015	0.998993	0.003749	405	0.0144	0.029886	0.013	0.256	1.05759	629	0.399598	1
ALZHEIMERS_DISEASE_DN	3169	-0.726867	1151	0.733	0.998993	0.002153	249	0.0144	0.029886	0.137	0.928719	0.918324	1150	0.90566	0.878089
ALZHEIMERS_DISEASE_UP	4703	-0.180033	783	0.593	0.998993	0.002661	307	0.0146	0.029886	0.244	0.931151	1.07189	576	0.150628	0.752666
ALZHEIMERS_INCIPIENT_DN	423	-0.547332	1022	0.736	0.998993	0.00307	352	0.016	0.029886	0.341	0.97074	1.06331	608	0.221996	1
ALZHEIMERS_INCIPIENT_UP	1162	0.619824	348	0.355	0.998993	0.00175	206	0.0148	0.029886	0.141	0.928719	1.04311	675	0.285992	1
AMINOACYL_TRNA_BIOSYNTHESIS	57	1.04632	180	0.114	0.998993	0.005966	592	0.0122	0.029886	0.254	0.936268	1.32556	89	0.0709812	1
AMINOSUGARS_METABOLISM	27	0.858221	239	0.148	0.998993	0.021192	1124	0.0208	0.02991	0.329	0.97074	1.76403	2	0	0.319474
AMIPATHWAY	85	-0.028454	691.5	0.485	0.998993	0.014152	961	0.0184	0.029886	0.585	0.993265	0.874717	1310	0.735586	1
ANDROGEN_AND_ESTROGEN_METABOLISM	48	-1.0493	1327	0.855	0.998993	0.064641	1495	0.0404	0.044755	0.879	0.998622	1.22885	199	0.15415	1
ANDROGEN_GENES	148	-0.777285	1176	0.799	0.998993	0.024999	1200	0.0218	0.030129	0.837	0.998622	1.06578	601	0.349301	1
APOPTOSIS	192	-1.06617	1334	0.871	0.998993	0.004879	492	0.017	0.029886	0.446	0.988645	1.1667	297	0.147303	0.8114
APOPTOSIS_GENMAPP	121	0.1697	555	0.434	0.998993	0.004242	447	0.0126	0.029886	0.289	0.97074	1.23462	191	0.0841889	0.799223
APOPTOSIS_KEGG	133	1.29524	116	0.074	0.998993	0.000561	63	0.0148	0.029886	0.075	0.861	1.07636	561	0.301397	0.748938
APPEL_IMATINIB_UP	87	-0.088596	726	0.551	0.998993	0.031019	1275	0.0222	0.030286	0.888	0.998622	1.03971	689	0.401923	1
ARAPPATHWAY	84	0.104697	596	0.465	0.998993	0.021799	1133	0.0162	0.029886	0.725	0.998622	1.33562	81	0.07393	1
ARENRF2PATHWAY	57	0.435754	428	0.362	0.998993	0.003389	382	0.0112	0.029886	0.165	0.928719	1.05589	634	0.339394	0.740006
ARFPATHWAY	45	0.00396	669	0.442	0.998993	0.022235	1147	0.02	0.029886	0.441	0.988645	1.12872	393	0.247505	1
ARGININE_AND_PROLINE_METABOLISM	120	0.569074	367	0.284	0.998993	0.000504	53	0.0136	0.029886	0.07	0.838	1.1909	255	0.161943	0.791426
ARGININECPATHWAY	20	0.434958	429	0.285	0.998993	0.052327	1445	0.0338	0.038764	0.443	0.988645	1.14953	331	0.26078	0.803002
AS3_FIBRO_C1	82	0.444929	423	0.293	0.998993	0.010784	851	0.0192	0.029886	0.494	0.988645	1.08997	496	0.30064	0.781944
AS3_FIBRO_C2	82	0.444929	423	0.293	0.998993	0.011008	858	0.0164	0.029886	0.502	0.988645	1.08997	497	0.30064	0.779723
AS3_FIBRO_C3	119	-0.268778	830.5	0.626	0.998993	0.010247	833	0.014	0.029886	0.534	0.988645	0.927706	1114	0.649798	0.867436
AS3_FIBRO_C4	74	0.721468	298	0.213	0.998993	0.006635	632	0.0172	0.029886	0.306	0.97074	0.923477	1127	0.624242	0.872569
AS3_FIBRO_DN	100	-0.081318	721	0.51	0.998993	0.00821	737	0.0152	0.029886	0.467	0.988645	0.918951	1147	0.650728	0.877138
AS3_FIBRO_UP	119	-0.268778	830.5	0.626	0.998993	0.010695	848	0.0186	0.029886	0.549	0.988645	0.927706	1113	0.649798	0.868642
AS3_HEK293_DN	33	-2.79287	1690	0.996	0.998993	0.164857	1660	0.0944	0.09643	0.977	0.998622	0.633744	1663	0.94856	1
AS3_HEK293_UP	22	-0.847354	1211	0.791	0.998993	0.12884	1628	0.0676	0.070587	0.831	0.998622	0.939553	1065	0.594961	1
ASBCELLPATHWAY	19	-1.70902	1579	0.97	0.998993	0.075339	1532	0.0416	0.045963	0.612	0.993413	0.655143	1649	0.850807	0.99645
ASCORBATE_AND_ALDARATE_METABOLISM	14	0.591224	358.5	0.306	0.998993	0.078582	1543	0.047	0.050802	0.362	0.97074	1.20565	229	0.237525	0.807584
ASTIER_BCELL	167	-0.377201	912	0.654	0.998993	0.001619	192	0.0148	0.029886	0.16	0.928719	1.10552	448	0.240777	0.78637
ASTIER_FN_DIFF	176	0.006304	668	0.493	0.998993	0.001608	191	0.0146	0.029886	0.16	0.928719	1.13345	372	0.195266	0.792328
ASTON_DEPRESSION_DN	500	-1.65265	1559	0.933	0.998993	0.007706	711	0.015	0.029886	0.795	0.998622	1.0099	792	0.471154	1
ASTON_DEPRESSION_UP	159	-0.437535	953	0.693	0.998993	0.003633	399	0.0148	0.029886	0.341	0.97074	0.898701	1228	0.751029	0.889093
ASTON_OLIGODENDROGLIA_MYELINATION_SUBSET	45	-1.19714	1399	0.879	0.998993	0.083256	1552	0.0424	0.046725	0.911	0.998622	0.851776	1388	0.774848	1
AT1RPATHWAY	151	1.29579	115	0.101	0.998993	0.00071	81	0.0136	0.029886	0.086	0.904	1.1612	309	0.113445	0.798965
ATMPATHWAY	59	1.3902	100	0.071	0.998993	0.00125	143	0.0132	0.029886	0.08	0.875	1.2248	201	0.152344	0.824853
ATP_SYNTHESIS	46	-1.53265	1526	0.945	0.998993	0.121432	1615	0.067	0.07009	0.986	0.998622	0.999177	836	0.440711	1
ATRBRCAPATHWAY	67	0.794454	271	0.187	0.998993	0.004756	485	0.0134	0.029886	0.224	0.928853	1.2766	134	0.131783	0.83101
ATRIA_UP	566	0.016005	661	0.527	0.998993	0.005823	583	0.0182	0.029886	0.682	0.993413	0.925042	1123	0.682008	0.869556
BADPATHWAY	66	-0.627441	1088	0.719	0.998993	0.000579	64	0.015	0.029886	0.052	0.752	0.933903	1085	0.591497	1
BAF57_BT549_DN	899	0.687064	311	0.223	0.998993	0.000913	104	0.0136	0.029886	0.043	0.681	1.16741	295	0.0556586	1
BAF57_BT549_UP	782	-0.070025	716	0.532	0.998993	0.004434	460	0.0138	0.029886	0.567	0.992727	1.19938	239	0.0254777	0.79878
BASSO_GERMINAL_CENTER_CD40_DN	215	0.406337	445	0.339	0.998993	0.008517	755	0.0156	0.029886	0.652	0.993413	0.970142	939	0.536204	0.832583
BASSO_GERMINAL_CENTER_CD40_UP	270	-0.793143	1185	0.791	0.998993	0.002163	250	0.0156	0.029886	0.227	0.928853	0.923112	1129	0.689162	0.872664
BASSO_HCL_DIFF	302	-1.56372	1537	0.935	0.998993	0.000627	73	0.0152	0.029886	0.073	0.854	0.870428	1326	0.871795	0.90845
BASSO_REGULATORY_HUBS	389	-0.70779	1142	0.754	0.998993	0.009145	781	0.0154	0.029886	0.801	0.998622	1.11355	429	0.207739	0.781494
BBCELLPATHWAY	12	-1.6909	1573	0.977	0.998993	0.148943	1649	0.0918	0.093887	0.68	0.993413	0.889711	1254	0.598039	0.897385
BcatDown	55	1.47802	87	0.105	0	0.004939	495	0.016	0.029899	0.211	0.472241	1.63159	6	0.011583	0.0118631
BcatUp	43	0.878949	231	0.198	0	0.100829	1588	0.063	0.057588	0.952	0.991994	1.69714	4	0.00573614	0.0118333
BCL2_FAMILY_AND_REG_NETWORK	68	0.392972	452	0.36	0.998993	0.000171	22	0.0144	0.029886	0.029	0.521	1.0892	502	0.274354	0.77238
BCNU_GLIOMA_MGMT_24HRS_DN	86	-0.427615	946	0.678	0.998993	0.005014	508	0.0122	0.029886	0.322	0.97074	0.824205	1446	0.872549	0.9459
BCNU_GLIOMA_MGMT_48HRS_DN	370	-2.23334	1656	0.982	0.998993	0.008978	772	0.0178	0.029886	0.789	0.998622	0.795437	1500	0.986139	1
BCNU_GLIOMA_MGMT_48HRS_UP	37	-0.394534	922	0.616	0.998993	0.032995	1295	0.0244	0.031175	0.579	0.993265	1.1221	407	0.273256	1
BCNU_GLIOMA_NOMGMT_24HRS_UP	39	-1.18443	1394	0.876	0.998993	0.073724	1528	0.0362	0.040824	0.878	0.998622	0.749366	1569	0.883495	0.9866
BCNU_GLIOMA_NOMGMT_48HRS_DN	61	0.103535	598	0.474	0.998993	0.02958	1255	0.023	0.03054	0.714	0.998622	1.25481	158	0.10099	0.818332
BCNU_GLIOMA_NOMGMT_48HRS_UP	40	-1.37648	1472	0.894	0.998993	0.06588	1499	0.0352	0.039936	0.848	0.998622	0.90569	1207	0.602637	0.879716
BCRABL_HL60_AFFY_DN	28	-0.669852	1118	0.773	0.998993	0.090394	1568	0.0438	0.047925	0.842	0.998622	1.12174	408	0.311377	0.778808
BCRABL_HL60_AFFY_UP	53	0.644757	336	0.233	0.998993	0.033537	1301	0.0204	0.029886	0.675	0.993413	1.09164	489	0.293996	0.787648
BCRABL_HL60_CDNA_DN	86	-1.86794	1609	0.953	0.998993	0.035011	1316	0.0266	0.032726	0.92	0.998622	0.895471	1239	0.669439	0.891019
BCRABL_HL60_CDNA_UP	31	-1.15538	1382	0.896	0.998993	0.012452	919	0.0204	0.029886	0.181	0.928853	1.05089	647	0.39666	0.750911
BCRPATHWAY	122	0.929488	213	0.151	0.998993	0.001677	200	0.0152	0.029886	0.155	0.928719	1.29972	113	0.0327198	0.845633
BECKER_CANCER_ASSOCIATED_SUBSET_1	19	0.187696	545	0.415	0.998993	0.050231	1434	0.0286	0.03424	0.425	0.981686	0.983812	888	0.506383	0.816894
BECKER_CANCER_ASSOCIATED_SUBSET_2	49	0.637646	338	0.289	0.998993	0.005033	510	0.016	0.029886	0.191	0.928853	1.08209	526	0.336049	1
BECKER_ESTROGEN_RESPONSIVE_SUBSET_2	19	0.284764	516	0.373	0.998993	0.13546	1639	0.0742	0.076768	0.849	0.998622	1.08823	506	0.325911	1
BECKER_IFN_INDUCIBLE_SUBSET_1	7	-0.807557	1191	0.764	0.998993	0.261272	1690	0.1892	0.189739	0.813	0.998622	0.499484	1693	0.977143	1
BECKER_TAMOXIFEN_RESISTANT_DN	152	-0.000892	672	0.492	0.998993	0.001787	210	0.0118	0.029886	0.172	0.928853	0.882921	1280	0.725367	0.902311
BECKER_TAMOXIFEN_RESISTANT_UP	86	-0.307385	860	0.619	0.998993	0.04536	1401	0.0312	0.03645	0.955	0.998622	0.865657	1346	0.751037	0.909658
BENNETT_SLE_UP	50	-0.179883	781	0.522	0.998993	0.054339	1457	0.0346	0.039521	0.825	0.998622	0.885677	1273	0.635815	1
BENZOATE_DEGRADATION_VIA_COA_LIGATION	20	-0.223218	807	0.581	0.998993	0.047084	1416	0.0252	0.031813	0.405	0.979176	1.07876	546	0.37406	1
BETA_ALANINE_METABOLISM	91	-0.223805	808	0.62	0.998993	0.005508	553	0.0158	0.029886	0.346	0.97074	0.887286	1266	0.73271	1
BETAOXIDATIONPATHWAY	14	1.37945	103	0.073	0.998993	0.032291	1292	0.0244	0.031175	0.136	0.928719	1.30659	105	0.138258	1
BHATTACHARYA_ESC_UP	152	-0.163136	773	0.593	0.998993	0.002171	251	0.0108	0.029886	0.206	0.928853	1.16157	308	0.206107	1
BILE_ACID_BIOSYNTHESIS	44	0.040826	638	0.474	0.998993	0.007515	698	0.0152	0.029886	0.191	0.928853	0.988745	870	0.460123	1
BIOGENIC_AMINE_SYNTHESIS	40	-0.269879	834	0.63	0.998993	0.113389	1604	0.065	0.068378	0.963	0.998622	0.739966	1583	0.910387	0.986946
BIOPEPTIDESPATHWAY	143	0.021952	655	0.485	0.998993	0.009795	816	0.017	0.029886	0.52	0.988645	1.36163	54	0.0286885	1
BIOSYNTHESIS_OF_STEROIDS	37	-0.154288	768	0.569	0.998993	0.009488	808	0.0154	0.029886	0.226	0.928853	0.801865	1488	0.793456	0.960906
BLEO_HUMAN_LYMPH_HIGH_24HRS_UP	237	-0.796214	1189	0.79	0.998993	0.002504	290	0.0142	0.029886	0.243	0.931151	0.896892	1232	0.677083	0.892353
BLEO_HUMAN_LYMPH_HIGH_4HRS_UP	43	-1.0968	1358	0.864	0.998993	0.014766	978	0.02	0.029886	0.327	0.97074	1.03146	721	0.412371	0.763502
BLEO_MOUSE_LYMPH_HIGH_24HRS_DN	103	-0.904116	1244	0.827	0.998993	0.024163	1183	0.0222	0.030286	0.827	0.998622	0.690565	1628	0.99004	1
BLEO_MOUSE_LYMPH_HIGH_4HRS_UP	25	0.309999	496	0.391	0.998993	0.068187	1507	0.038	0.042458	0.561	0.989779	1.07892	543	0.403194	1
BLEO_MOUSE_LYMPH_LOW_24HRS_DN	72	0.081545	610	0.453	0.998993	0.039351	1356	0.0296	0.035164	0.866	0.998622	1.0095	796	0.445783	1
BLOOD_CLOTTING_CASCADE	33	-1.61259	1551	0.938	0.998993	0.093419	1574	0.0504	0.054097	0.851	0.998622	0.646869	1657	0.958	1
BLOOD_GROUP_GLYCOLIPID_BIOSYNTHESIS_LACTOSERIES	31	0.023061	653	0.486	0.998993	0.067699	1504	0.0372	0.041674	0.719	0.998622	0.609811	1676	0.968045	1
BLOOD_GROUP_GLYCOLIPID_BIOSYNTHESIS_NEOLACTOSERIES	22	-0.50388	997	0.684	0.998993	0.038691	1346	0.026	0.03234	0.344	0.97074	0.904809	1211	0.586826	0.880209
BLYMPHOCYTEPATHWAY	34	-1.21826	1412	0.905	0.998993	0.015665	1010	0.0196	0.029886	0.235	0.928853	0.888274	1257	0.622845	0.898231
BOQUEST_CD31PLUS_VS_CD31MINUS_DN	732	-0.124686	751	0.546	0.998993	0.001439	168	0.0102	0.029886	0.138	0.928719	1.068	594	0.264646	0.741861
BOQUEST_CD31PLUS_VS_CD31MINUS_UP	1936	-1.82969	1600	0.956	0.998993	0.002691	315	0.0142	0.029886	0.26	0.956483	1.07447	565	0.174349	0.751133
BOTULINPATHWAY	10	0.231546	530	0.41	0.998993	0.094693	1577	0.0498	0.053521	0.447	0.988645	0.93036	1097	0.541267	1
BRACX_DN	25	-1.28067	1444	0.901	0.998993	0.141266	1645	0.0722	0.074974	0.868	0.998622	0.751563	1565	0.852632	1
BRACX_UP	108	0.405093	446	0.309	0.998993	0.018515	1079	0.0196	0.029886	0.739	0.998622	1.05163	645	0.343137	1
BRCA_BRCA1_NEG	448	-1.44499	1497	0.906	0.998993	0.022062	1143	0.0198	0.029886	0.992	0.999315	0.898468	1229	0.850312	1
BRCA_BRCA1_POS	269	0.386175	456	0.331	0.998993	0.002332	271	0.0124	0.029886	0.24	0.928853	1.05996	622	0.286008	0.741349
BRCA_ER_NEG	2275	-1.57053	1539	0.948	0.998993	0.004019	431	0.0154	0.029886	0.583	0.993265	0.863515	1353	0.989669	0.909597
BRCA_ER_POS	1402	1.3031	114	0.119	0.998993	0.003357	379	0.0148	0.029886	0.423	0.981686	1.17917	275	0.0538462	0.795571
BRCA_PROGNOSIS_NEG	244	-1.88061	1610	0.975	0.998993	0.006325	610	0.0128	0.029886	0.549	0.988645	1.01281	787	0.436759	0.776812
BRCA_PROGNOSIS_POS	111	-0.492006	988	0.704	0.998993	0.004251	448	0.0158	0.029886	0.29	0.97074	0.833928	1430	0.811069	0.9376
BRCA1_MES_UP	118	0.769375	276	0.247	0.998993	0.004228	446	0.0138	0.029886	0.288	0.97074	1.04099	682	0.38193	0.755123
BRCA1_OVEREXP_DN	285	1.13596	160	0.117	0.998993	0.009886	819	0.017	0.029886	0.781	0.998622	1.00543	807	0.436673	1
BRCA1_OVEREXP_PROSTATE_DN	217	-0.072339	718	0.561	0.998993	0.001516	176	0.0152	0.029886	0.153	0.928719	1.07178	577	0.271429	0.751318
BRCA1_OVEREXP_PROSTATE_UP	473	0.230321	532	0.431	0.998993	0.005747	576	0.0142	0.029886	0.66	0.993413	1.11107	435	0.14751	0.785283
BRCA1_OVEREXP_UP	494	0.739569	285	0.281	0.998993	0.008202	736	0.0154	0.029886	0.821	0.998622	0.985967	883	0.497992	1
BRCA1_SW480_DN	35	0.659104	327	0.293	0.998993	0.011017	859	0.0164	0.029886	0.161	0.928719	1.08511	515	0.315895	1
BRCA1_SW480_UP	71	-0.505852	999	0.704	0.998993	0.041449	1369	0.0252	0.031813	0.874	0.998622	1.32712	88	0.0478012	0.900936
BRCA1KO_MEF_DN	305	-0.109532	733	0.545	0.998993	0.002508	291	0.014	0.029886	0.265	0.960876	0.9522	1021	0.629098	0.839262
BRCA2_BRCA1_DN	142	0.914796	217	0.176	0.998993	0.001922	223	0.0134	0.029886	0.169	0.928853	0.941264	1061	0.583333	1
BRCA2_BRCA1_UP	139	-1.29489	1451	0.915	0.998993	0.025952	1209	0.021	0.02991	0.849	0.998622	0.705585	1613	0.975052	0.990616
BREAST_CANCER_ESTROGEN_SIGNALING	312	-0.655407	1108	0.731	0.998993	0.012164	909	0.017	0.029886	0.84	0.998622	0.978415	901	0.508	0.831251
BREAST_DUCTAL_CARCINOMA_GENES	47	0.418069	438	0.304	0.998993	0.023949	1181	0.0224	0.030338	0.562	0.989779	0.81405	1464	0.729339	1
BREASTCA_THREE_CLASSES	100	0.064882	622	0.483	0.998993	0.030066	1262	0.0222	0.030286	0.896	0.998622	1.15459	325	0.176955	0.790994
BREASTCA_TWO_CLASSES	404	-0.208714	795	0.603	0.998993	0.001311	150	0.0146	0.029886	0.131	0.928719	1.02059	749	0.37931	0.780509
BRENTANI_ANGIOGENESIS	33	-1.30843	1459	0.904	0.998993	0.082884	1550	0.0422	0.046535	0.809	0.998622	0.579299	1682	0.971717	1
BRENTANI_CANCER_TESTIS	15	-0.39628	924	0.63	0.998993	0.046774	1413	0.0266	0.032726	0.213	0.928853	1.43814	33	0.0889328	1
BRENTANI_CELL_ADHESION	308	-0.167082	776	0.556	0.998993	0.010086	826	0.0142	0.029886	0.787	0.998622	1.01642	767	0.417004	0.776924
BRENTANI_CELL_CYCLE	228	0.02552	649	0.458	0.998993	0.005349	540	0.0192	0.029886	0.481	0.988645	0.912099	1181	0.665984	1
BRENTANI_CYTOSKELETON	67	-0.65635	1110	0.763	0.998993	0.020438	1115	0.0216	0.03	0.636	0.993413	1.26843	143	0.0843882	0.814288
BRENTANI_DEATH	214	-0.50758	1001	0.68	0.998993	0.000962	109	0.0128	0.029886	0.104	0.928719	0.90965	1188	0.724638	0.883065
BRENTANI_DNA_METHYLATION_AND_MODIFICATION	71	0.096705	600	0.468	0.998993	0.016182	1020	0.0208	0.02991	0.56	0.9893	1.16673	296	0.201195	1
BRENTANI_HORMONAL_FUNCTION	36	1.47457	88	0.132	0.998993	0.025976	1210	0.0224	0.030338	0.492	0.988645	1.16113	310	0.26087	0.795745
BRENTANI_IMMUNE_FUNCTION	124	-0.898421	1241	0.835	0.998993	0.008337	746	0.015	0.029886	0.469	0.988645	1.05076	648	0.336032	1
BRENTANI_PROTEIN_MODIFICATION	424	-2.42594	1675	0.988	0.998993	0.002955	340	0.0144	0.029886	0.328	0.97074	1.00462	808	0.446028	0.795473
BRENTANI_REPAIR	91	1.80909	35	0.073	0.998993	0.011332	871	0.0196	0.029886	0.553	0.988645	1.03498	705	0.393701	0.761147
BRENTANI_SIGNALING	564	-0.577775	1054	0.69	0.998993	0.004606	473	0.0158	0.029886	0.557	0.988829	1.2158	214	0.0295858	0.824325
BRENTANI_TRANSCRIPTION_FACTORS	231	-1.23587	1417	0.883	0.998993	0.021882	1137	0.02	0.029886	0.928	0.998622	1.01329	782	0.416667	1
BRENTANI_TRANSPORT	22	-1.3414	1466	0.915	0.998993	0.128912	1629	0.07	0.072913	0.832	0.998622	1.27553	137	0.195266	0.812347
BRENTANI_TRANSPORT_OF_VESICLES	75	0.337755	475	0.339	0.998993	0.004059	435	0.018	0.029886	0.203	0.928853	0.991189	856	0.485265	0.809561
BRG1_ALAB_DN	121	-0.327062	883	0.654	0.998993	0.003842	418	0.0118	0.029886	0.272	0.964149	1.03183	720	0.357708	1
BRG1_ALAB_UP	134	-0.47984	976	0.672	0.998993	0.027105	1226	0.0176	0.029886	0.865	0.998622	0.870523	1325	0.749012	0.909283
BRG1_H1299_UP	125	-0.737375	1155	0.754	0.998993	0.039738	1359	0.0238	0.030757	0.957	0.998622	1.02358	744	0.390625	1
BRG1_SW13_UP	135	0.131106	583	0.45	0.998993	0.038604	1345	0.021	0.02991	0.952	0.998622	0.91613	1158	0.638776	1
BROCKE_IL6	457	-0.636562	1097.5	0.726	0.998993	0.007301	684	0.0148	0.029886	0.774	0.998622	0.824004	1448	0.960663	0.945186
BROWN_GRAN_MONO_DIFFERENTIATION	311	-0.990218	1294	0.82	0.998993	0.008868	767	0.0184	0.029886	0.74	0.998622	1.00006	827	0.467213	0.796718
BROWN_MYELOID_PROLIF_AND_SELF_RENEWAL	233	-1.74082	1584	0.949	0.998993	0.01721	1049	0.0198	0.029886	0.878	0.998622	0.828716	1439	0.94165	0.942659
BRUNO_IL3_DN	182	-0.858144	1218	0.792	0.998993	0.003272	373	0.0138	0.029886	0.31	0.97074	1.00721	801	0.439673	1
BUT_TSA_UP	37	-1.00404	1303	0.84	0.998993	0.034716	1313	0.021	0.02991	0.601	0.993413	1.07818	550	0.346895	1
BUTANOATE_METABOLISM	57	0.999067	190	0.179	0.998993	0.029437	1253	0.0208	0.02991	0.712	0.998622	0.992564	849	0.477064	1
BYSTROM_IL5_DN	219	0.676327	313	0.214	0.998993	0.002023	230	0.0166	0.029886	0.194	0.928853	1.27854	130	0.082495	0.836222
BYSTROM_IL5_UP	101	-0.086575	725	0.537	0.998993	0.025328	1201	0.018	0.029886	0.841	0.998622	1.23962	183	0.123232	0.81315
BYSTRYKH_FGF3_TARGETS_GLOCUS	18	-1.01124	1310	0.836	0.998993	0.096496	1580	0.0458	0.049727	0.712	0.998622	0.688803	1631	0.917505	1
BYSTRYKH_FLI1_TARGETS_GLOCUS	17	-0.706768	1141	0.741	0.998993	0.181867	1666	0.1094	0.111285	0.941	0.998622	1.09796	469	0.332016	1
BYSTRYKH_HSC_BRAIN_CIS_GLOCUS	161	1.07551	175	0.152	0.998993	0.012844	933	0.0152	0.029886	0.794	0.998622	1.05917	624	0.319688	0.741415
BYSTRYKH_HSC_BRAIN_TRANS_GLOCUS	428	0.825849	255	0.207	0.998993	0.00185	216	0.015	0.029886	0.199	0.928853	1.19184	251	0.086	0.794891
BYSTRYKH_HSC_CIS_GLOCUS	288	-1.53537	1529	0.946	0.998993	0.012102	907	0.0146	0.029886	0.839	0.998622	0.894373	1240	0.837398	0.893026
BYSTRYKH_HSC_TRANS_GLOCUS	2037	-0.854385	1215	0.806	0.998993	0.003751	406	0.0138	0.029886	0.519	0.988645	0.968672	945	0.629098	0.835596
BYSTRYKH_RUNX1_TARGETS_GLOCUS	19	0.170902	554	0.407	0.998993	0.080359	1547	0.0456	0.049574	0.634	0.993413	1.00316	815	0.439655	1
BYSTRYKH_SCP2_CIS_TRANSCRIPTS_GLOCUS	10	-0.319243	873	0.614	0.998993	0.180966	1665	0.1088	0.110741	0.777	0.998622	0.726248	1596	0.828974	0.989121
C21_STEROID_HORMONE_METABOLISM	15	-0.770284	1173	0.757	0.998993	0.134898	1638	0.0748	0.077294	0.619	0.993413	1.26479	148	0.157692	0.804754
CACAMPATHWAY	53	0.33917	473	0.353	0.998993	0.016742	1039	0.0188	0.029886	0.46	0.988645	1.08715	509	0.293635	0.777613
CALCINEURIN_NF_AT_SIGNALING	264	-0.240351	820	0.567	0.998993	0.003924	425	0.0136	0.029886	0.411	0.979176	0.967574	952	0.557143	0.833239
CALCINEURINPATHWAY	81	0.032458	647	0.482	0.998993	0.007506	697	0.0144	0.029886	0.387	0.979176	1.27926	129	0.117417	0.840804
CALCIUM_REGULATION_IN_CARDIAC_CELLS	429	-1.20454	1403	0.892	0.998993	0.003024	347	0.0156	0.029886	0.339	0.97074	0.839977	1419	0.935897	0.930452
CALRES_MOUSE_DN	119	-0.308595	862	0.653	0.998993	0.005484	551	0.0146	0.029886	0.357	0.97074	0.874783	1308	0.786307	1
CALRES_MOUSE_NEOCORTEX_DN	187	-1.2651	1436	0.889	0.998993	0.000532	60	0.0156	0.029886	0.068	0.828	1.15052	330	0.155894	0.801184
CALRES_MOUSE_NEOCORTEX_UP	172	-1.32632	1462	0.92	0.998993	0.017321	1053	0.0176	0.029886	0.88	0.998622	0.951265	1028	0.602459	0.835303
CALRES_MOUSE_UP	62	1.23491	129	0.082	0.998993	0.020906	1120	0.0182	0.029886	0.59	0.993265	1.04066	685	0.39165	0.753516
CALRES_RHESUS_DN	171	-0.702783	1134	0.764	0.998993	0.00908	777	0.0188	0.029886	0.673	0.993413	0.91833	1149	0.672316	1
CALRES_RHESUS_UP	188	-0.567657	1048	0.703	0.998993	0.002372	276	0.0146	0.029886	0.229	0.928853	0.921061	1139	0.591255	0.874842
CAMPTOTHECIN_PROBCELL_DN	76	0.891118	225	0.179	0.998993	4.7e-05	5	0.0136	0.029886	0.012	0.24	1.39775	42	0.0503876	1
CAMPTOTHECIN_PROBCELL_UP	60	-1.29694	1453	0.912	0.998993	0.004042	434	0.0132	0.029886	0.188	0.928853	0.807867	1477	0.861789	1
CANCER_NEOPLASTIC_META_UP	158	-1.15626	1383	0.885	0.998993	0.010976	856	0.0154	0.029886	0.741	0.998622	1.06178	615	0.341948	0.743848
CANCER_UNDIFFERENTIATED_META_UP	124	-1.24237	1420	0.888	0.998993	0.015301	996	0.0184	0.029886	0.679	0.993413	0.95518	1005	0.539499	0.840501
CANCERDRUGS_PROBCELL_DN	40	-0.068303	714	0.513	0.998993	0.016204	1021	0.0168	0.029886	0.355	0.97074	1.23246	194	0.167677	1
CANCERDRUGS_PROBCELL_UP	59	-1.09422	1354	0.873	0.998993	0.026472	1217	0.0238	0.030757	0.663	0.993413	0.970054	940	0.517578	1
CANTHARIDIN_DN	128	-2.06445	1638	0.991	0.998993	0.009141	779	0.017	0.029886	0.499	0.988645	1.10883	437	0.218075	0.791052
CANTHARIDIN_UP	37	-1.02218	1319	0.839	0.998993	0.100202	1586	0.0428	0.047043	0.946	0.998622	1.06792	595	0.377953	0.740426
CAPROLACTAM_DEGRADATION	12	-0.12216	750	0.587	0.998993	0.033193	1298	0.0212	0.02991	0.142	0.928719	0.845451	1405	0.631929	0.925894
CARBON_FIXATION	52	-1.70542	1578	0.957	0.998993	0.07833	1539	0.0434	0.04761	0.942	0.998622	0.89622	1234	0.652439	0.892186
CARDIACEGFPATHWAY	63	0.153278	572	0.443	0.998993	0.001736	205	0.0148	0.029886	0.101	0.923	1.31944	92	0.0944882	0.910352
CARIES_PULP_DN	227	-0.024936	688	0.488	0.998993	0.002667	308	0.0122	0.029886	0.262	0.957933	0.924366	1125	0.674747	0.870729
CARIES_PULP_HIGH_UP	204	-1.77548	1591	0.966	0.998993	0.016516	1032	0.0152	0.029886	0.865	0.998622	1.01836	759	0.425926	0.777662
CARIES_PULP_UP	504	-2.6627	1686	0.995	0.998993	0.011017	860	0.0212	0.02991	0.92	0.998622	0.887035	1267	0.865878	1
CARM_ERPATHWAY	76	-0.427203	945	0.693	0.998993	0.017484	1055	0.0184	0.029886	0.654	0.993413	0.842612	1413	0.793651	1
CARM1PATHWAY	43	0.021118	656	0.511	0.998993	0.016845	1041	0.018	0.029886	0.368	0.97074	0.861051	1360	0.761719	1
CASPASE_ACTIVITY	22	-1.41978	1485	0.925	0.998993	0.110281	1600	0.0612	0.064582	0.77	0.998622	0.949605	1036	0.570858	0.835144
CASPASEPATHWAY	65	-0.82266	1195	0.76	0.998993	0.042591	1378	0.0248	0.031496	0.84	0.998622	1.30249	110	0.100205	0.849834
CBLPATHWAY	60	-0.051288	707	0.498	0.998993	1.7e-05	3	0.0134	0.029886	0.012	0.24	1.4125	40	0.0268595	0.973091
CCR3PATHWAY	92	-0.448374	962	0.67	0.998993	0.010558	845	0.0184	0.029886	0.531	0.988645	0.859229	1370	0.784762	1
CCR5PATHWAY	62	1.25247	126	0.088	0.998993	0.007462	695	0.0156	0.029886	0.304	0.97074	1.27643	136	0.0927022	0.815122
CD40PATHWAY	27	1.10362	166	0.159	0.998993	0.00036	33	0.0144	0.029886	0.014	0.285	1.22063	205	0.226891	0.825961
CDC25PATHWAY	27	-0.881757	1233	0.818	0.998993	0.053813	1454	0.0298	0.035302	0.621	0.993413	0.773769	1539	0.862823	0.975692
CDC42RACPATHWAY	52	-0.578974	1056	0.666	0.998993	0.049421	1431	0.028	0.033809	0.789	0.998622	0.871612	1323	0.626804	1
CDK5PATHWAY	33	0.96585	203	0.168	0.998993	0.003139	361	0.0132	0.029886	0.052	0.752	1.00128	824	0.443378	1
CDMACPATHWAY	49	1.12133	164	0.124	0.998993	0.013315	942	0.0164	0.029886	0.396	0.979176	1.12666	396	0.255274	0.776861
CELL_ADHESION	443	-0.514206	1007	0.689	0.998993	0.00304	349	0.0178	0.029886	0.34	0.97074	1.06747	597	0.291829	1
CELL_ADHESION_MOLECULE_ACTIVITY	280	-1.29632	1452	0.896	0.998993	0.016132	1019	0.0198	0.029886	0.917	0.998622	0.840356	1417	0.903475	0.931751
CELL_ADHESION_RECEPTOR_ACTIVITY	107	-0.112696	741	0.541	0.998993	0.009934	821	0.0164	0.029886	0.522	0.988645	1.00697	802	0.466801	1
CELL_CYCLE	191	0.249996	526	0.37	0.998993	0.007261	681	0.0154	0.029886	0.596	0.993413	0.885049	1274	0.750507	1
CELL_CYCLE_ARREST	90	1.17228	153	0.143	0.998993	0.003882	422	0.0144	0.029886	0.266	0.960876	1.09938	461	0.248047	0.800778
CELL_CYCLE_CHECKPOINT	69	0.660148	325	0.254	0.998993	0.00195	225	0.014	0.029886	0.131	0.928719	0.879023	1294	0.697446	0.90202
CELL_CYCLE_CHECKPOINT_II	22	-0.773687	1175	0.799	0.998993	0.070607	1515	0.0344	0.039319	0.58	0.993265	1.20111	235	0.232143	1
CELL_CYCLE_KEGG	214	-0.117036	746	0.529	0.998993	0.006722	638	0.0164	0.029886	0.569	0.992727	0.964692	959	0.537255	0.83887
CELL_CYCLE_REGULATOR	68	-1.19337	1398	0.902	0.998993	0.018067	1070	0.0184	0.029886	0.591	0.993265	0.907566	1201	0.643701	1
CELL_DEATH	50	0.785522	273	0.217	0.998993	0.003873	421	0.0162	0.029886	0.161	0.928719	1.08012	534	0.317121	0.771802
CELL_GROWTH_AND_OR_MAINTENANCE	184	1.39173	99	0.095	0.998993	0.000995	114	0.013	0.029886	0.106	0.928719	1.23582	189	0.072549	0.804085
CELL_MOTILITY	269	-2.39523	1670	0.98	0.998993	0.002436	284	0.0134	0.029886	0.251	0.934643	0.956945	993	0.589958	0.842714
CELL_PROLIFERATION	534	-0.306866	858.5	0.615	0.998993	0.001103	126	0.0114	0.029886	0.111	0.928719	0.92917	1106	0.64898	0.867314
CELL_SURFACE_RECEPTOR_LINKED_SIGNAL_TRANSDUCTION	277	-0.624739	1086	0.756	0.998993	0.008414	750	0.0156	0.029886	0.716	0.998622	0.972726	925	0.547809	0.84005
CELL2CELLPATHWAY	51	-1.09072	1349	0.849	0.998993	0.031978	1290	0.0246	0.031289	0.657	0.993413	0.865151	1347	0.692469	0.90987
CELLCYCLEPATHWAY	60	0.724562	293	0.186	0.998993	0.000521	57	0.0128	0.029886	0.047	0.715	1.09332	481	0.27551	0.79584
CERAMIDEPATHWAY	69	3.02605	3	0.005	0.988	5.3e-05	7	0.0128	0.029886	0.019	0.373	1.28239	124	0.121951	0.868269
CFTRPATHWAY	50	0.332868	479	0.375	0.998993	0.035065	1318	0.0258	0.03221	0.689	0.993413	1.06227	613	0.380582	1
CHANG_SERUM_RESPONSE_DN	383	0.268449	520	0.379	0.998993	0.001071	121	0.015	0.029886	0.103	0.927	1.07288	570	0.236948	0.752272
CHANG_SERUM_RESPONSE_UP	370	-1.47635	1507	0.92	0.998993	0.015086	989	0.021	0.02991	0.934	0.998622	1.003	816	0.449304	1
CHAUHAN_2ME2	127	1.61803	58	0.063	0.998993	0.011863	897	0.0166	0.029886	0.585	0.993265	0.946582	1045	0.628906	0.836306
CHAUVIN_ANDROGEN_REGULATED_GENES	106	1.13988	159	0.121	0.998993	0.002892	333	0.0138	0.029886	0.219	0.928853	0.881101	1285	0.76618	0.904162
CHEMICALPATHWAY	77	-1.74177	1585	0.955	0.998993	0.009392	802	0.0168	0.029886	0.45	0.988645	1.03827	694	0.388781	0.75549
CHEN_HOXA5_TARGETS_DN	114	-1.09269	1351	0.829	0.998993	0.023294	1164	0.0186	0.029886	0.816	0.998622	0.787091	1517	0.903661	1
CHEN_HOXA5_TARGETS_UP	664	-0.623231	1085	0.708	0.998993	0.007404	692	0.017	0.029886	0.837	0.998622	1.09482	476	0.161417	0.795847
CHEN_LUNG_SURVIVAL	54	-0.687164	1128	0.757	0.998993	0.00098	112	0.0136	0.029886	0.053	0.761	0.993122	848	0.5	0.808936
CHEOK_HDMTX_DN	15	-0.110714	734	0.51	0.998993	0.014059	959	0.0154	0.029886	0.061	0.798	1.06017	621	0.396963	0.742187
CHEOK_HDMTX_UP	4	-1.09452	1355	0.832	0.998993	0.359488	1696	0.2932	0.293384	0.826	0.998622	1.04988	655	0.46124	0.750221
CHEOK_LDMTX_MP_DN	10	-1.25104	1428	0.895	0.998993	0.14986	1650	0.0814	0.083859	0.684	0.993413	0.823034	1452	0.646217	1
CHEOK_LDMTX_MP_UP	16	-1.56282	1536	0.954	0.998993	0.136869	1641	0.073	0.075665	0.855	0.998622	1.34317	75	0.119923	0.997542
CHEOK_MP_DN	8	-0.613372	1078	0.737	0.998993	0.11476	1606	0.0628	0.066188	0.437	0.988645	0.976621	909	0.497164	1
CHEOK_MP_UP	9	0.457271	419	0.297	0.998993	0.069053	1509	0.0382	0.042653	0.333	0.97074	0.832855	1433	0.700405	1
CHESLER_BRAIN_CIS_GENES	168	0.547818	382	0.29	0.998993	0.024615	1193	0.0192	0.029886	0.959	0.998622	1.09375	480	0.239829	0.796199
CHESLER_BRAIN_HIGHEST_VARIANCE_GENES	65	1.01459	185	0.175	0.998993	0.00994	822	0.0162	0.029886	0.37	0.97074	1.0736	567	0.314501	1
CHESLER_BRAIN_NEURAL_HIGH_GENES	41	0.871992	234	0.201	0.998993	0.014608	976	0.0174	0.029886	0.325	0.97074	1.07753	556	0.32582	0.749646
CHESLER_BRAIN_ONLY_SUBSET	81	-0.031835	695	0.507	0.998993	0.029362	1252	0.0206	0.029886	0.828	0.998622	1.01812	762	0.419608	1
CHESLER_BRAIN_TRANS_GENES	23	-1.49081	1514	0.954	0.998993	0.157036	1656	0.0886	0.090724	0.899	0.998622	0.836045	1426	0.731373	1
CHESLER_D6MIT150_CIS_GLOCUS	18	-0.326517	882	0.628	0.998993	0.065075	1496	0.0364	0.040941	0.545	0.988645	0.810841	1470	0.724138	1
CHESLER_D6MIT150_NEURAL_TARGETS_GLOCUS	25	-0.274823	840	0.636	0.998993	0.029549	1254	0.0194	0.029886	0.28	0.97074	0.939196	1067	0.586345	0.854033
CHESLER_D6MIT150_TRANSCRIPTION_FACTORS_GLOCUS	22	2.05264	24	0.011	0.998	0.017784	1061	0.0218	0.030129	0.164	0.928719	0.923237	1128	0.558763	1
CHESLER_HIGHEST_FOLD_RANGE_GENES	142	-0.220714	804	0.595	0.998993	0.01292	934	0.0162	0.029886	0.619	0.993413	1.01467	775	0.418511	0.777971
CHIARETTI_T_ALL	702	-0.663753	1114	0.73	0.998993	0.015605	1009	0.0156	0.029886	0.986	0.998622	1.07812	551	0.241379	0.756692
CHIARETTI_T_ALL_DIFF	792	-1.01503	1314	0.826	0.998993	0.014404	969	0.0192	0.029886	0.985	0.998622	0.857892	1374	0.923077	1
CHIARETTI_ZAP70_DIFF	188	0.325824	485	0.359	0.998993	0.000502	52	0.0148	0.029886	0.063	0.803	1.26119	153	0.0496032	0.795636
CHOLESTEROL_BIOSYNTHESIS	39	0.056221	628	0.495	0.998993	0.000964	110	0.0132	0.029886	0.031	0.547	0.752915	1563	0.865854	0.987377
CHONDROITIN	19	-1.65436	1560.5	0.967	0.998993	0.154464	1652	0.0834	0.085815	0.896	0.998622	0.606651	1678	0.933837	1
CHREBPPATHWAY	60	-0.825141	1196	0.821	0.998993	0.011795	895	0.0192	0.029886	0.415	0.981686	0.852136	1387	0.748106	1
CIRCADIAN_EXERCISE	111	0.535413	385	0.288	0.998993	0.006468	623	0.0156	0.029886	0.403	0.979176	1.22187	204	0.110204	0.824435
CIRCADIANPATHWAY	17	0.518496	396	0.298	0.998993	0.052885	1448	0.0306	0.035998	0.446	0.988645	1.01831	760	0.424063	0.776416
CIS_RESIST_GASTRIC_UP	33	-2.8505	1692	0.987	0.998993	0.222968	1683	0.1504	0.15127	0.993	0.999315	0.539292	1691	0.960317	1
CIS_RESIST_LUNG_DN	25	-1.18103	1390	0.871	0.998993	0.008342	747	0.0154	0.029886	0.084	0.894	1.04439	670	0.405622	0.755511
CIS_RESIST_LUNG_UP	24	-0.440449	958	0.65	0.998993	0.145697	1647	0.0772	0.079678	0.884	0.998622	1.1004	458	0.372093	1
CIS_XPC_DN	530	-2.32	1665	0.961	0.998993	0.003735	404	0.016	0.029886	0.464	0.988645	0.808333	1473	0.956175	1
CIS_XPC_UP	380	-1.24386	1422	0.895	0.998993	0.01523	994	0.018	0.029886	0.936	0.998622	0.858441	1373	0.895582	0.913262
CISPLATIN_PROBCELL_UP	46	-0.760108	1168	0.785	0.998993	0.029343	1250	0.023	0.03054	0.622	0.993413	1.02911	726	0.410506	1
CITED1_KO_HET_DN	86	0.261273	522	0.402	0.998993	0.005003	506	0.019	0.029886	0.322	0.97074	1.19174	252	0.139442	1
CITED1_KO_HET_UP	91	0.472942	414	0.366	0.998993	0.000818	92	0.0154	0.029886	0.084	0.894	0.895732	1236	0.699801	0.891377
CITED1_KO_WT_DN	24	-0.157314	770	0.554	0.998993	0.024844	1197	0.0254	0.031946	0.241	0.928853	1.03348	709	0.394175	1
CITED1_KO_WT_UP	57	-0.085136	724	0.54	0.998993	0.037345	1337	0.0268	0.032876	0.804	0.998622	0.788785	1514	0.865731	0.965589
CITRATE_CYCLE_TCA_CYCLE	39	-0.6308	1092	0.75	0.998993	0.099444	1584	0.0498	0.053521	0.944	0.998622	0.653262	1650	0.951311	1
CK1PATHWAY	45	0.305447	503	0.394	0.998993	0.00248	287	0.0134	0.029886	0.075	0.861	1.04829	659	0.404624	1
CLASSICPATHWAY	16	3.38647	1	0.003	0.972	0.010452	841	0.0164	0.029886	0.097	0.919	1.13368	371	0.301887	1
CMV_24HRS_DN	220	-0.296282	853	0.629	0.998993	0.011377	877	0.0134	0.029886	0.754	0.998622	1.04565	667	0.3286	0.753701
CMV_24HRS_UP	184	1.43497	95	0.06	0.998993	0.001621	193	0.0148	0.029886	0.16	0.928719	0.909566	1189	0.726695	0.882217
CMV_8HRS_DN	150	0.076851	614	0.44	0.998993	0.012214	910	0.0176	0.029886	0.595	0.993413	0.907868	1196	0.667969	1
CMV_8HRS_UP	62	-1.0918	1350	0.888	0.998993	0.002839	329	0.0146	0.029886	0.143	0.928719	0.866671	1341	0.713115	0.910388
CMV_ALL_DN	326	0.264765	521	0.385	0.998993	0.009445	804	0.0156	0.029886	0.768	0.998622	0.89893	1226	0.811133	1
CMV_ALL_UP	227	0.833253	252	0.193	0.998993	0.002297	269	0.0136	0.029886	0.223	0.928853	0.983816	887	0.48913	0.818262
CMV_HCMV_6HRS_DN	167	-1.01178	1311	0.867	0.998993	0.007091	669	0.0148	0.029886	0.592	0.993265	1.13433	368	0.207469	0.796743
CMV_HCMV_6HRS_UP	64	0.826247	254	0.254	0.998993	0.056691	1466	0.0302	0.035651	0.915	0.998622	0.834341	1428	0.781443	0.937809
CMV_HCMV_TIMECOURSE_10HRS_DN	36	-1.2824	1445	0.905	0.998993	0.092294	1570	0.0522	0.055887	0.934	0.998622	1.07527	564	0.313492	0.749663
CMV_HCMV_TIMECOURSE_10HRS_UP	37	0.401434	447	0.328	0.998993	0.031853	1288	0.0206	0.029886	0.569	0.992727	0.631803	1667	0.95858	0.990274
CMV_HCMV_TIMECOURSE_12HRS_DN	55	-0.193451	789	0.556	0.998993	0.023669	1172	0.0204	0.029886	0.555	0.988645	0.849718	1394	0.765914	0.921744
CMV_HCMV_TIMECOURSE_12HRS_UP	55	-1.56986	1538	0.928	0.998993	0.017269	1051	0.0186	0.029886	0.467	0.988645	0.837626	1425	0.701826	0.933196
CMV_HCMV_TIMECOURSE_14HRS_DN	128	-0.915142	1252	0.812	0.998993	0.022784	1158	0.0208	0.02991	0.805	0.998622	0.961492	972	0.532164	1
CMV_HCMV_TIMECOURSE_14HRS_UP	104	-1.2491	1427	0.864	0.998993	0.001866	220	0.0108	0.029886	0.166	0.928719	0.853053	1384	0.71097	0.919616
CMV_HCMV_TIMECOURSE_16HRS_DN	63	1.56676	70	0.055	0.998993	0.000159	20	0.0152	0.029886	0.022	0.42	1.27974	127	0.0821053	0.856515
CMV_HCMV_TIMECOURSE_16HRS_UP	168	-0.747451	1161	0.79	0.998993	0.01748	1054	0.0236	0.030757	0.881	0.998622	0.975015	913	0.557377	0.837873
CMV_HCMV_TIMECOURSE_18HRS_DN	56	-0.965994	1281	0.775	0.998993	0.027753	1235	0.0222	0.030286	0.685	0.993413	0.998379	839	0.455253	0.796285
CMV_HCMV_TIMECOURSE_18HRS_UP	215	0.636241	339	0.267	0.998993	0.000167	21	0.0138	0.029886	0.025	0.466	0.948558	1040	0.589098	0.835136
CMV_HCMV_TIMECOURSE_1HR_DN	96	-1.53715	1531	0.965	0.998993	0.021972	1139	0.02	0.029886	0.79	0.998622	0.850502	1391	0.747126	1
CMV_HCMV_TIMECOURSE_20HRS_DN	129	-1.90259	1616	0.948	0.998993	0.00675	639	0.013	0.029886	0.418	0.981686	0.874916	1305	0.760994	1
CMV_HCMV_TIMECOURSE_20HRS_UP	248	0.941837	210	0.161	0.998993	0.000362	34	0.0116	0.029886	0.045	0.698	1.02389	742	0.37251	0.774989
CMV_HCMV_TIMECOURSE_24HRS_DN	118	0.767682	277	0.226	0.998993	0.006558	630	0.0174	0.029886	0.407	0.979176	1.1666	298	0.166016	0.808045
CMV_HCMV_TIMECOURSE_24HRS_UP	167	-1.03486	1323	0.811	0.998993	0.021036	1123	0.0192	0.029886	0.919	0.998622	1.06399	606	0.332661	0.744983
CMV_HCMV_TIMECOURSE_48HRS_DN	344	-2.11253	1645	0.966	0.998993	0.007114	673	0.0136	0.029886	0.666	0.993413	0.9446	1053	0.712245	0.838478
CMV_HCMV_TIMECOURSE_48HRS_UP	175	0.658944	328	0.255	0.998993	0.031609	1285	0.0246	0.031289	0.987	0.998622	0.863705	1352	0.808554	1
CMV_HCMV_TIMECOURSE_4HRS_DN	105	0.103512	599	0.456	0.998993	0.009968	825	0.0152	0.029886	0.524	0.988645	0.865728	1345	0.782881	0.910573
CMV_HCMV_TIMECOURSE_6HRS_DN	133	-0.478455	974	0.705	0.998993	0.016272	1024	0.0204	0.029886	0.704	0.996653	1.02659	736	0.385892	0.771358
CMV_HCMV_TIMECOURSE_8HRS_DN	71	1.02853	183	0.169	0.998993	0.001531	177	0.0156	0.029886	0.112	0.928719	1.04419	672	0.34728	0.75474
CMV_HCMV_TIMECOURSE_8HRS_UP	69	0.368592	463	0.355	0.998993	0.006801	646	0.015	0.029886	0.313	0.97074	1.02387	743	0.395397	0.77356
CMV_HCMV_TIMECOURSE_ALL_DN	1258	-2.33801	1666	0.978	0.998993	0.004124	442	0.0146	0.029886	0.545	0.988645	0.904979	1210	0.821888	0.880859
CMV_HCMV_TIMECOURSE_ALL_UP	1271	-0.271593	836	0.615	0.998993	0.002468	286	0.0146	0.029886	0.274	0.964149	0.960167	975	0.604603	0.847258
CMV_IE86_UP	103	-0.670698	1119	0.751	0.998993	0.002508	292	0.0144	0.029886	0.202	0.928853	1.07773	553	0.325397	0.754561
CMV_UV-CMV_COMMON_HCMV_6HRS_DN	75	-0.656033	1109	0.751	0.998993	0.012696	929	0.0172	0.029886	0.487	0.988645	1.00402	812	0.450207	0.792065
CMV_UV-CMV_COMMON_HCMV_6HRS_UP	55	0.491852	409	0.355	0.998993	0.06242	1485	0.0282	0.034002	0.869	0.998622	0.865876	1343	0.71134	0.911303
CMV-CHX_HCMV_6HRS_DN	30	-0.504981	998	0.693	0.998993	0.011283	870	0.013	0.029886	0.166	0.928719	0.889919	1253	0.660679	0.897956
CMV-UV_HCMV_6HRS_DN	297	-0.318069	872	0.63	0.998993	0.002582	298	0.0114	0.029886	0.274	0.964149	0.846209	1399	0.904564	0.927387
CMV-UV_HCMV_6HRS_UP	334	0.849321	243	0.203	0.998993	0.005551	557	0.0146	0.029886	0.557	0.988829	1.09308	482	0.208768	0.7945
COCAINE_BRAIN_4WKS_UP	187	1.64636	52	0.028	0.998993	0.000409	38	0.0102	0.029886	0.051	0.745	0.89146	1249	0.733075	1
COCAINE_BRAIN_5D_UP	192	2.1182	22	0.061	0.998993	0.002269	266	0.0172	0.029886	0.22	0.928853	1.10788	443	0.175889	1
COLLER_MYC_DN	21	-0.466035	968	0.656	0.998993	0.087752	1562	0.0464	0.05025	0.658	0.993413	0.780628	1527	0.750499	0.972395
COLLER_MYC_UP	50	-1.37074	1470	0.925	0.998993	0.012414	917	0.0184	0.029886	0.375	0.971354	1.11458	424	0.29	0.784248
COMPLEMENT_ACTIVATION_CLASSICAL	20	1.92201	31	0.035	0.998993	0.015668	1011	0.0206	0.029886	0.143	0.928719	1.3614	55	0.0971429	1
COMPPATHWAY	26	1.63892	53	0.036	0.998993	0.0132	941	0.0176	0.029886	0.192	0.928853	1.11964	413	0.300207	1
CORDERO_KRAS_KD_VS_CONTROL_DN	144	-0.780805	1177	0.787	0.998993	0.005405	546	0.0168	0.029886	0.354	0.97074	0.881895	1282	0.750916	1
CORDERO_KRAS_KD_VS_CONTROL_UP	249	1.25751	125	0.164	0.998993	0.000438	44	0.0144	0.029886	0.053	0.761	0.968709	944	0.581349	1
CORTEX_ENRICHMENT_EARLY_UP	38	0.302945	504	0.348	0.998993	0.039385	1357	0.0252	0.031813	0.645	0.993413	1.47741	23	0.0189394	1
CORTEX_ENRICHMENT_LATE_UP	59	0.723574	295	0.266	0.998993	0.000609	67	0.0138	0.029886	0.053	0.761	1.07213	574	0.326848	0.753539
CPR_LOW_LIVER_DN	69	-2.45602	1676	0.993	0.998993	0.060892	1479	0.0322	0.037334	0.958	0.998622	1.3809	50	0.0469043	1
CPR_LOW_LIVER_UP	42	-1.66975	1566	0.96	0.998993	0.022973	1160	0.0238	0.030757	0.452	0.988645	0.804305	1484	0.824053	1
CPR_NULL_LIVER_DN	50	-3.20875	1696	0.998	0.998993	0.220027	1681	0.1308	0.132261	1	1	1.25193	166	0.128302	1
CPR_NULL_LIVER_UP	88	-0.876552	1229	0.851	0.998993	0.009294	798	0.0152	0.029886	0.491	0.988645	1.04583	665	0.351456	0.756141
CPR_NULL-LOW_LIVER_UP	47	-0.74442	1158	0.808	0.998993	0.026367	1215	0.0204	0.029886	0.591	0.993265	1.04308	676	0.372984	0.756006
CREB_BRAIN_2WKS_UP	67	0.95103	207	0.191	0.998993	0.023494	1167	0.021	0.02991	0.692	0.993413	1.17645	281	0.179337	1
CREB_BRAIN_8WKS_DN	176	1.57884	67	0.046	0.998993	0.000152	19	0.0144	0.029886	0.022	0.42	1.13221	377	0.120553	0.783921
CREB_BRAIN_8WKS_UP	220	-0.335308	889	0.662	0.998993	0.009469	805	0.0148	0.029886	0.689	0.993413	1.03854	693	0.358121	1
CREBPATHWAY	112	0.335843	477	0.373	0.998993	0.003557	394	0.0142	0.029886	0.255	0.936268	1.03264	714	0.362348	0.766287
CREMPATHWAY	35	0.924766	215	0.189	0.998993	0.024376	1190	0.0202	0.029886	0.361	0.97074	0.912237	1180	0.660079	0.879344
CROMER_HYPOPHARYNGEAL_MET_VS_NON_DN	226	-1.47653	1508	0.865	0.998993	0.01877	1084	0.0216	0.03	0.894	0.998622	1.17945	274	0.138402	1
CROMER_HYPOPHARYNGEAL_MET_VS_NON_UP	222	-0.271001	835	0.617	0.998993	0.011216	867	0.0158	0.029886	0.748	0.998622	1.11962	415	0.163636	1
CROONQUIST_IL6_RAS_DN	48	0.149721	574	0.423	0.998993	0.02436	1189	0.0222	0.030286	0.566	0.992727	1.10151	456	0.313208	0.795333
CROONQUIST_IL6_RAS_UP	58	-1.29118	1449	0.913	0.998993	0.030149	1263	0.0238	0.030757	0.722	0.998622	0.807351	1478	0.833333	1
CROONQUIST_IL6_STARVE_UP	64	-0.717559	1147	0.749	0.998993	0.085835	1560	0.0464	0.05025	0.98	0.998622	1.07175	578	0.34433	1
CROONQUIST_IL6_STROMA_UP	112	1.46488	90	0.067	0.998993	0.004023	432	0.0124	0.029886	0.282	0.97074	1.01993	753	0.407186	0.777106
CROONQUIST_RAS_STROMA_DN	43	0.752811	280	0.209	0.998993	0.014841	983	0.0196	0.029886	0.328	0.97074	1.2417	177	0.179487	0.834161
CROONQUIST_RAS_STROMA_UP	66	-0.856799	1217	0.799	0.998993	0.097089	1582	0.056	0.059615	0.993	0.999315	0.843676	1410	0.79386	0.92769
CSKPATHWAY	85	-0.028454	691.5	0.485	0.998993	0.013037	937	0.0172	0.029886	0.555	0.988645	0.874717	1309	0.735586	1
CTLA4PATHWAY	60	-0.452743	964	0.642	0.998993	0.022486	1152	0.0208	0.02991	0.61	0.993413	0.814711	1462	0.812877	1
CTLPATHWAY	38	-0.225712	811	0.558	0.998993	0.007396	690	0.014	0.029886	0.189	0.928853	0.887359	1264	0.616822	0.895233
CXCR4PATHWAY	82	1.28682	119	0.113	0.998993	0.009266	795	0.0176	0.029886	0.449	0.988645	1.13691	365	0.232824	0.789734
CYANOAMINO_ACID_METABOLISM	15	1.00719	186	0.147	0.998993	0.014438	970	0.0166	0.029886	0.062	0.799	1.04566	666	0.378968	0.75529
CYSTEINE_METABOLISM	15	-1.71578	1580	0.958	0.998993	0.293788	1692	0.222	0.222379	0.941	0.998622	0.667397	1645	0.916832	0.994237
CYTOKINEPATHWAY	26	-1.48813	1512	0.931	0.998993	0.125036	1618	0.0642	0.067579	0.934	0.998622	0.467132	1695	0.996078	1
D4GDIPATHWAY	39	-1.11199	1362	0.86	0.998993	0.082364	1549	0.0454	0.049388	0.909	0.998622	1.21526	216	0.218631	0.816207
DAC_BLADDER_UP	60	-0.744913	1159	0.773	0.998993	0.060425	1478	0.0332	0.038284	0.93	0.998622	0.794453	1502	0.85	0.963669
DAC_CGI_BLADDER_UP	28	-1.44711	1499	0.904	0.998993	0.13634	1640	0.0844	0.086686	0.956	0.998622	1.17903	277	0.226562	0.792278
DAC_FIBRO_DN	22	0.217051	534	0.406	0.998993	0.070926	1516	0.0378	0.04229	0.584	0.993265	1.06258	610	0.386792	0.745656
DAC_FIBRO_UP	39	2.6992	6	0.014	0.998993	9.4e-05	12	0.0172	0.029886	0.011	0.215	1.07021	585	0.338677	0.745034
DAC_IFN_BLADDER_UP	32	-0.598384	1065	0.723	0.998993	0.078214	1538	0.042	0.046375	0.782	0.998622	0.71159	1610	0.90121	0.987846
DAC_PANC_UP	911	-2.99934	1694	0.992	0.998993	0.008801	766	0.0144	0.029886	0.905	0.998622	1.12306	404	0.157258	0.777811
DAC_PANC50_UP	105	-0.546089	1021	0.727	0.998993	0.006948	656	0.0174	0.029886	0.427	0.981686	1.72466	3	0	0.33869
DAVIES_MGUS_MM	82	-0.916315	1253	0.801	0.998993	0.007882	723	0.0146	0.029886	0.401	0.979176	0.880701	1288	0.667377	0.901952
DAVIES_N	43	-0.074419	720	0.561	0.998993	0.002515	293	0.0152	0.029886	0.077	0.866	1.05025	650	0.374046	1
DCPATHWAY	33	-2.20102	1654	0.991	0.998993	0.107615	1596	0.0566	0.060216	0.896	0.998622	0.688108	1632	0.868369	1
DEATHPATHWAY	100	0.14921	575	0.459	0.998993	0.000431	43	0.0128	0.029886	0.069	0.835	1.18571	265	0.1587	0.780498
DER_IFNA_UP	161	-0.934464	1264	0.834	0.998993	0.015937	1015	0.0202	0.029886	0.86	0.998622	0.912267	1179	0.659319	0.880403
DER_IFNB_DN	23	0.832126	253	0.227	0.998993	0.017505	1056	0.0166	0.029886	0.16	0.928719	1.05121	646	0.39165	1
DER_IFNB_UP	261	-0.849934	1212	0.787	0.998993	0.021236	1125	0.0164	0.029886	0.967	0.998622	0.846535	1398	0.882583	1
DER_IFNG_DN	26	-0.424545	944	0.62	0.998993	0.125785	1620	0.061	0.064411	0.938	0.998622	0.782427	1525	0.839431	1
DER_IFNG_UP	153	-1.08225	1344	0.844	0.998993	0.014181	963	0.0156	0.029886	0.828	0.998622	1.04233	679	0.374233	0.754298
DFOSB_BRAIN_2WKS_UP	110	0.079602	613	0.489	0.998993	0.019007	1092	0.0184	0.029886	0.75	0.998622	1.07167	579	0.295635	0.749931
DFOSB_BRAIN_8WKS_UP	126	-1.11336	1365	0.903	0.998993	0.011495	879	0.0146	0.029886	0.577	0.993265	0.913312	1171	0.637255	1
DIAB_NEPH_DN	1269	-0.715704	1146	0.758	0.998993	0.003443	385	0.0152	0.029886	0.436	0.988645	1.00032	825	0.46507	0.797088
DIAB_NEPH_UP	182	1.18148	144	0.136	0.998993	0.000997	115	0.0144	0.029886	0.106	0.928719	1.13012	385	0.151767	0.776912
DISTECHE_XINACTIVATED_GENES	61	0.326699	484	0.39	0.998993	0.004952	499	0.0144	0.029886	0.221	0.928853	0.923852	1126	0.596838	1
DNA_DAMAGE_SIGNALING	230	0.752843	279	0.232	0.998993	0.002565	295	0.0142	0.029886	0.253	0.934643	1.14936	332	0.17154	0.80046
DNA_POLYMERASE	18	-0.958932	1276	0.829	0.998993	0.042211	1375	0.0264	0.032646	0.367	0.97074	0.953078	1018	0.528138	0.839567
DNA_REPLICATION_REACTOME	87	-0.700131	1133	0.736	0.998993	0.023948	1180	0.0202	0.029886	0.804	0.998622	0.902662	1215	0.675565	0.884762
DNAFRAGMENTPATHWAY	20	-1.67777	1568	0.963	0.998993	0.264724	1691	0.1892	0.189739	0.988	0.998622	0.912623	1176	0.650924	1
DNMT1_KO_DN	47	0.560195	373	0.305	0.998993	0.02367	1173	0.0194	0.029886	0.555	0.988645	1.21786	209	0.1643	1
DNMT1_KO_UP	185	-1.7048	1577	0.944	0.998993	0.046536	1410	0.0296	0.035164	1	1	1.03986	688	0.370656	1
DORSAM_HOXA9_DN	95	-0.45474	965	0.656	0.998993	0.024197	1185	0.0214	0.03	0.808	0.998622	1.10009	459	0.271084	1
DORSAM_HOXA9_UP	98	-0.861343	1222	0.842	0.998993	0.035076	1319	0.0228	0.030393	0.929	0.998622	0.746849	1573	0.940358	1
DORSEY_DOXYCYCLINE_UP	104	-0.8285	1198	0.787	0.998993	0.034552	1309	0.0258	0.03221	0.925	0.998622	0.907672	1199	0.712526	0.880263
DOX_RESIST_GASTRIC_DN	64	1.51116	83	0.069	0.998993	0.014508	972	0.0164	0.029886	0.47	0.988645	0.95773	986	0.555992	1
DOX_RESIST_GASTRIC_UP	96	0.661602	323	0.219	0.998993	0.00861	757	0.0156	0.029886	0.481	0.988645	1.01761	764	0.41453	1
DREAMPATHWAY	38	-0.40556	932	0.667	0.998993	0.073723	1527	0.0392	0.043626	0.878	0.998622	0.927731	1112	0.550752	1
DRUG_RESISTANCE_AND_METABOLISM	299	0.197662	542	0.411	0.998993	0.003091	356	0.0152	0.029886	0.328	0.97074	0.909249	1192	0.738494	0.879733
DSRNA_DN	36	-1.6195	1552	0.964	0.998993	0.043095	1382	0.0278	0.033615	0.684	0.993413	1.08389	521	0.341797	0.771354
DSRNA_UP	111	1.09255	170	0.114	0.998993	0.004617	474	0.0144	0.029886	0.312	0.97074	1.06097	617	0.32636	0.745551
E2F1_DNA_UP	24	0.06035	623	0.465	0.998993	0.013939	955	0.0204	0.029886	0.125	0.928719	0.866693	1340	0.681239	1
E2F3Down	160	0.212114	536	0.384	0	0.001369	160	0.014	0.029899	0.139	0.42568	1.67859	5	0	0.00838095
E2F3Up	138	0.442017	425	0.375	0	0.037834	1340	0.024	0.029899	0.978	0.991994	1.14173	353	0.283237	0.302067
ECMPATHWAY	87	-0.182867	786	0.568	0.998993	0.002147	248	0.013	0.029886	0.171	0.928853	1.17341	285	0.20751	0.802795
EDG1PATHWAY	109	0.072453	618	0.449	0.998993	0.000393	36	0.0154	0.029886	0.066	0.818	1.02859	727	0.413255	0.770819
EEA1PATHWAY	36	-0.105653	729	0.516	0.998993	0.00443	459	0.0124	0.029886	0.125	0.928719	1.42216	35	0.06917	1
EGF_HDMEC_UP	131	1.37949	102	0.079	0.998993	0.009521	810	0.0196	0.029886	0.514	0.988645	1.00591	805	0.465217	1
EGF_RECEPTOR_SIGNALING_PATHWAY	45	0.633612	341	0.241	0.998993	0.000305	31	0.0174	0.029886	0.017	0.341	0.983097	890	0.503006	1
EGFPATHWAY	103	0.504637	402	0.272	0.998993	0.002625	303	0.0148	0.029886	0.207	0.928853	1.33493	82	0.0314342	0.943764
EGFR_SMRTEPATHWAY	50	-0.904945	1245	0.82	0.998993	0.015471	1003	0.0156	0.029886	0.437	0.988645	1.35119	67	0.072	1
EICOSANOID_SYNTHESIS	45	-0.144786	759	0.556	0.998993	0.018974	1090	0.0196	0.029886	0.397	0.979176	1.53715	9	0.0344168	1
EIF2PATHWAY	20	0.312417	494	0.354	0.998993	0.020531	1116	0.0224	0.030338	0.19	0.928853	0.744126	1577	0.876518	0.987287
EIF4PATHWAY	87	1.13156	161	0.116	0.998993	0.035317	1323	0.0264	0.032646	0.922	0.998622	0.950365	1033	0.603272	0.834785
ELECTRON_TRANSPORT	167	-2.56636	1679	0.977	0.998993	0.008482	752	0.0132	0.029886	0.65	0.993413	0.650391	1654	0.988024	0.995074
ELECTRON_TRANSPORT_CHAIN	212	-1.97746	1625	0.956	0.998993	0.006374	615	0.0152	0.029886	0.551	0.988645	0.849889	1393	0.859155	0.922429
ELECTRON_TRANSPORTER_ACTIVITY	285	-0.022582	686	0.516	0.998993	0.00073	85	0.014	0.029886	0.078	0.87	1.1551	324	0.154455	1
ELONGINA_KO_DN	474	-1.4324	1490	0.914	0.998993	0.008631	758	0.015	0.029886	0.846	0.998622	0.922465	1131	0.727788	1
ELONGINA_KO_UP	485	-0.6021	1068	0.72	0.998993	0.002179	255	0.014	0.029886	0.241	0.928853	1.13322	373	0.100402	0.790525
EMT_DN	152	-0.527851	1012	0.702	0.998993	0.002293	268	0.0134	0.029886	0.222	0.928853	0.909066	1194	0.718615	0.878003
EMT_UP	151	0.559071	374	0.282	0.998993	0.031029	1276	0.0192	0.029886	0.987	0.998622	0.935742	1079	0.642578	1
EOSINOPHILSPATHWAY	16	-3.05384	1695	0.997	0.998993	0.554636	1697	0.577	0.576881	1	1	0.693359	1624	0.807453	0.992613
EPHA4PATHWAY	33	-0.169267	777	0.545	0.998993	0.006786	644	0.015	0.029886	0.1	0.922	0.690074	1629	0.951267	0.990358
EPONFKBPATHWAY	38	0.972516	199	0.149	0.998993	0.006436	619	0.016	0.029886	0.171	0.928853	1.35269	65	0.107784	1
EPOPATHWAY	61	1.74634	43	0.034	0.998993	0.027772	1237	0.0208	0.02991	0.686	0.993413	1.44211	31	0.0163265	0.972043
ERBB3PATHWAY	31	-0.433603	950	0.662	0.998993	0.011559	881	0.0162	0.029886	0.169	0.928853	0.914376	1168	0.638254	0.87936
ERBB4PATHWAY	32	-0.878511	1231	0.822	0.998993	0.073442	1525	0.0444	0.048394	0.753	0.998622	0.732168	1592	0.869482	0.988518
ERK5PATHWAY	53	2.86462	4	0.005	0.988	0.001161	131	0.0142	0.029886	0.059	0.79	1.02321	745	0.41517	0.77462
ERKPATHWAY	129	0.553238	380	0.282	0.998993	0.005407	547	0.015	0.029886	0.354	0.97074	1.0323	717	0.339168	0.763132
ERM_KO_SERTOLI_DN	51	-0.93188	1262	0.857	0.998993	0.093157	1572	0.0482	0.052033	0.964	0.998622	1.07715	558	0.350622	1
ERM_KO_TESTES_DN	50	-0.279409	843	0.599	0.998993	0.018471	1078	0.0192	0.029886	0.484	0.988645	0.990395	861	0.47379	0.807178
ERYTHPATHWAY	29	-1.45554	1503	0.902	0.998993	0.096108	1579	0.0556	0.059264	0.855	0.998622	1.18751	263	0.214583	0.779831
ESR_FIBROBLAST_DN	53	1.8076	37	0.038	0.998993	0.0022	260	0.0142	0.029886	0.097	0.919	1.32942	85	0.0899582	0.931234
ESR_FIBROBLAST_UP	139	-1.66538	1565	0.953	0.998993	0.02549	1204	0.0224	0.030338	0.842	0.998622	0.876944	1296	0.78903	0.906555
ET743_HELA_DN	44	1.04748	179	0.154	0.998993	0.005787	580	0.014	0.029886	0.163	0.928719	1.2535	162	0.104628	1
ET743_HELA_UP	147	-0.947235	1269	0.853	0.998993	0.02715	1228	0.024	0.030945	0.865	0.998622	1.00207	822	0.456914	0.79148
ET743_RESIST_DN	112	-1.49773	1518	0.928	0.998993	0.017194	1048	0.0186	0.029886	0.723	0.998622	1.31447	96	0.0975104	0.904482
ET743_RESIST_UP	45	0.156136	570	0.459	0.998993	0.051985	1444	0.0276	0.033493	0.748	0.998622	0.880245	1289	0.677485	0.902073
ET743_SARCOMA_24HRS_DN	327	0.804114	266	0.195	0.998993	0.000674	76	0.013	0.029886	0.075	0.861	1.03205	718	0.368932	1
ET743_SARCOMA_24HRS_UP	32	-2.40619	1673	0.987	0.998993	0.214608	1679	0.1306	0.132138	0.993	0.999315	0.614311	1675	0.975359	1
ET743_SARCOMA_48HRS_DN	551	-0.486505	986	0.658	0.998993	0.001535	179	0.0142	0.029886	0.137	0.928719	0.980122	898	0.505618	1
ET743_SARCOMA_6HRS_UP	86	-0.438063	954	0.668	0.998993	0.018733	1083	0.0164	0.029886	0.716	0.998622	0.938668	1069	0.626747	0.853521
ET743_SARCOMA_72HRS_DN	681	0.114525	590	0.441	0.998993	0.001167	132	0.0128	0.029886	0.097	0.919	0.999539	832	0.457854	1
ET743_SARCOMA_72HRS_UP	162	-0.636223	1096	0.731	0.998993	0.003825	414	0.0156	0.029886	0.362	0.97074	1.13252	376	0.172345	0.785228
ET743_SARCOMA_DN	848	-0.215112	799	0.579	0.998993	0.002006	229	0.0134	0.029886	0.189	0.928853	0.859643	1367	0.909605	1
ET743_SARCOMA_UP	188	-0.277523	841	0.589	0.998993	0.00268	311	0.0166	0.029886	0.264	0.960876	0.951899	1024	0.583497	0.838002
ET743PT650_COLONCA_DN	213	0.345588	470	0.381	0.998993	0.002057	235	0.011	0.029886	0.196	0.928853	1.23603	187	0.0814664	0.808959
ETCPATHWAY	18	-0.484333	980	0.674	0.998993	0.00675	640	0.0166	0.029886	0.068	0.828	0.792512	1507	0.792969	0.965455
ETSPATHWAY	47	0.519445	393	0.317	0.998993	0.026446	1216	0.0192	0.029886	0.591	0.993265	1.23424	192	0.174664	1
EXTRINSICPATHWAY	23	-1.37675	1474	0.914	0.998993	0.130447	1631	0.0698	0.072749	0.836	0.998622	0.790781	1511	0.815686	1
FALT_BCLL_DN	144	-1.05294	1329	0.864	0.998993	0.044027	1389	0.0228	0.030393	0.971	0.998622	0.8616	1359	0.715909	1
FALT_BCLL_IG_MUTATED_VS_WT_DN	124	-1.6621	1564	0.931	0.998993	0.033048	1297	0.0224	0.030338	0.914	0.998622	1.04349	673	0.380753	0.755921
FALT_BCLL_IG_MUTATED_VS_WT_UP	157	-0.42151	942	0.697	0.998993	0.018264	1074	0.0182	0.029886	0.888	0.998622	0.930548	1094	0.655512	1
FALT_BCLL_UP	117	-0.471213	970	0.662	0.998993	0.006103	600	0.0118	0.029886	0.376	0.971891	1.09195	486	0.299603	1
FASPATHWAY	94	0.797309	270	0.206	0.998993	0.00051	55	0.0166	0.029886	0.057	0.778	1.14551	342	0.188931	0.796894
FATTY_ACID_BIOSYNTHESIS_PATH_2	19	0.302119	505	0.394	0.998993	0.01175	891	0.02	0.029886	0.107	0.928719	1.27826	131	0.170172	1
FATTY_ACID_DEGRADATION	67	-0.556706	1036	0.703	0.998993	0.025605	1205	0.0216	0.03	0.727	0.998622	1.01292	785	0.410058	1
FATTY_ACID_METABOLISM	197	-1.14715	1380	0.84	0.998993	0.007673	706	0.0144	0.029886	0.617	0.993413	1.10374	450	0.248566	1
FATTY_ACID_SYNTHESIS	45	-1.20683	1406	0.874	0.998993	0.020124	1107	0.0192	0.029886	0.411	0.979176	1.16996	293	0.234086	0.797676
FBW7PATHWAY	27	0.070602	619	0.443	0.998993	0.023699	1174	0.0216	0.03	0.355	0.97074	1.13317	375	0.270955	0.784963
FCER1PATHWAY	137	1.46433	91	0.044	0.998993	0.001045	120	0.0144	0.029886	0.113	0.928719	1.19643	244	0.120253	0.796959
FEEDERPATHWAY	14	-0.486014	985	0.658	0.998993	0.12248	1616	0.0668	0.069924	0.582	0.993265	0.918546	1148	0.546973	1
FERNANDEZ_MYC_TARGETS	459	-2.59082	1681	0.992	0.998993	0.004221	445	0.011	0.029886	0.52	0.988645	0.825175	1444	0.937107	0.946222
FERRANDO_CHEMO_RESPONSE_PATHWAY	22	-0.609492	1075	0.739	0.998993	0.133668	1635	0.0742	0.076768	0.846	0.998622	1.25292	165	0.170732	1
FERRANDO_LYL1_NEIGHBORS	26	1.19002	143	0.146	0.998993	0.000666	74	0.0142	0.029886	0.02	0.39	1.04611	663	0.384466	0.758221
FERRANDO_MLL_T_ALL_DN	217	-0.327279	884	0.632	0.998993	0.005547	556	0.0164	0.029886	0.502	0.988645	0.964648	960	0.518164	1
FERRANDO_MLL_T_ALL_UP	231	1.24019	128	0.111	0.998993	0.006108	601	0.0158	0.029886	0.532	0.988645	1.07711	559	0.262264	1
FERRANDO_T_CELL_DIFFERENTIATION_PATHWAY	34	-1.11681	1366	0.876	0.998993	0.056507	1464	0.0324	0.037515	0.641	0.993413	1.1252	399	0.22824	0.775448
FERRANDO_TAL1_NEIGHBORS	40	-1.53703	1530	0.927	0.998993	0.054947	1459	0.0284	0.034073	0.769	0.998622	0.954462	1011	0.534304	1
FERRARI_4HPR_UP	57	-1.39641	1478	0.945	0.998993	0.016219	1022	0.0186	0.029886	0.51	0.988645	0.920847	1141	0.574586	1
FETAL_LIVER_ENRICHED_TRANSCRIPTION_FACTORS	236	0.246409	527	0.401	0.998993	0.006156	604	0.0144	0.029886	0.539	0.988645	0.929721	1103	0.653226	1
FETAL_LIVER_VS_ADULT_LIVER_GNF2	153	-0.053801	710	0.505	0.998993	0.024757	1194	0.0188	0.029886	0.961	0.998622	0.980648	895	0.520576	1
FIBRINOLYSISPATHWAY	20	-2.12883	1648	0.991	0.998993	0.227635	1686	0.1456	0.146702	0.974	0.998622	1.13125	380	0.303435	0.782836
FLAGELLAR_ASSEMBLY	46	-1.53265	1526	0.945	0.998993	0.126084	1621	0.0666	0.069758	0.987	0.998622	0.999177	835	0.440711	1
FLECHNER_KIDNEY_TRANSPLANT_REJECTION_DN	1550	-0.594704	1062	0.742	0.998993	0.004522	467	0.0132	0.029886	0.666	0.993413	0.943142	1058	0.668817	0.842546
FLECHNER_KIDNEY_TRANSPLANT_REJECTION_PBL_DN	159	0.712141	304	0.243	0.998993	0.00337	380	0.0134	0.029886	0.317	0.97074	1.50494	16	0.00199601	1
FLECHNER_KIDNEY_TRANSPLANT_REJECTION_PBL_UP	191	0.19194	543	0.415	0.998993	0.004346	452	0.0176	0.029886	0.411	0.979176	1.07313	569	0.255187	0.753086
FLECHNER_KIDNEY_TRANSPLANT_REJECTION_UP	193	-0.625452	1087	0.741	0.998993	0.014876	985	0.0134	0.029886	0.84	0.998622	0.830265	1435	0.838645	0.942825
FLECHNER_KIDNEY_TRANSPLANT_WELL_DN	47	0.718995	299	0.206	0.998993	0.013549	947	0.0192	0.029886	0.403	0.979176	1.14311	349	0.211297	1
FLECHNER_KIDNEY_TRANSPLANT_WELL_PBL_DN	140	-1.58637	1543	0.94	0.998993	0.020365	1114	0.0168	0.029886	0.767	0.998622	0.694952	1620	0.992481	1
FLECHNER_KIDNEY_TRANSPLANT_WELL_PBL_UP	417	-1.02718	1320	0.845	0.998993	0.003259	370	0.0138	0.029886	0.375	0.971354	0.951556	1026	0.64657	0.836808
FLECHNER_KIDNEY_TRANSPLANT_WELL_UP	1776	-1.15701	1384	0.844	0.998993	0.00566	568	0.0114	0.029886	0.826	0.998622	0.972783	924	0.551579	0.841186
FLOTHO_CASP8AP2_MRD_DIFF	220	-1.74557	1587	0.962	0.998993	0.022257	1148	0.0152	0.029886	0.929	0.998622	0.824669	1445	0.914894	0.946127
FLUMAZENILPATHWAY	23	-0.431328	949	0.695	0.998993	0.054219	1456	0.0298	0.035302	0.453	0.988645	0.974777	914	0.497121	1
FMLPPATHWAY	116	0.573005	365	0.279	0.998993	0.007758	716	0.0176	0.029886	0.454	0.988645	1.18432	266	0.127615	0.783969
FOLATE_BIOSYNTHESIS	11	-0.242407	821	0.568	0.998993	0.127339	1622	0.0672	0.070256	0.592	0.993265	0.935113	1083	0.535497	1
FOSBPATHWAY	10	-0.631449	1093	0.69	0.998993	0.214151	1678	0.1342	0.135457	0.849	0.998622	0.872676	1321	0.69186	1
FRASOR_ER_DN	149	-0.797668	1190	0.791	0.998993	0.008244	738	0.0164	0.029886	0.468	0.988645	1.29365	119	0.0412371	0.824703
FRASOR_ER_UP	73	-1.24572	1424	0.853	0.998993	0.014838	982	0.0188	0.029886	0.536	0.988645	0.865976	1342	0.780591	1
FREEPATHWAY	21	1.9329	30	0.036	0.998993	0.011106	863	0.0156	0.029886	0.098	0.919	1.38743	46	0.076	1
FRUCTOSE_AND_MANNOSE_METABOLISM	50	0.130331	585	0.462	0.998993	0.008758	764	0.0132	0.029886	0.289	0.97074	1.1537	327	0.194231	0.792095
FSH_GRANULOSA_DN	267	-1.75906	1589.5	0.954	0.998993	0.003833	417	0.0146	0.029886	0.404	0.979176	0.875329	1304	0.9	0.904315
FSH_GRANULOSA_UP	252	-0.887351	1236	0.824	0.998993	0.003798	411	0.019	0.029886	0.399	0.979176	0.870212	1328	0.871849	0.907918
FSH_HUMAN_GRANULOSA_UP	42	1.60994	59	0.065	0.998993	0.003288	374	0.0158	0.029886	0.102	0.925	1.0063	804	0.443359	0.791489
FSH_OVARY_MCV152_DN	173	-0.906321	1246	0.812	0.998993	0.006986	662	0.0168	0.029886	0.585	0.993265	0.770906	1542	0.960581	0.977102
FSH_OVARY_MCV152_UP	178	-0.182133	784	0.617	0.998993	0.014774	980	0.0192	0.029886	0.839	0.998622	0.953687	1016	0.590535	1
FXRPATHWAY	14	0.180824	550	0.454	0.998993	0.083622	1554	0.0518	0.055529	0.389	0.979176	1.47422	25	0.0364683	1
G_PROTEIN_SIGNALING	301	-0.639408	1100	0.737	0.998993	0.001143	129	0.0158	0.029886	0.132	0.928719	1.07868	547	0.235908	0.75999
G1_TO_S_CELL_CYCLE_REACTOME	157	0.529743	389	0.274	0.998993	0.009739	813	0.0166	0.029886	0.696	0.995874	1.05199	642	0.345924	0.751118
G13_SIGNALING_PATHWAY	117	-1.26774	1437	0.901	0.998993	0.016454	1030	0.02	0.029886	0.71	0.998544	0.761975	1550	0.963601	1
G1PATHWAY	66	-0.428519	948	0.667	0.998993	0.007482	696	0.0166	0.029886	0.346	0.97074	0.790882	1509	0.918367	0.965688
G2PATHWAY	58	0.020696	658	0.476	0.998993	0.003079	355	0.0132	0.029886	0.155	0.928719	1.02938	724	0.393701	0.770587
GABAPATHWAY	32	0.016138	660	0.474	0.998993	0.035941	1326	0.0232	0.030613	0.478	0.988645	0.999266	834	0.459016	1
GALACTOSE_METABOLISM	48	-1.24747	1426	0.892	0.998993	0.011991	903	0.0146	0.029886	0.364	0.97074	0.765154	1547	0.915323	1
GALE_FLT3ANDAPL_DN	45	-0.161116	772	0.514	0.998993	1e-05	2	0.0146	0.029886	0.006	0.103	0.974005	919	0.488844	1
GALE_FLT3ANDAPL_UP	190	0.996724	192	0.15	0.998993	0.004111	441	0.014	0.029886	0.392	0.979176	1.19758	241	0.112	0.799728
GALINDO_ACT_UP	221	-1.6791	1570	0.941	0.998993	0.002826	328	0.0122	0.029886	0.281	0.97074	1.19089	256	0.10757	0.787171
GAMMA_ESR_OLD_UNREG	71	0.433154	431	0.341	0.998993	0.0107	849	0.0164	0.029886	0.432	0.988645	1.34164	76	0.0587084	0.988181
GAMMA_ESR_WS_UNREG	73	0.285477	515	0.391	0.998993	0.041143	1368	0.0244	0.031175	0.874	0.998622	1.14413	346	0.170213	0.79408
GAMMA_HEXACHLOROCYCLOHEXANE_DEGRADATION	78	-2.26841	1660	0.973	0.998993	0.048395	1425	0.0314	0.036532	0.954	0.998622	0.4963	1694	0.998012	0.998504
GAMMA_UNIQUE_FIBRO_DN	190	-0.940734	1267	0.816	0.998993	0.009303	799	0.0186	0.029886	0.684	0.993413	0.819732	1457	0.923387	0.944689
GAMMA_UNIQUE_FIBRO_UP	38	0.985424	194	0.155	0.998993	0.001216	138	0.0126	0.029886	0.038	0.629	0.854754	1382	0.667343	1
GAMMA-UV_FIBRO_DN	143	-1.0048	1304	0.871	0.998993	0.00973	812	0.0148	0.029886	0.517	0.988645	1.12084	411	0.199226	0.775246
GAMMA-UV_FIBRO_UP	125	-1.20264	1402	0.885	0.998993	0.006018	594	0.0176	0.029886	0.374	0.971354	0.724086	1598	0.945419	0.988649
GANGLIOSIDE_BIOSYNTHESIS	20	-0.494938	993	0.697	0.998993	0.038931	1351	0.0278	0.033615	0.349	0.97074	0.963827	963	0.518304	1
GATA3PATHWAY	39	0.056781	626	0.478	0.998993	0.026762	1220	0.0262	0.03247	0.502	0.988645	1.04423	671	0.394286	1
GAY_YY1_DN	584	-2.10523	1643	0.97	0.998993	0.005196	523	0.0122	0.029886	0.627	0.993413	0.997866	842	0.472763	1
GAY_YY1_UP	548	-2.40524	1672	0.996	0.998993	0.003159	363	0.0134	0.029886	0.374	0.971354	1.0123	788	0.419831	0.777414
GCRPATHWAY	64	0.845029	245	0.199	0.998993	0.009204	789	0.0134	0.029886	0.354	0.97074	1.11193	433	0.286853	0.783899
GENOTOXINS_24HRS_DISCR	108	2.63893	7	0.014	0.998993	0.000136	16	0.015	0.029886	0.034	0.584	1.07011	586	0.317647	0.743676
GENOTOXINS_4HRS_DISCR	103	-1.32505	1461	0.885	0.998993	0.008888	768	0.0166	0.029886	0.488	0.988645	0.823975	1450	0.816367	0.943148
GENOTOXINS_ALL_24HRS_REG	66	0.431516	432	0.364	0.998993	0.005291	531	0.013	0.029886	0.252	0.934643	0.845448	1406	0.781746	0.924849
GENOTOXINS_ALL_4HRS_REG	63	-1.68474	1571	0.958	0.998993	0.04816	1424	0.027	0.032978	0.874	0.998622	0.797032	1495	0.809725	0.965046
GERY_CEBP_TARGETS	275	0.072712	617	0.521	0.998993	0.00589	587	0.015	0.029886	0.583	0.993265	0.938596	1071	0.589852	0.852515
GH_AUTOCRINE_DN	401	-0.573048	1051	0.761	0.998993	0.003557	395	0.0154	0.029886	0.413	0.979897	1.02689	733	0.370445	1
GH_AUTOCRINE_UP	589	-0.757972	1167	0.753	0.998993	0.00179	211	0.0138	0.029886	0.167	0.928719	0.986578	881	0.504892	0.811416
GH_EXOGENOUS_ALL_UP	183	0.51543	398	0.276	0.998993	0.001966	226	0.0152	0.029886	0.188	0.928853	1.07906	542	0.260692	0.76227
GH_EXOGENOUS_ANY_DN	240	0.065656	621	0.436	0.998993	0.025486	1203	0.0236	0.030757	0.969	0.998622	1.06969	589	0.267894	0.741823
GH_EXOGENOUS_ANY_UP	825	-1.26449	1435	0.87	0.998993	0.007389	688	0.0154	0.029886	0.833	0.998622	0.963797	964	0.617108	0.838406
GH_EXOGENOUS_EARLY_DN	23	0.301295	506	0.342	0.998993	0.088614	1564	0.044	0.048081	0.663	0.993413	0.938631	1070	0.578337	1
GH_EXOGENOUS_EARLY_UP	94	-1.37925	1475	0.928	0.998993	0.029624	1257	0.0234	0.030709	0.876	0.998622	0.903386	1214	0.654088	1
GH_EXOGENOUS_LATE_DN	204	-0.29144	851	0.595	0.998993	0.017824	1063	0.0168	0.029886	0.882	0.998622	1.01766	763	0.417004	0.776152
GH_EXOGENOUS_LATE_UP	231	-0.348905	897	0.638	0.998993	0.007432	693	0.0146	0.029886	0.602	0.993413	0.887465	1263	0.856	1
GH_EXOGENOUS_MIDDLE_UP	317	-1.37178	1471	0.909	0.998993	0.01273	930	0.0152	0.029886	0.855	0.998622	1.03764	695	0.376782	0.756379
GH_GHRHR_KO_24HRS_DN	537	-0.689156	1130	0.799	0.998993	0.008635	759	0.0168	0.029886	0.846	0.998622	0.910043	1185	0.81323	0.882993
GH_GHRHR_KO_24HRS_UP	382	-0.14999	765	0.554	0.998993	0.013064	938	0.0162	0.029886	0.898	0.998622	1.03964	690	0.348548	0.754637
GH_GHRHR_KO_6HRS_DN	105	-0.460832	966	0.687	0.998993	0.035125	1321	0.0216	0.03	0.929	0.998622	0.790813	1510	0.898687	1
GH_GHRHR_KO_6HRS_UP	195	-0.809207	1193	0.797	0.998993	0.021311	1127	0.0184	0.029886	0.921	0.998622	1.07028	583	0.281188	0.748394
GH_HYPOPHYSECTOMY_RAT_DN	44	-1.70113	1575	0.942	0.998993	0.090396	1569	0.0442	0.048238	0.93	0.998622	0.745742	1576	0.856	0.986849
GH_HYPOPHYSECTOMY_RAT_UP	40	-1.81893	1597	0.958	0.998993	0.015234	995	0.0154	0.029886	0.333	0.97074	0.846919	1397	0.718812	0.926939
GH_IGF_CHONDROCYTES_UP	21	-2.08596	1642	0.99	0.998993	0.211443	1676	0.1332	0.134608	0.962	0.998622	0.90114	1218	0.601677	0.887227
GHPATHWAY	80	1.19272	142	0.093	0.998993	0.018955	1088	0.0186	0.029886	0.68	0.993413	1.24057	180	0.0809717	0.827534
GILDEA_BLADDER_UP	100	1.63703	54	0.038	0.998993	0.000108	14	0.0142	0.029886	0.032	0.559	1.21813	208	0.0830189	1
GLEEVECPATHWAY	68	-0.153086	766	0.534	0.998993	0.035101	1320	0.026	0.03234	0.832	0.998622	0.777396	1531	0.873494	0.974369
GLOBOSIDE_METABOLISM	34	-1.12271	1367	0.89	0.998993	0.057089	1468	0.0326	0.037695	0.643	0.993413	1.07881	545	0.333333	1
GLUCOCORTICOID_MINERALOCORTICOID_METABOLISM	11	-1.14584	1378	0.844	0.998993	0.204833	1675	0.123	0.124522	0.825	0.998622	1.26946	142	0.177062	0.816109
GLUCONEOGENESIS	103	-1.44151	1493.5	0.923	0.998993	0.021857	1136	0.0202	0.029886	0.789	0.998622	0.679228	1637	0.975096	1
GLUTAMATE_METABOLISM	67	1.81113	34	0.03	0.998993	0.001312	151	0.0124	0.029886	0.098	0.919	1.79418	1	0	0.411106
GLUTATHIONE_METABOLISM	62	0.083347	609	0.502	0.998993	0.009058	776	0.0158	0.029886	0.35	0.97074	1.00027	826	0.45509	1
GLYCEROLIPID_METABOLISM	94	1.18037	145	0.149	0.998993	0.004529	468	0.0174	0.029886	0.294	0.97074	1.06257	611	0.318868	1
GLYCEROPHOSPHOLIPID_METABOLISM	121	0.807512	264	0.21	0.998993	0.003904	424	0.0176	0.029886	0.273	0.964149	1.20513	231	0.117526	0.800545
GLYCINE_SERINE_AND_THREONINE_METABOLISM	114	-0.018129	681	0.527	0.998993	0.008336	745	0.017	0.029886	0.469	0.988645	1.34447	74	0.0346232	1
GLYCOGEN	40	-0.654875	1106	0.672	0.998993	0.089854	1566	0.0462	0.05013	0.928	0.998622	0.787987	1515	0.850688	1
GLYCOGEN_METABOLISM	95	0.012592	665	0.514	0.998993	0.0001	13	0.0144	0.029886	0.026	0.481	0.914198	1169	0.677686	0.87882
GLYCOLYSIS	103	-1.44151	1493.5	0.923	0.998993	0.021355	1129	0.0186	0.029886	0.783	0.998622	0.679228	1638	0.975096	1
GLYCOLYSIS_AND_GLUCONEOGENESIS	83	-2.72307	1689	0.996	0.998993	0.045153	1399	0.03	0.035464	0.939	0.998622	0.748184	1572	0.890625	1
GLYCOLYSISPATHWAY	25	-1.18167	1391	0.893	0.998993	0.061473	1482	0.0354	0.040056	0.514	0.988645	0.626004	1671	0.931034	1
GLYCOSAMINOGLYCAN_DEGRADATION	36	0.847478	244	0.179	0.998993	0.005437	549	0.0156	0.029886	0.153	0.928719	1.25744	155	0.109533	1
GLYCOSPHINGOLIPID_METABOLISM	60	0.699404	306	0.248	0.998993	0.037241	1335	0.0244	0.031175	0.804	0.998622	0.945032	1052	0.562887	1
GLYOXYLATE_AND_DICARBOXYLATE_METABOLISM	24	-0.39712	926	0.673	0.998993	0.042108	1374	0.0266	0.032726	0.366	0.97074	0.953287	1017	0.52795	1
GN_CAMP_GRANULOSA_DN	190	-2.28708	1661	0.983	0.998993	0.004833	490	0.0196	0.029886	0.44	0.988645	1.0267	735	0.376569	0.772474
GN_CAMP_GRANULOSA_UP	163	-1.22589	1415	0.917	0.998993	0.008161	733	0.0122	0.029886	0.634	0.993413	0.924459	1124	0.678917	1
GNATENKO_PLATELET	115	-0.321276	877.5	0.639	0.998993	0.011366	875	0.0164	0.029886	0.572	0.993265	0.860779	1362	0.816	0.911912
GNATENKO_PLATELET_UP	115	-0.321276	877.5	0.639	0.998993	0.011411	878	0.0188	0.029886	0.573	0.993265	0.860779	1363	0.816	0.910848
GO_ROS	66	-0.554435	1033	0.724	0.998993	0.022003	1141	0.0202	0.029886	0.67	0.993413	1.05975	623	0.399582	0.740599
GOLDRATH_CELLCYCLE	69	-0.615325	1080	0.752	0.998993	0.000553	62	0.0132	0.029886	0.052	0.752	0.864859	1348	0.778672	0.909487
GOLDRATH_CYTOLYTIC	49	-1.67843	1569	0.956	0.998993	0.076076	1534	0.043	0.047233	0.936	0.998622	0.854927	1380	0.691552	0.917445
GOLDRATH_HP	448	0.825454	256	0.227	0.998993	0.000926	106	0.0132	0.029886	0.086	0.904	1.0703	582	0.245436	0.750147
GOLDRATH_MEMORY	152	-1.74417	1586	0.952	0.998993	0.038539	1344	0.0236	0.030757	0.994	0.999315	1.20116	234	0.111336	0.808179
GOLUB_ALL_VS_AML_DN	45	-0.985598	1290	0.859	0.998993	0.04585	1403	0.027	0.032978	0.709	0.998544	0.883948	1276	0.640404	1
GOLUB_ALL_VS_AML_UP	65	-0.965559	1279	0.882	0.998993	0.052983	1450	0.0284	0.034073	0.901	0.998622	0.746403	1575	0.97619	1
GPCRDB_CLASS_A_RHODOPSIN_LIKE	300	-1.68858	1572	0.944	0.998993	0.006876	650	0.0134	0.029886	0.653	0.993413	0.978379	902	0.453307	1
GPCRDB_CLASS_A_RHODOPSIN_LIKE2	27	-0.621228	1082	0.754	0.998993	0.041893	1371	0.0246	0.031289	0.531	0.988645	0.859551	1368	0.693712	0.912643
GPCRDB_CLASS_B_SECRETIN_LIKE	50	-1.73087	1582.5	0.959	0.998993	0.026902	1222	0.022	0.030208	0.594	0.993413	0.958663	980	0.555556	0.847925
GPCRDB_CLASS_C_METABOTROPIC_GLUTAMATE_PHEROMONE	36	0.564507	369	0.272	0.998993	0.019637	1100	0.0182	0.029886	0.406	0.979176	0.930192	1100	0.569388	1
GPCRDB_OTHER	118	-2.35928	1667	0.987	0.998993	0.033996	1303	0.0228	0.030393	0.922	0.998622	0.861998	1358	0.75835	0.910046
GPCRPATHWAY	135	0.51778	397	0.313	0.998993	0.004163	443	0.0148	0.029886	0.285	0.97074	1.1138	428	0.227181	0.782934
GPCRS_CLASS_A_RHODOPSIN_LIKE	250	-2.04689	1637	0.968	0.998993	0.006489	624	0.016	0.029886	0.555	0.988645	0.735275	1588	0.961847	1
GPCRS_CLASS_A_RHODOPSIN_LIKE_2	24	-0.22724	813	0.567	0.998993	0.031741	1287	0.0238	0.030757	0.296	0.97074	0.932167	1088	0.566802	0.867728
GPCRS_CLASS_B_SECRETIN_LIKE	50	-1.73087	1582.5	0.959	0.998993	0.029963	1259	0.0232	0.030613	0.628	0.993413	0.958663	981	0.555556	0.846614
GPCRS_CLASS_C_METABOTROPIC_GLUTAMATE_PHEROMONE	34	0.804487	265	0.202	0.998993	0.015575	1006	0.0174	0.029886	0.234	0.928853	0.97183	930	0.48503	1
GRAEBER_BETA2_INTEGRINS	32	-0.314733	867	0.61	0.998993	0.017173	1047	0.0182	0.029886	0.262	0.957933	0.800658	1492	0.772532	1
GRANDVAUX_IFN_NOT_IRF3_UP	20	-2.29705	1662	0.983	0.998993	0.244709	1688	0.1572	0.158017	0.983	0.998622	0.652999	1651	0.928571	0.996181
GRANDVAUX_IRF3_DN	59	0.010066	666	0.532	0.998993	0.027988	1241	0.0212	0.02991	0.688	0.993413	0.857745	1375	0.760589	1
GRANDVAUX_IRF3_UP	36	0.113156	591	0.425	0.998993	0.041051	1365	0.029	0.034645	0.665	0.993413	0.84131	1415	0.789144	0.930743
GREENBAUM_E2A_DN	51	0.079944	612	0.465	0.998993	0.044523	1391	0.0236	0.030757	0.761	0.998622	0.999623	830	0.458418	0.794234
GREENBAUM_E2A_UP	99	0.049478	632	0.477	0.998993	0.011336	873	0.0146	0.029886	0.57	0.992727	1.07285	571	0.327553	1
GSK3PATHWAY	64	1.19686	141	0.108	0.998993	0.016641	1035	0.0166	0.029886	0.524	0.988645	1.06753	596	0.317491	0.740218
GSPATHWAY	34	0.085694	607	0.489	0.998993	0.057252	1470	0.0332	0.038284	0.643	0.993413	0.912491	1178	0.644764	0.880851
GUO_HEX_DN	170	-1.88157	1611	0.968	0.998993	0.007033	666	0.015	0.029886	0.591	0.993265	0.671488	1640	0.997955	1
GUO_HEX_UP	292	0.716661	300	0.208	0.998993	0.003225	366	0.0144	0.029886	0.344	0.97074	1.48423	22	0	0.926234
H2O2_CSBCOMBINED	45	-0.734197	1153	0.796	0.998993	0.018003	1068	0.0192	0.029886	0.382	0.979176	0.767814	1545	0.870476	0.978699
H2O2_CSBDIFF_C1	100	-1.20501	1404	0.886	0.998993	0.002406	278	0.0162	0.029886	0.193	0.928853	0.947326	1044	0.54717	0.834753
H2O2_CSBDIFF_C2	103	-0.041969	704	0.527	0.998993	0.016292	1026	0.0162	0.029886	0.705	0.996997	1.02813	730	0.378218	0.768103
H2O2_CSBRESCUED_C1_UP	120	-0.931477	1261	0.857	0.998993	0.026923	1223	0.022	0.030208	0.865	0.998622	0.833558	1432	0.841683	0.937314
H2O2_CSBRESCUED_C2_UP	32	-1.90197	1614	0.972	0.998993	0.101097	1589	0.0552	0.058875	0.873	0.998622	0.95493	1008	0.525458	0.838929
H2O2_CSBRESCUED_UP	156	-1.67165	1567	0.957	0.998993	0.031327	1280	0.0266	0.032726	0.987	0.998622	0.830116	1437	0.871744	0.942083
HADDAD_CD45CD7_PLUS_VS_MINUS_DN	292	-1.85207	1605.5	0.964	0.998993	0.002075	238	0.0126	0.029886	0.22	0.928853	1.02031	752	0.412602	0.777083
HADDAD_CD45CD7_PLUS_VS_MINUS_UP	129	-1.40986	1480.5	0.892	0.998993	0.008345	748	0.0152	0.029886	0.47	0.988645	0.756369	1558	0.938104	0.987036
HADDAD_HPCLYMPHO_ENRICHED	1019	0.60066	355	0.28	0.998993	0.002177	253	0.0134	0.029886	0.215	0.928853	1.01826	761	0.373518	0.775137
HADDAD_HSC_CD10_UP	936	0.790956	272	0.229	0.998993	0.00211	239	0.0142	0.029886	0.203	0.928853	0.956657	994	0.704501	1
HADDAD_HSC_CD7_DN	292	-1.85207	1605.5	0.964	0.998993	0.00199	227	0.0124	0.029886	0.21	0.928853	1.02031	751	0.412602	0.778578
HADDAD_HSC_CD7_UP	129	-1.40986	1480.5	0.892	0.998993	0.006901	652	0.0158	0.029886	0.425	0.981686	0.756369	1557	0.938104	0.988075
HALMOS_CEBP_DN	120	-0.500927	995	0.682	0.998993	0.027938	1240	0.02	0.029886	0.872	0.998622	1.06966	590	0.317491	1
HALMOS_CEBP_UP	124	-1.04844	1326	0.84	0.998993	0.001859	218	0.0152	0.029886	0.166	0.928719	0.946372	1046	0.608	0.83577
HANSON_NFKAPPB_IND	54	1.08315	172	0.155	0.998993	0.027937	1239	0.0242	0.031131	0.604	0.993413	1.03086	723	0.394636	1
HASLINGER_B_CLL_11Q23	71	-1.22001	1413	0.894	0.998993	0.028231	1246	0.0248	0.031496	0.766	0.998622	0.74849	1571	0.951219	1
HASLINGER_B_CLL_12	44	-2.03592	1633	0.967	0.998993	0.038767	1347	0.025	0.031655	0.638	0.993413	1.16105	311	0.248421	0.792565
HASLINGER_B_CLL_13Q14	57	0.417675	439	0.332	0.998993	0.005248	528	0.0192	0.029886	0.232	0.928853	0.943672	1055	0.547664	1
HASLINGER_B_CLL_17P13	38	-0.116771	745	0.53	0.998993	0.002596	301	0.0156	0.029886	0.079	0.873	0.927109	1116	0.578512	1
HASLINGER_B_CLL_6Q21	28	-0.149347	764	0.539	0.998993	0.061928	1483	0.0352	0.039936	0.681	0.993413	1.50338	17	0.0325671	1
HASLINGER_B_CLL_MUTATED	43	-0.911679	1249	0.8	0.998993	0.017295	1052	0.0182	0.029886	0.377	0.971891	0.742637	1578	0.865306	1
HBX_HCC_DN	64	-0.023915	687	0.536	0.998993	0.02027	1111	0.0178	0.029886	0.583	0.993265	1.00752	800	0.434702	1
HBX_HCC_UP	31	-1.09613	1356	0.888	0.998993	0.099988	1585	0.0518	0.055529	0.868	0.998622	0.636889	1662	0.982796	0.992945
HBX_HEP_DN	30	-1.25664	1431	0.909	0.998993	0.110714	1601	0.0658	0.069048	0.905	0.998622	1.08148	529	0.345603	0.775944
HBX_HEP_UP	58	0.134591	582	0.461	0.998993	0.014804	981	0.0192	0.029886	0.476	0.988645	0.968637	946	0.543086	1
HBX_NL_DN	37	0.570464	366	0.313	0.998993	0.057663	1472	0.0358	0.040427	0.794	0.998622	0.943399	1057	0.589844	1
HBX_NL_UP	58	-1.2824	1446	0.921	0.998993	0.044679	1393	0.023	0.03054	0.851	0.998622	0.786062	1519	0.844037	1
HBXPATHWAY	31	0.158965	564	0.427	0.998993	0.001372	161	0.013	0.029886	0.032	0.559	1.21162	219	0.163561	0.820941
HCC_SURVIVAL_GOOD_VS_POOR_DN	321	-2.38766	1669	0.976	0.998993	0.006353	612	0.012	0.029886	0.614	0.993413	1.11475	423	0.213531	0.785982
HCC_SURVIVAL_GOOD_VS_POOR_UP	296	-0.971797	1283	0.855	0.998993	0.002427	283	0.0154	0.029886	0.251	0.934643	1.07206	575	0.295585	1
HCMVPATHWAY	48	1.71707	46	0.04	0.998993	0.013686	950	0.0174	0.029886	0.403	0.979176	1.06305	609	0.346457	0.74537
HDACI_COLON_BUT_DN	842	0.157331	566	0.375	0.998993	0.001626	196	0.0158	0.029886	0.142	0.928719	0.929851	1102	0.705645	0.86743
HDACI_COLON_BUT_UP	547	1.17694	148	0.158	0.998993	0.002061	237	0.015	0.029886	0.223	0.928853	1.03714	697	0.309168	1
HDACI_COLON_BUT12HRS_DN	228	-1.08375	1345	0.868	0.998993	0.000171	23	0.0152	0.029886	0.026	0.481	1.07329	568	0.290196	1
HDACI_COLON_BUT12HRS_UP	145	-0.281781	846	0.615	0.998993	0.013624	949	0.0182	0.029886	0.639	0.993413	0.922155	1133	0.664659	0.874721
HDACI_COLON_BUT16HRS_DN	343	-0.037685	701	0.514	0.998993	0.000757	88	0.0134	0.029886	0.081	0.877	1.0189	758	0.425963	1
HDACI_COLON_BUT16HRS_UP	103	0.337597	476	0.377	0.998993	0.015396	1000	0.0206	0.029886	0.681	0.993413	0.879927	1291	0.725296	0.901864
HDACI_COLON_BUT24HRS_DN	370	0.295816	511	0.373	0.998993	0.00258	297	0.012	0.029886	0.282	0.97074	1.03995	687	0.333333	1
HDACI_COLON_BUT24HRS_UP	189	0.230328	531	0.416	0.998993	0.011746	889	0.0188	0.029886	0.766	0.998622	1.10531	449	0.226069	1
HDACI_COLON_BUT2HRS_DN	41	0.807611	263	0.187	0.998993	0.007694	709	0.0154	0.029886	0.194	0.928853	0.874498	1313	0.756917	1
HDACI_COLON_BUT2HRS_UP	237	-0.167039	775	0.561	0.998993	0.003901	423	0.0106	0.029886	0.37	0.97074	1.07003	587	0.285981	0.742216
HDACI_COLON_BUT30MIN_DN	164	0.808148	262	0.161	0.998993	0.000599	65	0.0174	0.029886	0.073	0.854	0.885717	1272	0.725191	0.896623
HDACI_COLON_BUT48HRS_DN	382	0.038544	641	0.455	0.998993	0.005623	563	0.0154	0.029886	0.605	0.993413	0.874885	1306	0.876268	0.904377
HDACI_COLON_BUT48HRS_UP	281	1.96973	29	0.029	0.998993	0.004325	450	0.0166	0.029886	0.449	0.988645	1.17793	279	0.0934394	1
HDACI_COLON_CLUSTER10	142	-0.37989	916	0.672	0.998993	0.003107	357	0.0118	0.029886	0.236	0.928853	1.02558	739	0.437372	0.771047
HDACI_COLON_CLUSTER4	46	-0.147167	762	0.566	0.998993	0.001199	134	0.0134	0.029886	0.062	0.799	1.12219	406	0.255102	1
HDACI_COLON_CLUSTER5	64	0.283423	517	0.41	0.998993	0.008285	741	0.0168	0.029886	0.328	0.97074	1.0488	657	0.373254	0.751549
HDACI_COLON_CLUSTER6	184	0.084946	608	0.438	0.998993	0.005777	579	0.0152	0.029886	0.515	0.988645	1.01619	768	0.413462	1
HDACI_COLON_CLUSTER7	44	-1.56017	1535	0.927	0.998993	0.098774	1583	0.0488	0.052613	0.944	0.998622	1.24016	181	0.187243	0.823186
HDACI_COLON_CLUSTER8	37	2.39277	12	0.026	0.998993	0.030952	1271	0.0216	0.03	0.554	0.988645	1.06038	619	0.345041	0.744709
HDACI_COLON_CLUSTER9	185	-0.985644	1291	0.834	0.998993	0.004085	438	0.0132	0.029886	0.389	0.979176	0.958299	983	0.558468	0.845375
HDACI_COLON_CUR_DN	164	-1.04327	1324	0.832	0.998993	0.036506	1330	0.0256	0.032102	0.994	0.999315	1.05568	636	0.336842	1
HDACI_COLON_CUR_UP	359	-0.013759	677	0.509	0.998993	0.002351	274	0.0142	0.029886	0.248	0.931151	1.28114	126	0.00838574	0.857096
HDACI_COLON_CUR12HRS_UP	88	-0.75317	1164	0.791	0.998993	0.008494	754	0.0138	0.029886	0.47	0.988645	0.991952	853	0.477273	1
HDACI_COLON_CUR16HRS_DN	42	0.130854	584	0.405	0.998993	0.040387	1363	0.0266	0.032726	0.653	0.993413	1.15644	318	0.209486	1
HDACI_COLON_CUR24HRS_DN	69	-0.784079	1180	0.743	0.998993	0.054922	1458	0.0344	0.039319	0.952	0.998622	1.34462	73	0.054878	1
HDACI_COLON_CUR24HRS_UP	120	0.66649	320	0.252	0.998993	0.001599	190	0.0142	0.029886	0.147	0.928719	1.61835	7	0.00397614	0.898048
HDACI_COLON_CUR2HRS_UP	95	0.730844	289	0.246	0.998993	0.007989	729	0.0142	0.029886	0.446	0.988645	1.18385	267	0.184426	1
HDACI_COLON_CUR48HRS_UP	187	-0.068579	715	0.54	0.998993	0.001769	207	0.0126	0.029886	0.169	0.928853	1.4948	20	0	0.899352
HDACI_COLON_CURSUL_DN	43	-1.01464	1313	0.807	0.998993	0.132414	1632	0.0782	0.080661	0.978	0.998622	0.934068	1084	0.569138	1
HDACI_COLON_CURSUL_UP	155	0.233894	529	0.42	0.998993	0.0068	645	0.0162	0.029886	0.573	0.993265	1.51515	15	0	1
HDACI_COLON_SUL_DN	791	0.10819	593	0.445	0.998993	0.002299	270	0.0158	0.029886	0.242	0.931151	0.955264	1004	0.630612	0.841459
HDACI_COLON_SUL_UP	436	0.160905	561	0.403	0.998993	0.003527	391	0.0138	0.029886	0.411	0.979176	1.19983	236	0.0736196	0.810655
HDACI_COLON_SUL12HRS_DN	122	-0.37392	910	0.648	0.998993	0.008662	760	0.0156	0.029886	0.482	0.988645	0.935437	1081	0.647059	0.858735
HDACI_COLON_SUL12HRS_UP	109	-0.521009	1009	0.691	0.998993	0.005434	548	0.016	0.029886	0.355	0.97074	0.896923	1231	0.726316	1
HDACI_COLON_SUL16HRS_DN	248	-0.667696	1117	0.724	0.998993	0.00241	280	0.0164	0.029886	0.235	0.928853	0.968063	947	0.534791	0.836647
HDACI_COLON_SUL16HRS_UP	156	0.138775	579	0.418	0.998993	0.006494	625	0.0154	0.029886	0.555	0.988645	1.52437	13	0	1
HDACI_COLON_SUL24HRS_DN	468	0.05981	624	0.473	0.998993	0.002962	341	0.014	0.029886	0.349	0.97074	0.955037	1006	0.602537	1
HDACI_COLON_SUL24HRS_UP	212	-0.274136	838	0.616	0.998993	0.007689	707	0.0134	0.029886	0.617	0.993413	1.42148	36	0	1
HDACI_COLON_SUL2HRS_DN	60	1.26702	121	0.127	0.998993	0.007277	682	0.0138	0.029886	0.296	0.97074	1.53155	11	0.00205761	1
HDACI_COLON_SUL2HRS_UP	51	-0.91489	1251	0.789	0.998993	0.009248	793	0.0182	0.029886	0.294	0.97074	1.20756	226	0.226164	1
HDACI_COLON_SUL30MIN_DN	156	-0.828055	1197	0.793	0.998993	0.008379	749	0.014	0.029886	0.645	0.993413	0.903407	1213	0.679775	1
HDACI_COLON_SUL48HRS_DN	282	1.14926	157	0.121	0.998993	0.008336	744	0.0142	0.029886	0.715	0.998622	1.01318	783	0.432927	1
HDACI_COLON_SUL48HRS_UP	336	0.350183	468	0.345	0.998993	0.003356	378	0.0128	0.029886	0.354	0.97074	1.27248	140	0.0318471	0.813836
HDACI_COLON_TSA_DN	212	-0.506634	1000	0.682	0.998993	0.009926	820	0.0144	0.029886	0.707	0.997602	0.961647	970	0.570312	1
HDACI_COLON_TSA_UP	331	-0.112254	739	0.542	0.998993	0.004454	461	0.015	0.029886	0.461	0.988645	0.97449	915	0.509054	1
HDACI_COLON_TSA12HRS_UP	71	1.00496	188	0.175	0.998993	0.01795	1067	0.0192	0.029886	0.589	0.993265	0.951887	1025	0.564706	0.836815
HDACI_COLON_TSA24HRS_DN	42	-1.74867	1588	0.975	0.998993	0.112089	1603	0.0596	0.063051	0.962	0.998622	0.872683	1320	0.643939	1
HDACI_COLON_TSA2HRS_DN	66	1.76595	42	0.021	0.998993	0.012251	912	0.0162	0.029886	0.482	0.988645	1.19072	257	0.221996	1
HDACI_COLON_TSA2HRS_UP	159	-0.613352	1077	0.749	0.998993	0.006347	611	0.0148	0.029886	0.551	0.988645	0.851343	1389	0.806911	1
HDACI_COLON_TSA30MIN_DN	41	-0.588218	1059	0.737	0.998993	0.053799	1453	0.0366	0.041111	0.758	0.998622	0.768242	1544	0.869658	0.979272
HDACI_COLON_TSA48HRS_DN	29	-0.565632	1046	0.705	0.998993	0.007797	718	0.0152	0.029886	0.116	0.928719	1.30891	102	0.115312	0.891467
HDACI_COLON_TSA48HRS_UP	99	-0.304844	857	0.629	0.998993	0.020147	1108	0.022	0.030208	0.765	0.998622	0.999321	833	0.468303	1
HDACI_COLON_TSABUT_DN	73	-0.721765	1149	0.754	0.998993	0.023285	1163	0.0172	0.029886	0.69	0.993413	1.17055	291	0.199241	1
HDACI_COLON_TSABUT_UP	188	0.494648	408	0.291	0.998993	0.004093	439	0.0134	0.029886	0.391	0.979176	0.969826	941	0.520607	1
HDACPATHWAY	100	1.46536	89	0.078	0.998993	0.001207	136	0.0124	0.029886	0.118	0.928719	0.992208	851	0.47012	0.809742
HEARTFAILURE_ATRIA_DN	297	-0.508653	1003	0.675	0.998993	0.001458	171	0.015	0.029886	0.158	0.928719	0.913283	1172	0.735113	0.880673
HEARTFAILURE_ATRIA_UP	92	0.41444	441	0.376	0.998993	0.016542	1033	0.0174	0.029886	0.675	0.993413	1.00317	814	0.446089	0.794141
HEARTFAILURE_VENTRICLE_DN	169	1.3686	104	0.123	0.998993	6.2e-05	9	0.0152	0.029886	0.01	0.196	1.11829	417	0.234	1
HEATSHOCK_OLD_UP	41	-1.09664	1357	0.871	0.998993	0.093064	1571	0.0474	0.051202	0.934	0.998622	1.12908	390	0.264151	1
HEATSHOCK_YOUNG_UP	48	-0.57327	1052	0.719	0.998993	0.007107	671	0.0186	0.029886	0.246	0.931151	0.852575	1385	0.769841	0.919648
HEDVAT_ELF_DN	4	-0.494545	992	0.644	0.998993	0.183342	1667	0.11	0.111828	0.499	0.988645	1.09802	468	0.402834	0.790374
HEDVAT_ELF_UP	27	0.688889	309	0.231	0.998993	0.01521	993	0.016	0.029886	0.229	0.928853	0.887349	1265	0.670146	1
HEMATOP_STEM_ALL_UP	102	1.62838	57	0.049	0.998993	0.006811	647	0.0142	0.029886	0.421	0.981686	1.28802	121	0.0660377	1
HEMATOPOESIS_RELATED_TRANSCRIPTION_FACTORS	292	-0.550335	1026	0.668	0.998993	0.019334	1095	0.0178	0.029886	0.95	0.998622	0.920608	1143	0.725773	1
HEME_BIOSYNTHESIS	19	-1.18183	1392	0.852	0.998993	0.086782	1561	0.0466	0.050402	0.656	0.993413	0.574642	1683	0.985386	1
HEPARAN_SULFATE_BIOSYNTHESIS	19	-1.65436	1560.5	0.967	0.998993	0.145979	1648	0.0864	0.088579	0.885	0.998622	0.606651	1677	0.933837	1
HESS_HOXAANMEIS1_DN	137	-2.59198	1682.5	0.988	0.998993	0.020673	1117	0.0202	0.029886	0.771	0.998622	1.19439	246	0.145068	0.798651
HESS_HOXAANMEIS1_UP	137	-2.59198	1682.5	0.988	0.998993	0.022869	1159	0.02	0.029886	0.808	0.998622	1.19439	245	0.145068	0.803189
HG_PROGERIA_DN	47	0.37491	460	0.366	0.998993	0.001545	182	0.0134	0.029886	0.074	0.859	0.907744	1198	0.672764	1
HIF1_TARGETS	98	-2.04529	1636	0.981	0.998993	0.047607	1421	0.0278	0.033615	0.98	0.998622	0.691476	1626	0.958251	0.991641
HIFPATHWAY	42	-0.527169	1010	0.702	0.998993	0.01644	1029	0.0166	0.029886	0.36	0.97074	0.722674	1600	0.944773	0.988701
HINATA_NFKB_DN	60	-0.552033	1028	0.689	0.998993	0.039841	1360	0.0296	0.035164	0.822	0.998622	1.14308	350	0.234	1
HINATA_NFKB_UP	250	-0.016434	680	0.493	0.998993	0.012593	922	0.0162	0.029886	0.785	0.998622	1.01289	786	0.432927	0.777901
HIPPOCAMPUS_DEVELOPMENT_NEONATAL	91	0.156716	568	0.425	0.998993	0.008687	761	0.0162	0.029886	0.474	0.988645	0.838435	1424	0.817097	1
HIPPOCAMPUS_DEVELOPMENT_POSTNATAL	116	0.412828	443	0.338	0.998993	0.01127	868	0.0168	0.029886	0.569	0.992727	1.19677	243	0.149312	0.799674
HIPPOCAMPUS_DEVELOPMENT_PRENATAL	90	0.382695	459	0.309	0.998993	0.001404	165	0.0146	0.029886	0.127	0.928719	0.867278	1334	0.738337	0.913111
HISTIDINE_METABOLISM	85	-0.053274	709	0.528	0.998993	0.006139	603	0.0152	0.029886	0.342	0.97074	1.26578	146	0.097166	0.806249
HIVNEFPATHWAY	184	0.305684	502	0.366	0.998993	0.001364	159	0.0142	0.029886	0.137	0.928719	1.20485	232	0.0898204	0.797162
HOFFMANN_BIVSBII_BI	282	-0.340505	892	0.642	0.998993	0.017111	1046	0.0166	0.029886	0.924	0.998622	0.914596	1167	0.738494	0.879749
HOFFMANN_BIVSBII_BI_TABLE2	489	-2.84603	1691	0.989	0.998993	0.006916	654	0.0144	0.029886	0.744	0.998622	0.777367	1532	0.996116	1
HOFFMANN_BIVSBII_IMVM	209	-1.00568	1306	0.871	0.998993	0.000613	68	0.013	0.029886	0.075	0.861	0.830175	1436	0.898167	1
HOFFMANN_BIVSBII_LGBII	279	-0.842615	1208	0.81	0.998993	0.00978	815	0.0142	0.029886	0.78	0.998622	1.20972	224	0.0307377	0.805391
HOFMANN_MANTEL_LYMPHOMA_VS_LYMPH_NODES_DN	102	-0.176394	779	0.524	0.998993	0.005494	552	0.0126	0.029886	0.357	0.97074	1.13386	370	0.198428	0.793295
HOFMANN_MANTEL_LYMPHOMA_VS_LYMPH_NODES_UP	145	0.659602	326	0.29	0.998993	0.000447	47	0.0124	0.029886	0.069	0.835	1.14094	356	0.210317	1
HOFMANN_MDS_CD34_HIGH_RISK	72	-1.22323	1414	0.87	0.998993	0.021322	1128	0.0184	0.029886	0.653	0.993413	0.869927	1329	0.682692	1
HOFMANN_MDS_CD34_LOW_AND_HIGH_RISK	103	-1.60286	1549	0.943	0.998993	0.007394	689	0.0164	0.029886	0.439	0.988645	0.916783	1157	0.598814	1
HOFMANN_MDS_CD34_LOW_RISK	119	-1.13044	1371	0.885	0.998993	6.9e-05	11	0.0158	0.029886	0.026	0.481	0.878293	1295	0.750495	1
HOGERKORP_ANTI_CD44_DN	44	-1.33115	1464	0.887	0.998993	0.050968	1439	0.0284	0.034073	0.747	0.998622	0.817638	1460	0.880716	1
HOGERKORP_ANTI_CD44_UP	74	-0.036511	699	0.515	0.998993	0.012497	921	0.0168	0.029886	0.483	0.988645	1.12465	401	0.2749	1
HOGERKORP_CD44_DN	55	-0.256227	826	0.627	0.998993	0.05078	1437	0.0284	0.034073	0.801	0.998622	1.05582	635	0.344196	1
HOGERKORP_CD44_TEMPORALLY_DN	54	-0.794852	1187	0.79	0.998993	0.036826	1333	0.0236	0.030757	0.706	0.996997	1.03545	703	0.392578	1
HOGERKORP_CD44_TEMPORALLY_UP	39	-0.54579	1020	0.72	0.998993	0.0289	1249	0.024	0.030945	0.537	0.988645	0.94169	1059	0.542683	0.846707
HOGERKORP_CD44_UP	70	0.613026	349	0.251	0.998993	0.001467	172	0.012	0.029886	0.107	0.928719	1.29841	115	0.0938086	1
HOHENKIRK_MONOCYTE_DEND_DN	306	0.72406	294	0.21	0.998993	0.007783	717	0.0172	0.029886	0.699	0.996653	1.08863	505	0.228745	1
HOHENKIRK_MONOCYTE_DEND_UP	291	-0.926222	1258	0.836	0.998993	0.000412	39	0.0128	0.029886	0.049	0.728	0.921574	1136	0.75914	0.875522
HOUSTIS_ROS	66	-0.596015	1063	0.723	0.998993	0.023815	1178	0.0186	0.029886	0.693	0.993413	0.971077	933	0.494186	0.837036
HOX_GENES	121	1.52685	78	0.045	0.998993	0.00269	314	0.015	0.029886	0.212	0.928853	0.953715	1015	0.576305	0.838417
HPV31_DN	108	-0.070452	717	0.513	0.998993	0.044686	1394	0.0274	0.033322	0.972	0.998622	0.873637	1315	0.792735	0.904376
HPV31_UP	181	0.562262	372	0.288	0.998993	0.012487	920	0.018	0.029886	0.784	0.998622	0.962531	969	0.586724	1
HSC_EARLYPROGENITORS_ADULT	1168	-0.928906	1260	0.801	0.998993	0.002145	246	0.0146	0.029886	0.21	0.928853	1.01957	754	0.353635	0.777099
HSC_EARLYPROGENITORS_FETAL	1159	-0.876451	1227.5	0.784	0.998993	0.002146	247	0.0146	0.029886	0.211	0.928853	1.02645	737	0.333333	0.770545
HSC_EARLYPROGENITORS_SHARED	1159	-0.876451	1227.5	0.784	0.998993	0.002716	318	0.0124	0.029886	0.31	0.97074	1.02645	738	0.333333	0.769034
HSC_HSC_ADULT	864	-1.02146	1318	0.824	0.998993	0.007215	677	0.0132	0.029886	0.822	0.998622	0.99166	855	0.45	0.809141
HSC_HSC_FETAL	694	-0.68677	1127	0.742	0.998993	0.004064	436	0.0142	0.029886	0.518	0.988645	0.915973	1159	0.754455	0.883506
HSC_HSC_SHARED	655	-0.937304	1266	0.822	0.998993	0.005329	537	0.017	0.029886	0.666	0.993413	0.919847	1144	0.728543	0.876538
HSC_HSCANDPROGENITORS_ADULT	1683	0.330422	482	0.407	0.998993	0.002885	332	0.0142	0.029886	0.306	0.97074	1.06905	592	0.188912	0.741077
HSC_HSCANDPROGENITORS_FETAL	1652	0.309615	497.5	0.412	0.998993	0.003129	360	0.0136	0.029886	0.361	0.97074	1.0795	538	0.178862	0.766317
HSC_HSCANDPROGENITORS_SHARED	1652	0.309615	497.5	0.412	0.998993	0.003724	402	0.0162	0.029886	0.508	0.988645	1.0795	537	0.178862	0.768333
HSC_INTERMEDIATEPROGENITORS_ADULT	367	0.331044	481	0.367	0.998993	0.002173	252	0.014	0.029886	0.232	0.928853	1.10269	452	0.203187	1
HSC_INTERMEDIATEPROGENITORS_FETAL	401	0.502427	403	0.314	0.998993	0.003074	353	0.0158	0.029886	0.344	0.97074	0.994304	844	0.470019	1
HSC_INTERMEDIATEPROGENITORS_SHARED	338	0.534342	386	0.281	0.998993	0.002706	317	0.0122	0.029886	0.288	0.97074	1.08273	524	0.243665	1
HSC_LATEPROGENITORS_ADULT	1273	1.21003	138	0.145	0.998993	0.01181	896	0.018	0.029886	0.978	0.998622	1.05798	628	0.234818	0.739773
HSC_LATEPROGENITORS_FETAL	1266	1.17533	150	0.153	0.998993	0.011147	865	0.0164	0.029886	0.972	0.998622	1.08499	516	0.184211	0.776815
HSC_LATEPROGENITORS_SHARED	1247	1.30571	113	0.123	0.998993	0.010789	852	0.0174	0.029886	0.965	0.998622	1.08009	535	0.195565	0.769854
HSC_LTHSC_ADULT	1083	-1.0052	1305	0.851	0.998993	0.004711	483	0.0148	0.029886	0.633	0.993413	1.00964	793	0.38664	0.783716
HSC_LTHSC_FETAL	833	-1.25834	1432.5	0.911	0.998993	0.005808	582	0.0168	0.029886	0.723	0.998622	1.00408	811	0.436255	0.793225
HSC_LTHSC_SHARED	833	-1.25834	1432.5	0.911	0.998993	0.005885	586	0.0146	0.029886	0.726	0.998622	1.00408	810	0.436255	0.794657
HSC_MATURE_ADULT	959	-0.528829	1013	0.699	0.998993	0.003965	429	0.0164	0.029886	0.526	0.988645	1.07743	557	0.241176	0.748202
HSC_MATURE_FETAL	907	-1.18777	1396	0.869	0.998993	0.005361	541	0.013	0.029886	0.665	0.993413	1.14014	358	0.104294	0.791768
HSC_MATURE_SHARED	706	-1.19715	1400	0.879	0.998993	0.002717	319	0.013	0.029886	0.332	0.97074	1.19092	254	0.0731707	0.795626
HSC_STHSC_ADULT	136	-0.278596	842	0.594	0.998993	0.001841	215	0.015	0.029886	0.165	0.928719	1.21598	213	0.147573	0.828936
HSC_STHSC_FETAL	115	0.21027	539.5	0.387	0.998993	0.000304	30	0.015	0.029886	0.054	0.764	1.30375	107	0.0853175	0.875739
HSC_STHSC_SHARED	115	0.21027	539.5	0.387	0.998993	0.000151	18	0.0142	0.029886	0.036	0.606	1.30375	108	0.0853175	0.863904
HSIAO_LIVER_SPECIFIC_GENES	499	-0.530174	1014	0.697	0.998993	0.006979	661	0.0164	0.029886	0.751	0.998622	1.05473	639	0.336653	1
HSP27PATHWAY	39	-0.329949	885	0.602	0.998993	0.002851	330	0.0132	0.029886	0.086	0.904	0.587302	1681	0.996169	0.996707
HTERT_DN	220	-0.121435	748	0.542	0.998993	0.002282	267	0.0158	0.029886	0.221	0.928853	1.08685	511	0.265748	0.776882
HTERT_UP	214	0.104891	595	0.484	0.998993	0.016631	1034	0.0156	0.029886	0.869	0.998622	0.967186	955	0.555992	1
HUMAN_CD34_ENRICHED_TRANSCRIPTION_FACTORS	545	-1.93284	1619	0.97	0.998993	0.005792	581	0.0126	0.029886	0.663	0.993413	0.899603	1222	0.749474	0.889748
HUMAN_MITODB_6_2002	908	-1.30453	1457	0.878	0.998993	0.005756	577	0.0154	0.029886	0.706	0.996997	0.970572	937	0.506637	0.833673
HUMAN_TISSUE_KIDNEY	23	-1.24055	1418	0.871	0.998993	0.1183	1612	0.0652	0.068546	0.792	0.998622	1.29661	116	0.10559	0.845382
HUMAN_TISSUE_LIVER	65	-1.04809	1325	0.841	0.998993	0.028194	1245	0.0234	0.030709	0.691	0.993413	0.970884	935	0.525292	0.835111
HUMAN_TISSUE_PANCREAS	114	-0.897602	1240	0.788	0.998993	0.011928	898	0.013	0.029886	0.587	0.993265	0.905839	1206	0.724665	0.880398
HUMAN_TISSUE_PLACENTA	64	-0.834942	1201	0.809	0.998993	0.012395	916	0.0156	0.029886	0.423	0.981686	0.956421	997	0.543033	0.842136
HUMAN_TISSUE_SALIVARY	27	-1.24471	1423	0.906	0.998993	0.107753	1598	0.058	0.06155	0.896	0.998622	0.758945	1552	0.882957	1
HUMAN_TISSUE_TESTIS	149	-0.556649	1035	0.701	0.998993	0.013552	948	0.0174	0.029886	0.635	0.993413	0.986987	877	0.475904	1
HUMAN_TISSUE_THYMUS	41	2.00027	28	0.02	0.998993	0.003207	365	0.0134	0.029886	0.098	0.919	1.48628	21	0.0263692	1
HYPERME_COLONCA_SW48	46	-0.011681	676	0.519	0.998993	0.014398	967	0.0168	0.029886	0.418	0.981686	0.970559	938	0.502041	0.832411
HYPERTROPHY_MODEL	50	-2.6001	1684	0.99	0.998993	0.196722	1672	0.123	0.124522	0.998	1	0.772325	1541	0.845996	0.976381
HYPOPHYSECTOMY_RAT_DN	126	-2.11999	1646	0.962	0.998993	0.007699	710	0.0136	0.029886	0.452	0.988645	0.782636	1523	0.909627	1
HYPOPHYSECTOMY_RAT_UP	91	-0.508213	1002	0.683	0.998993	0.01641	1028	0.0206	0.029886	0.671	0.993413	0.890467	1251	0.699203	0.898599
HYPOXIA_FIBRO_UP	51	-0.666231	1116	0.71	0.998993	0.046306	1408	0.0294	0.035024	0.768	0.998622	0.887654	1261	0.589494	0.896656
HYPOXIA_NORMAL_UP	587	-1.14085	1375	0.869	0.998993	0.006283	609	0.013	0.029886	0.715	0.998622	1.12283	405	0.0885827	0.776221
HYPOXIA_RCC_NOVHL_UP	159	0.577737	363	0.282	0.998993	0.000463	49	0.0118	0.029886	0.056	0.774	1.08371	523	0.272349	0.76802
HYPOXIA_RCC_UP	330	0.688649	310	0.247	0.998993	0.001621	194	0.0158	0.029886	0.172	0.928853	1.33703	80	0.0142857	0.945935
HYPOXIA_REG_UP	105	-0.850931	1213	0.808	0.998993	0.007028	665	0.0146	0.029886	0.431	0.988645	0.805025	1481	0.868583	1
HYPOXIA_REVIEW	220	-0.760348	1169	0.788	0.998993	0.011583	883	0.0146	0.029886	0.763	0.998622	0.838778	1423	0.886274	1
ICF_DN	36	-1.94149	1621	0.961	0.998993	0.054064	1455	0.0334	0.038462	0.76	0.998622	0.620974	1673	0.948718	1
ICF_UP	28	-0.156116	769	0.491	0.998993	0.077607	1537	0.0402	0.044592	0.777	0.998622	1.01658	766	0.42236	0.777694
ICHIBA_GVHD	577	-0.627576	1089	0.735	0.998993	0.004946	497	0.0144	0.029886	0.596	0.993413	0.962531	968	0.568519	1
IDX_TSA_DN_CLUSTER1	129	0.522064	391	0.333	0.998993	0.002566	296	0.011	0.029886	0.204	0.928853	1.02845	729	0.378119	0.768301
IDX_TSA_DN_CLUSTER2	173	-1.11199	1361	0.862	0.998993	0.009207	790	0.0162	0.029886	0.681	0.993413	1.12145	409	0.24498	0.777493
IDX_TSA_DN_CLUSTER3	223	0.562811	371	0.28	0.998993	0.002743	321	0.014	0.029886	0.272	0.964149	0.863266	1356	0.829268	1
IDX_TSA_DN_CLUSTER4	93	0.899926	221	0.182	0.998993	0.008162	734	0.0148	0.029886	0.453	0.988645	1.14585	341	0.191837	1
IDX_TSA_DN_CLUSTER5	178	-1.77908	1592	0.978	0.998993	0.005721	572	0.0122	0.029886	0.512	0.988645	1.12135	410	0.195072	0.775373
IDX_TSA_DN_CLUSTER6	119	-0.072504	719	0.51	0.998993	0.00072	82	0.0122	0.029886	0.091	0.912	0.711457	1611	0.97379	1
IDX_TSA_UP_CLUSTER1	66	-1.27944	1442	0.911	0.998993	0.020322	1113	0.0156	0.029886	0.635	0.993413	0.689536	1630	0.966038	1
IDX_TSA_UP_CLUSTER2	192	-0.245275	823	0.643	0.998993	0.022661	1154	0.0206	0.029886	0.936	0.998622	0.93163	1090	0.672481	1
IDX_TSA_UP_CLUSTER3	203	-0.7039	1136	0.731	0.998993	0.00403	433	0.0162	0.029886	0.386	0.979176	0.917357	1156	0.697872	1
IDX_TSA_UP_CLUSTER4	102	1.00426	189	0.161	0.998993	0.00644	620	0.0152	0.029886	0.4	0.979176	0.918049	1152	0.622309	1
IDX_TSA_UP_CLUSTER5	236	-0.999795	1300	0.867	0.998993	0.011089	861	0.0148	0.029886	0.743	0.998622	0.757703	1555	0.986	1
IDX_TSA_UP_CLUSTER6	394	-1.4341	1491	0.92	0.998993	0.011763	893	0.0158	0.029886	0.867	0.998622	0.893117	1245	0.798793	0.893279
IFN_ALL_UP	46	0.495024	407	0.279	0.998993	0.078496	1541	0.0374	0.041871	0.942	0.998622	1.08423	519	0.311111	0.773919
IFN_ALPHA_UP	105	-0.409335	934	0.68	0.998993	0.018837	1085	0.014	0.029886	0.748	0.998622	0.950383	1032	0.555769	0.83593
IFN_ANY_UP	216	-1.60223	1547	0.949	0.998993	0.030884	1267	0.0206	0.029886	0.987	0.998622	0.845964	1402	0.792683	0.926877
IFN_BETA_GLIOMA_DN	117	0.160176	562	0.427	0.998993	0.02615	1213	0.02	0.029886	0.851	0.998622	0.950852	1031	0.553398	1
IFN_BETA_GLIOMA_UP	169	0.501062	404	0.284	0.998993	0.008444	751	0.015	0.029886	0.649	0.993413	1.12374	403	0.232283	0.777289
IFN_BETA_UP	182	-1.06121	1331	0.879	0.998993	0.031056	1277	0.0202	0.029886	0.987	0.998622	0.800949	1490	0.876033	0.960189
IFN_GAMMA_UP	88	-0.57005	1049	0.735	0.998993	0.02851	1248	0.02	0.029886	0.865	0.998622	0.972143	928	0.482828	0.838224
IFNA_HCMV_6HRS_UP	122	-0.618075	1081	0.737	0.998993	0.004083	437	0.0144	0.029886	0.285	0.97074	0.989386	865	0.475309	0.809872
IFNA_UV-CMV_COMMON_HCMV_6HRS_UP	56	-0.207612	794	0.576	0.998993	0.001218	139	0.0132	0.029886	0.079	0.873	0.963617	965	0.513513	0.837858
IFNALPHA_HCC_UP	63	-0.389417	920	0.66	0.998993	0.026827	1221	0.0212	0.02991	0.668	0.993413	1.01495	774	0.429175	1
IFNALPHA_NL_HCC_UP	35	1.07757	173	0.11	0.998993	0.031887	1289	0.021	0.02991	0.436	0.988645	0.779367	1528	0.86214	1
IFNALPHA_NL_UP	62	0.156194	569	0.418	0.998993	0.02278	1157	0.0204	0.029886	0.613	0.993413	0.811604	1467	0.860941	0.953693
IFNALPHA_RESIST_DN	45	-0.112049	738	0.558	0.998993	0.083957	1557	0.0448	0.048767	0.914	0.998622	0.75247	1564	0.951219	1
IFNAPATHWAY	23	-1.49701	1517	0.936	0.998993	0.087877	1563	0.0502	0.053916	0.659	0.993413	0.783444	1521	0.791748	1
IFNGPATHWAY	19	0.144474	577	0.433	0.998993	0.024812	1196	0.0212	0.02991	0.241	0.928853	1.19327	249	0.21118	1
IGF_VS_PDGF_DN	94	-0.656477	1111	0.767	0.998993	0.00713	675	0.0166	0.029886	0.413	0.979897	0.985317	884	0.48381	1
IGF_VS_PDGF_UP	172	0.351791	467	0.369	0.998993	0.006077	598	0.0152	0.029886	0.531	0.988645	0.868203	1333	0.834356	1
IGF1_NIH3T3_UP	95	-0.747181	1160	0.74	0.998993	0.003124	359	0.0136	0.029886	0.228	0.928853	0.754605	1561	0.936034	0.986708
IGF1MTORPATHWAY	62	1.55187	74	0.075	0.998993	0.016408	1027	0.0222	0.030286	0.516	0.988645	0.829689	1438	0.841683	0.94184
IGF1PATHWAY	72	0.978663	197	0.136	0.998993	0.010098	829	0.0156	0.029886	0.421	0.981686	1.35685	61	0.0268041	1
IGF1RPATHWAY	50	1.52375	80	0.076	0.998993	0.020118	1106	0.0198	0.029886	0.505	0.988645	1.14481	344	0.239915	0.79388
IGFR_IR_DN	30	-0.972014	1285	0.857	0.998993	0.128691	1627	0.0712	0.074026	0.944	0.998622	0.763859	1548	0.866405	1
IGFR_IR_UP	40	-2.41509	1674	0.979	0.998993	0.145285	1646	0.0834	0.085815	0.987	0.998622	0.958596	982	0.54326	0.845534
IGLESIAS_E2FMINUS_DN	27	0.13857	580	0.456	0.998993	0.034377	1308	0.0256	0.032102	0.466	0.988645	1.08743	507	0.3	1
IGLESIAS_E2FMINUS_UP	407	-0.359489	902	0.606	0.998993	0.001864	219	0.0138	0.029886	0.2	0.928853	0.980367	897	0.544555	0.826356
IL1_CORNEA_DN	235	-0.193571	790	0.616	0.998993	6.1e-05	8	0.0146	0.029886	0.01	0.196	1.11626	421	0.190574	0.783868
IL1_CORNEA_UP	185	-1.42941	1489	0.939	0.998993	0.023454	1166	0.0216	0.03	0.945	0.998622	0.787065	1518	0.936382	1
IL10PATHWAY	33	-0.628309	1090	0.692	0.998993	0.05722	1469	0.0324	0.037515	0.643	0.993413	1.10233	454	0.286004	1
IL12PATHWAY	54	-1.49911	1519	0.921	0.998993	0.044766	1395	0.0266	0.032726	0.761	0.998622	0.859271	1369	0.748491	0.912282
IL17PATHWAY	38	0.343816	471	0.3	0.998993	0.021307	1126	0.0228	0.030393	0.425	0.981686	0.730249	1593	0.882845	0.98904
IL18PATHWAY	10	-1.60262	1548	0.958	0.998993	0.29382	1693	0.218	0.218501	0.941	0.998622	1.13732	364	0.340426	0.790708
IL1RPATHWAY	74	1.43617	94	0.073	0.998993	0.00097	111	0.013	0.029886	0.077	0.866	1.36089	56	0.0552147	1
IL22BPPATHWAY	38	-1.11281	1364	0.812	0.998993	0.113459	1605	0.0636	0.066989	0.963	0.998622	0.746715	1574	0.832685	0.986992
IL2PATHWAY	69	1.81343	33	0.024	0.998993	0.016778	1040	0.0218	0.030129	0.568	0.992727	1.21563	215	0.127835	0.819846
IL2RBPATHWAY	125	0.959399	205	0.166	0.998993	0.007526	699	0.0126	0.029886	0.444	0.988645	1.08437	518	0.261603	0.775375
IL3PATHWAY	34	0.558318	375	0.249	0.998993	0.062893	1487	0.0366	0.041111	0.686	0.993413	0.932194	1087	0.592132	0.868875
IL4PATHWAY	29	1.80874	36	0.035	0.998993	0.03753	1339	0.0228	0.030393	0.492	0.988645	0.906149	1204	0.674897	0.881734
IL5PATHWAY	21	-1.13229	1372	0.881	0.998993	0.047387	1419	0.0306	0.035998	0.407	0.979176	0.930643	1092	0.566116	0.870703
IL6_FIBRO_UP	103	1.65132	51	0.066	0.998993	0.004621	475	0.0148	0.029886	0.313	0.97074	1.06999	588	0.294821	1
IL6_SCAR_FIBRO_DN	26	-0.107146	732	0.53	0.998993	0.09536	1578	0.0542	0.057881	0.854	0.998622	0.625655	1672	0.964151	1
IL6_SCAR_FIBRO_UP	62	1.69289	49	0.059	0.998993	0.00496	500	0.0146	0.029886	0.221	0.928853	1.14587	340	0.241935	0.798379
IL6PATHWAY	74	0.199269	541	0.392	0.998993	0.021359	1130	0.0202	0.029886	0.654	0.993413	1.23647	185	0.13278	0.819119
IL7PATHWAY	53	0.122046	587	0.418	0.998993	0.011959	901	0.0176	0.029886	0.362	0.97074	0.774606	1536	0.853282	0.976743
INFLAMMATORY_RESPONSE_PATHWAY	74	0.211516	537	0.446	0.998993	0.005012	507	0.016	0.029886	0.236	0.928853	1.24717	171	0.0881764	0.821589
INFLAMPATHWAY	51	-2.68127	1688	0.993	0.998993	0.075219	1531	0.0422	0.046535	0.932	0.998622	0.574358	1684	0.955285	0.997318
INNEREAR_UP	87	-1.99798	1628	0.99	0.998993	0.039206	1355	0.0246	0.031289	0.936	0.998622	0.793484	1504	0.863821	1
INOS_ALL_DN	220	0.043163	635	0.505	0.998993	0.005529	554	0.0136	0.029886	0.502	0.988645	0.984477	886	0.484849	0.816853
INOS_ALL_UP	128	1.24706	127	0.111	0.998993	0.016104	1017	0.0174	0.029886	0.701	0.996653	1.24716	172	0.158228	1
INOSITOL_METABOLISM	17	-0.31151	865	0.613	0.998993	0.022337	1151	0.0212	0.02991	0.212	0.928853	1.23206	195	0.190741	0.801424
INOSITOL_PHOSPHATE_METABOLISM	65	-1.28306	1447	0.907	0.998993	0.010305	836	0.0194	0.029886	0.381	0.979176	0.765292	1546	0.891945	1
INSULIN_ADIP_INSENS_DN	64	0.374141	461	0.32	0.998993	0.024339	1188	0.019	0.029886	0.633	0.993413	1.24787	169	0.0987395	1
INSULIN_ADIP_INSENS_UP	60	0.383726	457	0.355	0.998993	0.009103	778	0.015	0.029886	0.35	0.97074	0.946076	1048	0.573122	1
INSULIN_ADIP_SENS_DN	62	1.7849	41	0.05	0.998993	0.002334	273	0.0138	0.029886	0.122	0.928719	1.05522	638	0.367793	0.741113
INSULIN_ADIP_SENS_UP	39	-0.111133	736	0.512	0.998993	0.038817	1349	0.0246	0.031289	0.638	0.993413	0.848543	1396	0.732777	1
INSULIN_NIH3T3_UP	47	0.189352	544	0.371	0.998993	0.04517	1400	0.0256	0.032102	0.766	0.998622	1.07957	536	0.332613	0.770063
INSULIN_SIGNALING	277	0.42943	433	0.301	0.998993	0.010944	855	0.016	0.029886	0.808	0.998622	0.987355	876	0.483539	0.8137
INSULINPATHWAY	65	1.17041	154	0.088	0.998993	0.014917	987	0.0158	0.029886	0.481	0.988645	1.28551	122	0.0325203	0.856859
INTEGRIN_MEDIATED_CELL_ADHESION_KEGG	299	-1.46499	1505	0.934	0.998993	0.002677	310	0.0134	0.029886	0.282	0.97074	0.948343	1042	0.612159	0.833512
INTEGRINPATHWAY	121	1.16201	155	0.1	0.998993	0.00156	184	0.0118	0.029886	0.145	0.928719	1.15543	322	0.180894	0.793506
INTRINSICPATHWAY	50	-1.06432	1332	0.881	0.998993	0.050964	1438	0.0322	0.037334	0.801	0.998622	0.846199	1400	0.718053	1
IONPATHWAY	16	0.319133	490	0.375	0.998993	0.042229	1376	0.0284	0.034073	0.367	0.97074	1.30773	103	0.136452	0.886702
IRINOTECAN_PATHWAY_PHARMGKB	23	0.632705	342	0.243	0.998993	0.071892	1519	0.034	0.038941	0.591	0.993265	0.843951	1408	0.739919	1
IRITANI_ADPROX_DN	165	-0.4353	952	0.701	0.998993	0.008312	743	0.0164	0.029886	0.64	0.993413	0.886353	1270	0.792	1
IRITANI_ADPROX_LYMPH	349	-0.645575	1103	0.697	0.998993	0.00929	797	0.0172	0.029886	0.761	0.998622	0.987987	873	0.520325	1
IRITANI_ADPROX_UP	65	-2.06636	1639	0.97	0.998993	0.109623	1599	0.0558	0.059439	0.997	0.999955	0.967867	948	0.541016	1
IRITANI_ADPROX_VASC	380	0.040912	637	0.468	0.998993	0.005305	534	0.014	0.029886	0.583	0.993265	0.893668	1242	0.799578	0.893953
IRS_KO_ADIP_DN	103	-0.231087	816	0.606	0.998993	0.002689	313	0.0146	0.029886	0.212	0.928853	1.05222	641	0.334038	0.751715
IRS_KO_ADIP_UP	63	-0.342598	894	0.636	0.998993	0.018362	1075	0.02	0.029886	0.558	0.988829	1.1304	384	0.238384	1
IRS1_KO_ADIP_DN	355	0.664847	322	0.229	0.998993	0.001035	119	0.0154	0.029886	0.1	0.922	1.09908	463	0.187764	0.797367
IRS1_KO_ADIP_UP	243	0.024855	651	0.518	0.998993	0.002644	305	0.0132	0.029886	0.257	0.943812	1.04032	686	0.334608	0.753307
JAIN_NEMO_DIFF	189	-1.20246	1401	0.88	0.998993	0.01275	931	0.0148	0.029886	0.79	0.998622	0.808162	1475	0.946955	1
JECHLINGER_EMT_DN	118	-0.125407	752	0.55	0.998993	0.003245	369	0.0144	0.029886	0.241	0.928853	0.980465	896	0.521561	0.827375
JECHLINGER_EMT_UP	129	0.157455	565	0.423	0.998993	0.030541	1265	0.0232	0.030613	0.902	0.998622	0.981824	893	0.476578	1
JISON_SICKLE_CELL	88	-0.903596	1243	0.843	0.998993	0.031558	1284	0.0226	0.030366	0.891	0.998622	0.80175	1489	0.909449	0.960014
JISON_SICKLECELL_DIFF	1013	0.736611	287	0.211	0.998993	0.005236	526	0.0144	0.029886	0.693	0.993413	1.06608	599	0.22479	0.74299
JNK_DN	86	0.037729	642	0.505	0.998993	0.032923	1294	0.0244	0.031175	0.905	0.998622	1.06573	602	0.342857	1
JNK_UP	124	-1.6418	1558	0.951	0.998993	0.003156	362	0.0144	0.029886	0.238	0.928853	1.08888	504	0.290385	1
KAMMINGA_EZH2_TARGETS	80	1.02099	184	0.168	0.998993	0.018658	1082	0.022	0.030208	0.674	0.993413	1.22427	202	0.141748	0.8221
KANG_TERT_DN	269	0.159506	563	0.465	0.998993	0.01225	911	0.0166	0.029886	0.843	0.998622	1.04988	653	0.343396	1
KANG_TERT_UP	229	-1.50282	1520	0.917	0.998993	0.00134	156	0.0164	0.029886	0.135	0.928719	0.943751	1054	0.667969	1
KANNAN_P53_DN	56	0.116812	589	0.462	0.998993	0.011135	864	0.0184	0.029886	0.395	0.979176	1.14528	343	0.265525	0.794645
KANNAN_P53_UP	73	-0.360949	903	0.63	0.998993	0.021575	1132	0.0184	0.029886	0.661	0.993413	1.10087	457	0.300797	1
KENNY_WNT_DN	166	0.893811	223	0.145	0.998993	0.002682	312	0.0136	0.029886	0.266	0.960876	1.17742	280	0.0846774	0.796747
KENNY_WNT_UP	149	0.03915	639	0.457	0.998993	0.007652	704	0.0152	0.029886	0.448	0.988645	1.20257	233	0.109405	0.805206
KERATAN_SULFATE_BIOSYNTHESIS	36	-1.58647	1544	0.928	0.998993	0.047396	1420	0.0338	0.038764	0.721	0.998622	0.991015	858	0.462825	1
KERATINOCYTEPATHWAY	142	2.30305	14	0.015	0.998993	0.00155	183	0.0134	0.029886	0.144	0.928719	1.09891	465	0.248936	0.793252
KIM_TH_CELLS_DN	70	-0.881263	1232	0.793	0.998993	0.008956	771	0.016	0.029886	0.387	0.979176	0.833823	1431	0.815939	1
KIM_TH_CELLS_UP	150	-0.136779	757	0.528	0.998993	0.011718	888	0.014	0.029886	0.583	0.993265	0.955329	1003	0.579256	0.842466
KLEIN_PEL_DN	148	0.941742	211	0.141	0.998993	0.001244	141	0.013	0.029886	0.119	0.928719	0.93814	1075	0.637295	0.851672
KLEIN_PEL_UP	145	0.575969	364	0.29	0.998993	0.000547	61	0.0156	0.029886	0.072	0.85	0.845884	1403	0.833006	1
KNUDSEN_PMNS_DN	733	-0.111547	737	0.543	0.998993	0.00381	412	0.015	0.029886	0.485	0.988645	0.926007	1118	0.805668	0.870999
KNUDSEN_PMNS_UP	230	-2.03158	1632	0.968	0.998993	0.005306	535	0.0148	0.029886	0.478	0.988645	0.86681	1337	0.897541	0.912207
KREBPATHWAY	15	-1.16254	1385	0.892	0.998993	0.172214	1663	0.1002	0.102232	0.747	0.998622	0.883199	1278	0.627016	0.902551
KREBS_TCA_CYCLE	65	-2.26256	1659	0.994	0.998993	0.038776	1348	0.0246	0.031289	0.814	0.998622	0.691182	1627	0.967105	0.990798
KRETZSCHMAR_IL6_DIFF	457	-0.636562	1097.5	0.726	0.998993	0.006662	633	0.0166	0.029886	0.733	0.998622	0.824004	1449	0.960663	0.944136
KUMAR_HOXA_DIFF	914	-1.18019	1389	0.872	0.998993	0.002911	335	0.015	0.029886	0.322	0.97074	1.01936	755	0.366803	0.776448
KUROKAWA_5FU_IFN_SENSITIVE_VS_RESISTANT_DN	103	-0.517411	1008	0.691	0.998993	0.00088	101	0.014	0.029886	0.101	0.923	1.08051	532	0.312896	0.774197
KUROKAWA_5FU_IFN_SENSITIVE_VS_RESISTANT_UP	13	-0.445255	959	0.678	0.998993	0.04364	1385	0.0306	0.035998	0.195	0.928853	0.547263	1690	0.960663	0.996945
LAIRPATHWAY	38	1.07063	176	0.142	0.998993	0.004928	494	0.0178	0.029886	0.143	0.928719	0.955414	1002	0.58811	1
LAL_KO_3MO_UP	93	-0.230558	815	0.625	0.998993	0.015464	1002	0.0174	0.029886	0.651	0.993413	1.11109	434	0.23221	1
LAL_KO_6MO_UP	150	-0.032363	696	0.533	0.998993	0.012352	914	0.016	0.029886	0.602	0.993413	1.18315	270	0.095057	1
LAMB_CYCLIN_D1_UP	30	-0.972183	1286	0.833	0.998993	0.042002	1373	0.0258	0.03221	0.532	0.988645	1.14714	337	0.247655	1
LAMB_CYCLIN_D3_GLOCUS	30	0.729942	290	0.192	0.998993	0.083593	1553	0.0428	0.047043	0.814	0.998622	0.730062	1594	0.886364	0.988163
LDLPATHWAY	17	0.456223	420	0.32	0.998993	0.058349	1474	0.0342	0.039143	0.482	0.988645	1.38726	47	0.0662879	1
LE_MYELIN_DN	245	-1.44695	1498	0.927	0.998993	0.004989	504	0.0164	0.029886	0.454	0.988645	1.10005	460	0.1875	0.799881
LE_MYELIN_UP	267	-0.965621	1280	0.832	0.998993	0.011959	900	0.0164	0.029886	0.835	0.998622	0.999616	831	0.45809	1
LEE_ACOX1_DN	141	-0.116261	744	0.548	0.998993	0.000423	41	0.0124	0.029886	0.068	0.828	1.06602	600	0.289062	0.741505
LEE_ACOX1_UP	143	-3.78685	1697	0.998	0.998993	0.045573	1402	0.0306	0.035998	0.975	0.998622	0.94856	1039	0.606679	1
LEE_CIP_DN	136	-0.471868	972	0.667	0.998993	0.002114	241	0.0162	0.029886	0.182	0.928853	1.00208	821	0.451883	0.792859
LEE_CIP_UP	152	-1.42343	1488	0.9	0.998993	0.002555	294	0.0164	0.029886	0.253	0.934643	1.46162	27	0	0.950265
LEE_DENA_DN	135	-1.55396	1533	0.932	0.998993	0.015885	1013	0.0176	0.029886	0.697	0.995874	0.852515	1386	0.780198	1
LEE_DENA_UP	157	-1.00777	1307	0.851	0.998993	0.018245	1073	0.02	0.029886	0.887	0.998622	0.907253	1203	0.754065	0.879324
LEE_E2F1_DN	134	-0.292366	852	0.573	0.998993	0.001685	201	0.0168	0.029886	0.156	0.928719	1.33873	79	0.042	0.951412
LEE_E2F1_UP	157	-0.754378	1165	0.795	0.998993	0.017898	1065	0.0178	0.029886	0.882	0.998622	1.0277	731	0.364326	1
LEE_MYC_DN	138	0.108532	592	0.42	0.998993	0.003057	351	0.0144	0.029886	0.232	0.928853	1.36055	57	0.0474227	1
LEE_MYC_E2F1_DN	127	-0.021433	685	0.486	0.998993	0.002355	275	0.0168	0.029886	0.19	0.928853	1.29521	117	0.084507	0.834171
LEE_MYC_E2F1_UP	151	-0.14528	761	0.563	0.998993	0.017822	1062	0.0172	0.029886	0.882	0.998622	1.06083	618	0.308793	0.7445
LEE_MYC_TGFA_DN	133	-1.6299	1553	0.941	0.998993	0.005073	511	0.0156	0.029886	0.338	0.97074	1.29853	114	0.0478088	0.842524
LEE_MYC_TGFA_UP	157	-0.484816	983	0.655	0.998993	0.013161	940	0.0132	0.029886	0.797	0.998622	1.22824	200	0.117871	1
LEE_MYC_UP	138	-0.018619	682	0.489	0.998993	0.01196	902	0.0198	0.029886	0.591	0.993265	1.06397	607	0.289823	0.743359
LEE_TCELLS1_UP	628	0.675186	315	0.229	0.998993	0.005384	542	0.0158	0.029886	0.645	0.993413	1.13107	383	0.150301	0.775083
LEE_TCELLS10_UP	628	0.675186	315	0.229	0.998993	0.005128	518	0.016	0.029886	0.622	0.993413	1.13107	381	0.150301	0.780741
LEE_TCELLS2_UP	3426	0.080453	611	0.477	0.998993	0.002671	309	0.017	0.029886	0.247	0.931151	1.0285	728	0.301587	0.769657
LEE_TCELLS3_UP	272	0.966474	202	0.138	0.998993	0.002394	277	0.012	0.029886	0.248	0.931151	0.909912	1186	0.753479	1
LEE_TCELLS4_UP	215	0.123159	586	0.464	0.998993	0.001249	142	0.0116	0.029886	0.128	0.928719	1.21766	210	0.0971963	0.825451
LEE_TCELLS5_UP	55	-1.58364	1542	0.939	0.998993	0.057901	1473	0.0338	0.038764	0.848	0.998622	0.632112	1666	0.964509	0.991167
LEE_TCELLS6_UP	62	-0.390481	921	0.627	0.998993	0.021939	1138	0.0194	0.029886	0.604	0.993413	0.91525	1164	0.619543	1
LEE_TCELLS7_UP	37	0.997744	191	0.156	0.998993	0.006534	628	0.0162	0.029886	0.174	0.928853	0.928997	1108	0.563636	0.866664
LEE_TCELLS8_UP	628	0.675186	315	0.229	0.998993	0.005123	516	0.0152	0.029886	0.621	0.993413	1.13107	382	0.150301	0.777902
LEE_TCELLS9_UP	96	-0.41482	939	0.654	0.998993	0.009172	784	0.0184	0.029886	0.503	0.988645	1.08964	500	0.340081	0.774627
LEI_HOXC8_DN	43	1.53318	76	0.034	0.998993	0.007585	701	0.0136	0.029886	0.191	0.928853	0.791261	1508	0.846614	0.96623
LEI_HOXC8_UP	26	0.326803	483	0.371	0.998993	0.019864	1102	0.0216	0.03	0.305	0.97074	0.961094	974	0.577253	0.845048
LEI_MYB_REGULATED_GENES	801	0.64947	333	0.291	0.998993	0.00502	509	0.0124	0.029886	0.647	0.993413	1.09689	472	0.185484	0.790667
LEPTINPATHWAY	31	-1.25164	1429	0.868	0.998993	0.061469	1481	0.033	0.038105	0.678	0.993413	1.2331	193	0.156448	0.8017
LH_GRANULOSA_DN	267	-1.75906	1589.5	0.954	0.998993	0.003484	387	0.0152	0.029886	0.366	0.97074	0.875329	1303	0.9	0.905407
LH_GRANULOSA_UP	257	-0.977504	1289	0.86	0.998993	0.004985	503	0.0196	0.029886	0.507	0.988645	0.864186	1350	0.870021	0.910065
LI_FETAL_VS_WT_KIDNEY_DN	388	-0.705136	1138	0.753	0.998993	0.00045	48	0.0148	0.029886	0.037	0.618	1.16579	299	0.0924025	0.808384
LI_FETAL_VS_WT_KIDNEY_UP	550	-0.219765	802	0.558	0.998993	0.008087	732	0.0156	0.029886	0.816	0.998622	0.950871	1030	0.601677	0.835366
LIAN_MYELOID_DIFF_GRANULE	55	-0.997298	1298	0.843	0.998993	0.063146	1489	0.0322	0.037334	0.873	0.998622	0.929183	1104	0.557692	1
LIAN_MYELOID_DIFF_RECEPTORS	72	0.164668	558	0.453	0.998993	0.008295	742	0.0184	0.029886	0.365	0.97074	1.1538	326	0.197697	1
LIAN_MYELOID_DIFF_TF	102	-0.768398	1172	0.793	0.998993	0.00282	327	0.0134	0.029886	0.217	0.928853	1.18879	261	0.145129	0.781358
LIMONENE_AND_PINENE_DEGRADATION	24	0.050636	631	0.522	0.998993	0.040073	1361	0.0286	0.03424	0.352	0.97074	1.0211	748	0.44586	0.779963
LIN_WNT_UP	146	2.56942	8	0.007	0.994	0.000869	98	0.0122	0.029886	0.1	0.922	1.01613	769	0.426559	1
LINDSTEDT_DEND_8H_VS_48H_DN	183	-0.43981	956	0.67	0.998993	0.015976	1016	0.019	0.029886	0.861	0.998622	0.959449	976	0.564486	0.848753
LINDSTEDT_DEND_8H_VS_48H_UP	161	-0.794363	1186	0.791	0.998993	0.028124	1242	0.0184	0.029886	0.981	0.998622	0.79651	1496	0.959016	0.964811
LINDSTEDT_DEND_DN	186	-0.885735	1235	0.8	0.998993	0.002449	285	0.0142	0.029886	0.24	0.928853	0.822663	1453	0.889353	0.943404
LINDSTEDT_DEND_UP	124	-0.317572	871	0.602	0.998993	0.004553	470	0.0156	0.029886	0.31	0.97074	1.10825	439	0.274704	0.788707
LIZUKA_G1_GR_G2	33	-1.27004	1438	0.902	0.998993	0.046227	1407	0.0312	0.03645	0.56	0.9893	0.741106	1582	0.84696	0.986996
LIZUKA_G1_SM_G2	81	0.383225	458	0.345	0.998993	0.001375	163	0.0144	0.029886	0.104	0.928719	1.21627	212	0.0967742	1
LIZUKA_G2_GR_G3	96	0.975303	198	0.15	0.998993	0.030955	1272	0.0216	0.03	0.904	0.998622	1.00235	817	0.441176	1
LIZUKA_G2_SM_G3	19	-1.53211	1524	0.944	0.998993	0.118584	1613	0.0676	0.070587	0.793	0.998622	0.742544	1579	0.822134	1
LIZUKA_L0_GR_L1	46	0.735722	288	0.221	0.998993	0.010908	854	0.0138	0.029886	0.329	0.97074	1.4979	18	0.00788955	1
LIZUKA_L0_SM_L1	52	-0.86446	1225	0.829	0.998993	0.080124	1546	0.039	0.043432	0.946	0.998622	0.972483	926	0.538462	0.839593
LIZUKA_L1_GR_G1	50	0.142935	578	0.466	0.998993	0.002927	338	0.0154	0.029886	0.124	0.928719	0.863308	1355	0.755187	0.908012
LIZUKA_L1_SM_G1	32	0.857495	241	0.182	0.998993	0.073498	1526	0.0384	0.042848	0.755	0.998622	1.033	713	0.39212	1
LONGEVITYPATHWAY	51	-1.40079	1479	0.911	0.998993	0.069655	1512	0.0368	0.041308	0.904	0.998622	1.07824	549	0.312757	0.758134
LOTEM_LEUKEMIA_UP	61	-0.934616	1265	0.851	0.998993	0.010219	831	0.0168	0.029886	0.378	0.971891	0.804373	1483	0.796512	0.959045
LU_IL4BCELL	180	-0.300775	854	0.656	0.998993	0.00855	756	0.0166	0.029886	0.653	0.993413	0.951371	1027	0.584466	0.836155
LVAD_HEARTFAILURE_DN	100	0.001164	671	0.536	0.998993	0.013804	953	0.0218	0.030129	0.642	0.993413	0.936278	1077	0.597194	1
LVAD_HEARTFAILURE_UP	277	0.627129	345	0.286	0.998993	0.002193	258	0.0138	0.029886	0.229	0.928853	1.07773	554	0.231084	0.752644
LYMPHOCYTEPATHWAY	42	-0.623139	1084	0.749	0.998993	0.049797	1433	0.0286	0.03424	0.739	0.998622	0.787905	1516	0.897533	0.965749
LYSINE_BIOSYNTHESIS	10	0.08738	604	0.451	0.998993	0.157983	1657	0.089	0.091078	0.715	0.998622	1.13549	366	0.338776	1
LYSINE_DEGRADATION	62	1.56812	68	0.075	0.998993	0.004777	487	0.015	0.029886	0.212	0.928853	1.17829	278	0.168651	1
MA_ATRA_EMP_DN	62	0.394565	448	0.331	0.998993	0.007075	667	0.017	0.029886	0.293	0.97074	1.17907	276	0.236791	1
MA_ATRA_EMP_UP	103	-1.09973	1359	0.89	0.998993	0.030899	1269	0.023	0.03054	0.904	0.998622	1.02117	747	0.410463	0.781179
MAGRANGEAS_MULTIPLE_MYELOMA_IGG_VS_IGA_DN	32	0.910977	219.5	0.125	0.998993	0.012627	924	0.0186	0.029886	0.183	0.928853	1.03346	710	0.378906	1
MAGRANGEAS_MULTIPLE_MYELOMA_IGG_VS_IGA_UP	32	0.910977	219.5	0.125	0.998993	0.01213	908	0.0166	0.029886	0.179	0.928853	1.03346	711	0.378906	1
MAGRANGEAS_MULTIPLE_MYELOMA_IGL_VS_IGK_DN	82	-0.39699	925	0.682	0.998993	0.001077	123	0.0154	0.029886	0.089	0.909	1.19977	237	0.11368	0.806181
MAGRANGEAS_MULTIPLE_MYELOMA_IGL_VS_IGK_UP	44	-0.261739	828	0.608	0.998993	0.023753	1176	0.0218	0.030129	0.461	0.988645	0.938259	1073	0.549515	1
MALATEXPATHWAY	17	-1.90234	1615	0.975	0.998993	0.211929	1677	0.142	0.14316	0.963	0.998622	0.429595	1696	0.996101	1
MAMMARY_DEV_UP	147	0.484482	410	0.282	0.998993	0.005341	538	0.013	0.029886	0.349	0.97074	1.05278	640	0.312253	1
MANALO_HYPOXIA_DN	211	-0.166188	774	0.565	0.998993	0.00242	281	0.0178	0.029886	0.237	0.928853	1.12894	391	0.17451	1
MANALO_HYPOXIA_UP	305	-0.026404	690	0.536	0.998993	0.000524	58	0.0136	0.029886	0.061	0.798	1.11964	414	0.15	0.775681
MAPK_CASCADE	86	0.13677	581	0.441	0.998993	0.005344	539	0.0148	0.029886	0.339	0.97074	1.10199	455	0.255361	0.795357
MAPKKK_CASCADE	26	-1.0291	1322	0.85	0.998993	0.103662	1591	0.055	0.058699	0.886	0.998622	0.514241	1692	0.993737	1
MAPKPATHWAY	259	0.164113	559	0.418	0.998993	0.005745	575	0.0146	0.029886	0.567	0.992727	0.907449	1202	0.690377	0.87981
MARCINIAK_CHOP_DIFF	47	0.347378	469	0.31	0.998993	0.005763	578	0.0148	0.029886	0.212	0.928853	0.939755	1064	0.569472	1
MARSHALL_SPLEEN_BAL	40	-1.29318	1450	0.881	0.998993	0.111919	1602	0.0578	0.061377	0.962	0.998622	0.959176	977	0.536797	1
MARTINELLI_IFNS_DIFF	37	-1.38242	1476	0.935	0.998993	0.023566	1171	0.0226	0.030366	0.458	0.988645	0.669654	1642	0.95625	0.994331
MATRIX_METALLOPROTEINASES	62	0.671092	318	0.252	0.998993	0.026975	1225	0.0184	0.029886	0.67	0.993413	1.16179	307	0.182178	0.799638
MATSUDA_VALPHAINKT_DIFF	1176	-0.280242	845	0.631	0.998993	0.003595	397	0.0138	0.029886	0.463	0.988645	0.930348	1098	0.824528	1
MCALPAINPATHWAY	88	-0.195582	791	0.563	0.998993	0.00351	389	0.0144	0.029886	0.24	0.928853	0.888428	1256	0.696787	0.898879
MEF2DPATHWAY	81	0.770341	275	0.19	0.998993	0.001352	157	0.0168	0.029886	0.102	0.925	1.12456	402	0.235521	0.775896
MENSE_HYPOXIA_APOPTOSIS_GENES	38	-1.13992	1374	0.875	0.998993	0.106575	1595	0.057	0.060603	0.956	0.998622	0.755427	1560	0.904851	1
MENSE_HYPOXIA_DN	14	1.17468	151	0.093	0.998993	0.030885	1268	0.0244	0.031175	0.133	0.928719	1.11449	425	0.334755	1
MENSE_HYPOXIA_TRANSPORTER_GENES	196	0.866208	236	0.206	0.998993	0.007716	712	0.012	0.029886	0.617	0.993413	0.874549	1312	0.888683	1
MENSE_HYPOXIA_UP	342	-1.55708	1534	0.92	0.998993	0.002179	254	0.013	0.029886	0.228	0.928853	0.955581	1001	0.553971	0.842765
MENSSEN_MYC_UP	90	0.749474	282	0.233	0.998993	6.8e-05	10	0.0124	0.029886	0.021	0.404	0.776296	1534	0.916996	1
METASTASIS_ADENOCARC_DN	106	-1.45088	1500	0.93	0.998993	0.040297	1362	0.0238	0.030757	0.96	0.998622	1.21725	211	0.0907298	1
METASTASIS_ADENOCARC_UP	30	-1.00923	1309	0.829	0.998993	0.071995	1521	0.0352	0.039936	0.746	0.998622	1.40674	41	0.105263	0.988174
METHANE_METABOLISM	29	0.957744	206	0.18	0.998993	0.00387	420	0.0166	0.029886	0.058	0.785	1.09407	479	0.339882	1
METHIONINE_METABOLISM	27	-0.246626	824	0.556	0.998993	0.017849	1064	0.0176	0.029886	0.271	0.964149	1.14111	355	0.278311	1
METHIONINEPATHWAY	11	2.27758	15	0.027	0.998993	0.002732	320	0.0126	0.029886	0.013	0.256	1.12874	392	0.305609	1
METHOTREXATE_PROBCELL_DN	32	0.027662	648	0.469	0.998993	0.051496	1442	0.03	0.035464	0.603	0.993413	1.2298	198	0.177388	1
METHOTREXATE_PROBCELL_UP	59	-1.18185	1393	0.882	0.998993	0.022028	1142	0.0212	0.02991	0.604	0.993413	1.12473	400	0.206897	1
METPATHWAY	147	1.29376	117	0.081	0.998993	0.000113	15	0.0148	0.029886	0.032	0.559	1.26454	149	0.0658683	0.798811
MIDDLEAGE_DN	27	-0.841609	1207	0.824	0.998993	0.080111	1545	0.0448	0.048767	0.789	0.998622	1.09443	478	0.326	0.795226
MIDDLEAGE_UP	23	0.661173	324	0.273	0.998993	0.06647	1502	0.0364	0.040941	0.55	0.988645	1.3144	97	0.123753	1
MITOCHONDRIA	937	-0.989387	1293	0.824	0.998993	0.005211	524	0.0144	0.029886	0.653	0.993413	0.991077	857	0.469298	0.808612
MITOCHONDRIAL_FATTY_ACID_BETAOXIDATION	39	0.182386	548	0.412	0.998993	0.029617	1256	0.0212	0.02991	0.543	0.988645	0.917773	1154	0.651515	1
MITOCHONDRIAPATHWAY	54	-0.220107	803	0.601	0.998993	0.010756	850	0.0152	0.029886	0.327	0.97074	1.30749	104	0.0941176	0.875838
MITRPATHWAY	29	0.596963	357	0.273	0.998993	0.015101	990	0.0194	0.029886	0.229	0.928853	0.891911	1247	0.627812	1
MKK6EE_UP	29	0.757427	278	0.224	0.998993	0.029735	1258	0.0178	0.029886	0.413	0.979897	1.23562	190	0.203252	0.799247
MMC_RES_XENOGRAFTS_UP	20	0.258701	523	0.382	0.998993	0.037957	1342	0.0254	0.031946	0.337	0.97074	0.930548	1093	0.54023	0.869842
MMS_HUMAN_LYMPH_HIGH_24HRS_DN	41	0.647554	334	0.273	0.998993	0.003831	415	0.0134	0.029886	0.113	0.928719	1.14772	334	0.262948	0.802279
MMS_HUMAN_LYMPH_HIGH_24HRS_UP	43	-0.665802	1115	0.742	0.998993	0.057276	1471	0.0314	0.036532	0.792	0.998622	1.05172	644	0.38523	0.748925
MMS_HUMAN_LYMPH_LOW_4HRS_DN	53	-0.566418	1047	0.706	0.998993	0.014553	974	0.0152	0.029886	0.425	0.981686	1.23996	182	0.115063	0.817752
MMS_MOUSE_LYMPH_HIGH_24HRS_UP	82	0.533049	387	0.276	0.998993	0.067753	1505	0.0304	0.035862	0.984	0.998622	0.809858	1471	0.853707	1
MMS_MOUSE_LYMPH_HIGH_4HRS_UP	107	0.315935	491	0.415	0.998993	0.006613	631	0.0144	0.029886	0.41	0.979176	0.957569	987	0.505837	1
MONOAMINE_GPCRS	63	0.423612	437	0.35	0.998993	0.026706	1219	0.0182	0.029886	0.666	0.993413	1.04588	664	0.391221	0.757553
MONOCYTEPATHWAY	45	-0.892595	1239	0.847	0.998993	0.048078	1423	0.0282	0.034002	0.727	0.998622	0.758586	1553	0.904661	1
MOOTHA_VOXPHOS	168	-2.01767	1629	0.974	0.998993	0.015393	999	0.0172	0.029886	0.853	0.998622	0.741186	1581	0.985356	0.987951
MOREAUX_TACI_BAFF_DN	16	-0.399241	927	0.644	0.998993	0.138961	1643	0.079	0.081436	0.862	0.998622	0.779362	1529	0.740586	0.972958
MOREAUX_TACI_BAFF_UP	17	1.6285	56	0.078	0.998993	0.034586	1310	0.0234	0.030709	0.317	0.97074	1.32312	91	0.167653	0.900001
MOREAUX_TACI_HI_IN_BMPC	317	-0.843452	1209	0.809	0.998993	0.000138	17	0.0114	0.029886	0.022	0.42	0.895655	1237	0.822975	1
MOREAUX_TACI_HI_IN_PPC_UP	179	0.334862	478	0.356	0.998993	0.004269	449	0.0148	0.029886	0.404	0.979176	0.962615	967	0.52549	1
MOREAUX_TACI_HI_VS_LOW_DN	501	1.2149	136	0.099	0.998993	0.0009	102	0.0138	0.029886	0.085	0.9	1.05911	625	0.261044	0.73994
MOREAUX_TACI_HI_VS_LOW_UP	1234	-0.925552	1257	0.81	0.998993	0.002039	232	0.015	0.029886	0.19	0.928853	1.01376	778	0.389362	0.778684
MOREAUX_TACI_XG_13_DN	53	0.416014	440	0.323	0.998993	0.001372	162	0.0138	0.029886	0.069	0.835	1.36239	53	0.0642023	1
MOREAUX_TACI_XG_13_UP	33	-0.348949	898	0.603	0.998993	0.003763	407	0.0118	0.029886	0.057	0.778	1.1298	387	0.232742	0.772774
MOUSE_TISSUE_KIDNEY	29	-1.32715	1463	0.886	0.998993	0.133457	1634	0.0746	0.077135	0.953	0.998622	0.774582	1537	0.871486	0.975742
MOUSE_TISSUE_TESTIS	75	-0.148913	763	0.554	0.998993	0.034833	1314	0.0226	0.030366	0.83	0.998622	0.945375	1050	0.56367	1
MPRPATHWAY	82	0.18135	549	0.431	0.998993	0.012695	928	0.0176	0.029886	0.546	0.988645	1.09179	488	0.284254	0.78926
MRNA_BINDING_ACTIVITY	25	-0.269066	832	0.59	0.998993	0.031414	1281	0.0278	0.033615	0.294	0.97074	0.630102	1669	0.965587	1
MRNA_PROCESSING	139	1.39646	98	0.076	0.998993	0.009255	794	0.0158	0.029886	0.505	0.988645	1.13012	386	0.236538	0.774123
MRNA_PROCESSING_REACTOME	334	1.17634	149	0.073	0.998993	0.001314	152	0.0142	0.029886	0.149	0.928719	0.967839	949	0.540323	0.836208
MRNA_SPLICING	141	-0.315858	869	0.601	0.998993	0.004105	440	0.0134	0.029886	0.285	0.97074	0.921601	1135	0.624254	1
MRPPATHWAY	16	0.632631	343	0.242	0.998993	0.064485	1493	0.0326	0.037695	0.541	0.988645	0.751008	1566	0.796078	0.988192
MSPPATHWAY	11	-0.657253	1112	0.687	0.998993	0.225887	1685	0.1334	0.13473	0.87	0.998622	1.05756	630	0.371901	0.739798
MTA3PATHWAY	36	-1.0676	1335	0.861	0.998993	0.04597	1405	0.031	0.036317	0.71	0.998544	0.818291	1458	0.720339	1
MTORPATHWAY	79	1.42336	96	0.074	0.998993	0.026945	1224	0.021	0.02991	0.8	0.998622	1.07243	573	0.317829	1
MTX_RES_XENOGRAFTS_UP	20	-0.007643	674	0.516	0.998993	0.050314	1435	0.0336	0.038613	0.426	0.981686	0.854821	1381	0.682975	1
MUNSHI_MM_UP	180	-0.563397	1042	0.728	0.998993	0.006027	596	0.0138	0.029886	0.531	0.988645	1.004	813	0.450292	1
MUNSHI_MM_VS_PCS_DN	39	-0.230441	814	0.621	0.998993	0.009581	811	0.0184	0.029886	0.232	0.928853	0.93923	1066	0.543033	1
MUNSHI_MM_VS_PCS_UP	225	-0.492456	989	0.707	0.998993	0.008252	739	0.0156	0.029886	0.636	0.993413	0.941085	1062	0.693837	1
MUSCLE_MYOSIN	30	-0.179931	782	0.553	0.998993	0.041063	1367	0.0274	0.033322	0.525	0.988645	0.827384	1443	0.72541	0.943117
MYC_TARGETS	111	-0.547662	1023	0.709	0.998993	0.007807	719	0.0156	0.029886	0.455	0.988645	1.17096	290	0.177866	0.796211
MycDown	129	1.5927	61	0.085	0	0.001325	153	0.02	0.029899	0.152	0.42568	1.38263	49	0.0857143	0.0866643
MycUp	119	-0.839458	1205	0.808	0	0.051403	1441	0.028	0.031052	0.992	0.991994	1.38469	48	0.0632411	0.233425
MYOD_BRG1_UP	55	-1.8614	1608	0.961	0.998993	0.066576	1503	0.04	0.044428	0.889	0.998622	0.87622	1299	0.723404	1
MYOD_NIH3T3_DN	176	2.03372	25	0.031	0.998993	0.004014	430	0.0114	0.029886	0.384	0.979176	1.06477	605	0.28373	0.743318
MYOD_NIH3T3_UP	229	-0.749492	1162	0.765	0.998993	0.001569	185	0.014	0.029886	0.158	0.928719	0.868828	1332	0.812616	1
MYOSINPATHWAY	63	-1.0002	1301	0.844	0.998993	0.040816	1364	0.0258	0.03221	0.826	0.998622	0.741521	1580	0.912351	0.988672
N_GLYCAN_BIOSYNTHESIS	56	-0.578301	1055	0.698	0.998993	0.005103	513	0.0164	0.029886	0.226	0.928853	0.876188	1300	0.717647	0.905248
N_GLYCAN_DEGRADATION	30	0.321587	487	0.4	0.998993	0.019479	1098	0.024	0.030945	0.299	0.97074	1.082	527	0.307217	1
NAB_LUNG_DN	135	0.254671	524	0.391	0.998993	0.004769	486	0.0142	0.029886	0.321	0.97074	0.949829	1034	0.567511	1
NAB_LUNG_UP	63	-1.01187	1312	0.83	0.998993	0.012003	905	0.0188	0.029886	0.419	0.981686	1.17041	292	0.22824	1
NADLER_OBESITY_DN	76	-1.51641	1523	0.924	0.998993	0.036663	1331	0.027	0.032978	0.892	0.998622	0.985207	885	0.473795	0.815378
NADLER_OBESITY_HYPERGLYCEMIA	96	-1.49295	1515	0.932	0.998993	0.013766	951	0.0172	0.029886	0.641	0.993413	1.0781	552	0.31068	0.754818
NADLER_OBESITY_UP	124	-0.471638	971	0.671	0.998993	0.027543	1230	0.0244	0.031175	0.868	0.998622	0.9979	841	0.467054	0.795319
NAKAJIMA_MCS_UP	174	0.086102	606	0.464	0.998993	0.005827	584	0.0148	0.029886	0.517	0.988645	1.01443	776	0.442495	1
NAKAJIMA_MCSMBP_EOS	55	-1.462	1504	0.908	0.998993	0.093881	1575	0.0492	0.052977	0.964	0.998622	0.915699	1161	0.57451	0.882017
NAKAJIMA_MCSMBP_MAST	94	-2.03026	1631	0.947	0.998993	0.00982	818	0.0144	0.029886	0.51	0.988645	0.699145	1615	0.935614	1
NDKDYNAMINPATHWAY	73	0.665175	321	0.237	0.998993	0.007957	728	0.0162	0.029886	0.359	0.97074	0.987754	874	0.488273	0.813476
NELSON_ANDROGEN_DN	45	-0.13442	756	0.553	0.998993	0.007295	683	0.015	0.029886	0.187	0.928853	1.00929	797	0.413655	0.780766
NELSON_ANDROGEN_UP	207	-0.908307	1247	0.844	0.998993	0.007593	702	0.0144	0.029886	0.615	0.993413	0.874698	1311	0.806387	1
NEMETH_TNF_DN	100	2.24709	17	0.021	0.998993	0.004594	472	0.0152	0.029886	0.311	0.97074	0.974452	916	0.54386	0.838671
NEMETH_TNF_UP	235	-1.84691	1604	0.966	0.998993	0.016993	1044	0.0214	0.03	0.869	0.998622	1.00444	809	0.437137	0.794788
NEUROTRANSMITTERSPATHWAY	11	-0.323553	880	0.648	0.998993	0.116615	1610	0.0594	0.062918	0.552	0.988645	1.0693	591	0.356998	0.74175
NEUTROPHILPATHWAY	31	-0.873001	1226	0.827	0.998993	0.044945	1397	0.0268	0.032876	0.554	0.988645	0.648459	1656	0.961014	0.994707
NF90_DN	112	-0.411586	938	0.619	0.998993	0.005483	550	0.0144	0.029886	0.357	0.97074	0.789564	1513	0.908046	0.965533
NF90_UP	54	-0.376887	911	0.653	0.998993	0.003201	364	0.015	0.029886	0.139	0.928719	1.08704	510	0.310127	1
NFATPATHWAY	168	-0.052891	708	0.52	0.998993	0.01543	1001	0.0208	0.02991	0.854	0.998622	0.807914	1476	0.917695	0.956501
NFKBPATHWAY	50	1.84657	32	0.045	0.998993	0.00031	32	0.0138	0.029886	0.02	0.39	1.18979	259	0.162105	0.784438
NGFPATHWAY	57	1.59822	60	0.044	0.998993	0.007912	726	0.013	0.029886	0.315	0.97074	1.27649	135	0.0926316	0.823108
NGUYEN_KERATO_DN	274	-0.285453	850	0.612	0.998993	0.00556	559	0.013	0.029886	0.557	0.988829	0.875924	1301	0.841797	1
NGUYEN_KERATO_UP	79	-0.499777	994	0.669	0.998993	0.011783	894	0.0142	0.029886	0.522	0.988645	1.01365	780	0.454724	1
NI2_LUNG_DN	69	0.751417	281	0.18	0.998993	0.046811	1414	0.0274	0.033322	0.911	0.998622	0.931948	1089	0.55625	1
NI2_MOUSE_DN	132	1.3519	109	0.077	0.998993	0.005183	522	0.0184	0.029886	0.341	0.97074	1.01909	756	0.423154	0.776043
NI2_MOUSE_UP	99	-1.00832	1308	0.851	0.998993	0.015129	992	0.0202	0.029886	0.679	0.993413	0.773422	1540	0.907843	1
NICK_RHAPC_UP	130	0.165664	557	0.417	0.998993	0.002647	306	0.0134	0.029886	0.209	0.928853	1.09848	466	0.262195	0.792881
NICOTINATE_AND_NICOTINAMIDE_METABOLISM	39	-0.551962	1027	0.739	0.998993	0.006674	635	0.0138	0.029886	0.178	0.928853	0.762245	1549	0.835206	1
NING_COPD_DN	346	-0.014507	679	0.51	0.998993	0.001441	169	0.0136	0.029886	0.158	0.928719	0.949658	1035	0.606122	0.836172
NING_COPD_UP	411	-1.247	1425	0.901	0.998993	0.007104	670	0.0154	0.029886	0.689	0.993413	0.914731	1166	0.672098	0.880508
NITROGEN_METABOLISM	52	0.358742	465	0.302	0.998993	0.002969	342	0.0146	0.029886	0.126	0.928719	0.883631	1277	0.636179	1
NKCELLSPATHWAY	49	-0.191553	788	0.587	0.998993	0.083938	1556	0.0434	0.04761	0.951	0.998622	0.961645	971	0.552361	1
NKTPATHWAY	50	-0.914466	1250	0.828	0.998993	0.05064	1436	0.0308	0.036132	0.799	0.998622	1.35974	58	0.0650407	1
NO1PATHWAY	81	-0.73193	1152	0.823	0.998993	0.019907	1103	0.0158	0.029886	0.697	0.995874	0.939128	1068	0.590726	0.853079
NO2IL12PATHWAY	22	-1.89155	1612	0.976	0.998993	0.258926	1689	0.176	0.176708	0.987	0.998622	0.668075	1643	0.943888	1
NOS1PATHWAY	80	-0.962918	1277	0.834	0.998993	0.013952	956	0.0192	0.029886	0.579	0.993265	0.804014	1485	0.870259	0.958597
NOTCHPATHWAY	16	0.429112	434	0.31	0.998993	0.128024	1624	0.0656	0.068881	0.825	0.998622	0.860482	1364	0.6841	1
NOUZOVA_CPG_H4_UP	303	-0.510112	1005	0.737	0.998993	0.0047	481	0.0152	0.029886	0.482	0.988645	1.0921	485	0.215953	0.792364
NOUZOVA_CPG_METHLTD	168	-1.42031	1486	0.931	0.998993	0.000423	40	0.0104	0.029886	0.053	0.761	0.71713	1606	0.982143	0.988482
NOVA2_KO_SPLICING	162	-0.831779	1200	0.803	0.998993	0.022322	1150	0.0182	0.029886	0.93	0.998622	1.16087	313	0.171371	0.789925
NTHIPATHWAY	54	1.38644	101	0.097	0.998993	0.004393	457	0.0154	0.029886	0.177	0.928853	1.18188	272	0.221053	0.784746
NUCLEAR_RECEPTORS	140	-0.385592	917	0.611	0.998993	0.004994	505	0.0168	0.029886	0.332	0.97074	0.926027	1117	0.666667	1
NUCLEOTIDE_GPCRS	18	-2.0703	1640	0.977	0.998993	0.166115	1661	0.099	0.101068	0.922	0.998622	0.842622	1412	0.668737	0.928877
NUCLEOTIDE_METABOLISM	23	-0.787483	1184	0.8	0.998993	0.134371	1636	0.0766	0.079106	0.846	0.998622	1.24732	170	0.205078	1
NUCLEOTIDE_SUGARS_METABOLISM	11	0.022736	654	0.484	0.998993	0.069208	1510	0.041	0.04536	0.319	0.97074	1.03626	702	0.385356	1
NUMATA_G_CSF_DIFF	64	-0.685737	1126	0.731	0.998993	0.000515	56	0.0166	0.029886	0.047	0.715	1.06512	604	0.332046	0.743613
NUTT_GBN_VS_AO_DN	21	0.423726	436	0.34	0.998993	0.03848	1343	0.0262	0.03247	0.343	0.97074	0.976702	908	0.48	1
NUTT_GBN_VS_AO_UP	21	-1.39585	1477	0.9	0.998993	0.219013	1680	0.135	0.136183	0.966	0.998622	0.668039	1644	0.908911	1
O_GLYCAN_BIOSYNTHESIS	46	1.03146	182	0.124	0.998993	0.036337	1328	0.0232	0.030613	0.702	0.996653	1.08037	533	0.34275	0.772686
O6BG_RESIST_MEDULLOBLASTOMA_DN	155	0.741829	283	0.248	0.998993	0.000445	46	0.0134	0.029886	0.054	0.764	1.08087	530	0.291242	0.776598
O6BG_RESIST_MEDULLOBLASTOMA_UP	60	-1.17002	1386	0.904	0.998993	0.034642	1311	0.0198	0.029886	0.783	0.998622	0.795061	1501	0.849785	0.963823
OKUMURA_MC_LPS	563	-0.989271	1292	0.824	0.998993	0.001858	217	0.0126	0.029886	0.178	0.928853	1.16423	303	0.0744467	0.801501
OLD_FIBRO_DN	519	0.519455	392	0.278	0.998993	0.001835	214	0.014	0.029886	0.195	0.928853	1.03457	708	0.347992	0.759834
OLD_FIBRO_UP	158	-0.110946	735	0.574	0.998993	0.005659	567	0.0148	0.029886	0.507	0.988645	0.990664	859	0.473361	0.808859
OLDAGE_DN	99	1.36092	106	0.129	0.998993	0.001296	148	0.0134	0.029886	0.122	0.928719	1.07598	562	0.290135	1
OLDONLY_FIBRO_DN	218	0.816177	261	0.22	0.998993	0.002112	240	0.0144	0.029886	0.201	0.928853	0.901366	1217	0.732943	0.887652
OLDONLY_FIBRO_UP	90	-0.636742	1099	0.751	0.998993	0.007692	708	0.015	0.029886	0.436	0.988645	0.774218	1538	0.941288	1
OLDWERNER_FIBRO_DN	301	-0.014392	678	0.494	0.998993	0.002922	337	0.0138	0.029886	0.308	0.97074	1.0867	512	0.235409	0.775404
OLDWERNER_FIBRO_UP	68	0.563414	370	0.272	0.998993	0.0053	533	0.0162	0.029886	0.253	0.934643	1.04834	658	0.381466	0.7519
ONE_CARBON_POOL_BY_FOLATE	42	1.04903	178	0.175	0.998993	0.006674	636	0.0142	0.029886	0.178	0.928853	1.31225	100	0.10338	1
OSAWA_TNFA_HEPATOCYTE_UP	30	0.56704	368	0.261	0.998993	0.060942	1480	0.029	0.034645	0.674	0.993413	1.05534	637	0.363636	1
OVARIAN_INFERTILITY_GENES	62	-0.06396	713	0.501	0.998993	0.000874	99	0.0146	0.029886	0.067	0.823	1.18339	268	0.228	0.785122
OXIDATIVE_PHOSPHORYLATION	125	-2.24773	1658	0.971	0.998993	0.010267	834	0.0158	0.029886	0.534	0.988645	0.795964	1498	0.906746	0.964547
OXSTRESS_BREASTCA_DN	22	-0.922485	1255	0.848	0.998993	0.048983	1429	0.0352	0.039936	0.417	0.981686	1.41728	37	0.0760456	1
OXSTRESS_BREASTCA_UP	71	-1.21012	1407	0.899	0.998993	0.000833	93	0.0146	0.029886	0.066	0.818	0.735876	1587	0.949698	1
OXSTRESS_RPE_H2O2HNE_DN	79	-1.35427	1468	0.924	0.998993	0.012656	926	0.0178	0.029886	0.544	0.988645	0.844083	1407	0.777311	1
OXSTRESS_RPE_H2O2TBH_DN	82	0.444929	423	0.293	0.998993	0.010982	857	0.0166	0.029886	0.501	0.988645	1.08997	498	0.30064	0.777514
OXSTRESS_RPE_HNETBH_DN	168	1.1255	162	0.167	0.998993	0.01193	899	0.019	0.029886	0.772	0.998622	1.01584	770	0.409774	1
OXSTRESS_RPETHREE_DN	97	0.483867	412	0.272	0.998993	0.006179	605	0.0138	0.029886	0.383	0.979176	1.11318	430	0.238095	0.780584
OXSTRESS_RPETWO_DN	327	0.300556	507	0.44	0.998993	0.007853	721	0.0158	0.029886	0.701	0.996653	0.919194	1146	0.704762	1
P21_ANY_DN	79	-0.249003	825	0.576	0.998993	0.004378	454	0.0148	0.029886	0.276	0.966374	0.920855	1140	0.606925	1
P21_ANY_UP	31	1.12431	163	0.103	0.998993	0.004378	455	0.0164	0.029886	0.063	0.803	1.44739	29	0.00972763	1
P21_EARLY_DN	19	-0.400127	928	0.634	0.998993	0.134852	1637	0.0736	0.07624	0.848	0.998622	1.01336	781	0.422311	1
P21_MIDDLE_DN	35	-1.14593	1379	0.885	0.998993	0.017662	1059	0.0226	0.030366	0.269	0.964149	0.697096	1619	0.933735	0.992607
P21_P53_ANY_DN	107	0.868342	235	0.159	0.998993	0.006359	613	0.017	0.029886	0.393	0.979176	0.935572	1080	0.632207	1
P21_P53_EARLY_DN	23	1.14796	158	0.115	0.998993	0.010086	827	0.016	0.029886	0.095	0.917	0.967202	954	0.528827	0.832016
P21_P53_LATE_DN	28	-0.634494	1095	0.812	0.998993	0.056364	1463	0.032	0.037179	0.64	0.993413	0.94917	1037	0.558091	0.835391
P21_P53_MIDDLE_DN	56	0.912589	218	0.165	0.998993	0.009282	796	0.0156	0.029886	0.354	0.97074	1.12568	398	0.279919	1
P27PATHWAY	31	0.840115	247	0.156	0.998993	0.002933	339	0.0138	0.029886	0.049	0.728	0.915101	1165	0.645038	0.880459
P35ALZHEIMERSPATHWAY	37	-0.689684	1131	0.763	0.998993	0.055081	1460	0.0278	0.033615	0.771	0.998622	1.02244	746	0.422179	1
P38MAPKPATHWAY	114	0.25113	525	0.376	0.998993	0.00351	388	0.0134	0.029886	0.25	0.934643	0.913486	1170	0.642023	1
P53_BRCA1_UP	78	-0.388018	919	0.682	0.998993	0.017251	1050	0.0168	0.029886	0.648	0.993413	0.884237	1275	0.721495	1
P53_SIGNALING	300	-0.144888	760	0.567	0.998993	0.004726	484	0.0164	0.029886	0.484	0.988645	0.887018	1268	0.836364	0.895073
P53GENES_ALL	38	-0.957426	1274	0.835	0.998993	0.008192	735	0.0192	0.029886	0.202	0.928853	0.782546	1524	0.850394	1
P53HYPOXIAPATHWAY	57	0.579016	362	0.27	0.998993	0.026172	1214	0.0226	0.030366	0.661	0.993413	1.00993	791	0.45328	0.784047
P53PATHWAY	48	1.44802	93	0.075	0.998993	0.001871	221	0.0134	0.029886	0.09	0.91	1.03307	712	0.405063	1
PANTOTHENATE_AND_COA_BIOSYNTHESIS	34	0.666905	319	0.289	0.998993	0.022635	1153	0.022	0.030208	0.343	0.97074	1.07907	541	0.333973	1
PAR1PATHWAY	74	-0.763013	1171	0.788	0.998993	0.012621	923	0.02	0.029886	0.485	0.988645	0.712144	1608	0.966068	0.989515
PARK_HSC_VS_MPP_DN	41	-0.786735	1183	0.797	0.998993	0.034871	1315	0.0262	0.03247	0.602	0.993413	0.721946	1601	0.888	1
PARK_HSC_VS_MPP_UP	57	-0.378601	915	0.599	0.998993	0.033522	1300	0.0208	0.02991	0.769	0.998622	0.757936	1554	0.912281	0.988483
PARK_MSCS_BOTH	148	-1.27955	1443	0.913	0.998993	0.027135	1227	0.0198	0.029886	0.865	0.998622	1.16515	301	0.127135	0.804204
PARK_MSCS_DIFF	110	-0.86143	1223	0.782	0.998993	0.009054	775	0.0156	0.029886	0.496	0.988645	0.899303	1225	0.749526	0.889587
PARK_MSCS_LIN2	133	-0.610174	1076	0.732	0.998993	0.001292	147	0.0138	0.029886	0.121	0.928719	1.32721	87	0.0292398	0.915797
PARK_RARALPHA_MOD	155	-0.661274	1113	0.733	0.998993	0.016496	1031	0.0182	0.029886	0.865	0.998622	0.890852	1250	0.720077	1
PARK_RARALPHA_UP	85	-1.98535	1626	0.969	0.998993	0.035386	1324	0.0254	0.031946	0.882	0.998622	0.711854	1609	0.910603	0.988695
PARKINPATHWAY	32	-0.225452	810	0.574	0.998993	0.045954	1404	0.0308	0.036132	0.558	0.988829	0.839963	1420	0.756487	1
PARP_KO_DN	37	-0.3644	904	0.619	0.998993	0.043525	1384	0.0292	0.034835	0.687	0.993413	0.92138	1138	0.580645	1
PARP_KO_UP	81	1.51169	82	0.073	0.998993	0.000246	28	0.0142	0.029886	0.035	0.598	1.16404	304	0.147303	0.798721
PASSERINI_ADHESION	109	-0.010771	675	0.54	0.998993	0.005552	558	0.0156	0.029886	0.358	0.97074	0.9327	1086	0.590566	1
PASSERINI_APOPTOSIS	128	-0.561892	1040	0.723	0.998993	0.030994	1274	0.0252	0.031813	0.905	0.998622	0.88964	1255	0.746212	0.896463
PASSERINI_COMPLEMENT	25	-0.858471	1221	0.82	0.998993	0.116425	1609	0.066	0.069215	0.789	0.998622	1.11231	432	0.306542	1
PASSERINI_EM	86	0.821607	260	0.245	0.998993	0.00072	83	0.0134	0.029886	0.076	0.865	0.846055	1401	0.783784	1
PASSERINI_GROWTH	89	-1.20582	1405	0.898	0.998993	0.011189	866	0.0192	0.029886	0.548	0.988645	0.899741	1221	0.619962	1
PASSERINI_IMMUNE	52	1.09303	169	0.133	0.998993	0.063641	1491	0.037	0.041478	0.875	0.998622	1.09008	495	0.299803	1
PASSERINI_INFLAMMATION	54	-0.702903	1135	0.752	0.998993	0.020845	1119	0.02	0.029886	0.511	0.988645	0.699029	1616	0.951076	0.993521
PASSERINI_OXIDATION	45	-1.47816	1509	0.944	0.998993	0.001592	188	0.0162	0.029886	0.058	0.785	0.994002	846	0.469729	0.808153
PASSERINI_PROLIFERATION	186	-0.606758	1072	0.72	0.998993	0.000675	77	0.013	0.029886	0.083	0.887	1.16968	294	0.179584	1
PASSERINI_SIGNAL	985	-1.99402	1627	0.973	0.998993	0.007404	691	0.0128	0.029886	0.852	0.998622	0.971141	932	0.563674	0.838128
PASSERINI_TRANSCRIPTION	220	1.21555	135	0.065	0.998993	0.003718	401	0.0146	0.029886	0.354	0.97074	0.970697	936	0.561368	0.834514
PDGF_ES_UP	62	-0.176933	780	0.547	0.998993	0.006974	659	0.015	0.029886	0.289	0.97074	1.23141	196	0.133056	0.799189
PDGFPATHWAY	94	0.68288	312	0.203	0.998993	0.009804	817	0.018	0.029886	0.509	0.988645	1.10811	441	0.244489	0.78433
PEART_HISTONE_DN	194	-0.019095	683	0.503	0.998993	0.006687	637	0.0152	0.029886	0.567	0.992727	1.1907	258	0.115942	0.783948
PEART_HISTONE_UP	134	-0.603183	1069	0.702	0.998993	0.001831	213	0.014	0.029886	0.164	0.928719	1.21031	223	0.219067	0.807343
PELP1PATHWAY	36	0.46904	416	0.297	0.998993	0.007626	703	0.0148	0.029886	0.192	0.928853	0.737703	1586	0.896887	0.986913
PENG_GLUCOSE_DN	433	0.179402	552	0.427	0.998993	0.01022	832	0.016	0.029886	0.835	0.998622	0.87288	1319	0.857422	1
PENG_GLUCOSE_UP	101	-1.02875	1321	0.835	0.998993	0.049273	1430	0.0292	0.034835	0.983	0.998622	1.35515	63	0.0418327	1
PENG_GLUTAMINE_DN	633	-1.08388	1346	0.825	0.998993	0.003786	410	0.014	0.029886	0.448	0.988645	0.866793	1338	0.871901	0.911159
PENG_GLUTAMINE_UP	685	0.393016	451	0.362	0.998993	0.002127	244	0.0128	0.029886	0.238	0.928853	1.14196	352	0.0971074	0.792291
PENG_LEUCINE_DN	360	-0.316589	870	0.607	0.998993	0.002192	256	0.0112	0.029886	0.237	0.928853	0.857137	1376	0.860887	0.915376
PENG_LEUCINE_UP	286	-0.479719	975	0.681	0.998993	0.001207	135	0.012	0.029886	0.137	0.928719	1.09495	475	0.163968	1
PENG_RAPAMYCIN_DN	503	0.518607	395	0.281	0.998993	0.000857	96	0.0108	0.029886	0.08	0.875	0.954613	1009	0.580913	0.838878
PENG_RAPAMYCIN_UP	456	-1.96044	1623	0.97	0.998993	0.006752	641	0.017	0.029886	0.734	0.998622	0.925228	1120	0.708419	0.872545
PENTOSE_AND_GLUCURONATE_INTERCONVERSIONS	19	-0.493823	990	0.685	0.998993	0.047232	1418	0.0296	0.035164	0.406	0.979176	1.31708	94	0.15197	1
PENTOSE_PHOSPHATE_PATHWAY	52	-0.321073	876	0.671	0.998993	0.00377	409	0.0132	0.029886	0.159	0.928719	1.18338	269	0.197211	0.781134
PEPIPATHWAY	12	0.965326	204	0.146	0.998993	0.115109	1608	0.0604	0.063857	0.545	0.988645	0.925671	1119	0.558882	1
PEPTIDE_GPCRS	129	-1.10187	1360	0.85	0.998993	0.002268	265	0.012	0.029886	0.187	0.928853	1.25665	156	0.0873786	1
PGC	852	-0.483822	979	0.687	0.998993	0.000369	35	0.0128	0.029886	0.011	0.215	1.1034	451	0.134043	0.793776
PGC1APATHWAY	90	0.598621	356	0.262	0.998993	0.003313	375	0.0132	0.029886	0.232	0.928853	0.976059	911	0.513834	0.835117
PHENYLALANINE_METABOLISM	80	-0.042005	705	0.535	0.998993	0.002591	300	0.0132	0.029886	0.175	0.928853	1.28882	120	0.0800821	0.844622
PHENYLALANINE_TYROSINE_AND_TRYPTOPHAN_BIOSYNTHESIS	26	0.166877	556	0.418	0.998993	0.042303	1377	0.0258	0.03221	0.535	0.988645	1.11688	419	0.310019	1
PHOSPHATIDYLINOSITOL_SIGNALING_SYSTEM	264	-1.90823	1618	0.951	0.998993	0.009175	786	0.0162	0.029886	0.756	0.998622	0.822569	1454	0.906183	0.942523
PHOTOSYNTHESIS	47	-1.63704	1556	0.952	0.998993	0.127673	1623	0.0666	0.069758	0.988	0.998622	0.988667	871	0.472112	1
PITUITARY_FETAL_DN	32	1.40033	97	0.095	0.998993	0.05297	1449	0.0294	0.035024	0.616	0.993413	1.17551	284	0.219409	0.795347
PITUITARY_FETAL_UP	46	-1.17382	1388	0.855	0.998993	0.104963	1593	0.054	0.057704	0.977	0.998622	0.909438	1191	0.616935	0.880271
PITX2PATHWAY	40	-0.70634	1139	0.772	0.998993	0.06377	1492	0.0364	0.040941	0.839	0.998622	0.917405	1155	0.584946	1
PKCPATHWAY	29	0.658192	329	0.27	0.998993	0.004805	489	0.0122	0.029886	0.068	0.828	1.10848	438	0.307229	0.790249
PLATELET_EXPRESSED	95	0.155906	571	0.442	0.998993	0.012966	936	0.0186	0.029886	0.598	0.993413	0.868946	1331	0.756436	1
PLCDPATHWAY	17	-0.062565	712	0.505	0.998993	0.011604	885	0.0176	0.029886	0.104	0.928719	1.32433	90	0.127701	0.906731
PLCEPATHWAY	50	0.8889	226	0.167	0.998993	0.034102	1305	0.0242	0.031131	0.683	0.993413	0.982207	891	0.490347	1
PLCPATHWAY	27	0.088523	603	0.463	0.998993	0.02021	1110	0.0204	0.029886	0.312	0.97074	1.07389	566	0.344622	0.751655
PLK3PATHWAY	20	-0.629234	1091	0.747	0.998993	0.13839	1642	0.073	0.075665	0.861	0.998622	0.876299	1298	0.676056	0.906072
PMLPATHWAY	42	-0.502237	996	0.716	0.998993	0.052481	1446	0.0264	0.032646	0.749	0.998622	0.945063	1051	0.583514	1
POD1_KO_DN	2402	0.369102	462	0.347	0.998993	0.004639	477	0.015	0.029886	0.689	0.993413	1.05905	626	0.182903	0.738536
POD1_KO_MOST_DN	71	-1.27723	1441	0.959	0.998993	0.016942	1042	0.0206	0.029886	0.571	0.993265	1.27311	139	0.086444	1
POD1_KO_MOST_UP	98	1.56048	72	0.097	0.998993	0.005258	530	0.0116	0.029886	0.345	0.97074	0.855534	1379	0.774674	0.917049
POD1_KO_UP	1105	0.036409	644	0.455	0.998993	0.007756	715	0.0158	0.029886	0.867	0.998622	1.04988	654	0.287402	0.751852
POMEROY_DESMOPLASIC_VS_CLASSIC_MD_DN	106	0.019184	659	0.467	0.998993	0.002772	322	0.0126	0.029886	0.216	0.928853	0.997681	843	0.477642	1
POMEROY_DESMOPLASIC_VS_CLASSIC_MD_UP	122	0.653485	331	0.243	0.998993	0.008784	765	0.0154	0.029886	0.487	0.988645	1.13319	374	0.224206	0.787738
POMEROY_MD_TREATMENT_GOOD_VS_POOR_DN	54	-1.12853	1370	0.884	0.998993	0.007006	664	0.0154	0.029886	0.246	0.931151	1.0819	528	0.296451	1
POMEROY_MD_TREATMENT_GOOD_VS_POOR_UP	57	0.726713	291	0.267	0.998993	0.006025	595	0.0144	0.029886	0.255	0.936268	0.967775	950	0.518738	0.83514
PORPHYRIN_AND_CHLOROPHYLL_METABOLISM	44	-0.025606	689	0.513	0.998993	0.011994	904	0.0196	0.029886	0.28	0.97074	0.975059	912	0.518072	1
PPARAPATHWAY	170	-1.93938	1620	0.985	0.998993	0.019365	1096	0.016	0.029886	0.901	0.998622	0.860329	1365	0.762575	1
PPARGPATHWAY	33	0.032527	646	0.495	0.998993	0.034302	1307	0.0228	0.030393	0.466	0.988645	1.25801	154	0.157676	1
PREADIP_VS_FIBRO_UP	39	-1.78468	1593	0.957	0.998993	0.048671	1428	0.0308	0.036132	0.729	0.998622	0.780962	1526	0.740816	0.973
PRMT5_KD_DN	65	-1.82513	1599	0.96	0.998993	0.076663	1535	0.0416	0.045963	0.97	0.998622	0.694457	1622	0.960663	1
PRMT5_KD_UP	492	0.075329	615	0.475	0.998993	0.002611	302	0.0138	0.029886	0.299	0.97074	1.07027	584	0.23062	0.746608
PROLIFERATION_GENES	953	-0.542999	1019	0.686	0.998993	0.001002	116	0.0102	0.029886	0.049	0.728	0.850088	1392	0.962887	0.923012
PROPANOATE_METABOLISM	64	1.22885	132	0.157	0.998993	0.020681	1118	0.02	0.029886	0.587	0.993265	1.03105	722	0.420455	1
PROSTAGLANDIN_AND_LEUKOTRIENE_METABOLISM	70	-0.909695	1248	0.846	0.998993	0.002408	279	0.0138	0.029886	0.15	0.928719	0.978015	904	0.476809	1
PROSTAGLANDIN_SYNTHESIS_REGULATION	65	-0.035148	698	0.519	0.998993	0.00694	655	0.0162	0.029886	0.287	0.97074	0.941404	1060	0.622568	1
PROTEASOME	36	0.513687	399	0.3	0.998993	0.011496	880	0.018	0.029886	0.27	0.964149	1.05723	632	0.371308	0.737805
PROTEASOME_DEGRADATION	72	0.519266	394	0.294	0.998993	0.007755	714	0.0136	0.029886	0.356	0.97074	0.888142	1258	0.71308	0.897473
PROTEASOMEPATHWAY	52	-0.446612	960	0.687	0.998993	0.015544	1005	0.0138	0.029886	0.437	0.988645	0.854096	1383	0.761194	0.918249
PS1PATHWAY	39	0.447667	421	0.317	0.998993	0.068664	1508	0.0354	0.040056	0.858	0.998622	0.816218	1461	0.777358	0.94883
PTC1PATHWAY	26	-0.926737	1259	0.847	0.998993	0.036104	1327	0.023	0.03054	0.48	0.988645	0.981944	892	0.492063	1
PTDINSPATHWAY	69	-0.231568	817	0.585	0.998993	0.008917	769	0.0176	0.029886	0.386	0.979176	0.881207	1284	0.646186	0.904933
PTENPATHWAY	82	1.63045	55	0.06	0.998993	0.004337	451	0.0156	0.029886	0.274	0.964149	0.954473	1010	0.605058	1
PURINE_METABOLISM	296	0.160972	560	0.494	0.998993	0.003524	390	0.012	0.029886	0.368	0.97074	1.05734	631	0.282744	0.739033
PYK2PATHWAY	110	1.71008	48	0.038	0.998993	0.00044	45	0.0174	0.029886	0.069	0.835	1.24062	179	0.0690377	0.83393
PYRIMIDINE_METABOLISM	133	-1.25483	1430	0.913	0.998993	0.009944	823	0.013	0.029886	0.522	0.988645	0.806135	1479	0.879837	0.958371
PYRUVATE_METABOLISM	70	-0.214546	798	0.604	0.998993	0.035658	1325	0.0234	0.030709	0.838	0.998622	0.899558	1223	0.670588	1
RABPATHWAY	36	0.500187	405	0.301	0.998993	0.007893	725	0.016	0.029886	0.199	0.928853	0.776456	1533	0.894737	1
RAC1PATHWAY	76	-0.406483	933	0.642	0.998993	0.01625	1023	0.0166	0.029886	0.631	0.993413	0.905427	1209	0.605607	1
RACCYCDPATHWAY	66	1.79923	39	0.038	0.998993	0.010091	828	0.0164	0.029886	0.42	0.981686	1.09752	470	0.273092	0.790204
RADAEVA_IFNA_DN	30	-0.64547	1102	0.746	0.998993	0.04462	1392	0.0258	0.03221	0.551	0.988645	0.756017	1559	0.841897	0.986329
RADAEVA_IFNA_UP	110	-0.422426	943	0.656	0.998993	0.04499	1398	0.0272	0.033174	0.973	0.998622	1.10787	444	0.265525	1
RADIATION_SENSITIVITY	98	-0.283057	847	0.637	0.998993	0.005742	574	0.016	0.029886	0.365	0.97074	1.04276	678	0.36255	0.754088
RADMACHER_AMLNORMALKARYTYPE_SIG	255	2.02231	26	0.015	0.998993	0.005143	520	0.0154	0.029886	0.517	0.988645	1.1176	418	0.168906	0.782835
RANKLPATHWAY	31	1.35931	107	0.042	0.998993	0.009743	814	0.0166	0.029886	0.139	0.928719	1.21821	207	0.164634	0.827877
RANPATHWAY	12	-0.586196	1058	0.706	0.998993	0.153452	1651	0.0846	0.086838	0.699	0.996653	0.876626	1297	0.642994	0.906357
RARRXRPATHWAY	55	-0.674958	1123	0.741	0.998993	0.018527	1081	0.019	0.029886	0.484	0.988645	0.768436	1543	0.831068	1
RasDown	153	-2.39825	1671	0.984	0	0.01705	1045	0.018	0.029899	0.817	0.991994	1.44091	32	0.040619	0.0699554
RASPATHWAY	61	-0.037153	700	0.488	0.998993	0.022156	1146	0.0176	0.029886	0.606	0.993413	1.26334	150	0.127389	0.79802
RasUp	195	0.547771	383	0.34	0	0.024998	1199	0.022	0.029899	0.951	0.991994	1.34734	71	0.0653465	0.146694
RAY_P210_DIFF	153	-1.63486	1555	0.942	0.998993	0.019003	1091	0.018	0.029886	0.899	0.998622	0.964462	962	0.535497	0.837163
RBPATHWAY	36	-0.482289	977	0.672	0.998993	0.048549	1426	0.027	0.032978	0.728	0.998622	0.915518	1163	0.595285	0.880266
RCC_NL_UP	1529	-1.07667	1341	0.861	0.998993	0.005688	569	0.0138	0.029886	0.828	0.998622	0.919681	1145	0.872165	0.875921
RECKPATHWAY	26	2.19808	18	0.034	0.998993	0.007227	678	0.0134	0.029886	0.109	0.928719	1.07068	581	0.352251	0.750364
REDUCTIVE_CARBOXYLATE_CYCLE_CO2_FIXATION	18	-0.844083	1210	0.807	0.998993	0.155605	1654	0.0886	0.090724	0.897	0.998622	1.15678	317	0.265873	1
REELINPATHWAY	27	0.498991	406	0.344	0.998993	0.001474	173	0.0136	0.029886	0.033	0.571	1.11443	426	0.292	1
REFRACTORY_GASTRIC_UP	291	0.394254	449	0.365	0.998993	0.00051	54	0.0124	0.029886	0.06	0.793	1.01315	784	0.413861	0.778354
RELAPATHWAY	33	1.49303	85	0.071	0.998993	0.006095	599	0.0162	0.029886	0.089	0.909	0.880942	1286	0.696202	0.903506
REN_E2F1_TARGETS	85	-0.554313	1032	0.671	0.998993	0.006535	629	0.0136	0.029886	0.35	0.97074	1.05611	633	0.360489	0.740801
REOVIRUS_HEK293_DN	695	1.00626	187	0.195	0.998993	0.006364	614	0.0174	0.029886	0.776	0.998622	1.26797	144	0.0280561	0.808901
REOVIRUS_HEK293_UP	713	-0.737707	1156	0.756	0.998993	0.00123	140	0.015	0.029886	0.11	0.928719	1.10944	436	0.191446	0.790624
RESISTANCE_XENOGRAFTS_UP	107	-0.714167	1144	0.732	0.998993	0.00494	496	0.0142	0.029886	0.33	0.97074	1.14119	354	0.212724	0.792942
RETT_DN	49	-0.654926	1107	0.724	0.998993	0.016684	1037	0.0188	0.029886	0.459	0.988645	1.21836	206	0.178423	0.832963
RETT_UP	128	-1.27673	1440	0.918	0.998993	0.031633	1286	0.0238	0.030757	0.909	0.998622	0.900253	1220	0.675781	1
RHOPATHWAY	106	-0.784489	1181	0.765	0.998993	0.003244	368	0.0146	0.029886	0.241	0.928853	1.04297	677	0.389691	0.754834
RIBAVIRIN_RSV_DN	140	-0.55422	1031	0.736	0.998993	0.023527	1170	0.0214	0.03	0.82	0.998622	1.13858	362	0.212314	0.790251
RIBAVIRIN_RSV_UP	43	-0.807861	1192	0.788	0.998993	0.065809	1498	0.0354	0.040056	0.848	0.998622	0.817732	1459	0.790984	0.94723
RIBOFLAVIN_METABOLISM	23	-1.47377	1506	0.941	0.998993	0.066104	1501	0.0336	0.038613	0.548	0.988645	0.725816	1597	0.865145	0.988399
RIBOSOMAL_PROTEINS	218	-0.71511	1145	0.737	0.998993	0.007671	705	0.016	0.029886	0.617	0.993413	1.08525	514	0.240816	0.777914
RNA_POLYMERASE	30	-0.367914	907	0.663	0.998993	0.066064	1500	0.039	0.043432	0.709	0.998544	0.783095	1522	0.781443	0.971245
RNA_TRANSCRIPTION_REACTOME	67	-0.552446	1029	0.749	0.998993	0.032905	1293	0.022	0.030208	0.816	0.998622	0.911253	1182	0.618147	1
RNAPATHWAY	19	1.58137	66	0.071	0.998993	0.017731	1060	0.0196	0.029886	0.164	0.928719	1.06022	620	0.414634	0.743632
ROME_INSULIN_2F_DN	91	-0.159147	771	0.528	0.998993	0.005317	536	0.0176	0.029886	0.339	0.97074	1.34574	72	0.0831722	1
ROME_INSULIN_2F_UP	542	0.822583	259	0.25	0.998993	0.004503	465	0.0172	0.029886	0.549	0.988645	1.01899	757	0.378049	1
RORIE_ES_PNET_DN	69	-1.06561	1333	0.879	0.998993	3.5e-05	4	0.0124	0.029886	0.015	0.304	1.19197	250	0.184358	0.798531
RORIE_ES_PNET_UP	80	0.282508	518	0.399	0.998993	0.011593	884	0.0206	0.029886	0.52	0.988645	0.865774	1344	0.753452	1
ROS	13	0.038614	640	0.46	0.998993	0.078412	1540	0.0436	0.047768	0.361	0.97074	0.986817	879	0.479839	0.81317
ROS_MOUSE_AORTA_DN	208	-0.950713	1270	0.852	0.998993	0.00756	700	0.0166	0.029886	0.614	0.993413	0.921862	1134	0.68242	1
ROS_MOUSE_AORTA_UP	55	-0.428444	947	0.631	0.998993	0.026031	1212	0.0186	0.029886	0.588	0.993265	0.694697	1621	0.92471	1
ROSS_AML1_ETO	188	-0.182163	785	0.55	0.998993	0.003044	350	0.0124	0.029886	0.293	0.97074	0.808233	1474	0.880412	0.957027
ROSS_CBF	229	0.358102	466	0.3	0.998993	0.002041	233	0.0126	0.029886	0.196	0.928853	1.08459	517	0.274633	0.776594
ROSS_CBF_LEUKEMIA	177	1.14935	156	0.125	0.998993	0.005592	562	0.0132	0.029886	0.505	0.988645	1.11411	427	0.22547	0.783906
ROSS_CBF_MYH	153	1.31804	112	0.105	0.998993	0.02092	1122	0.0184	0.029886	0.916	0.998622	1.475	24	0	0.945122
ROSS_FAB_M7	218	0.601051	354	0.28	0.998993	0.007083	668	0.0132	0.029886	0.592	0.993265	1.02697	732	0.395492	1
ROSS_MLL_FUSION	199	-0.704645	1137	0.783	0.998993	0.008273	740	0.0112	0.029886	0.636	0.993413	0.792611	1506	0.937378	1
ROSS_PML_RAR	242	0.715525	301	0.253	0.998993	0.00419	444	0.0158	0.029886	0.398	0.979176	1.01373	779	0.424	0.777364
ROTH_HTERT_DIFF	85	-0.20195	793	0.6	0.998993	0.00394	427	0.0142	0.029886	0.261	0.957933	1.14303	351	0.190965	0.790106
ROTH_HTERT_DN	14	1.53198	77	0.108	0.998993	0.053001	1451	0.0288	0.034455	0.241	0.928853	1.18276	271	0.232108	1
ROTH_HTERT_UP	31	-0.564026	1044	0.73	0.998993	0.020067	1105	0.0206	0.029886	0.307	0.97074	0.631788	1668	0.960707	1
RUIZ_TENASCIN_TARGETS	208	-1.14235	1376	0.875	0.998993	0.003075	354	0.012	0.029886	0.295	0.97074	0.811893	1466	0.948812	1
RUTELLA_HEMATOGFSNDCS_DIFF	1996	1.45081	92	0.163	0.998993	0.002484	288	0.0116	0.029886	0.215	0.928853	1.14925	333	0.0345572	0.797652
RUTELLA_HEPATGFSNDCS_UP	399	-0.401942	929	0.653	0.998993	0.006969	658	0.0142	0.029886	0.683	0.993413	1.12945	389	0.10387	0.768798
S1P_SIGNALING	68	-0.197864	792	0.559	0.998993	0.014592	975	0.0202	0.029886	0.528	0.988645	0.978179	903	0.498982	0.830838
S1PPATHWAY	17	0.216197	535	0.437	0.998993	0.062813	1486	0.0314	0.036532	0.524	0.988645	0.856337	1377	0.685039	1
SA_B_CELL_RECEPTOR_COMPLEXES	89	-0.115596	743	0.556	0.998993	0.001643	198	0.0134	0.029886	0.14	0.928719	1.16555	300	0.138655	0.805882
SA_BONE_MORPHOGENETIC	18	-2.04359	1635	0.962	0.998993	0.357917	1695	0.2934	0.29341	0.996	0.999955	0.565288	1688	0.977778	0.996355
SA_CASPASE_CASCADE	36	-0.323138	879	0.606	0.998993	0.039062	1353	0.0238	0.030757	0.643	0.993413	1.45138	28	0.0573123	0.990157
SA_DIACYLGLYCEROL_SIGNALING	35	-1.05328	1330	0.838	0.998993	0.043914	1388	0.0274	0.033322	0.547	0.988645	0.866708	1339	0.717172	1
SA_FAS_SIGNALING	35	-1.15332	1381	0.881	0.998993	0.018516	1080	0.0244	0.031175	0.279	0.97074	0.56673	1686	0.988119	1
SA_G1_AND_S_PHASES	40	0.602839	353	0.275	0.998993	0.002492	289	0.0136	0.029886	0.076	0.865	1.11306	431	0.282474	1
SA_G2_AND_M_PHASES	21	-0.106759	730	0.524	0.998993	0.056902	1467	0.0354	0.040056	0.471	0.988645	1.04623	661	0.398058	1
SA_MMP_CYTOKINE_CONNECTION	43	-1.23268	1416	0.873	0.998993	0.079858	1544	0.0438	0.047925	0.903	0.998622	0.811373	1468	0.790099	1
SA_PROGRAMMED_CELL_DEATH	39	0.103938	597	0.41	0.998993	0.003335	377	0.014	0.029886	0.103	0.927	0.971007	934	0.497951	0.83596
SA_PTEN_PATHWAY	66	1.78666	40	0.045	0.998993	0.013077	939	0.0142	0.029886	0.493	0.988645	1.27389	138	0.0967078	0.813861
SA_REG_CASCADE_OF_CYCLIN_EXPR	24	1.21251	137	0.078	0.998993	0.003543	393	0.0162	0.029886	0.043	0.681	1.14734	335	0.261538	1
SA_TRKA_RECEPTOR	44	0.62246	347	0.232	0.998993	0.030022	1260	0.0228	0.030393	0.547	0.988645	1.23636	186	0.146809	0.813575
SALMONELLAPATHWAY	39	-1.24332	1421	0.866	0.998993	0.114938	1607	0.059	0.062533	0.967	0.998622	0.565492	1687	0.980354	1
SANA_IFNG_ENDOTHELIAL_DN	227	0.926293	214	0.135	0.998993	0.010491	842	0.0162	0.029886	0.727	0.998622	1.10641	446	0.208163	0.784961
SANA_IFNG_ENDOTHELIAL_UP	181	-2.15588	1650	0.98	0.998993	0.013488	946	0.0172	0.029886	0.805	0.998622	0.989899	862	0.487705	1
SANA_TNFA_ENDOTHELIAL_DN	253	-0.215966	800	0.567	0.998993	0.001934	224	0.0164	0.029886	0.205	0.928853	0.930157	1101	0.766	0.86751
SANA_TNFA_ENDOTHELIAL_UP	186	0.020945	657	0.509	0.998993	0.005398	545	0.0134	0.029886	0.482	0.988645	0.992544	850	0.465209	0.809789
SANSOM_APC_4_DN	180	-0.954966	1273	0.808	0.998993	0.004627	476	0.0156	0.029886	0.428	0.982805	0.87907	1293	0.744	1
SANSOM_APC_5_DN	816	-2.57687	1680	0.999	0.998993	0.011759	892	0.0168	0.029886	0.964	0.998622	0.920733	1142	0.845529	0.87474
SANSOM_APC_LOSS4_UP	312	-0.77357	1174	0.777	0.998993	0.002115	242	0.0144	0.029886	0.223	0.928853	0.956151	1000	0.608519	1
SANSOM_APC_LOSS5_UP	208	0.307025	501	0.337	0.998993	0.007858	722	0.013	0.029886	0.624	0.993413	0.866831	1336	0.8	0.91323
SARCOMAS_GISTROMAL_UP	26	-1.12364	1369	0.895	0.998993	0.128395	1626	0.061	0.064411	0.943	0.998622	0.633216	1665	0.964356	0.991867
SARCOMAS_HISTIOCYTOMA_UP	17	-1.6595	1562	0.974	0.998993	0.197733	1673	0.1218	0.123454	0.959	0.998622	0.790457	1512	0.818898	0.965336
SARCOMAS_LEIOMYOSARCOMA_CALP_UP	39	0.55647	377	0.293	0.998993	0.0449	1396	0.0316	0.03674	0.704	0.996653	0.64202	1658	0.932171	0.995569
SARCOMAS_LEIOMYOSARCOMA_UP	26	1.5921	63	0.069	0.998993	0.049606	1432	0.0312	0.03645	0.588	0.993265	1.19174	253	0.2	1
SARCOMAS_LIPOSARCOMA_DN	23	1.56483	71	0.052	0.998993	0.010678	846	0.0148	0.029886	0.097	0.919	1.3552	62	0.109312	1
SARCOMAS_LIPOSARCOMA_UP	21	-0.853067	1214	0.784	0.998993	0.159204	1658	0.0842	0.086533	0.905	0.998622	1.10723	445	0.328872	0.783469
SARCOMAS_SCHWANNOMA_UP	29	-1.61038	1550	0.927	0.998993	0.132924	1633	0.0686	0.071587	0.953	0.998622	0.893472	1244	0.661597	0.893379
SARCOMAS_SYNOVIAL_DN	34	0.85585	242	0.194	0.998993	0.019312	1094	0.0178	0.029886	0.297	0.97074	1.0411	680	0.387795	0.757805
SARCOMAS_SYNOVIAL_UP	21	1.17302	152	0.116	0.998993	0.020173	1109	0.0182	0.029886	0.187	0.928853	0.921426	1137	0.575816	0.874834
SARSPATHWAY	19	-1.09301	1352	0.858	0.998993	0.184237	1668	0.1034	0.10537	0.946	0.998622	0.840236	1418	0.723849	0.930958
SASAKI_ATL_UP	488	0.308315	499.5	0.427	0.998993	0.003328	376	0.0124	0.029886	0.402	0.979176	1.03643	700	0.335893	1
SASAKI_TCELL_LYMPHOMA_VS_CD4_UP	488	0.308315	499.5	0.427	0.998993	0.002704	316	0.0142	0.029886	0.314	0.97074	1.03643	699	0.335893	1
SCHRAETS_MLL_UP	80	1.58797	65	0.053	0.998993	0.000916	105	0.0146	0.029886	0.083	0.887	1.14048	357	0.212476	0.79333
SCHUMACHER_MYC_DN	16	-0.041746	703	0.479	0.998993	0.084776	1559	0.0444	0.048394	0.652	0.993413	0.930396	1096	0.54433	1
SCHUMACHER_MYC_UP	112	-2.35966	1668	0.988	0.998993	0.005652	566	0.016	0.029886	0.362	0.97074	0.71802	1605	0.955166	0.988865
SCHURINGA_STAT5A_DN	59	-0.99566	1296	0.835	0.998993	0.037356	1338	0.0224	0.030338	0.804	0.998622	1.22224	203	0.135294	0.827944
SCHURINGA_STAT5A_UP	71	-0.839853	1206	0.769	0.998993	0.034051	1304	0.0234	0.030709	0.822	0.998622	0.92727	1115	0.599594	0.86779
SELENOAMINO_ACID_METABOLISM	30	-1.1738	1387	0.886	0.998993	0.04794	1422	0.0312	0.03645	0.574	0.993265	1.14423	345	0.271825	1
SERUM_FIBROBLAST_CELLCYCLE	322	-0.285087	848	0.606	0.998993	0.008946	770	0.013	0.029886	0.743	0.998622	0.988965	868	0.502008	1
SERUM_FIBROBLAST_CORE_DN	634	-0.301769	855	0.602	0.998993	0.000624	72	0.0132	0.029886	0.031	0.547	0.991745	854	0.443089	0.810216
SERUM_FIBROBLAST_CORE_UP	488	0.391606	454	0.312	0.998993	0.005293	532	0.0116	0.029886	0.618	0.993413	0.976384	910	0.50478	1
SETPATHWAY	28	-0.996709	1297	0.827	0.998993	0.101236	1590	0.0586	0.062148	0.874	0.998622	1.30111	112	0.140244	1
SHEPARD_BMYB_MORPHOLINO_DN	422	-0.785686	1182	0.79	0.998993	0.003003	346	0.0164	0.029886	0.336	0.97074	1.06819	593	0.251984	0.742775
SHEPARD_BMYB_MORPHOLINO_UP	492	-0.530462	1015	0.704	0.998993	0.002198	259	0.0134	0.029886	0.245	0.931151	0.873589	1316	0.846154	1
SHEPARD_CELL_PROLIFERATION	534	-0.306866	858.5	0.615	0.998993	0.001115	128	0.0142	0.029886	0.113	0.928719	0.92917	1105	0.64898	0.868527
SHEPARD_CRASH_AND_BURN_MUT_VS_WT_DN	386	-0.129932	754	0.548	0.998993	0.001509	175	0.0114	0.029886	0.164	0.928719	1.00956	794	0.408034	0.78258
SHEPARD_CRASH_AND_BURN_MUT_VS_WT_UP	369	-0.378301	913	0.634	0.998993	0.011339	874	0.017	0.029886	0.857	0.998622	1.14613	338	0.0987654	0.800367
SHEPARD_GENES_COMMON_BW_CB_MO	174	-0.539907	1017	0.703	0.998993	0.001881	222	0.0142	0.029886	0.181	0.928853	1.0901	494	0.299401	0.783506
SHEPARD_NEG_REG_OF_CELL_PROLIFERATION	302	0.585095	360	0.301	0.998993	0.00278	323	0.011	0.029886	0.297	0.97074	0.897153	1230	0.821138	0.892748
SHEPARD_POS_REG_OF_CELL_PROLIFERATION	215	-0.877274	1230	0.813	0.998993	0.010346	837	0.0154	0.029886	0.722	0.998622	0.948532	1041	0.576238	0.834016
SHH_UP	29	-0.367929	908	0.63	0.998993	0.090298	1567	0.0496	0.053373	0.842	0.998622	1.03494	706	0.401198	1
SHHPATHWAY	38	-1.31608	1460	0.904	0.998993	0.014402	968	0.0178	0.029886	0.319	0.97074	0.797596	1494	0.760314	1
SHIPP_DLBCL_CURED_DN	109	0.296872	509	0.412	0.998993	0.000991	113	0.0142	0.029886	0.11	0.928719	0.986833	878	0.509434	0.814478
SHIPP_DLBCL_CURED_UP	72	-2.1579	1651	0.991	0.998993	0.00297	343	0.015	0.029886	0.171	0.928853	0.874813	1307	0.738776	0.903477
SHIPP_FL_VS_DLBCL_DN	79	0.156751	567	0.445	0.998993	0.073748	1529	0.0402	0.044592	0.994	0.999315	1.35934	60	0.0531697	1
SHIPP_FL_VS_DLBCL_UP	92	-1.70183	1576	0.949	0.998993	0.024953	1198	0.0196	0.029886	0.82	0.998622	1.00688	803	0.431373	1
SIG_BCR_SIGNALING_PATHWAY	164	1.55396	73	0.092	0.998993	0.001578	186	0.0142	0.029886	0.16	0.928719	1.03249	716	0.371002	0.763897
SIG_CD40PATHWAYMAP	94	1.28188	120	0.107	0.998993	0.004902	493	0.0136	0.029886	0.314	0.97074	1.33909	78	0.0728347	0.967391
SIG_CHEMOTAXIS	156	-1.29107	1448	0.86	0.998993	0.000502	51	0.0132	0.029886	0.063	0.803	0.879598	1292	0.70101	0.901652
SIG_IL4RECEPTOR_IN_B_LYPHOCYTES	101	1.52684	79	0.113	0.998993	0.002054	234	0.0126	0.029886	0.178	0.928853	0.795592	1499	0.927039	0.964065
SIG_INSULIN_RECEPTOR_PATHWAY_IN_CARDIAC_MYOCYTES	182	0.725534	292	0.244	0.998993	0.012643	925	0.018	0.029886	0.787	0.998622	0.972395	927	0.539749	0.838577
SIG_PIP3_SIGNALING_IN_B_LYMPHOCYTES	131	-0.312055	866	0.596	0.998993	0.00915	782	0.0168	0.029886	0.499	0.988645	0.823051	1451	0.897703	0.943728
SIG_PIP3_SIGNALING_IN_CARDIAC_MYOCTES	226	0.673006	317	0.256	0.998993	0.000495	50	0.0166	0.029886	0.061	0.798	0.977518	906	0.520518	0.832015
SIG_REGULATION_OF_THE_ACTIN_CYTOSKELETON_BY_RHO_GTPASES	102	-1.30108	1455	0.851	0.998993	0.005706	570	0.0126	0.029886	0.363	0.97074	0.997949	840	0.465164	0.796573
SKP2E2FPATHWAY	28	0.611935	350	0.256	0.998993	0.015591	1008	0.0182	0.029886	0.234	0.928853	1.03253	715	0.407547	0.76522
SLRPPATHWAY	13	-0.99791	1299	0.85	0.998993	0.172666	1664	0.103	0.105026	0.747	0.998622	0.665802	1646	0.902834	1
SMALL_LIGAND_GPCRS	36	-0.303559	856	0.605	0.998993	0.019792	1101	0.0178	0.029886	0.409	0.979176	0.929146	1107	0.579268	1
SMITH_HCV_INDUCED_HCC_UP	95	-0.082291	722	0.516	0.998993	0.008736	763	0.0148	0.029886	0.475	0.988645	0.886434	1269	0.741107	1
SMITH_HTERT_DN	163	0.897541	222	0.191	0.998993	0.00539	544	0.0172	0.029886	0.482	0.988645	1.1395	360	0.162978	0.792009
SMITH_HTERT_UP	281	-0.174613	778	0.54	0.998993	0.01175	890	0.0172	0.029886	0.83	0.998622	1.30625	106	0.0371134	0.871656
SMOOTH_MUSCLE_CONTRACTION	426	-1.08834	1348	0.842	0.998993	0.001703	203	0.013	0.029886	0.191	0.928853	0.983275	889	0.501044	0.817528
SODDPATHWAY	20	1.08734	171	0.102	0.998993	0.006402	618	0.012	0.029886	0.065	0.815	1.07531	563	0.38171	0.75138
SPPAPATHWAY	85	0.067513	620	0.468	0.998993	0.009486	807	0.0204	0.029886	0.454	0.988645	1.18051	273	0.189394	1
SPRYPATHWAY	70	0.368077	464	0.357	0.998993	0.001148	130	0.0118	0.029886	0.088	0.906	1.43307	34	0.0144628	1
SrcDown	45	0.824193	258	0.234	0	0.000732	86	0.012	0.006036	0.043	0.240173	1.56694	8	0.0217391	0.0260972
SRCRPTPPATHWAY	44	-0.553563	1030	0.713	0.998993	0.007376	687	0.0134	0.029886	0.187	0.928853	0.85588	1378	0.7182	0.917262
SrcUp	28	-0.440406	957	0.684	0	0.073252	1524	0.038	0.038106	0.763	0.991994	1.35055	68	0.158607	0.191993
ST_ADRENERGIC	134	-0.889742	1238	0.761	0.998993	0.001259	144	0.0128	0.029886	0.119	0.928719	1.17315	286	0.184524	0.800368
ST_B_CELL_ANTIGEN_RECEPTOR	120	0.484333	411	0.3	0.998993	0.005139	519	0.0128	0.029886	0.34	0.97074	1.03883	692	0.369748	0.754719
ST_DICTYOSTELIUM_DISCOIDEUM_CAMP_CHEMOTAXIS_PATHWAY	109	-0.606571	1071	0.726	0.998993	0.009398	803	0.0146	0.029886	0.509	0.988645	1.06198	614	0.366534	0.744718
ST_DIFFERENTIATION_PATHWAY_IN_PC12_CELLS	136	-1.42253	1487	0.896	0.998993	0.001381	164	0.019	0.029886	0.129	0.928719	0.993964	847	0.457529	0.806893
ST_ERK1_ERK2_MAPK_PATHWAY	96	0.413933	442	0.328	0.998993	0.014771	979	0.0174	0.029886	0.673	0.993413	1.03191	719	0.382664	0.763212
ST_FAS_SIGNALING_PATHWAY	193	1.2898	118	0.089	0.998993	0.001192	133	0.0148	0.029886	0.121	0.928719	1.332	84	0.0576923	0.929738
ST_G_ALPHA_I_PATHWAY	150	-0.862346	1224	0.784	0.998993	0.00554	555	0.0156	0.029886	0.358	0.97074	1.14732	336	0.189362	0.797733
ST_G_ALPHA_S_PATHWAY	45	0.46103	417	0.327	0.998993	0.021533	1131	0.0214	0.03	0.427	0.981686	0.928086	1111	0.592975	0.868591
ST_GA12_PATHWAY	84	0.055219	629	0.442	0.998993	0.003268	372	0.0166	0.029886	0.212	0.928853	1.12574	397	0.223382	0.775491
ST_GA13_PATHWAY	113	-1.9056	1617	0.955	0.998993	0.010373	838	0.0178	0.029886	0.536	0.988645	0.965657	957	0.506073	0.836581
ST_GAQ_PATHWAY	95	-2.10834	1644	0.968	0.998993	0.0167	1038	0.0188	0.029886	0.681	0.993413	1.09937	462	0.284569	0.798414
ST_GRANULE_CELL_SURVIVAL_PATHWAY	95	-1.13544	1373	0.83	0.998993	0.017937	1066	0.0184	0.029886	0.702	0.996653	1.18747	264	0.168582	0.775986
ST_IL_13_PATHWAY	19	-1.21023	1408.5	0.89	0.998993	0.223511	1684	0.1492	0.150152	0.971	0.998622	1.25401	159	0.208661	1
ST_INTEGRIN_SIGNALING_PATHWAY	296	0.476575	413	0.281	0.998993	0.005725	573	0.015	0.029886	0.567	0.992727	1.23871	184	0.0591837	0.812321
ST_INTERFERON_GAMMA_PATHWAY	25	0.320825	488	0.367	0.998993	0.059988	1476	0.0336	0.038613	0.498	0.988645	1.27054	141	0.119691	0.817545
ST_INTERLEUKIN_13_PATHWAY	19	-1.21023	1408.5	0.89	0.998993	0.222854	1682	0.1478	0.148831	0.97	0.998622	1.25401	160	0.208661	1
ST_INTERLEUKIN_4_PATHWAY	86	0.607865	351	0.262	0.998993	0.001532	178	0.0172	0.029886	0.133	0.928719	1.15768	316	0.197095	0.795942
ST_JAK_STAT_PATHWAY	27	2.14473	20	0.021	0.998993	0.004575	471	0.0156	0.029886	0.065	0.815	1.53647	10	0.0152381	1
ST_JNK_MAPK_PATHWAY	145	0.293153	512	0.347	0.998993	0.007849	720	0.0138	0.029886	0.455	0.988645	1.15563	321	0.188017	0.795846
ST_MYOCYTE_AD_PATHWAY	85	-0.608647	1073	0.698	0.998993	0.021991	1140	0.021	0.02991	0.73	0.998622	1.09819	467	0.261224	0.791937
ST_P38_MAPK_PATHWAY	109	1.59217	62	0.057	0.998993	0.004483	464	0.0164	0.029886	0.308	0.97074	1.19889	240	0.143434	0.797165
ST_PAC1_RECEPTOR_PATHWAY	23	-1.30315	1456	0.892	0.998993	0.014146	960	0.021	0.02991	0.128	0.928719	1.04993	652	0.406072	0.753261
ST_PHOSPHOINOSITIDE_3_KINASE_PATHWAY	115	0.969408	200	0.158	0.998993	0.004669	479	0.0154	0.029886	0.317	0.97074	1.14323	348	0.171306	0.792186
ST_STAT3_PATHWAY	36	0.296613	510	0.377	0.998993	0.011581	882	0.0162	0.029886	0.27	0.964149	1.52574	12	0.027027	1
ST_T_CELL_SIGNAL_TRANSDUCTION	141	2.10984	23	0.025	0.998993	0.00073	84	0.0136	0.029886	0.093	0.914	1.28173	125	0.0714286	0.862997
ST_TUMOR_NECROSIS_FACTOR_PATHWAY	79	0.035386	645	0.464	0.998993	0.000803	91	0.0134	0.029886	0.073	0.854	1.20741	227	0.171937	0.807669
ST_TYPE_I_INTERFERON_PATHWAY	21	-0.153528	767	0.548	0.998993	0.043328	1383	0.0272	0.033174	0.378	0.971891	1.23134	197	0.169291	0.793822
ST_WNT_BETA_CATENIN_PATHWAY	94	-0.97495	1288	0.802	0.998993	0.028449	1247	0.0226	0.030366	0.864	0.998622	1.20521	230	0.139535	0.805043
ST_WNT_CA2_CYCLIC_GMP_PATHWAY	72	-1.48913	1513	0.958	0.998993	0.01346	944	0.0174	0.029886	0.502	0.988645	1.00219	819	0.433134	0.795171
STAEGE_EFTS_UP	77	-0.974195	1287	0.834	0.998993	0.033018	1296	0.0256	0.032102	0.862	0.998622	1.158	315	0.196226	0.797725
STANELLE_E2F1_UP	80	-1.30726	1458	0.915	0.998993	0.012374	915	0.0172	0.029886	0.535	0.988645	1.16089	312	0.192678	1
STARCH_AND_SUCROSE_METABOLISM	49	-0.672334	1121	0.785	0.998993	0.009374	801	0.0198	0.029886	0.296	0.97074	0.83978	1421	0.799574	0.929804
STAT3PATHWAY	32	0.837762	249	0.234	0.998993	0.01041	840	0.0136	0.029886	0.153	0.928719	0.964464	961	0.535509	0.838472
STATIN_PATHWAY_PHARMGKB	51	-0.781254	1178	0.817	0.998993	0.100757	1587	0.0524	0.056065	0.973	0.998622	0.956171	998	0.529297	1
STEFFEN_AML_PML_PLZF_TRGT	116	-2.54831	1678	0.985	0.998993	0.03943	1358	0.0214	0.03	0.956	0.998622	0.808876	1472	0.857741	0.95709
STEMCELL_COMMON_DN	182	-0.485971	984	0.711	0.998993	0.003645	400	0.015	0.029886	0.343	0.97074	1.01581	771	0.413934	0.777976
STEMCELL_COMMON_UP	508	-0.433827	951	0.683	0.998993	0.001503	174	0.0138	0.029886	0.157	0.928719	1.11489	422	0.140787	0.78793
STEMCELL_EMBRYONIC_UP	3603	-0.883671	1234	0.871	0.998993	0.003003	345	0.0132	0.029886	0.339	0.97074	1.08378	522	0.104294	0.769763
STEMCELL_HEMATOPOIETIC_UP	3994	-0.970429	1282	0.833	0.998993	0.004946	498	0.0144	0.029886	0.766	0.998622	1.09182	487	0.107822	0.791391
STEMCELL_NEURAL_UP	5140	-1.07	1338	0.828	0.998993	0.002134	245	0.0134	0.029886	0.133	0.928719	1.04084	684	0.286902	0.754285
STEMPATHWAY	24	0.093279	601	0.433	0.998993	0.027683	1234	0.0196	0.029886	0.266	0.960876	0.948252	1043	0.568789	0.832632
STEROID_BIOSYNTHESIS	15	-0.575193	1053	0.711	0.998993	0.141097	1644	0.0712	0.074026	0.64	0.993413	0.783747	1520	0.762948	1
STILBENE_COUMARINE_AND_LIGNIN_BIOSYNTHESIS	22	-0.958882	1275	0.831	0.998993	0.071942	1520	0.0442	0.048238	0.591	0.993265	0.650911	1652	0.971319	1
STOSSI_ER_UP	108	0.106797	594	0.494	0.998993	0.000211	24	0.0122	0.029886	0.042	0.671	1.09715	471	0.266409	1
STREPTOMYCIN_BIOSYNTHESIS	11	-0.698299	1132	0.778	0.998993	0.094516	1576	0.049	0.052795	0.447	0.988645	0.749235	1570	0.801572	0.985702
STRESS_ARSENIC_SPECIFIC_DN	68	1.65798	50	0.033	0.998993	0.007128	674	0.016	0.029886	0.328	0.97074	1.39057	45	0.0383142	1
STRESS_ARSENIC_SPECIFIC_UP	462	-1.12364	1368	0.856	0.998993	0.015122	991	0.0152	0.029886	0.975	0.998622	0.873271	1317	0.788955	0.904218
STRESS_GENOTOXIC_SPECIFIC_DN	125	-1.89795	1613	0.961	0.998993	0.012685	927	0.0152	0.029886	0.612	0.993413	0.989661	863	0.464066	1
STRESS_GENOTOXIC_SPECIFIC_UP	90	-1.44254	1495	0.892	0.998993	0.00622	607	0.0144	0.029886	0.372	0.97074	0.910239	1184	0.676647	0.883497
STRESS_IONIZING_SPECIFIC_UP	48	1.7142	47	0.087	0.998993	0.009153	783	0.0172	0.029886	0.294	0.97074	1.24412	175	0.125249	1
STRESS_P53_SPECIFIC_UP	30	-0.35304	900	0.649	0.998993	0.010693	847	0.0174	0.029886	0.158	0.928719	0.716477	1607	0.863821	0.987894
STRESS_TPA_SPECIFIC_UP	103	0.015716	663	0.462	0.998993	0.001214	137	0.0142	0.029886	0.118	0.928719	1.12976	388	0.229675	0.770245
STRESSPATHWAY	65	0.046118	634	0.463	0.998993	0.001286	146	0.013	0.029886	0.081	0.877	1.0519	643	0.396186	0.749853
STRIATED_MUSCLE_CONTRACTION	79	-1.08026	1343	0.859	0.998993	0.009173	785	0.0116	0.029886	0.441	0.988645	0.761597	1551	0.904483	1
STURLA_SONIC_HEDGEHOG	49	-0.900016	1242	0.833	0.998993	0.001537	180	0.0136	0.029886	0.073	0.854	0.796354	1497	0.840385	1
SULFUR_METABOLISM	17	-0.225171	809	0.57	0.998993	0.046594	1412	0.0298	0.035302	0.405	0.979176	1.03458	707	0.376953	0.761367
SYNTHESIS_AND_DEGRADATION_OF_KETONE_BODIES	7	2.31278	13	0.026	0.998993	0.120068	1614	0.0626	0.066018	0.447	0.988645	1.12772	395	0.360687	1
TAKEDA_NUP8_HOXA9_10D_DN	445	-1.6299	1554	0.933	0.998993	0.001262	145	0.0106	0.029886	0.123	0.928719	0.834173	1429	0.929499	1
TAKEDA_NUP8_HOXA9_10D_UP	478	0.607437	352	0.311	0.998993	0.006041	597	0.0134	0.029886	0.692	0.993413	0.912714	1174	0.745098	1
TAKEDA_NUP8_HOXA9_16D_DN	983	0.314879	493	0.38	0.998993	0.006271	608	0.0138	0.029886	0.778	0.998622	0.972028	929	0.563492	0.837313
TAKEDA_NUP8_HOXA9_16D_UP	419	1.2188	134	0.104	0.998993	0.000669	75	0.0148	0.029886	0.058	0.785	0.952145	1022	0.588477	1
TAKEDA_NUP8_HOXA9_3D_DN	83	0.507138	401	0.29	0.998993	0.030988	1273	0.0232	0.030613	0.845	0.998622	0.895585	1238	0.640333	1
TAKEDA_NUP8_HOXA9_3D_UP	583	-0.508823	1004	0.686	0.998993	0.006887	651	0.0144	0.029886	0.755	0.998622	1.07273	572	0.258687	1
TAKEDA_NUP8_HOXA9_6H_DN	122	-0.596478	1064	0.709	0.998993	0.014484	971	0.018	0.029886	0.662	0.993413	1.02494	741	0.401639	1
TAKEDA_NUP8_HOXA9_6H_UP	237	-0.315578	868	0.591	0.998993	0.000258	29	0.0128	0.029886	0.035	0.598	0.967678	951	0.517598	0.834201
TAKEDA_NUP8_HOXA9_8D_DN	644	-1.54516	1532	0.926	0.998993	0.007932	727	0.0136	0.029886	0.815	0.998622	0.887785	1260	0.870259	0.897394
TAKEDA_NUP8_HOXA9_8D_UP	379	-0.855909	1216	0.766	0.998993	0.004457	462	0.0154	0.029886	0.51	0.988645	0.793358	1505	0.95992	1
TALL1PATHWAY	28	1.26425	122	0.104	0.998993	0.000398	37	0.0124	0.029886	0.014	0.285	1.26141	152	0.175	0.801654
TARTE_BCELL	93	-0.210717	796	0.568	0.998993	0.032268	1291	0.022	0.030208	0.902	0.998622	0.890347	1252	0.689516	0.897858
TARTE_MATURE_PC	1002	-1.4175	1483	0.909	0.998993	0.00589	588	0.0166	0.029886	0.746	0.998622	0.961403	973	0.5875	0.845263
TARTE_PC	209	-1.37661	1473	0.904	0.998993	0.009514	809	0.0148	0.029886	0.692	0.993413	1.10608	447	0.258427	1
TARTE_PLASMA_BLASTIC	811	-0.558885	1037	0.715	0.998993	0.007361	686	0.0172	0.029886	0.83	0.998622	0.992043	852	0.474576	1
TAVOR_CEBP_DN	63	-0.339725	891	0.626	0.998993	0.003532	392	0.0126	0.029886	0.174	0.928853	0.813118	1465	0.810976	0.952204
TAVOR_CEBP_UP	129	-1.51109	1521	0.892	0.998993	0.007883	724	0.0158	0.029886	0.457	0.988645	0.683956	1635	0.996101	1
TCA	31	-0.971805	1284	0.852	0.998993	0.034248	1306	0.0238	0.030757	0.466	0.988645	0.904051	1212	0.643312	0.881383
TCAPOPTOSISPATHWAY	23	-0.047891	706	0.465	0.998993	0.028189	1243	0.026	0.03234	0.27	0.964149	0.698646	1618	0.902153	0.992731
TCELL_ANERGIC_UP	246	-0.604149	1070	0.738	0.998993	0.01613	1018	0.016	0.029886	0.861	0.998622	0.907803	1197	0.720497	0.880977
TCRAPATHWAY	42	0.179968	551	0.359	0.998993	0.011636	887	0.0172	0.029886	0.271	0.964149	0.684907	1634	0.906374	0.99088
TCRMOLECULE	18	0.042152	636	0.395	0.998993	0.062249	1484	0.0352	0.039936	0.519	0.988645	0.650385	1655	0.942231	1
TCRPATHWAY	151	1.73375	44	0.023	0.998993	0.000681	78	0.0134	0.029886	0.083	0.887	1.32868	86	0.0316206	0.920444
TCYTOTOXICPATHWAY	42	-0.488851	987	0.644	0.998993	0.006999	663	0.0158	0.029886	0.182	0.928853	0.638432	1660	0.931238	0.994523
TELPATHWAY	67	-0.416259	940	0.669	0.998993	0.027156	1229	0.0228	0.030393	0.75	0.998622	0.805726	1480	0.916828	1
TENEDINI_MEGAKARYOCYTIC_GENES	160	-2.2213	1655	0.97	0.998993	0.014167	962	0.0166	0.029886	0.828	0.998622	0.907584	1200	0.697368	1
TERCPATHWAY	27	-1.27281	1439	0.912	0.998993	0.072692	1523	0.037	0.041478	0.75	0.998622	0.880816	1287	0.633663	0.902759
TERPENOID_BIOSYNTHESIS	16	0.392499	453	0.384	0.998993	0.046411	1409	0.026	0.03234	0.405	0.979176	1.02687	734	0.464	1
TERTPATHWAY	25	-2.12406	1647	0.975	0.998993	0.233161	1687	0.1608	0.161541	0.976	0.998622	0.845728	1404	0.719124	0.92634
TESTIS_EXPRESSED_GENES	150	-0.447792	961	0.683	0.998993	0.028191	1244	0.0202	0.029886	0.876	0.998622	0.973448	921	0.517308	0.83991
TFF2_KO_UP	50	-0.96391	1278	0.833	0.998993	0.067791	1506	0.0362	0.040824	0.897	0.998622	0.962735	966	0.511029	1
TGF_BETA_SIGNALING_PATHWAY	158	-0.922915	1256	0.835	0.998993	0.01759	1057	0.0154	0.029886	0.882	0.998622	0.906016	1205	0.75	0.881
TGFBETA_ALL_UP	281	-0.740698	1157	0.799	0.998993	0.011374	876	0.0174	0.029886	0.818	0.998622	1.01513	773	0.401198	0.777693
TGFBETA_C1_UP	68	-1.29744	1454	0.895	0.998993	0.035301	1322	0.027	0.032978	0.834	0.998622	0.685291	1633	0.951172	0.991688
TGFBETA_C2_UP	57	0.323255	486	0.358	0.998993	0.002124	243	0.0138	0.029886	0.116	0.928719	1.25301	164	0.143725	0.807656
TGFBETA_C3_UP	45	0.863083	237	0.246	0.998993	0.069713	1513	0.0404	0.044755	0.861	0.998622	0.913166	1173	0.606061	1
TGFBETA_C4_UP	40	-0.675557	1124	0.752	0.998993	0.014658	977	0.019	0.029886	0.326	0.97074	0.692396	1625	0.94685	0.992146
TGFBETA_C5_UP	60	-0.226476	812	0.589	0.998993	0.025631	1206	0.0224	0.030338	0.655	0.993413	1.07885	544	0.302913	0.761241
TGFBETA_EARLY_UP	170	-0.189409	787	0.57	0.998993	0.012054	906	0.011	0.029886	0.774	0.998622	0.988282	872	0.470238	0.8128
TGFBETA_LATE_UP	111	-0.942392	1268	0.847	0.998993	0.016971	1043	0.0164	0.029886	0.719	0.998622	0.863448	1354	0.795322	0.908706
TGFBPATHWAY	44	0.530304	388	0.245	0.998993	0.004538	469	0.0148	0.029886	0.129	0.928719	0.95917	978	0.530612	0.848531
TGZ_ADIP_UP	49	-2.17223	1652	0.982	0.998993	0.060024	1477	0.035	0.03987	0.856	0.998622	0.700734	1614	0.943359	1
TH1TH2PATHWAY	35	-1.79837	1595	0.971	0.998993	0.104482	1592	0.0532	0.056885	0.887	0.998622	1.14597	339	0.242363	1
THELPERPATHWAY	43	-0.439691	955	0.642	0.998993	0.004834	491	0.0146	0.029886	0.141	0.928719	0.641836	1659	0.935798	0.994639
TIDPATHWAY	39	1.115	165	0.12	0.998993	0.014199	964	0.0194	0.029886	0.318	0.97074	1.10816	440	0.272908	0.786618
TIS7_OVEREXP_DN	43	0.05761	625	0.439	0.998993	0.089514	1565	0.0458	0.049727	0.926	0.998622	1.19969	238	0.181118	0.801826
TNF_AND_FAS_NETWORK	39	0.984127	196	0.158	0.998993	0.037326	1336	0.0238	0.030757	0.624	0.993413	1.44419	30	0.044	1
TNFA_NFKB_DEP_UP	29	1.50591	84	0.073	0.998993	0.013475	945	0.0176	0.029886	0.201	0.928853	1.30231	111	0.10241	0.839855
TNFALPHA_30MIN_UP	105	-0.271956	837	0.6	0.998993	0.006443	621	0.0142	0.029886	0.4	0.979176	0.871299	1324	0.829959	0.908343
TNFALPHA_4HRS_UP	97	-0.795928	1188	0.786	0.998993	0.010511	844	0.014	0.029886	0.543	0.988645	1.13884	361	0.166998	0.792055
TNFALPHA_ADIP_DN	138	-1.824	1598	0.952	0.998993	0.022757	1155	0.0206	0.029886	0.805	0.998622	0.733275	1591	0.983158	0.988595
TNFALPHA_ADIP_UP	39	-0.995372	1295	0.843	0.998993	0.071309	1518	0.0394	0.043819	0.867	0.998622	0.840779	1416	0.744141	1
TNFALPHA_ALL_UP	188	-1.02083	1315	0.836	0.998993	0.009471	806	0.015	0.029886	0.689	0.993413	0.952932	1019	0.631783	0.838912
TNFALPHA_TGZ_ADIP_DN	51	-0.033082	697	0.486	0.998993	0.052823	1447	0.0308	0.036132	0.816	0.998622	0.775966	1535	0.833013	1
TNFALPHA_TGZ_ADIP_UP	45	-2.3056	1663	0.977	0.998993	0.192361	1669	0.1108	0.112573	0.997	0.999955	0.720067	1603	0.931452	1
TNFR1PATHWAY	86	0.182484	547	0.405	0.998993	0.001103	127	0.0124	0.029886	0.102	0.925	0.974118	918	0.527426	0.838617
TNFR2PATHWAY	38	0.838391	248	0.179	0.998993	0.00183	212	0.0132	0.029886	0.063	0.803	1.34933	69	0.0931174	1
TOB1PATHWAY	50	-1.02086	1316	0.847	0.998993	0.019498	1099	0.017	0.029886	0.499	0.988645	0.923026	1130	0.625514	1
TOLLPATHWAY	88	1.22652	133	0.094	0.998993	0.000852	95	0.0124	0.029886	0.085	0.9	1.07932	540	0.315789	0.763127
TPA_RESIST_EARLY_DN	213	0.289562	514	0.4	0.998993	0.005719	571	0.0124	0.029886	0.512	0.988645	0.946187	1047	0.573674	1
TPA_RESIST_EARLY_UP	84	0.555789	379	0.294	0.998993	0.009142	780	0.0156	0.029886	0.441	0.988645	1.31435	98	0.0682731	0.89165
TPA_RESIST_LATE_DN	191	-0.449934	963	0.661	0.998993	0.002193	257	0.0118	0.029886	0.207	0.928853	0.915952	1160	0.668033	0.882391
TPA_RESIST_LATE_UP	116	1.54818	75	0.109	0.998993	0.005942	590	0.0138	0.029886	0.373	0.971354	1.05045	649	0.335938	1
TPA_RESIST_MIDDLE_DN	360	-0.472284	973	0.689	0.998993	0.002917	336	0.0116	0.029886	0.324	0.97074	0.922237	1132	0.732143	1
TPA_RESIST_MIDDLE_UP	145	2.41082	11	0.019	0.998993	0.000902	103	0.0132	0.029886	0.102	0.925	1.31272	99	0.0429448	0.889586
TPA_SENS_EARLY_DN	816	-1.11261	1363	0.837	0.998993	0.00291	334	0.0108	0.029886	0.352	0.97074	0.909879	1187	0.814176	1
TPA_SENS_EARLY_UP	132	0.015837	662	0.509	0.998993	0.001579	187	0.014	0.029886	0.145	0.928719	0.969775	942	0.536534	0.832726
TPA_SENS_LATE_DN	649	-2.13291	1649	0.966	0.998993	0.007719	713	0.014	0.029886	0.804	0.998622	0.986201	882	0.47767	1
TPA_SENS_LATE_UP	142	-0.12168	749	0.564	0.998993	0.006199	606	0.0172	0.029886	0.384	0.979176	1.39266	44	0.0178926	1
TPA_SENS_MIDDLE_DN	810	-0.585574	1057	0.746	0.998993	0.004705	482	0.0144	0.029886	0.599	0.993413	0.935307	1082	0.693837	1
TPA_SENS_MIDDLE_UP	166	0.582244	361	0.311	0.998993	0.000958	108	0.0142	0.029886	0.104	0.928719	1.31162	101	0.0325203	0.884632
TPA_SKIN_DN	41	0.623751	346	0.265	0.998993	0.009203	788	0.0144	0.029886	0.22	0.928853	1.29433	118	0.124272	0.829882
TPA_SKIN_UP	48	-2.93054	1693	0.987	0.998993	0.154925	1653	0.0864	0.088579	0.994	0.999315	0.672671	1639	0.94186	1
TPOPATHWAY	79	-0.335299	888	0.622	0.998993	0.037948	1341	0.026	0.03234	0.902	0.998622	1.16337	306	0.14902	0.794877
TRANSLATION_FACTORS	116	-0.563414	1043	0.716	0.998993	0.013832	954	0.016	0.029886	0.642	0.993413	0.999887	828	0.471816	0.795953
TRKAPATHWAY	42	0.556113	378	0.298	0.998993	0.005853	585	0.0132	0.029886	0.165	0.928719	1.13773	363	0.274428	0.791605
TRNA_SYNTHETASES	42	1.20487	139	0.083	0.998993	0.01762	1058	0.0206	0.029886	0.378	0.971891	1.27775	132	0.11499	1
TRYPTOPHAN_METABOLISM	169	-0.30932	863	0.622	0.998993	0.004364	453	0.015	0.029886	0.411	0.979176	1.08736	508	0.278008	0.778801
TSA_CD4_DN	48	-1.21223	1410	0.884	0.998993	0.019944	1104	0.0226	0.030366	0.502	0.988645	0.858868	1371	0.735931	1
TSA_CD4_UP	58	-0.829221	1199	0.767	0.998993	0.072567	1522	0.0358	0.040427	0.962	0.998622	0.848597	1395	0.776471	1
TSA_HEPATOMA_CANCER_DN	74	-0.953857	1272	0.83	0.998993	0.01342	943	0.0162	0.029886	0.501	0.988645	1.31527	95	0.0467836	0.912633
TSA_HEPATOMA_CANCER_UP	91	-0.549822	1024	0.691	0.998993	0.011091	862	0.0172	0.029886	0.546	0.988645	0.957004	992	0.558091	0.843773
TSA_HEPATOMA_UP	85	-2.23337	1657	0.984	0.998993	0.023494	1168	0.0236	0.030757	0.752	0.998622	0.604841	1679	0.996132	1
TSA_PANC50_UP	92	-0.323837	881	0.659	0.998993	0.019404	1097	0.0224	0.030338	0.729	0.998622	1.01038	790	0.403922	1
TSA_RKO_UP	60	0.950522	208	0.2	0.998993	0.006812	648	0.0142	0.029886	0.283	0.97074	0.893679	1241	0.677866	1
TSADAC_HYPERMETH_HYPERAC_OVCA_UP	26	-1.05234	1328	0.849	0.998993	0.097051	1581	0.0484	0.052215	0.857	0.998622	0.721268	1602	0.902439	0.988739
TSADAC_HYPERMETH_OVCA_UP	32	-1.18724	1395	0.881	0.998993	0.130257	1630	0.069	0.07196	0.946	0.998622	0.65082	1653	0.958661	0.995949
TSADAC_HYPOMETH_HYPERAC_OVCA_UP	46	0.53646	384	0.312	0.998993	0.011279	869	0.0144	0.029886	0.341	0.97074	0.683104	1636	0.882	0.990688
TSADAC_HYPOMETH_OVCA_UP	141	3.08457	2	0.008	0.997	0.007255	680	0.015	0.029886	0.437	0.988645	1.1025	453	0.265107	0.795554
TSADAC_PANC50_UP	80	0.05626	627	0.476	0.998993	0.033967	1302	0.0234	0.030709	0.871	0.998622	0.898774	1227	0.75	0.890005
TSADAC_RKOEXP_UP	54	1.73247	45	0.029	0.998993	0.004389	456	0.0144	0.029886	0.177	0.928853	1.39695	43	0.0456349	1
TSADAC_RKOSILENT_UP	73	0.714834	302	0.228	0.998993	0.006907	653	0.0166	0.029886	0.317	0.97074	1.34041	77	0.0458333	0.977212
TSP1PATHWAY	29	-1.5122	1522	0.94	0.998993	0.071006	1517	0.0388	0.043266	0.74	0.998622	0.569062	1685	0.983813	0.996937
TUBBYPATHWAY	28	-0.600723	1067	0.7	0.998993	0.16406	1659	0.0928	0.094853	0.977	0.998622	0.835647	1427	0.719512	0.936224
TUMOR_SUPRESSOR	74	-0.320496	875	0.617	0.998993	0.020306	1112	0.0226	0.030366	0.634	0.993413	0.84219	1414	0.812992	1
TYPE_III_SECRETION_SYSTEM	46	-1.53265	1526	0.945	0.998993	0.125129	1619	0.0716	0.074396	0.987	0.998622	0.999177	837	0.440711	1
TYROSINE_METABOLISM	101	0.39398	450	0.35	0.998993	0.009047	774	0.0154	0.029886	0.496	0.988645	0.938144	1074	0.555085	0.852869
TZD_ADIP_DN	41	-1.59704	1546	0.952	0.998993	0.084563	1558	0.052	0.055708	0.916	0.998622	0.940007	1063	0.587084	1
UBIQUINONE_BIOSYNTHESIS	33	-0.378446	914	0.644	0.998993	0.046156	1406	0.0314	0.036532	0.559	0.9893	1.08938	501	0.339181	0.773702
UBIQUITIN_MEDIATED_PROTEOLYSIS	99	-2.03988	1634	0.991	0.998993	0.033208	1299	0.0214	0.03	0.915	0.998622	1.06149	616	0.293651	1
UCALPAINPATHWAY	72	-0.608802	1074	0.7	0.998993	0.022081	1144	0.0172	0.029886	0.67	0.993413	0.870289	1327	0.691837	1
UEDA_MOUSE_LIVER	371	-0.761948	1170	0.786	0.998993	0.01577	1012	0.0172	0.029886	0.946	0.998622	0.887925	1259	0.807252	1
UEDA_MOUSE_SCN	221	-0.003997	673	0.498	0.998993	0.001326	154	0.0156	0.029886	0.133	0.928719	1.01569	772	0.416335	0.776956
UNDERHILL_PROLIFERATION	41	0.314993	492	0.353	0.998993	0.030479	1264	0.0206	0.029886	0.55	0.988645	0.901069	1219	0.632114	0.886298
UREA_CYCLE_AND_METABOLISM_OF_AMINO_GROUPS	37	-0.128473	753	0.507	0.998993	0.022106	1145	0.0188	0.029886	0.441	0.988645	1.41286	39	0.0747475	1
UREACYCLEPATHWAY	22	1.20368	140	0.078	0.998993	0.016281	1025	0.0174	0.029886	0.15	0.928719	1.24404	176	0.163599	0.82698
UV_ESR_OLD_UNREG	56	-1.06854	1336	0.861	0.998993	0.074667	1530	0.038	0.042458	0.965	0.998622	0.669906	1641	0.972222	0.995232
UV_ESR_WS_UNREG	27	-1.21814	1411	0.883	0.998993	0.193236	1671	0.12	0.121775	0.988	0.998622	0.618	1674	0.987085	1
UV_UNIQUE_FIBRO_DN	128	0.408296	444	0.314	0.998993	0.004646	478	0.0166	0.029886	0.315	0.97074	0.943616	1056	0.617284	1
UV_UNIQUE_FIBRO_UP	52	-2.62692	1685	0.999	0.998993	0.038952	1352	0.0232	0.030613	0.725	0.998622	0.626596	1670	0.985626	0.990518
UV-4NQO_FIBRO_DN	85	-0.320066	874	0.651	0.998993	0.008075	731	0.0128	0.029886	0.407	0.979176	0.98924	866	0.473054	1
UV-4NQO_FIBRO_UP	83	0.986421	193	0.172	0.998993	0.000212	25	0.01	0.029886	0.031	0.547	0.893545	1243	0.694561	1
UVB_NHEK1_C1	139	-1.58795	1545	0.953	0.998993	0.014869	984	0.0188	0.029886	0.675	0.993413	0.912626	1175	0.644252	0.881556
UVB_NHEK1_C2	37	0.00305	670	0.504	0.998993	0.008011	730	0.0128	0.029886	0.2	0.928853	0.843706	1409	0.747573	1
UVB_NHEK1_C3	32	0.888634	227	0.217	0.998993	0.030625	1266	0.0238	0.030757	0.424	0.981686	1.00956	795	0.434	0.781174
UVB_NHEK1_C4	25	2.13014	21	0.018	0.998993	0.000223	26	0.0132	0.029886	0.005	0.08	1.17631	282	0.262626	0.798942
UVB_NHEK1_C6	511	0.45789	418	0.314	0.998993	0.004976	502	0.0146	0.029886	0.595	0.993413	1.20864	225	0.0888889	0.806061
UVB_NHEK1_DN	988	1.23398	130	0.146	0.998993	0.002333	272	0.0156	0.029886	0.25	0.934643	1.17259	287	0.0767677	0.79932
UVB_NHEK1_UP	447	-0.91815	1254	0.821	0.998993	0.004458	463	0.0164	0.029886	0.51	0.988645	1.15533	323	0.128898	0.79057
UVB_NHEK2_DN	234	0.340187	472	0.334	0.998993	0.000616	70	0.0144	0.029886	0.076	0.865	1.17162	288	0.119919	0.800671
UVB_NHEK2_UP	152	-0.483695	978	0.686	0.998993	0.005181	521	0.0138	0.029886	0.465	0.988645	0.886283	1271	0.726269	0.896199
UVB_NHEK3_ALL	1104	0.426421	435	0.361	0.998993	0.00377	408	0.013	0.029886	0.489	0.988645	1.03637	701	0.351464	0.757004
UVB_NHEK3_C0	199	1.09821	167	0.146	0.998993	0.010112	830	0.014	0.029886	0.715	0.998622	1.00211	820	0.453608	0.794155
UVB_NHEK3_C1	147	1.0616	177	0.141	0.998993	0.003731	403	0.015	0.029886	0.265	0.960876	1.02514	740	0.39604	0.771379
UVB_NHEK3_C2	154	0.311785	495	0.37	0.998993	0.001008	117	0.0116	0.029886	0.106	0.928719	1.17579	283	0.168067	0.797613
UVB_NHEK3_C3	39	1.35418	108	0.1	0.998993	0.051231	1440	0.034	0.038941	0.747	0.998622	1.134	369	0.266667	0.795572
UVB_NHEK3_C4	44	0.025094	650	0.491	0.998993	0.019279	1093	0.0172	0.029886	0.399	0.979176	1.0352	704	0.403727	1
UVB_NHEK3_C5	140	-0.030507	693	0.498	0.998993	0.001598	189	0.0148	0.029886	0.147	0.928719	1.19361	247	0.114286	0.798426
UVB_NHEK3_C6	74	-0.510276	1006	0.646	0.998993	0.03146	1282	0.025	0.031655	0.8	0.998622	1.36501	52	0.0558767	1
UVB_NHEK3_C7	123	-0.411571	937	0.685	0.998993	0.009234	792	0.0196	0.029886	0.504	0.988645	0.98957	864	0.518591	1
UVB_NHEK3_C8	202	-0.934248	1263	0.821	0.998993	0.001541	181	0.0128	0.029886	0.157	0.928719	1.03899	691	0.369141	0.755704
UVB_NHEK4_24HRS_DN	31	-0.395371	923	0.673	0.998993	0.018958	1089	0.0184	0.029886	0.289	0.97074	0.967486	953	0.520576	0.832259
UVB_NHEK4_6HRS_DN	38	-0.263605	829	0.616	0.998993	0.018397	1076	0.016	0.029886	0.385	0.979176	0.925166	1121	0.569328	0.871555
UVB_NHEK4_6HRS_UP	63	-1.43686	1492	0.922	0.998993	0.027663	1232	0.0216	0.03	0.683	0.993413	1.09077	491	0.323471	0.787268
UVB_SCC_DN	344	0.932579	212	0.169	0.998993	0.001635	197	0.0148	0.029886	0.174	0.928853	1.03657	698	0.325956	0.757714
UVB_SCC_UP	278	-1.33202	1465	0.893	0.998993	0.006398	617	0.0114	0.029886	0.616	0.993413	0.89305	1246	0.770992	1
UVC_HIGH_ALL_DN	962	0.27915	519	0.392	0.998993	0.006517	626	0.014	0.029886	0.794	0.998622	0.973589	920	0.565134	1
UVC_HIGH_ALL_UP	46	0.332099	480	0.364	0.998993	0.005956	591	0.016	0.029886	0.215	0.928853	0.915621	1162	0.612069	0.881106
UVC_HIGH_D1_DN	33	-1.84214	1603	0.962	0.998993	0.168153	1662	0.1056	0.107548	0.979	0.998622	0.733543	1590	0.877264	0.989388
UVC_HIGH_D2_DN	129	0.694926	307	0.274	0.998993	0.011334	872	0.019	0.029886	0.57	0.992727	0.860297	1366	0.815735	1
UVC_HIGH_D3_DN	124	-0.484811	982	0.715	0.998993	0.00086	97	0.015	0.029886	0.1	0.922	0.902401	1216	0.717899	1
UVC_HIGH_D4_DN	171	0.299343	508	0.379	0.998993	0.005112	515	0.0146	0.029886	0.461	0.988645	0.957844	985	0.592157	1
UVC_HIGH_D5_DN	118	-1.07118	1339	0.88	0.998993	0.014264	966	0.018	0.029886	0.658	0.993413	0.987624	875	0.465726	1
UVC_HIGH_D6_DN	105	0.738548	286	0.23	0.998993	0.023701	1175	0.018	0.029886	0.822	0.998622	1.05016	651	0.361582	1
UVC_HIGH_D7_DN	91	0.701579	305	0.271	0.998993	0.001711	204	0.014	0.029886	0.144	0.928719	0.954009	1013	0.585513	0.83987
UVC_HIGH_D8_DN	113	1.09432	168	0.168	0.998993	0.007254	679	0.0136	0.029886	0.437	0.988645	1.25389	161	0.0737052	0.816829
UVC_HIGH_D9_DN	87	0.176712	553	0.42	0.998993	0.001625	195	0.0134	0.029886	0.139	0.928719	0.973112	923	0.510397	1
UVC_LOW_A2_UP	20	-2.53636	1677	0.998	0.998993	0.349243	1694	0.283	0.28334	0.995	0.999727	0.353807	1697	1	0.999983
UVC_LOW_ALL_DN	247	0.320736	489	0.375	0.998993	0.005388	543	0.0126	0.029886	0.482	0.988645	1.0445	669	0.338843	0.756653
UVC_LOW_ALL_UP	37	-1.72613	1581	0.972	0.998993	0.062979	1488	0.0348	0.039696	0.833	0.998622	0.562181	1689	0.990291	1
UVC_LOW_C1_DN	47	0.886809	228	0.212	0.998993	0.023302	1165	0.0216	0.03	0.549	0.988645	1.03761	696	0.375984	0.754926
UVC_LOW_C2_DN	102	-0.114794	742	0.529	0.998993	0.006765	642	0.0168	0.029886	0.419	0.981686	0.950939	1029	0.572854	1
UVC_LOW_C3_DN	68	-1.48313	1510	0.911	0.998993	0.023754	1177	0.0166	0.029886	0.693	0.993413	0.820275	1456	0.791489	0.944721
UVC_TTD_4HR_DN	1232	0.087127	605	0.463	0.998993	0.004675	480	0.0154	0.029886	0.627	0.993413	0.958085	984	0.639413	0.844908
UVC_TTD_4HR_UP	124	-0.274204	839	0.613	0.998993	0.015895	1014	0.0198	0.029886	0.697	0.995874	0.909151	1193	0.620833	0.878889
UVC_TTD_8HR_DN	752	-2.31808	1664	0.978	0.998993	0.014037	958	0.0166	0.029886	0.984	0.998622	0.93161	1091	0.676768	0.868517
UVC_TTD_8HR_UP	54	0.528777	390	0.304	0.998993	0.023139	1161	0.0232	0.030613	0.547	0.988645	0.74959	1568	0.899371	0.98742
UVC_TTD_ALL_DN	1493	-1.14269	1377	0.872	0.998993	0.005253	529	0.0184	0.029886	0.693	0.993413	0.93034	1099	0.752643	0.868108
UVC_TTD_ALL_UP	163	0.211514	538	0.447	0.998993	0.013787	952	0.0212	0.02991	0.814	0.998622	0.911157	1183	0.608787	0.881852
UVC_TTD-XPCS_COMMON_DN	619	-1.41925	1484	0.908	0.998993	0.006671	634	0.0146	0.029886	0.74	0.998622	0.909458	1190	0.726058	0.881377
UVC_TTD-XPCS_COMMON_UP	47	-0.041399	702	0.528	0.998993	0.048658	1427	0.0356	0.040255	0.782	0.998622	0.866873	1335	0.760396	1
UVC_XPCS_4HR_DN	1030	0.881677	229	0.191	0.998993	0.003951	428	0.0134	0.029886	0.523	0.988645	0.979195	900	0.582441	0.829559
UVC_XPCS_4HR_UP	25	0.054493	630	0.481	0.998993	0.083814	1555	0.0436	0.047768	0.644	0.993413	0.928328	1110	0.616766	1
UVC_XPCS_8HR_DN	1656	-0.220723	805	0.599	0.998993	0.002257	264	0.0146	0.029886	0.165	0.928719	1.01094	789	0.389234	0.781238
UVC_XPCS_8HR_UP	145	-0.311056	864	0.654	0.998993	0.018881	1086	0.0224	0.030338	0.749	0.998622	1.07824	548	0.316456	0.760072
UVC_XPCS_ALL_DN	1917	0.023499	652	0.514	0.998993	0.002587	299	0.0148	0.029886	0.237	0.928853	1.00561	806	0.42437	0.792812
UVC_XPCS_ALL_UP	149	-0.279864	844	0.639	0.998993	0.015537	1004	0.017	0.029886	0.688	0.993413	1.04622	662	0.382353	0.759381
UV-CMV_UNIQUE_HCMV_6HRS_DN	237	-0.214471	797	0.57	0.998993	0.002059	236	0.0134	0.029886	0.196	0.928853	0.977735	905	0.518072	1
UV-CMV_UNIQUE_HCMV_6HRS_UP	287	0.84228	246	0.194	0.998993	0.00497	501	0.0146	0.029886	0.506	0.988645	1.08574	513	0.205567	0.777669
VALINE_LEUCINE_AND_ISOLEUCINE_BIOSYNTHESIS	18	-0.535557	1016	0.704	0.998993	0.156307	1655	0.084	0.08638	0.899	0.998622	0.96509	958	0.496868	1
VALINE_LEUCINE_AND_ISOLEUCINE_DEGRADATION	82	1.48596	86	0.11	0.998993	0.007112	672	0.0192	0.029886	0.371	0.97074	1.11846	416	0.263566	1
VANASSE_BCL2_TARGETS	277	-0.622912	1083	0.747	0.998993	0.009184	787	0.0164	0.029886	0.756	0.998622	0.935743	1078	0.682635	1
VANTVEER_BREAST_OUTCOME_GOOD_VS_POOR_DN	167	-1.26333	1434	0.911	0.998993	0.015591	1007	0.0172	0.029886	0.856	0.998622	1.04969	656	0.35098	0.749396
VANTVEER_BREAST_OUTCOME_GOOD_VS_POOR_UP	57	-0.40512	931	0.636	0.998993	0.035046	1317	0.0242	0.031131	0.784	0.998622	0.719742	1604	0.972656	0.988746
VEGF_HUVEC_2HRS_UP	74	0.18458	546	0.449	0.998993	0.012421	918	0.018	0.029886	0.482	0.988645	0.82238	1455	0.845857	0.941848
VEGF_HUVEC_30MIN_UP	48	1.04623	181	0.148	0.998993	0.001997	228	0.0168	0.029886	0.094	0.916	1.09045	493	0.285433	0.784223
VEGF_HUVEC_UP	30	-1.24096	1419	0.871	0.998993	0.027764	1236	0.025	0.031655	0.397	0.979176	1.27947	128	0.130178	0.848917
VEGF_MMMEC_12HRS_UP	67	-1.44389	1496	0.917	0.998993	0.055165	1461	0.0314	0.036532	0.952	0.998622	0.81463	1463	0.88054	0.950609
VEGF_MMMEC_3HRS_UP	172	-0.349269	899	0.673	0.998993	0.012299	913	0.015	0.029886	0.779	0.998622	1.04088	683	0.359223	1
VEGF_MMMEC_6HRS_UP	122	-0.234815	819	0.603	0.998993	0.00687	649	0.0134	0.029886	0.422	0.981686	0.810858	1469	0.870021	1
VEGF_MMMEC_ALL_UP	236	-0.057369	711	0.548	0.998993	0.010492	843	0.0162	0.029886	0.728	0.998622	1.15276	328	0.102713	1
VEGFPATHWAY	85	0.824364	257	0.203	0.998993	0.001074	122	0.0154	0.029886	0.089	0.909	1.37665	51	0.0298211	1
VENTRICLES_UP	627	0.836437	251	0.208	0.998993	0.000425	42	0.0108	0.029886	0.018	0.357	0.981203	894	0.561404	1
VERHAAK_AML_NPM1_MUT_VS_WT_DN	681	-1.07778	1342	0.835	0.998993	0.001355	158	0.0138	0.029886	0.123	0.928719	0.999805	829	0.477366	0.794915
VERHAAK_AML_NPM1_MUT_VS_WT_UP	451	-1.94425	1622	0.96	0.998993	0.003832	416	0.0178	0.029886	0.472	0.988645	0.905611	1208	0.806818	1
VERNELL_PRB_CLSTR1	157	0.77474	274	0.225	0.998993	0.002425	282	0.0136	0.029886	0.237	0.928853	1.07143	580	0.284351	0.749082
VERNELL_PRB_CLSTR2	60	0.472886	415	0.305	0.998993	0.021854	1135	0.017	0.029886	0.603	0.993413	1.0906	492	0.290807	0.785821
VHL_NORMAL_UP	1251	-0.888439	1237	0.829	0.998993	0.005628	565	0.0124	0.029886	0.724	0.998622	1.0913	490	0.108871	0.786944
VHL_RCC_UP	288	1.33829	111	0.067	0.998993	0.001687	202	0.0108	0.029886	0.18	0.928853	1.35299	64	0.0136986	1
VIPPATHWAY	82	0.837447	250	0.218	0.998993	0.000615	69	0.0142	0.029886	0.062	0.799	1.25041	167	0.0833333	0.816175
VITCBPATHWAY	41	-1.08561	1347	0.857	0.998993	0.051509	1443	0.0284	0.034073	0.747	0.998622	0.593437	1680	0.976939	1
VLB_RES_XENOGRAFTS_UP	32	0.152679	573	0.447	0.998993	0.107713	1597	0.0578	0.061377	0.896	0.998622	1.46747	26	0.0137795	0.954483
VOBESITYPATHWAY	14	-1.00175	1302	0.82	0.998993	0.192607	1670	0.1182	0.12002	0.798	0.998622	0.830887	1434	0.708911	1
WALKER_MM_SNP_DIFF	152	2.25252	16	0.016	0.998993	5.1e-05	6	0.0132	0.029886	0.01	0.196	1.34862	70	0.0267686	1
WALLACE_JAK2_DIFF	92	-0.565387	1045	0.723	0.998993	0.001021	118	0.0142	0.029886	0.097	0.919	1.33345	83	0.0605469	0.936689
WANG_HOXA9_VS_MEIS1_DN	53	-1.45473	1502	0.933	0.998993	0.002879	331	0.0122	0.029886	0.123	0.928719	1.01436	777	0.423459	0.777743
WANG_HOXA9_VS_MEIS1_UP	79	-0.811998	1194	0.83	0.998993	0.010299	835	0.0146	0.029886	0.482	0.988645	1.04109	681	0.379798	0.756269
WANG_MLL_CBP_VS_GMP_DN	107	-0.387924	918	0.647	0.998993	0.001772	208	0.0174	0.029886	0.162	0.928719	1.11999	412	0.233962	0.776529
WANG_MLL_CBP_VS_GMP_UP	106	-0.484614	981	0.69	0.998993	0.031218	1278	0.0202	0.029886	0.907	0.998622	1.23602	188	0.107632	1
WELCH_GATA1	62	-1.83754	1602	0.934	0.998993	0.123209	1617	0.0726	0.075343	0.999	1	0.633644	1664	0.961538	0.992755
WELCSH_BRCA_DN	25	-0.25842	827	0.611	0.998993	0.047035	1415	0.03	0.035464	0.405	0.979176	0.711057	1612	0.904382	1
WELCSH_BRCA_UP	133	0.437814	427	0.351	0.998993	0.008701	762	0.0166	0.029886	0.485	0.988645	1.16052	314	0.134122	0.78822
WERNER_FIBRO_DN	494	0.509469	400	0.267	0.998993	0.001782	209	0.0154	0.029886	0.189	0.928853	1.07945	539	0.213483	0.764522
WERNER_FIBRO_UP	174	0.037533	643	0.491	0.998993	0.003564	396	0.0134	0.029886	0.338	0.97074	0.976886	907	0.503093	0.833101
WERNERONLY_FIBRO_DN	197	0.803218	267	0.223	0.998993	0.001297	149	0.0154	0.029886	0.132	0.928719	0.998512	838	0.458252	0.797147
WERNERONLY_FIBRO_UP	106	-0.403362	930	0.641	0.998993	0.003927	426	0.0138	0.029886	0.275	0.966374	0.869056	1330	0.74477	0.909668
WIELAND_HEPATITIS_B_INDUCED	218	-0.671222	1120	0.792	0.998993	0.015317	997	0.0146	0.029886	0.849	0.998622	0.879932	1290	0.787819	1
WILLERT_WNT_NCCIT_ALL_UP	67	-0.85828	1219	0.803	0.998993	0.075557	1533	0.035	0.03987	0.98	0.998622	0.955035	1007	0.530398	0.839806
WNT_SIGNALING	168	-0.858416	1220	0.78	0.998993	0.006457	622	0.0136	0.029886	0.555	0.988645	1.12843	394	0.163599	0.771063
WNT_TARGETS	75	-0.70665	1140	0.773	0.998993	0.041949	1372	0.027	0.032978	0.876	0.998622	0.839599	1422	0.777096	1
WNTPATHWAY	90	1.17718	147	0.117	0.998993	0.03672	1332	0.0204	0.029886	0.925	0.998622	0.990625	860	0.5	0.807616
WONG_IFNA_HCC_RESISTANT_VS_SENSITIVE_DN	72	-1.36774	1469	0.917	0.998993	0.010384	839	0.013	0.029886	0.426	0.981686	0.828328	1440	0.740816	0.942305
WONG_IFNA_HCC_RESISTANT_VS_SENSITIVE_UP	54	0.876361	233	0.186	0.998993	0.012834	932	0.017	0.029886	0.388	0.979176	0.97985	899	0.514735	1
XPB_TTD-CS_DN	49	-0.461203	967	0.645	0.998993	0.026618	1218	0.018	0.029886	0.591	0.993265	1.24665	174	0.132231	0.817774
XPB_TTD-CS_UP	87	-0.674731	1122	0.749	0.998993	0.009222	791	0.0144	0.029886	0.489	0.988645	1.35124	66	0.0436508	1
XU_ATRA_DN	43	-0.234243	818	0.556	0.998993	0.038917	1350	0.0234	0.030709	0.64	0.993413	0.882417	1281	0.664	0.902573
XU_ATRA_PLUSNSC_DN	40	-0.835409	1203	0.814	0.998993	0.039097	1354	0.0244	0.031175	0.644	0.993413	0.918196	1151	0.599198	0.87733
XU_ATRA_PLUSNSC_UP	37	-0.651008	1104	0.743	0.998993	0.069623	1511	0.0334	0.038462	0.861	0.998622	0.778942	1530	0.90249	1
XU_ATRA_UP	35	1.80103	38	0.053	0.998993	0.037065	1334	0.025	0.031655	0.487	0.988645	1.2113	220	0.207436	0.817269
XU_CBP_DN	86	-0.13713	758	0.516	0.998993	0.024809	1195	0.0174	0.029886	0.817	0.998622	1.09535	474	0.224949	1
XU_CBP_UP	35	-0.219723	801	0.643	0.998993	0.018413	1077	0.0184	0.029886	0.278	0.97074	0.727881	1595	0.872611	0.988835
YAGI_AML_PROG_ASSOC	346	-1.58096	1541	0.922	0.998993	0.004421	458	0.0168	0.029886	0.457	0.988645	0.756588	1556	0.993852	0.988868
YAGI_AML_PROG_FAB	550	0.433319	430	0.341	0.998993	0.005225	525	0.0128	0.029886	0.614	0.993413	0.956158	999	0.630021	0.841887
YAGI_AML_PROGNOSIS	96	-1.63983	1557	0.914	0.998993	0.025478	1202	0.0206	0.029886	0.841	0.998622	0.973177	922	0.554217	1
YAMA_RECURRENT_HCC_UP	35	1.36171	105	0.08	0.998993	0.05896	1475	0.033	0.038105	0.659	0.993413	0.974314	917	0.504744	1
YANG_OSTECLASTS_SIG	65	-1.0209	1317	0.865	0.998993	0.02458	1192	0.021	0.02991	0.635	0.993413	1.28315	123	0.122807	1
YAO_P4_KO_VS_WT_DN	70	0.013982	664	0.513	0.998993	0.002803	326	0.013	0.029886	0.167	0.928719	1.09628	473	0.312253	0.791141
YAO_P4_KO_VS_WT_UP	207	-0.63173	1094	0.74	0.998993	0.002249	263	0.0156	0.029886	0.219	0.928853	1.10802	442	0.185958	0.782344
YE_INTRAMETASTATIC_HCC_UP	53	-0.285428	849	0.652	0.998993	0.002786	324	0.0156	0.029886	0.121	0.928719	0.952526	1020	0.53277	0.839275
YEN_MYC_MUT	11	-0.112683	740	0.516	0.998993	0.047199	1417	0.0262	0.03247	0.214	0.928853	1.49516	19	0.043299	0.963984
YEN_MYC_WT	34	-0.091491	727	0.509	0.998993	0.077338	1536	0.0426	0.046915	0.775	0.998622	0.800853	1491	0.775148	1
YU_CMYC_DN	130	0.047056	633	0.475	0.998993	0.025839	1207	0.019	0.029886	0.847	0.998622	0.957513	988	0.58022	0.845801
YU_CMYC_UP	77	-1.85973	1607	0.959	0.998993	0.025982	1211	0.0254	0.031946	0.786	0.998622	0.793721	1503	0.854582	1
ZELLER_MYC_DN	29	-0.367725	906	0.614	0.998993	0.04106	1366	0.0268	0.032876	0.525	0.988645	1.16392	305	0.259714	0.795702
ZELLER_MYC_UP	61	-0.598751	1066	0.741	0.998993	0.015361	998	0.0204	0.029886	0.486	0.988645	1.18901	260	0.182903	0.784331
ZHAN_MM_CD1_VS_CD2_DN	150	-0.65188	1105	0.731	0.998993	0.00524	527	0.0144	0.029886	0.344	0.97074	0.971719	931	0.550388	0.837198
ZHAN_MM_CD1_VS_CD2_UP	293	-0.410688	935	0.613	0.998993	0.014541	973	0.0184	0.029886	0.893	0.998622	0.863919	1351	0.852459	0.90969
ZHAN_MM_CD138_CD1_VS_REST	93	-0.589242	1060	0.724	0.998993	0.042624	1379	0.0268	0.032876	0.95	0.998622	1.21066	221	0.0694445	0.815646
ZHAN_MM_CD138_CD2_VS_REST	126	-0.338526	890	0.627	0.998993	0.014892	986	0.015	0.029886	0.675	0.993413	0.896527	1233	0.702595	0.892385
ZHAN_MM_CD138_HP_VS_REST	130	-0.55981	1038	0.715	0.998993	0.003419	383	0.0144	0.029886	0.244	0.931151	0.843668	1411	0.896947	1
ZHAN_MM_CD138_LB_VS_REST	95	0.653919	330	0.251	0.998993	0.006138	602	0.0168	0.029886	0.371	0.97074	0.908622	1195	0.753479	1
ZHAN_MM_CD138_MF_VS_REST	115	0.85777	240	0.153	0.998993	0.003116	358	0.0162	0.029886	0.236	0.928853	1.24819	168	0.0603622	0.822553
ZHAN_MM_CD138_MS_VS_REST	154	-0.222682	806	0.613	0.998993	0.003263	371	0.0172	0.029886	0.308	0.97074	1.13511	367	0.197239	0.795724
ZHAN_MM_CD138_PR_VS_REST	92	-0.367616	905	0.645	0.998993	0.013993	957	0.0182	0.029886	0.625	0.993413	0.803112	1487	0.884058	1
ZHAN_MM_MOLECULAR_CLASSI_DN	174	-0.269675	833	0.601	0.998993	0.000524	59	0.014	0.029886	0.068	0.828	1.18829	262	0.121154	0.779967
ZHAN_MM_MOLECULAR_CLASSI_UP	143	0.43873	426	0.333	0.998993	0.020912	1121	0.021	0.02991	0.778	0.998622	1.07764	555	0.235867	0.751169
ZHAN_MMPC_EARLYVS	125	-1.07652	1340	0.871	0.998993	0.043811	1387	0.0276	0.033493	0.971	0.998622	1.00878	798	0.430556	1
ZHAN_MMPC_LATEVS	139	1.23271	131	0.092	0.998993	0.024328	1187	0.0216	0.03	0.829	0.998622	1.04774	660	0.377049	1
ZHAN_MMPC_PC	56	-0.782266	1179	0.799	0.998993	0.030942	1270	0.0228	0.030393	0.73	0.998622	0.957298	991	0.511765	1
ZHAN_MMPC_SIM	110	0.798203	269	0.198	0.998993	0.000695	79	0.0128	0.029886	0.088	0.906	1.16425	302	0.183594	0.805138
ZHAN_MMPC_SIM_BC_AND_MM	134	0.119455	588	0.456	0.998993	0.006785	643	0.0126	0.029886	0.42	0.981686	1.13168	379	0.192229	1
ZHAN_MMPC_SIMAL	109	-0.736216	1154	0.773	0.998993	0.027876	1238	0.0232	0.030613	0.872	0.998622	1.11652	420	0.227926	0.785266
ZHAN_MULTIPLE_MYELOMA_SUBCLASSES_DIFF	76	-0.243262	822	0.598	0.998993	0.000949	107	0.0122	0.029886	0.084	0.894	0.98898	867	0.488506	1
ZHAN_MULTIPLE_MYELOMA_VS_NORMAL_DN	91	-0.555655	1034	0.693	0.998993	0.046558	1411	0.0266	0.032726	0.958	0.998622	1.24081	178	0.145669	1
ZHAN_MULTIPLE_MYELOMA_VS_NORMAL_UP	175	-0.307896	861	0.664	0.998993	0.000878	100	0.0164	0.029886	0.103	0.927	1.21487	217	0.0594262	0.813223
ZHAN_PCS_MULTIPLE_MYELOMA_SPKD	43	-1.65982	1563	0.935	0.998993	0.065351	1497	0.0352	0.039936	0.848	0.998622	0.957504	989	0.525692	0.844537
ZHAN_TONSIL_BONEMARROW	117	1.25911	124	0.103	0.998993	0.023502	1169	0.0226	0.030366	0.82	0.998622	1.06546	603	0.338677	1
ZHAN_TONSIL_PCBC	107	-1.09391	1353	0.851	0.998993	0.053752	1452	0.031	0.036317	0.99	0.999315	1.04312	674	0.361742	1
ZHANG_EFT_EWSFLI1_UP	237	-0.020452	684	0.471	0.998993	0.000758	89	0.014	0.029886	0.092	0.913	1.17144	289	0.101626	0.797631
ZMPSTE24_KO_DN	67	0.338749	474	0.359	0.998993	0.003825	413	0.011	0.029886	0.198	0.928853	1.26625	145	0.12326	0.811139
ZMPSTE24_KO_UP	92	-0.540732	1018	0.697	0.998993	0.014206	965	0.0198	0.029886	0.628	0.993413	0.733968	1589	0.965049	1
ZUCCHI_EPITHELIAL_DN	102	2.01133	27	0.024	0.998993	0.001649	199	0.0134	0.029886	0.153	0.928719	1.08976	499	0.269874	0.776244
ZUCCHI_EPITHELIAL_UP	129	-0.726328	1150	0.79	0.998993	0.00143	167	0.0156	0.029886	0.132	0.928719	1.04476	668	0.353945	1
