# Supplementary material for: Comparative study of gene set enrichment methods
Source: BMC Bioinformatics. 2009 Sep 2;10:275. doi: 10.1186/1471-2105-10-275 (PMC2746222; doi:10.1186/1471-2105-10-275)
Supplement: Additional file 5 — Complete results in e2f3 data set. Complete results obtained in E2F3 data set. [file 1471-2105-10-275-S5.xls]

## Sheet: rs_e2f3_up_down
		RS				GLAPA						GSEA
Pathway	Size	Score	Rank	P-value	FDR	Error	Rank	P-value1	FDR1	P-value2	FDR2	NES	Rank	P-value	FDR
1_2_DICHLOROETHANE_DEGRADATION	14	0.531332	368.5	0.29	0.998767	0.055461	1595	0.0348	0.036679	0.474	1	1.20288	404	0.208171	0.603597
1_AND_2_METHYLNAPHTHALENE_DEGRADATION	13	-1.10929	1374	0.835	0.998767	0.099744	1651	0.0548	0.056149	0.659	1	0.555933	1694	0.98419	0.996766
3AB_GAMMA_DN	41	-0.492104	996	0.702	0.998767	0.00164	960	0.0164	0.020973	0.334	0.992	1.23152	324	0.16185	0.540283
41BBPATHWAY	45	0.874145	225	0.171	0.998767	0.002012	1010	0.0162	0.020898	0.356	0.995	1.37364	101	0.0825147	0.645965
4NQO_ESR_OLD_UNREG	28	-0.343509	898	0.619	0.998767	0.007708	1271	0.0162	0.020898	0.431	0.998	0.859045	1536	0.7251	0.856827
4NQO_ESR_WS_UNREG	100	0.970052	190	0.154	0.998767	0.000111	587	0.0154	0.020488	0.477	1	1.27575	229	0.0660194	0.607946
4NQO_UNIQUE_FIBRO_DN	36	0.858286	235	0.172	0.998767	0.000418	756	0.014	0.020116	0.189	0.84	1.49815	32	0.0223577	0.744868
4NQO_UNIQUE_FIBRO_UP	60	0.972769	189	0.173	0.998767	0.001514	945	0.0156	0.020557	0.529	1	1.2175	356	0.0936903	0.597391
5FU_RESIST_GASTRIC_DN	37	0.093688	610	0.495	0.998767	0.001592	953	0.016	0.020772	0.332	0.992	0.870505	1512	0.705285	0.839307
5FU_RESIST_GASTRIC_UP	70	-0.392606	929	0.702	0.998767	0.00015	621	0.0124	0.01955	0.343	0.993	0.931217	1381	0.625247	0.765099
ABBUD_LIF_DN	72	1.41309	92	0.075	0.998767	0	18	0.0106	0.016023	0.225	0.934	1.09479	765	0.309917	0.581537
ABBUD_LIF_GH3_DN	15	-2.56025	1679	0.997	0.998767	0.333177	1693	0.2614	0.261861	0.974	1	0.658626	1681	0.872165	0.986002
ABBUD_LIF_GH3_UP	60	-1.163	1398	0.863	0.998767	0.016189	1414	0.0204	0.023476	0.907	1	1.03338	1017	0.430556	0.625878
ABBUD_LIF_UP	95	-1.84426	1609	0.979	0.998767	0.00915	1309	0.0162	0.020898	0.951	1	1.19842	421	0.162272	0.507335
ABRAHAM_AL_VS_MM_DN	64	0.304169	471	0.35	0.998767	0.002781	1071	0.0152	0.020488	0.617	1	0.940944	1344	0.545276	0.754017
ABRAHAM_AL_VS_MM_UP	94	-1.41304	1506	0.93	0.998767	0.003555	1114	0.0132	0.019929	0.87	1	1.01342	1097	0.445736	0.656639
ABRAHAM_MM_VS_AL_DN	92	-1.43633	1520	0.939	0.998767	0.005195	1200	0.0132	0.019929	0.906	1	1.05179	951	0.365422	0.609227
ABRAHAM_MM_VS_AL_UP	67	0.104489	603	0.43	0.998767	0.00181	985	0.0182	0.02189	0.635	1	0.971453	1255	0.484064	0.704299
ACE_INHIBITOR_PATHWAY_PHARMGKB	12	0.05717	639	0.457	0.998767	0.128766	1670	0.074	0.075005	0.758	1	0.744439	1656	0.804688	0.951822
ACE2PATHWAY	31	-0.564733	1058	0.642	0.998767	0.009699	1318	0.015	0.020374	0.483	1	1.05488	939	0.397149	0.604792
ACETAMINOPHENPATHWAY	15	-0.537683	1030	0.682	0.998767	0.045832	1578	0.0326	0.034597	0.426	0.998	0.860738	1529	0.619137	0.855298
ACETYLCHOLINE_SYNTHESIS	15	-0.047618	710	0.508	0.998767	0.030541	1524	0.024	0.026449	0.345	0.993	0.99176	1193	0.479245	0.667147
ACHPATHWAY	52	-0.492663	997	0.714	0.998767	0.000219	676	0.0138	0.019929	0.258	0.953	1.07991	834	0.337526	0.592534
ACTINYPATHWAY	46	-2.61727	1683	0.997	0.998767	0.05507	1593	0.0332	0.03519	0.978	1	0.772848	1641	0.830739	0.934009
AD12_24HRS_DN	31	0.204647	527	0.416	0.998767	0.012956	1377	0.016	0.020772	0.547	1	0.816971	1600	0.818713	0.900524
AD12_32HRS_DN	24	0.433206	401	0.327	0.998767	0.043677	1570	0.0266	0.028808	0.695	1	1.09969	745	0.308429	0.595193
AD12_48HRS_DN	19	-0.433031	957	0.677	0.998767	0.063317	1608	0.031	0.033045	0.796	1	0.890288	1477	0.638996	0.82092
AD12_ANY_DN	43	0.105512	600	0.458	0.998767	0.010609	1337	0.0166	0.020973	0.669	1	0.764128	1648	0.900208	0.942944
ADDYA_K562_HEMIN_TREATMENT	211	-1.14558	1387	0.837	0.998767	0.000626	815	0.0142	0.020116	0.901	1	1.07158	871	0.309751	0.592531
ADIP_DIFF_CLUSTER1	156	-0.611029	1080	0.725	0.998767	0.00024	687	0.0128	0.019929	0.805	1	1.38819	88	0.01875	0.585947
ADIP_DIFF_CLUSTER2	93	-0.051811	714	0.546	0.998767	0.000492	779	0.0146	0.020236	0.609	1	1.12076	668	0.227184	0.552896
ADIP_DIFF_CLUSTER3	95	-1.3235	1475	0.895	0.998767	0.00301	1082	0.0134	0.019929	0.853	1	1.10887	716	0.263374	0.564488
ADIP_DIFF_CLUSTER4	78	-0.010085	685	0.507	0.998767	5.8e-05	504	0.015	0.020374	0.354	0.995	0.961148	1288	0.568273	0.710717
ADIP_DIFF_CLUSTER5	92	-0.533007	1026	0.653	0.998767	0.000144	618	0.0126	0.019929	0.452	1	0.961476	1285	0.534483	0.712038
ADIP_DIFF_UP	177	-0.198482	795	0.604	0.998767	0.000187	654	0.0098	0.01335	0.779	1	1.05011	961	0.301426	0.605231
ADIP_HUMAN_DN	73	-0.409057	943	0.647	0.998767	4.9e-05	489	0.014	0.020116	0.28	0.972	1.12511	652	0.231969	0.598398
ADIP_HUMAN_UP	146	-0.043192	708	0.507	0.998767	0.000416	752	0.0134	0.019929	0.601	1	1.09108	783	0.315151	0.593549
ADIP_VS_FIBRO_DN	95	-0.786875	1200	0.817	0.998767	0	192	0.0136	0.019929	0.319	0.988	1.00185	1140	0.432432	0.662014
ADIP_VS_FIBRO_UP	71	-0.548203	1042	0.7	0.998767	0.001494	943	0.0122	0.01955	0.614	1	1.307	185	0.102459	0.568851
ADIP_VS_PREADIP_DN	112	-1.86613	1614	0.966	0.998767	0.002722	1065	0.0132	0.019929	0.827	1	0.886281	1485	0.715888	0.825655
ADIP_VS_PREADIP_UP	74	-1.11162	1376	0.816	0.998767	0.004298	1153	0.0146	0.020236	0.771	1	1.29175	210	0.142	0.539063
ADIPOCYTE_BRCA_UP	25	0.940049	202	0.191	0.998767	0.001097	907	0.0136	0.019929	0.102	0.575	1.44692	44	0.0423077	0.733847
ADIPOCYTE_PPARG_UP	58	0.376253	433	0.387	0.998767	0.001775	981	0.0136	0.019929	0.554	1	1.21535	364	0.163265	0.530031
ADIPOGENESIS_HMSC_CLASS1_UP	67	-1.16914	1401	0.838	0.998767	0.035136	1545	0.022	0.024745	0.99	1	1.03866	996	0.38664	0.627787
ADIPOGENESIS_HMSC_CLASS2_UP	39	-0.494815	1000	0.66	0.998767	0.058314	1601	0.0314	0.033408	0.964	1	0.907915	1438	0.609407	0.799848
ADIPOGENESIS_HMSC_CLASS3_UP	180	-0.841894	1228	0.81	0.998767	0.000701	829	0.0104	0.014811	0.91	1	1.02185	1057	0.417625	0.648071
ADIPOGENESIS_HMSC_CLASS5_UP	17	-2.56391	1680	0.991	0.998767	0.417605	1696	0.3886	0.388662	1	1	1.07374	861	0.369979	0.592661
ADIPOGENESIS_HMSC_CLASS8_DN	95	2.1511	21	0.027	0.998767	0.000741	840	0.0124	0.01955	0.661	1	1.04085	989	0.368635	0.615969
AGED_MOUSE_CEREBELLUM_DN	148	-1.45187	1527	0.94	0.998767	0.000976	891	0.0122	0.01955	0.696	1	1.23431	319	0.114943	0.584751
AGED_MOUSE_CEREBELLUM_UP	143	-1.03447	1335	0.856	0.998767	0.009724	1319	0.014	0.020116	0.955	1	1.19667	424	0.163462	0.590401
AGED_MOUSE_CORTEX_DN	156	-0.075973	726	0.539	0.998767	4e-05	472	0.014	0.020116	0.672	1	0.87955	1494	0.738703	0.837854
AGED_MOUSE_CORTEX_UP	105	-1.05979	1347	0.882	0.998767	0.004591	1166	0.0134	0.019929	0.889	1	0.917339	1418	0.684959	0.762976
AGED_MOUSE_HIPPOCAMPUS_ANY_DN	135	1.61572	57	0.061	0.998767	0	223	0.014	0.020116	0.352	0.995	1.24421	297	0.0708812	0.57548
AGED_MOUSE_HIPPOCAMPUS_ANY_UP	165	1.0951	150	0.111	0.998767	1.8e-05	417	0.0142	0.020116	0.632	1	1.05134	954	0.298211	0.607606
AGED_MOUSE_HIPPOCAMPUS_MULTI_UP	77	1.22268	124	0.11	0.998767	0.000862	868	0.0132	0.019929	0.599	1	1.00147	1143	0.471287	0.663723
AGED_MOUSE_HYPOTH_DN	103	0.633919	322	0.267	0.998767	2e-05	424	0.0152	0.020488	0.384	0.996	1.2017	407	0.137218	0.599106
AGED_MOUSE_HYPOTH_UP	120	-1.84047	1607	0.934	0.998767	0.001816	988	0.0144	0.020226	0.778	1	1.06603	894	0.337187	0.598788
AGED_MOUSE_MUSCLE_DN	99	-1.29643	1462	0.891	0.998767	0.005456	1214	0.0176	0.021389	0.906	1	0.833088	1570	0.833984	0.887371
AGED_MOUSE_MUSCLE_UP	84	-0.722823	1167	0.799	0.998767	1.3e-05	394	0.0152	0.020488	0.316	0.985	0.970708	1257	0.527204	0.704721
AGED_MOUSE_NEOCORTEX_DN	144	-0.774335	1192	0.769	0.998767	0.003334	1107	0.0136	0.019929	0.852	1	1.03064	1030	0.376953	0.636409
AGED_MOUSE_NEOCORTEX_UP	199	-0.71982	1165	0.798	0.998767	4.4e-05	479	0.0106	0.016023	0.674	1	0.9143	1421	0.695473	0.794696
AGED_MOUSE_RETINA_ANY_DN	41	1.54486	70	0.08	0.998767	0.002499	1055	0.015	0.020374	0.396	0.997	1.11173	706	0.278788	0.589268
AGED_MOUSE_RETINA_ANY_UP	70	0.811018	253	0.226	0.998767	0.000283	711	0.0166	0.020973	0.418	0.997	1.37665	100	0.0389105	0.642854
AGED_RHESUS_DN	310	0.846668	240	0.172	0.998767	0	125	0.0128	0.019929	0.741	1	1.15581	555	0.1139	0.576421
AGED_RHESUS_UP	589	-0.751545	1181	0.774	0.998767	1.8e-05	410	0.0132	0.019929	0.91	1	1.11754	675	0.132505	0.560659
AGEING_BRAIN_DN	394	0.471246	386	0.349	0.998767	7e-06	367	0.0154	0.020488	0.82	1	1.02014	1068	0.386275	0.644
AGEING_BRAIN_UP	669	0.343759	450	0.328	0.998767	0	215	0.014	0.020116	0.933	1	1.01487	1094	0.377155	0.637933
AGEING_KIDNEY_DN	430	-0.099784	740	0.528	0.998767	0	187	0.0136	0.019929	0.812	1	1.13349	626	0.122605	0.538304
AGEING_KIDNEY_SPECIFIC_DN	440	-0.748302	1179	0.768	0.998767	0	76	0.012	0.019074	0.812	1	1.20402	398	0.0383142	0.509503
AGEING_KIDNEY_SPECIFIC_UP	525	-0.651314	1114	0.741	0.998767	0.000802	854	0.015	0.020374	0.994	1	1.03181	1023	0.336466	0.635907
AGEING_KIDNEY_UP	1132	-0.970415	1307	0.809	0.998767	1e-06	321	0.0118	0.018962	0.966	1	1.14483	589	0.0361702	0.541026
AGEING_LYMPH_DN	41	-1.33689	1482	0.892	0.998767	0.036533	1552	0.024	0.026449	0.917	1	1.07771	844	0.348515	0.59463
AGPCRPATHWAY	53	-0.706421	1155	0.714	0.998767	0.00992	1327	0.0152	0.020488	0.769	1	1.24223	299	0.131373	0.552383
AGUIRRE_PANCREAS_CHR1	71	-0.265482	838	0.562	0.998767	0.001812	986	0.0158	0.020628	0.635	1	0.912075	1424	0.621901	0.79888
AGUIRRE_PANCREAS_CHR12	137	0.260229	496	0.389	0.998767	0	295	0.0158	0.020628	0.352	0.995	1.02944	1033	0.389722	0.628955
AGUIRRE_PANCREAS_CHR17	171	0.767995	272	0.225	0.998767	0.000225	679	0.0134	0.019929	0.799	1	1.0102	1108	0.454175	0.658644
AGUIRRE_PANCREAS_CHR18	62	0.128361	581	0.445	0.998767	0.000124	604	0.014	0.020116	0.275	0.968	0.932818	1375	0.588235	0.763403
AGUIRRE_PANCREAS_CHR19	172	0.145528	561	0.423	0.998767	0.000122	601	0.0114	0.018255	0.74	1	0.998932	1158	0.440574	0.664183
AGUIRRE_PANCREAS_CHR22	162	0.42902	402	0.395	0.998767	1.8e-05	412	0.0134	0.019929	0.633	1	1.20029	414	0.128459	0.512603
AGUIRRE_PANCREAS_CHR6	92	-1.04692	1344	0.857	0.998767	0.013208	1379	0.0156	0.020557	0.975	1	1.29568	206	0.033543	0.538797
AGUIRRE_PANCREAS_CHR7	103	0.865426	229	0.219	0.998767	0.000181	649	0.0156	0.020557	0.514	1	1.16148	542	0.161157	0.523031
AGUIRRE_PANCREAS_CHR8	152	0.358825	443	0.324	0.998767	8.7e-05	550	0.015	0.020374	0.722	1	1.10896	715	0.253333	0.589894
AGUIRRE_PANCREAS_CHR9	84	-0.379031	919	0.66	0.998767	0.019176	1447	0.0232	0.025735	0.973	1	0.983004	1221	0.504892	0.679605
AHSPPATHWAY	24	0.693444	297	0.203	0.998767	0.031075	1529	0.0192	0.022594	0.591	1	1.5117	26	0.0325048	0.972601
AKAP13PATHWAY	35	0.732234	285	0.237	0.998767	0.003276	1100	0.015	0.020374	0.304	0.982	0.828304	1579	0.744	0.892628
AKAPCENTROSOMEPATHWAY	35	-0.549962	1045	0.677	0.998767	0.0712	1619	0.038	0.039804	0.921	1	1.1559	554	0.252505	0.578215
AKTPATHWAY	51	-0.162698	774	0.531	0.998767	0.005391	1209	0.012	0.019074	0.655	1	1.46558	40	0.0307102	0.68247
ALANINE_AND_ASPARTATE_METABOLISM	41	-1.2266	1432	0.897	0.998767	0.000189	659	0.0152	0.020488	0.142	0.73	0.863043	1526	0.720648	0.853477
ALCALAY_AML_NPMC_DN	481	-0.252225	827	0.635	0.998767	0	104	0.0126	0.019929	0.85	1	1.08788	797	0.191882	0.590611
ALCALAY_AML_NPMC_UP	388	-0.236841	818	0.597	0.998767	0	83	0.0122	0.01955	0.812	1	1.015	1092	0.412098	0.654738
ALKALOID_BIOSYNTHESIS_II	42	0.808429	257	0.234	0.998767	0.017378	1428	0.0198	0.022959	0.783	1	0.94699	1326	0.536178	0.744388
ALKPATHWAY	89	-1.42985	1515	0.941	0.998767	0.006036	1228	0.0132	0.019929	0.914	1	0.874802	1499	0.690832	0.836652
ALTERNATIVEPATHWAY	7	-0.251487	824	0.561	0.998767	0.187314	1685	0.1192	0.119957	0.749	1	1.01271	1102	0.451613	0.655528
ALZHEIMERS_DISEASE_DN	3169	-0.662421	1124	0.706	0.998767	0	87	0.0122	0.01955	0.995	1	1.19023	442	0	0.522043
ALZHEIMERS_DISEASE_UP	4703	-0.445584	964	0.687	0.998767	0	283	0.0152	0.020488	0.995	1	1.18125	475	0.00845666	0.516986
ALZHEIMERS_INCIPIENT_DN	423	0.708632	291	0.258	0.998767	0.000106	578	0.0128	0.019929	0.909	1	1.32104	170	0.010101	0.555401
ALZHEIMERS_INCIPIENT_UP	1162	-0.782238	1198	0.779	0.998767	0	156	0.0132	0.019929	0.966	1	1.26237	256	0.00406504	0.547791
AMINOACYL_TRNA_BIOSYNTHESIS	57	0.13265	574	0.488	0.998767	0.012968	1378	0.0186	0.022108	0.875	1	1.27502	231	0.128405	0.551747
AMINOSUGARS_METABOLISM	27	-0.386258	924	0.651	0.998767	0.006117	1232	0.0164	0.020973	0.397	0.997	1.88895	2	0	0.0409055
AMIPATHWAY	85	-0.641498	1104.5	0.706	0.998767	0.000592	808	0.0148	0.020236	0.557	1	0.982551	1224	0.493359	0.678738
ANDROGEN_AND_ESTROGEN_METABOLISM	48	-0.224405	805	0.592	0.998767	8.8e-05	551	0.0108	0.016722	0.2	0.879	1.33376	151	0.0935673	0.604878
ANDROGEN_GENES	148	-0.401587	935	0.643	0.998767	0	91	0.0124	0.01955	0.352	0.995	0.993093	1182	0.468627	0.667863
APOPTOSIS	192	-0.914661	1270	0.855	0.998767	0.001432	937	0.0146	0.020236	0.958	1	1.03249	1019	0.374737	0.626298
APOPTOSIS_GENMAPP	121	-0.277366	844	0.606	0.998767	0.003648	1120	0.0154	0.020488	0.867	1	1.12132	666	0.236538	0.595975
APOPTOSIS_KEGG	133	0.191527	536	0.434	0.998767	7.4e-05	532	0.0146	0.020236	0.446	1	1.02333	1054	0.390805	0.644135
APPEL_IMATINIB_UP	87	-1.0457	1343	0.852	0.998767	0.00025	692	0.014	0.020116	0.493	1	0.955984	1302	0.538614	0.718966
ARAPPATHWAY	84	-0.847642	1232	0.794	0.998767	0	266	0.0148	0.020236	0.302	0.982	1.05489	938	0.360784	0.606151
ARENRF2PATHWAY	57	-0.439392	963	0.681	0.998767	0.00136	931	0.0126	0.019929	0.521	1	1.11602	683	0.230056	0.596871
ARFPATHWAY	45	-1.7474	1592	0.934	0.998767	0.037375	1556	0.0236	0.026128	0.923	1	0.831781	1573	0.785124	0.888669
ARGININE_AND_PROLINE_METABOLISM	120	-0.11718	746	0.515	0.998767	0	50	0.0116	0.018962	0.352	0.995	1.30944	182	0.0652591	0.560773
ARGININECPATHWAY	20	0.062132	634	0.475	0.998767	0.000196	661	0.0148	0.020236	0.045	0.205838	1.12742	642	0.27027	0.543572
AS3_FIBRO_C1	82	0.647043	317	0.261	0.998767	2e-06	340	0.0166	0.020973	0.305	0.982	1.11217	700	0.277559	0.594181
AS3_FIBRO_C2	82	0.647043	317	0.261	0.998767	1e-06	329	0.0164	0.020973	0.305	0.982	1.11217	701	0.277559	0.592526
AS3_FIBRO_C3	119	-0.64103	1101.5	0.731	0.998767	0	59	0.0116	0.018962	0.352	0.995	1.09126	781	0.264078	0.595776
AS3_FIBRO_C4	74	0.174537	544	0.448	0.998767	0.002202	1030	0.0158	0.020628	0.66	1	0.99103	1196	0.483806	0.668498
AS3_FIBRO_DN	100	-0.076957	727	0.584	0.998767	0.002085	1020	0.0144	0.020226	0.796	1	1.06817	888	0.315686	0.594019
AS3_FIBRO_UP	119	-0.64103	1101.5	0.731	0.998767	0	268	0.0148	0.020236	0.352	0.995	1.09126	780	0.264078	0.597247
AS3_HEK293_DN	33	-0.876822	1246	0.788	0.998767	0.049221	1582	0.0298	0.031846	0.863	1	0.987192	1210	0.495868	0.67436
AS3_HEK293_UP	22	-0.474242	982	0.621	0.998767	0.049973	1584	0.0306	0.032639	0.732	1	0.909972	1430	0.581781	0.800552
ASBCELLPATHWAY	19	-0.655544	1117	0.762	0.998767	0.029554	1521	0.0242	0.026635	0.58	1	1.20329	399	0.193684	0.509583
ASCORBATE_AND_ALDARATE_METABOLISM	14	0.531332	368.5	0.29	0.998767	0.057774	1599	0.0314	0.033408	0.488	1	1.20288	405	0.208171	0.600502
ASTIER_BCELL	167	0.95005	197	0.212	0.998767	0	63	0.0118	0.018962	0.593	1	1.04772	965	0.342	0.616044
ASTIER_FN_DIFF	176	1.25048	122	0.143	0.998767	0	84	0.0122	0.01955	0.593	1	1.07399	860	0.268	0.593069
ASTON_DEPRESSION_DN	500	-0.289343	857	0.626	0.998767	0	296	0.0158	0.020628	0.85	1	1.23681	313	0.0393701	0.544549
ASTON_DEPRESSION_UP	159	-0.049233	712	0.531	0.998767	0	236	0.0144	0.020226	0.593	1	0.942651	1338	0.586345	0.736401
ASTON_OLIGODENDROGLIA_MYELINATION_SUBSET	45	-1.40918	1504	0.904	0.998767	0.137522	1674	0.0734	0.074441	0.997	1	0.874097	1502	0.68501	0.845777
AT1RPATHWAY	151	-0.492814	998	0.681	0.998767	0.000234	682	0.0126	0.019929	0.803	1	1.15817	549	0.166352	0.573803
ATMPATHWAY	59	-0.292291	860	0.603	0.998767	0.001178	914	0.0142	0.020116	0.503	1	1.19962	416	0.159136	0.589911
ATP_SYNTHESIS	46	-0.627689	1089	0.777	0.998767	0.024468	1491	0.0218	0.024602	0.909	1	0.8666	1521	0.758964	0.850931
ATRBRCAPATHWAY	67	0.387819	425	0.344	0.998767	0.000754	842	0.0134	0.019929	0.52	1	0.987257	1209	0.489109	0.67157
ATRIA_UP	566	1.13919	144	0.194	0.998767	0	269	0.0148	0.020236	0.892	1	1.08844	795	0.147002	0.591344
BADPATHWAY	66	-0.170669	779	0.546	0.998767	0.007343	1263	0.016	0.020772	0.853	1	1.1432	597	0.189349	0.535364
BAF57_BT549_DN	899	-1.23903	1436	0.91	0.998767	8.8e-05	553	0.014	0.020116	0.987	1	1.1947	432	0.0502092	0.511279
BAF57_BT549_UP	782	-1.9366	1627	0.956	0.998767	2e-06	339	0.015	0.020374	0.953	1	1.19038	441	0.0493359	0.582407
BASSO_GERMINAL_CENTER_CD40_DN	215	-1.37777	1494	0.918	0.998767	0.000487	777	0.0114	0.018255	0.874	1	1.23777	310	0.0585938	0.584461
BASSO_GERMINAL_CENTER_CD40_UP	270	-2.01623	1642	0.97	0.998767	0.000395	744	0.0144	0.020226	0.93	1	1.06293	910	0.245726	0.596362
BASSO_HCL_DIFF	302	0.20018	534	0.472	0.998767	0	196	0.0138	0.019929	0.741	1	1.02645	1045	0.389105	0.634179
BASSO_REGULATORY_HUBS	389	-0.482879	990	0.665	0.998767	1e-06	323	0.0124	0.01955	0.813	1	1.07582	854	0.252788	0.590626
BBCELLPATHWAY	12	-0.135107	761	0.554	0.998767	0.012649	1373	0.018	0.021777	0.209	0.895	1.31108	181	0.115974	0.564785
BcatDown	55	2.91933	5	0.005	0	0.000364	733	0.014	0.016037	0.294	0.471954	1.2979	199	0.154143	0.236027
BcatUp	43	-1.11266	1377	0.864	0	0.008032	1281	0.012	0.009625	0.664	0.991993	1.57624	14	0.0216535	0.0305794
BCL2_FAMILY_AND_REG_NETWORK	68	-0.636382	1096	0.716	0.998767	0.004754	1176	0.017	0.021197	0.787	1	0.853011	1545	0.822086	0.865418
BCNU_GLIOMA_MGMT_24HRS_DN	86	-1.86427	1613	0.964	0.998767	0.003305	1103	0.0122	0.01955	0.86	1	0.97041	1258	0.513761	0.704657
BCNU_GLIOMA_MGMT_48HRS_DN	370	-1.47734	1538	0.931	0.998767	0	61	0.0116	0.018962	0.812	1	0.928642	1386	0.732943	0.770735
BCNU_GLIOMA_MGMT_48HRS_UP	37	1.32712	104	0.078	0.998767	0.000186	653	0.015	0.020374	0.142	0.73	1.40104	72	0.0672098	0.62591
BCNU_GLIOMA_NOMGMT_24HRS_UP	39	-0.183418	788	0.58	0.998767	0.036592	1553	0.0226	0.025218	0.918	1	0.925372	1400	0.574953	0.771997
BCNU_GLIOMA_NOMGMT_48HRS_DN	61	-0.25189	826	0.634	0.998767	0	44	0.0114	0.018255	0.197	0.877	0.789345	1630	0.906931	0.921951
BCNU_GLIOMA_NOMGMT_48HRS_UP	40	1.01373	177	0.124	0.998767	0.001608	954	0.0124	0.01955	0.332	0.992	1.08344	814	0.321569	0.596574
BCRABL_HL60_AFFY_DN	28	0.043133	647	0.494	0.998767	0.015064	1404	0.0194	0.022684	0.575	1	0.830334	1575	0.755952	0.890061
BCRABL_HL60_AFFY_UP	53	-1.30434	1465	0.908	0.998767	0.035678	1548	0.0218	0.024602	0.956	1	1.37038	107	0.0323232	0.601148
BCRABL_HL60_CDNA_DN	86	-0.325867	887	0.645	0.998767	0.000701	830	0.0146	0.020236	0.653	1	0.968494	1264	0.520492	0.701122
BCRABL_HL60_CDNA_UP	31	-0.634699	1095	0.77	0.998767	0.010951	1345	0.017	0.021197	0.51	1	0.713442	1668	0.892857	0.970116
BCRPATHWAY	122	-0.034687	700	0.502	0.998767	7.8e-05	541	0.0144	0.020226	0.449	1	1.34899	135	0.0434783	0.514225
BECKER_CANCER_ASSOCIATED_SUBSET_1	19	-1.37934	1496	0.911	0.998767	0.03328	1535	0.023	0.025564	0.607	1	1.23427	320	0.112426	0.581303
BECKER_CANCER_ASSOCIATED_SUBSET_2	49	0.564798	354	0.311	0.998767	0.000902	877	0.0136	0.019929	0.374	0.996	1.3612	123	0.10297	0.594117
BECKER_ESTROGEN_RESPONSIVE_SUBSET_2	19	-1.10042	1368	0.865	0.998767	0.110789	1662	0.0624	0.063513	0.919	1	0.726044	1666	0.896104	0.963065
BECKER_IFN_INDUCIBLE_SUBSET_1	7	-1.13529	1385	0.852	0.998767	0.308255	1692	0.2404	0.24096	0.889	1	0.683247	1676	0.805031	0.980938
BECKER_TAMOXIFEN_RESISTANT_DN	152	-0.809712	1212	0.767	0.998767	1.8e-05	416	0.014	0.020116	0.632	1	1.047	967	0.319742	0.611786
BECKER_TAMOXIFEN_RESISTANT_UP	86	-0.446448	966	0.666	0.998767	0.000362	731	0.0146	0.020236	0.553	1	0.977558	1237	0.511583	0.692095
BENNETT_SLE_UP	50	-0.307471	874	0.596	0.998767	0.007901	1277	0.0146	0.020236	0.725	1	1.10199	737	0.306122	0.592877
BENZOATE_DEGRADATION_VIA_COA_LIGATION	20	-1.32898	1478	0.906	0.998767	0.070749	1617	0.0336	0.035569	0.83	1	1.44215	47	0.0709939	0.762493
BETA_ALANINE_METABOLISM	91	-0.092213	735	0.573	0.998767	0.004639	1169	0.0154	0.020488	0.896	1	0.981061	1230	0.503968	0.681215
BETAOXIDATIONPATHWAY	14	0.361401	440	0.368	0.998767	0.003609	1117	0.0146	0.020236	0.108	0.593	1.38691	90	0.0687623	0.566018
BHATTACHARYA_ESC_UP	152	-0.358345	906	0.614	0.998767	0.003269	1099	0.0112	0.017669	0.987	1	1.18917	446	0.0862745	0.516452
BILE_ACID_BIOSYNTHESIS	44	-0.015739	687	0.464	0.998767	0.011221	1350	0.0158	0.020628	0.684	1	0.699375	1671	0.911647	0.976927
BIOGENIC_AMINE_SYNTHESIS	40	-1.31435	1471	0.911	0.998767	0.035087	1544	0.0216	0.024457	0.912	1	0.654076	1683	0.971311	0.98631
BIOPEPTIDESPATHWAY	143	-0.316011	877	0.624	0.998767	0.000178	648	0.0154	0.020488	0.513	1	0.842326	1559	0.855397	0.876672
BIOSYNTHESIS_OF_STEROIDS	37	2.25294	16	0.034	0.998767	0.002521	1058	0.0174	0.021296	0.398	0.997	1.25015	286	0.116935	0.543587
BLEO_HUMAN_LYMPH_HIGH_24HRS_UP	237	-1.54696	1556	0.933	0.998767	0.001383	933	0.0146	0.020236	0.955	1	1.10461	726	0.236842	0.596293
BLEO_HUMAN_LYMPH_HIGH_4HRS_UP	43	-1.40646	1502	0.92	0.998767	0.086876	1643	0.049	0.050543	0.988	1	0.902144	1451	0.551383	0.806742
BLEO_MOUSE_LYMPH_HIGH_24HRS_DN	103	-1.39137	1500	0.92	0.998767	0.008502	1292	0.0156	0.020557	0.945	1	1.24118	302	0.119522	0.54922
BLEO_MOUSE_LYMPH_HIGH_4HRS_UP	25	0.755243	278	0.285	0.998767	0.007846	1274	0.0182	0.02189	0.284	0.973	1.43319	48	0.0694981	0.787705
BLEO_MOUSE_LYMPH_LOW_24HRS_DN	72	-0.05209	716	0.558	0.998767	0.006985	1253	0.0166	0.020973	0.842	1	1.32695	162	0.0878243	0.575357
BLOOD_CLOTTING_CASCADE	33	-0.772032	1190	0.761	0.998767	0.010219	1333	0.0194	0.022684	0.492	1	1.02143	1060	0.439623	0.646088
BLOOD_GROUP_GLYCOLIPID_BIOSYNTHESIS_LACTOSERIES	31	0.005457	674	0.488	0.998767	0.001314	928	0.014	0.020116	0.207	0.891	0.859803	1532	0.659184	0.85697
BLOOD_GROUP_GLYCOLIPID_BIOSYNTHESIS_NEOLACTOSERIES	22	0.077545	624	0.474	0.998767	0.018831	1439	0.0172	0.021224	0.447	1	0.790041	1629	0.767045	0.922082
BLYMPHOCYTEPATHWAY	34	1.5281	73	0.047	0.998767	0.000259	697	0.0154	0.020488	0.11	0.6	1.43255	52	0.05	0.665213
BOQUEST_CD31PLUS_VS_CD31MINUS_DN	732	-0.478165	986	0.687	0.998767	5e-06	354	0.0102	0.014811	0.936	1	1.21278	373	0.0452756	0.59765
BOQUEST_CD31PLUS_VS_CD31MINUS_UP	1936	-0.551514	1046	0.732	0.998767	1.9e-05	419	0.0126	0.019929	0.991	1	1.08149	823	0.104701	0.591222
BOTULINPATHWAY	10	1.89053	39	0.063	0.998767	0.007667	1268	0.0136	0.019929	0.15	0.744	1.43287	49	0.0547945	0.753638
BRACX_DN	25	-0.646998	1112	0.696	0.998767	0.030693	1525	0.0258	0.028086	0.591	1	0.955258	1305	0.521401	0.717726
BRACX_UP	108	-0.06814	723	0.52	0.998767	0	17	0.0104	0.014811	0.352	0.995	1.07779	843	0.273859	0.587472
BRCA_BRCA1_NEG	448	-0.033406	697	0.467	0.998767	0	178	0.0134	0.019929	0.812	1	1.303	188	0.0125786	0.573395
BRCA_BRCA1_POS	269	0.097661	608	0.469	0.998767	2.5e-05	435	0.0124	0.01955	0.784	1	1.04197	983	0.333984	0.616071
BRCA_ER_NEG	2275	-1.16321	1399	0.874	0.998767	0	304	0.016	0.020772	0.986	1	1.06058	920	0.16805	0.597672
BRCA_ER_POS	1402	0.997034	181	0.218	0.998767	0	119	0.0128	0.019929	0.966	1	1.06473	900	0.221591	0.600759
BRCA_PROGNOSIS_NEG	244	-2.52085	1677	0.976	0.998767	0.002846	1075	0.0142	0.020116	0.984	1	0.983934	1218	0.491561	0.679038
BRCA_PROGNOSIS_POS	111	0.790994	261	0.175	0.998767	1e-05	382	0.0148	0.020236	0.372	0.996	1.22105	349	0.143984	0.595417
BRCA1_MES_UP	118	0.50125	378	0.298	0.998767	6e-05	510	0.0164	0.020973	0.432	0.998	1.3666	114	0.0171429	0.566627
BRCA1_OVEREXP_DN	285	0.349258	449	0.363	0.998767	1.2e-05	389	0.0142	0.020116	0.765	1	1.10027	742	0.235178	0.578325
BRCA1_OVEREXP_PROSTATE_DN	217	-0.60319	1076	0.768	0.998767	0.00011	584	0.0142	0.020116	0.736	1	0.966451	1269	0.539924	0.709748
BRCA1_OVEREXP_PROSTATE_UP	473	0.121849	588	0.448	0.998767	4e-06	349	0.0132	0.019929	0.858	1	1.00136	1146	0.45	0.660816
BRCA1_OVEREXP_UP	494	-0.688182	1146	0.746	0.998767	0	111	0.0126	0.019929	0.85	1	0.997171	1164	0.468938	0.666441
BRCA1_SW480_DN	35	0.635472	321	0.276	0.998767	0.000876	873	0.0166	0.020973	0.174	0.811	1.1024	735	0.328947	0.575839
BRCA1_SW480_UP	71	-0.093938	737	0.55	0.998767	0.000176	647	0.0136	0.019929	0.361	0.995	1.08109	827	0.28373	0.58813
BRCA1KO_MEF_DN	305	-0.166276	775	0.608	0.998767	0	318	0.017	0.021197	0.741	1	1.17395	495	0.0914513	0.52296
BRCA2_BRCA1_DN	142	0.706418	292	0.219	0.998767	0	169	0.0134	0.019929	0.352	0.995	1.14457	590	0.2125	0.539984
BRCA2_BRCA1_UP	139	-0.819288	1219	0.763	0.998767	0.000475	774	0.0116	0.018962	0.614	1	1.11671	680	0.21748	0.560176
BREAST_CANCER_ESTROGEN_SIGNALING	312	-1.43122	1518	0.939	0.998767	0.000117	596	0.013	0.019929	0.849	1	1.01165	1105	0.403614	0.656984
BREAST_DUCTAL_CARCINOMA_GENES	47	0.109666	598	0.448	0.998767	0.002643	1063	0.0164	0.020973	0.52	1	1.56743	15	0.0151229	1
BREASTCA_THREE_CLASSES	100	2.18661	19	0.021	0.998767	9.7e-05	568	0.0104	0.014811	0.47	1	1.17524	490	0.118952	0.576845
BREASTCA_TWO_CLASSES	404	0.20098	531	0.417	0.998767	0.000188	656	0.0138	0.019929	0.939	1	1.06124	916	0.226744	0.60123
BRENTANI_ANGIOGENESIS	33	-1.97303	1637	0.978	0.998767	0.05711	1598	0.0312	0.033237	0.891	1	0.75037	1653	0.825911	0.952325
BRENTANI_CANCER_TESTIS	15	-0.536731	1029	0.668	0.998767	0.081311	1629	0.0388	0.040592	0.587	1	0.85861	1538	0.667992	0.85565
BRENTANI_CELL_ADHESION	308	0.474903	383	0.361	0.998767	0	53	0.0116	0.018962	0.741	1	1.09435	768	0.193966	0.581335
BRENTANI_CELL_CYCLE	228	-0.729343	1169	0.731	0.998767	0.000107	581	0.0148	0.020236	0.736	1	1.07786	842	0.325301	0.595487
BRENTANI_CYTOSKELETON	67	-0.215155	804	0.591	0.998767	0.016911	1421	0.0192	0.022594	0.95	1	0.868006	1515	0.736111	0.84365
BRENTANI_DEATH	214	-0.679088	1141	0.752	0.998767	9.9e-05	573	0.0122	0.01955	0.733	1	1.18547	466	0.0737864	0.571264
BRENTANI_DNA_METHYLATION_AND_MODIFICATION	71	-0.757308	1185	0.775	0.998767	0.006915	1251	0.0154	0.020488	0.842	1	0.74221	1658	0.875494	0.952572
BRENTANI_HORMONAL_FUNCTION	36	-2.0817	1651	0.951	0.998767	0.032074	1531	0.0234	0.025923	0.901	1	0.909615	1433	0.571705	0.799442
BRENTANI_IMMUNE_FUNCTION	124	0.932365	205	0.156	0.998767	0.001758	975	0.0148	0.020236	0.775	1	1.21758	354	0.054	0.542733
BRENTANI_PROTEIN_MODIFICATION	424	-0.60181	1075	0.714	0.998767	4.7e-05	486	0.0126	0.019929	0.868	1	1.27595	228	0.0525292	0.612345
BRENTANI_REPAIR	91	-0.917527	1275	0.881	0.998767	0.000257	696	0.0114	0.018255	0.497	1	1.17057	510	0.165323	0.57415
BRENTANI_SIGNALING	564	-0.527381	1022	0.73	0.998767	3.2e-05	455	0.0128	0.019929	0.923	1	1.11994	670	0.117895	0.553973
BRENTANI_TRANSCRIPTION_FACTORS	231	-1.45963	1532	0.904	0.998767	3e-06	341	0.0118	0.018962	0.598	1	1.0129	1101	0.386221	0.642222
BRENTANI_TRANSPORT	22	-0.344515	899	0.564	0.998767	0.040253	1561	0.0264	0.028628	0.668	1	1.29717	201	0.139918	0.582067
BRENTANI_TRANSPORT_OF_VESICLES	75	0.716093	289	0.227	0.998767	0.000202	665	0.0136	0.019929	0.379	0.996	1.11507	689	0.2397	0.560824
BRG1_ALAB_DN	121	0.060712	636	0.457	0.998767	0.004984	1185	0.0148	0.020236	0.894	1	1.07133	873	0.311155	0.592141
BRG1_ALAB_UP	134	-1.82949	1605	0.977	0.998767	0.000291	714	0.0128	0.019929	0.558	1	0.781506	1635	0.920319	0.92723
BRG1_H1299_UP	125	-1.16912	1400	0.87	0.998767	0.001857	994	0.0102	0.014811	0.783	1	1.07084	875	0.307843	0.596418
BRG1_SW13_UP	135	-0.748585	1180	0.762	0.998767	0.002625	1062	0.0128	0.019929	0.822	1	0.752461	1652	0.975708	0.951697
BROCKE_IL6	457	-1.18832	1414.5	0.856	0.998767	9.9e-05	572	0.0112	0.017669	0.936	1	0.956786	1299	0.632381	0.725023
BROWN_GRAN_MONO_DIFFERENTIATION	311	1.04618	164	0.165	0.998767	0	142	0.0132	0.019929	0.741	1	1.0994	747	0.190669	0.576537
BROWN_MYELOID_PROLIF_AND_SELF_RENEWAL	233	-0.53488	1027	0.717	0.998767	0	214	0.014	0.020116	0.593	1	1.13017	633	0.185185	0.542525
BRUNO_IL3_DN	182	-0.837095	1224	0.796	0.998767	9.3e-05	560	0.011	0.016722	0.727	1	0.902851	1448	0.736221	0.790886
BUT_TSA_UP	37	-0.235358	814	0.597	0.998767	0.013711	1384	0.0166	0.020973	0.73	1	0.866314	1523	0.743137	0.849461
BUTANOATE_METABOLISM	57	-0.381412	920	0.686	0.998767	0.023555	1481	0.0212	0.024069	0.945	1	0.967272	1268	0.510978	0.702652
BYSTROM_IL5_DN	219	0.728407	286	0.248	0.998767	2.3e-05	431	0.0162	0.020898	0.647	1	1.19609	427	0.101695	0.589804
BYSTROM_IL5_UP	101	0.668243	307	0.253	0.998767	0	207	0.014	0.020116	0.352	0.995	1.17654	485	0.161165	0.578861
BYSTRYKH_FGF3_TARGETS_GLOCUS	18	0.183909	540	0.429	0.998767	0.028184	1512	0.022	0.024745	0.563	1	0.924901	1401	0.577778	0.772331
BYSTRYKH_FLI1_TARGETS_GLOCUS	17	-0.847488	1230	0.812	0.998767	0.115035	1666	0.0596	0.06081	0.923	1	1.21043	384	0.19774	0.511951
BYSTRYKH_HSC_BRAIN_CIS_GLOCUS	161	-0.743534	1174	0.756	0.998767	4.7e-05	485	0.0124	0.01955	0.678	1	0.910684	1427	0.723658	0.77792
BYSTRYKH_HSC_BRAIN_TRANS_GLOCUS	428	-0.369486	914	0.658	0.998767	9e-06	376	0.011	0.016722	0.823	1	1.06905	883	0.25878	0.592197
BYSTRYKH_HSC_CIS_GLOCUS	288	-0.949891	1296	0.834	0.998767	0	112	0.0128	0.019929	0.741	1	1.0202	1067	0.385932	0.644456
BYSTRYKH_HSC_TRANS_GLOCUS	2037	-1.42877	1514	0.894	0.998767	0	5	0.01	0.01335	0.986	1	1.1139	694	0.0491803	0.561442
BYSTRYKH_RUNX1_TARGETS_GLOCUS	19	0.355523	448	0.328	0.998767	0.027368	1508	0.0198	0.022959	0.557	1	1.38563	92	0.0821355	0.68263
BYSTRYKH_SCP2_CIS_TRANSCRIPTS_GLOCUS	10	-0.405686	940	0.651	0.998767	0.150939	1678	0.0838	0.084735	0.811	1	0.931921	1376	0.579151	0.765081
C21_STEROID_HORMONE_METABOLISM	15	0.859099	234	0.189	0.998767	0	224	0.0142	0.020116	0.015	0.063688	1.39436	80	0.0772277	0.581671
CACAMPATHWAY	53	1.47935	79	0.082	0.998767	1.8e-05	409	0.0118	0.018962	0.162	0.781	0.881497	1489	0.695076	0.83434
CALCINEURIN_NF_AT_SIGNALING	264	-1.00743	1324	0.828	0.998767	2e-06	333	0.0136	0.019929	0.747	1	0.978286	1234	0.521739	0.685428
CALCINEURINPATHWAY	81	0.168172	548	0.385	0.998767	0.000172	641	0.0134	0.019929	0.424	0.998	1.46827	37	0.0237154	0.738496
CALCIUM_REGULATION_IN_CARDIAC_CELLS	429	-0.689379	1147	0.758	0.998767	3.4e-05	461	0.0126	0.019929	0.853	1	0.871153	1510	0.844538	0.838975
CALRES_MOUSE_DN	119	0.928928	206	0.147	0.998767	0	261	0.0146	0.020236	0.352	0.995	1.14727	583	0.129921	0.575024
CALRES_MOUSE_NEOCORTEX_DN	187	-0.470093	978	0.746	0.998767	7.3e-05	531	0.0162	0.020898	0.703	1	1.2303	326	0.0843137	0.594275
CALRES_MOUSE_NEOCORTEX_UP	172	0.223936	515	0.433	0.998767	0.000756	844	0.0132	0.019929	0.917	1	1.00169	1142	0.454023	0.664149
CALRES_MOUSE_UP	62	-1.48935	1543	0.948	0.998767	0.013423	1382	0.0148	0.020236	0.878	1	0.905772	1440	0.655242	0.803448
CALRES_RHESUS_DN	171	-0.415737	949	0.638	0.998767	0	216	0.014	0.020116	0.593	1	1.16363	537	0.0873016	0.567724
CALRES_RHESUS_UP	188	0.809218	256	0.147	0.998767	0	150	0.0132	0.019929	0.593	1	1.00066	1148	0.462136	0.660997
CAMPTOTHECIN_PROBCELL_DN	76	-0.93772	1284	0.779	0.998767	0.007123	1259	0.0112	0.017669	0.884	1	1.25447	274	0.129921	0.546083
CAMPTOTHECIN_PROBCELL_UP	60	-0.476469	985	0.707	0.998767	0.011839	1359	0.019	0.022452	0.867	1	1.3278	159	0.0529532	0.579199
CANCER_NEOPLASTIC_META_UP	158	-1.17978	1408	0.876	0.998767	0.000115	594	0.0132	0.019929	0.737	1	1.11425	692	0.207692	0.591572
CANCER_UNDIFFERENTIATED_META_UP	124	-1.07099	1356	0.821	0.998767	7.5e-05	536	0.017	0.021197	0.446	1	0.959245	1292	0.5625	0.722527
CANCERDRUGS_PROBCELL_DN	40	0.022386	668	0.439	0.998767	0.006062	1229	0.0126	0.019929	0.552	1	1.2694	243	0.156436	0.556074
CANCERDRUGS_PROBCELL_UP	59	-0.56878	1061	0.747	0.998767	0.007615	1266	0.016	0.020772	0.797	1	1.07812	840	0.34236	0.587844
CANTHARIDIN_DN	128	0.082702	619	0.468	0.998767	1.8e-05	408	0.0102	0.014811	0.381	0.996	1.36174	121	0.0177515	0.525956
CANTHARIDIN_UP	37	-0.506467	1006	0.669	0.998767	0.010854	1344	0.0226	0.025218	0.674	1	1.41602	66	0.0348162	0.689932
CAPROLACTAM_DEGRADATION	12	-1.11502	1378	0.874	0.998767	0.128105	1668	0.073	0.07408	0.755	1	0.696909	1673	0.818702	0.973289
CARBON_FIXATION	52	-1.45199	1528	0.923	0.998767	0.009037	1306	0.0134	0.019929	0.748	1	0.976603	1239	0.489603	0.693975
CARDIACEGFPATHWAY	63	1.52991	72	0.069	0.998767	0.00103	901	0.0126	0.019929	0.475	1	1.55061	18	0.0228571	0.534851
CARIES_PULP_DN	227	-1.07218	1357	0.868	0.998767	0	47	0.0114	0.018255	0.593	1	1.01683	1084	0.404858	0.639917
CARIES_PULP_HIGH_UP	204	0.40723	412	0.319	0.998767	8e-06	373	0.0148	0.020236	0.611	1	1.32449	168	0.0194553	0.555489
CARIES_PULP_UP	504	-2.04467	1644	0.985	0.998767	0.000219	675	0.0108	0.016722	0.962	1	1.12821	640	0.111765	0.542485
CARM_ERPATHWAY	76	-1.76933	1595	0.937	0.998767	3.1e-05	452	0.0128	0.019929	0.337	0.993	1.14696	585	0.233193	0.53708
CARM1PATHWAY	43	-0.434982	959	0.665	0.998767	0.003903	1133	0.0156	0.020557	0.472	1	1.21347	369	0.200418	0.528208
CASPASE_ACTIVITY	22	-0.038227	702	0.521	0.998767	0.014609	1396	0.0186	0.022108	0.379	0.996	1.16808	521	0.231683	0.514509
CASPASEPATHWAY	65	-0.186241	789	0.599	0.998767	0.002232	1032	0.0156	0.020557	0.582	1	1.07056	877	0.306889	0.595928
CBLPATHWAY	60	1.3925	96	0.119	0.998767	0.001336	929	0.0158	0.020628	0.519	1	1.12469	656	0.264762	0.596259
CCR3PATHWAY	92	-1.00073	1318	0.836	0.998767	0.003744	1124	0.0144	0.020226	0.871	1	0.935368	1364	0.600394	0.763378
CCR5PATHWAY	62	0.632719	324	0.243	0.998767	0.001739	972	0.0148	0.020236	0.551	1	1.25636	268	0.100559	0.59233
CD40PATHWAY	27	1.25901	118	0.131	0.998767	0.004136	1146	0.015	0.020374	0.34	0.993	1.21938	352	0.238569	0.595801
CDC25PATHWAY	27	-2.62838	1685	0.993	0.998767	0.260969	1689	0.1842	0.185056	0.999	1	0.672747	1679	0.916667	0.981647
CDC42RACPATHWAY	52	-1.71404	1585	0.944	0.998767	0.020712	1459	0.0198	0.022959	0.884	1	0.809376	1615	0.73	0.902574
CDK5PATHWAY	33	-0.928721	1280	0.824	0.998767	0.012174	1364	0.0166	0.020973	0.536	1	1.10584	723	0.293763	0.570116
CDMACPATHWAY	49	0.939345	203	0.137	0.998767	5.3e-05	495	0.0134	0.019929	0.183	0.832	1.36213	120	0.0694184	0.532533
CELL_ADHESION	443	-0.698401	1151	0.776	0.998767	2e-05	423	0.0138	0.019929	0.839	1	1.14059	605	0.144628	0.533406
CELL_ADHESION_MOLECULE_ACTIVITY	280	-2.11342	1654	0.982	0.998767	0.001156	911	0.017	0.021197	0.98	1	1.06632	893	0.335294	0.599113
CELL_ADHESION_RECEPTOR_ACTIVITY	107	1.14313	143	0.154	0.998767	3.8e-05	467	0.0134	0.019929	0.406	0.997	1.46336	41	0.00806452	0.78172
CELL_CYCLE	191	-1.36141	1488	0.891	0.998767	0.000162	632	0.014	0.020116	0.766	1	1.18608	464	0.134921	0.571429
CELL_CYCLE_ARREST	90	-0.251537	825	0.599	0.998767	0.003934	1134	0.0148	0.020236	0.875	1	0.904995	1443	0.708494	0.804501
CELL_CYCLE_CHECKPOINT	69	0.671625	304	0.222	0.998767	0.001901	996	0.0146	0.020236	0.643	1	0.960824	1290	0.50495	0.709368
CELL_CYCLE_CHECKPOINT_II	22	-1.26166	1448	0.906	0.998767	0.041606	1564	0.0272	0.029402	0.68	1	0.851711	1547	0.687747	0.865662
CELL_CYCLE_KEGG	214	-1.0545	1346	0.804	0.998767	7.5e-05	534	0.0124	0.01955	0.706	1	1.15125	573	0.184739	0.57197
CELL_CYCLE_REGULATOR	68	-1.0999	1367	0.835	0.998767	0.031057	1528	0.0212	0.024069	0.982	1	1.13646	615	0.235075	0.594434
CELL_DEATH	50	0.668159	308	0.21	0.998767	0.001414	935	0.0126	0.019929	0.441	0.999	1.15458	562	0.198095	0.570975
CELL_GROWTH_AND_OR_MAINTENANCE	184	-1.36952	1491	0.909	0.998767	0.005065	1192	0.0148	0.020236	0.995	1	1.18315	469	0.170412	0.572743
CELL_MOTILITY	269	-1.94791	1631	0.981	0.998767	0.00035	727	0.0114	0.018255	0.921	1	0.987947	1207	0.485768	0.670338
CELL_PROLIFERATION	534	-1.76441	1593.5	0.952	0.998767	1.7e-05	407	0.0142	0.020116	0.877	1	1.04102	988	0.339731	0.62709
CELL_SURFACE_RECEPTOR_LINKED_SIGNAL_TRANSDUCTION	277	-0.58114	1064	0.712	0.998767	0	73	0.012	0.019074	0.741	1	0.934137	1370	0.639113	0.74269
CELL2CELLPATHWAY	51	-1.21084	1424	0.897	0.998767	0.023195	1480	0.0194	0.022684	0.897	1	1.00302	1136	0.445896	0.663139
CELLCYCLEPATHWAY	60	0.170572	547	0.393	0.998767	0.001094	906	0.0138	0.019929	0.486	1	1.25392	277	0.144531	0.581812
CERAMIDEPATHWAY	69	-0.168917	777	0.546	0.998767	0.006988	1254	0.015	0.020374	0.843	1	1.25742	264	0.127953	0.606169
CFTRPATHWAY	50	-0.591197	1070	0.676	0.998767	0.015527	1409	0.0202	0.023309	0.843	1	0.999894	1155	0.482546	0.660237
CHANG_SERUM_RESPONSE_DN	383	-0.040932	705	0.543	0.998767	0	181	0.0136	0.019929	0.812	1	1.04259	980	0.282983	0.627733
CHANG_SERUM_RESPONSE_UP	370	-1.52373	1550	0.941	0.998767	0.000168	637	0.0162	0.020898	0.934	1	1.22376	343	0.0542169	0.534116
CHAUHAN_2ME2	127	1.6265	56	0.057	0.998767	0	273	0.015	0.020374	0.352	0.995	1.4266	56	0.012024	0.625057
CHAUVIN_ANDROGEN_REGULATED_GENES	106	1.96213	34	0.026	0.998767	0	259	0.0146	0.020236	0.352	0.995	1.22461	342	0.107547	0.593833
CHEMICALPATHWAY	77	-1.6685	1578	0.949	0.998767	0.02107	1461	0.0254	0.027757	0.979	1	0.835201	1568	0.822581	0.885579
CHEN_HOXA5_TARGETS_DN	114	0.384081	429	0.39	0.998767	0.000148	619	0.011	0.016722	0.491	1	1.18694	455	0.186047	0.51052
CHEN_HOXA5_TARGETS_UP	664	-0.28856	855	0.611	0.998767	0	186	0.0136	0.019929	0.933	1	1.17322	498	0.049904	0.577771
CHEN_LUNG_SURVIVAL	54	-0.276049	841	0.598	0.998767	0.007958	1279	0.0158	0.020628	0.727	1	1.01697	1082	0.427403	0.641918
CHEOK_HDMTX_DN	15	1.17943	132	0.126	0.998767	0.006612	1243	0.0168	0.021066	0.142	0.73	1.45199	43	0.0719697	0.733135
CHEOK_HDMTX_UP	4	0.778694	266	0.216	0.998767	0.043105	1568	0.0284	0.030542	0.219	0.905	0.810516	1614	0.717647	0.901953
CHEOK_LDMTX_MP_DN	10	-0.728267	1168	0.746	0.998767	0.05108	1586	0.0348	0.036679	0.451	1	0.543815	1695	0.95499	0.99769
CHEOK_LDMTX_MP_UP	16	-0.399435	933	0.641	0.998767	0.072569	1620	0.037	0.03878	0.836	1	1.36506	116	0.0988372	0.554544
CHEOK_MP_DN	8	-1.16239	1397	0.871	0.998767	0.110167	1659	0.0542	0.055568	0.596	1	0.962826	1279	0.506024	0.716412
CHEOK_MP_UP	9	1.00887	179	0.145	0.998767	0.013348	1380	0.0174	0.021296	0.181	0.825	1.01053	1107	0.464213	0.65858
CHESLER_BRAIN_CIS_GENES	168	-0.505069	1004	0.756	0.998767	2.4e-05	432	0.0128	0.019929	0.649	1	1.06457	901	0.316532	0.595076
CHESLER_BRAIN_HIGHEST_VARIANCE_GENES	65	-2.25786	1666	0.987	0.998767	0.003947	1135	0.013	0.019929	0.681	1	1.23924	307	0.107505	0.545852
CHESLER_BRAIN_NEURAL_HIGH_GENES	41	0.143794	565	0.422	0.998767	0.003425	1110	0.0138	0.019929	0.448	1	1.31778	175	0.0770878	0.555928
CHESLER_BRAIN_ONLY_SUBSET	81	-0.53615	1028	0.688	0.998767	0	2	0.009	0.005969	0.302	0.982	0.897872	1460	0.685328	0.81306
CHESLER_BRAIN_TRANS_GENES	23	0.276612	488	0.376	0.998767	0.000738	839	0.0128	0.019929	0.08	0.448	1.26261	255	0.169661	0.596615
CHESLER_D6MIT150_CIS_GLOCUS	18	-0.709821	1157	0.756	0.998767	0.08768	1644	0.0474	0.049012	0.875	1	0.938163	1354	0.541267	0.759166
CHESLER_D6MIT150_NEURAL_TARGETS_GLOCUS	25	-1.12594	1382	0.873	0.998767	0.014762	1401	0.0174	0.021296	0.382	0.996	1.26443	249	0.147239	0.603135
CHESLER_D6MIT150_TRANSCRIPTION_FACTORS_GLOCUS	22	0.234305	513	0.406	0.998767	0.084722	1637	0.0468	0.048451	0.868	1	0.992652	1184	0.459245	0.669643
CHESLER_HIGHEST_FOLD_RANGE_GENES	142	-1.18426	1409	0.895	0.998767	0.007156	1260	0.0152	0.020488	0.936	1	1.00382	1133	0.458175	0.662647
CHIARETTI_T_ALL	702	-1.24185	1440	0.879	0.998767	0	80	0.0122	0.01955	0.933	1	1.25164	284	0.0327553	0.570936
CHIARETTI_T_ALL_DIFF	792	-2.08251	1652	0.978	0.998767	3.4e-05	462	0.0128	0.019929	0.968	1	1.02616	1047	0.385496	0.639112
CHIARETTI_ZAP70_DIFF	188	1.13701	145	0.124	0.998767	0	280	0.0152	0.020488	0.593	1	0.989998	1201	0.454545	0.667291
CHOLESTEROL_BIOSYNTHESIS	39	0.86275	231	0.182	0.998767	0.00276	1069	0.0142	0.020116	0.409	0.997	1.15393	565	0.225152	0.530143
CHONDROITIN	19	-0.187781	791.5	0.623	0.998767	0.027534	1509	0.0196	0.022868	0.557	1	1.06572	896	0.411043	0.595296
CHREBPPATHWAY	60	-0.632496	1093	0.719	0.998767	0.01426	1388	0.0194	0.022684	0.885	1	1.16762	524	0.149425	0.572144
CIRCADIAN_EXERCISE	111	0.163123	551	0.436	0.998767	0.000566	802	0.0152	0.020488	0.639	1	1.1404	606	0.233209	0.585367
CIRCADIANPATHWAY	17	0.979093	187	0.152	0.998767	9.5e-05	566	0.0148	0.020236	0.037	0.203	1.09257	776	0.336653	0.581299
CIS_RESIST_GASTRIC_UP	33	-0.847594	1231	0.747	0.998767	0.05167	1587	0.0342	0.036092	0.876	1	0.777253	1639	0.80754	0.929955
CIS_RESIST_LUNG_DN	25	0.589089	346	0.266	0.998767	0.004125	1144	0.0128	0.019929	0.2	0.879	1.25471	273	0.179134	0.586672
CIS_RESIST_LUNG_UP	24	-2.52513	1678	0.99	0.998767	0.339545	1694	0.2668	0.267114	0.997	1	0.832977	1572	0.69697	0.887141
CIS_XPC_DN	530	-0.762455	1186	0.765	0.998767	0	245	0.0144	0.020226	0.85	1	1.08764	800	0.212371	0.585035
CIS_XPC_UP	380	-1.2312	1434	0.924	0.998767	0.000159	630	0.0138	0.019929	0.932	1	1.03026	1032	0.36528	0.635394
CISPLATIN_PROBCELL_UP	46	-0.913745	1268	0.835	0.998767	0.00861	1296	0.016	0.020772	0.738	1	0.8133	1606	0.820513	0.897353
CITED1_KO_HET_DN	86	0.323859	466	0.382	0.998767	0.000102	576	0.017	0.021197	0.425	0.998	0.991829	1192	0.471513	0.667281
CITED1_KO_HET_UP	91	1.32406	106	0.08	0.998767	7e-05	524	0.0118	0.018962	0.395	0.997	1.23474	316	0.119403	0.590185
CITED1_KO_WT_DN	24	0.497786	380	0.313	0.998767	0.003101	1087	0.0132	0.019929	0.175	0.814	0.99219	1186	0.47012	0.668414
CITED1_KO_WT_UP	57	0.215231	523	0.401	0.998767	0.007985	1280	0.0134	0.019929	0.803	1	1.26785	244	0.143426	0.557437
CITRATE_CYCLE_TCA_CYCLE	39	-0.453329	970	0.666	0.998767	0.021742	1468	0.0188	0.022278	0.834	1	0.984738	1214	0.476578	0.679958
CK1PATHWAY	45	0.626652	326	0.295	0.998767	0.000685	828	0.0184	0.021953	0.224	0.908	0.922255	1407	0.628049	0.758139
CLASSICPATHWAY	16	0.36052	441	0.367	0.998767	0.055001	1592	0.039	0.04075	0.763	1	0.935394	1362	0.54509	0.765463
CMV_24HRS_DN	220	0.357034	445	0.362	0.998767	3e-06	344	0.0138	0.019929	0.597	1	1.10779	720	0.159184	0.564982
CMV_24HRS_UP	184	-1.03878	1337	0.843	0.998767	0.000334	721	0.0136	0.019929	0.838	1	1.14161	603	0.155419	0.531726
CMV_8HRS_DN	150	-0.078905	728	0.559	0.998767	0.001419	936	0.0154	0.020488	0.745	1	1.27683	226	0.0715706	0.559405
CMV_8HRS_UP	62	-1.09068	1361	0.861	0.998767	0.024316	1489	0.0222	0.02492	0.95	1	0.889536	1479	0.670707	0.82072
CMV_ALL_DN	326	0.282375	486	0.421	0.998767	0	24	0.0108	0.016722	0.742	1	1.17843	482	0.0732673	0.52028
CMV_ALL_UP	227	-1.09634	1363	0.837	0.998767	7e-05	526	0.0138	0.019929	0.7	1	1.13692	614	0.159836	0.535197
CMV_HCMV_6HRS_DN	167	-1.72715	1587	0.944	0.998767	0.001455	940	0.016	0.020772	0.958	1	1.24094	303	0.0777989	0.581515
CMV_HCMV_6HRS_UP	64	0.28113	487	0.39	0.998767	0.014401	1390	0.0198	0.022959	0.887	1	0.965696	1273	0.484909	0.705484
CMV_HCMV_TIMECOURSE_10HRS_DN	36	-1.12643	1383	0.878	0.998767	0.068039	1614	0.0358	0.037686	0.976	1	1.04548	971	0.403409	0.621452
CMV_HCMV_TIMECOURSE_10HRS_UP	37	0.516892	373	0.241	0.998767	2.5e-05	437	0.0154	0.020488	0.094	0.544	1.11728	676	0.250965	0.559872
CMV_HCMV_TIMECOURSE_12HRS_DN	55	-0.641582	1106	0.701	0.998767	0.001727	971	0.0124	0.01955	0.464	1	1.02849	1037	0.412698	0.636755
CMV_HCMV_TIMECOURSE_12HRS_UP	55	1.30587	112	0.151	0.998767	9.1e-05	558	0.0132	0.019929	0.201	0.88	1.17441	493	0.180392	0.575194
CMV_HCMV_TIMECOURSE_14HRS_DN	128	-1.4883	1542	0.916	0.998767	0	137	0.013	0.019929	0.352	0.995	0.992185	1187	0.448819	0.670045
CMV_HCMV_TIMECOURSE_14HRS_UP	104	-1.03999	1338	0.805	0.998767	0.00043	759	0.0138	0.019929	0.605	1	0.758649	1650	0.865613	0.940979
CMV_HCMV_TIMECOURSE_16HRS_DN	63	0.850968	238	0.224	0.998767	1e-06	325	0.0132	0.019929	0.199	0.879	1.03032	1031	0.426901	0.636359
CMV_HCMV_TIMECOURSE_16HRS_UP	168	-1.52596	1551	0.93	0.998767	0.000115	595	0.0132	0.019929	0.737	1	1.06729	891	0.278586	0.594153
CMV_HCMV_TIMECOURSE_18HRS_DN	56	0.475099	382	0.299	0.998767	0.000526	791	0.0162	0.020898	0.392	0.997	1.05032	960	0.359281	0.605812
CMV_HCMV_TIMECOURSE_18HRS_UP	215	-0.884393	1252	0.812	0.998767	3.2e-05	456	0.0152	0.020488	0.657	1	1.07571	855	0.261628	0.589684
CMV_HCMV_TIMECOURSE_1HR_DN	96	-0.885171	1253	0.845	0.998767	0.001136	910	0.0126	0.019929	0.716	1	0.994973	1171	0.468208	0.66605
CMV_HCMV_TIMECOURSE_20HRS_DN	129	-0.236072	816	0.607	0.998767	0.000622	811	0.0114	0.018255	0.65	1	1.2489	290	0.0721248	0.540691
CMV_HCMV_TIMECOURSE_20HRS_UP	248	-0.964424	1303	0.81	0.998767	0.000272	707	0.0134	0.019929	0.819	1	0.94682	1328	0.675781	0.730401
CMV_HCMV_TIMECOURSE_24HRS_DN	118	-0.829319	1221	0.766	0.998767	0.003693	1121	0.0124	0.01955	0.868	1	1.08109	826	0.25	0.589625
CMV_HCMV_TIMECOURSE_24HRS_UP	167	-0.140212	765	0.584	0.998767	0.001788	984	0.0144	0.020226	0.97	1	1.11599	684	0.21673	0.595257
CMV_HCMV_TIMECOURSE_48HRS_DN	344	-0.238146	820	0.62	0.998767	5.5e-05	501	0.0118	0.018962	0.807	1	1.03157	1025	0.325482	0.625565
CMV_HCMV_TIMECOURSE_48HRS_UP	175	-0.431532	956	0.672	0.998767	1.7e-05	404	0.0114	0.018255	0.632	1	1.00876	1112	0.420455	0.660262
CMV_HCMV_TIMECOURSE_4HRS_DN	105	0.122015	587	0.47	0.998767	2e-06	336	0.0146	0.020236	0.355	0.995	0.962668	1282	0.529652	0.713706
CMV_HCMV_TIMECOURSE_6HRS_DN	133	-2.60667	1682	0.996	0.998767	0.018854	1441	0.018	0.021777	0.986	1	0.895606	1465	0.730159	0.815763
CMV_HCMV_TIMECOURSE_8HRS_DN	71	-1.44901	1525	0.918	0.998767	0.002515	1057	0.012	0.019074	0.688	1	1.42873	55	0.0271318	0.827769
CMV_HCMV_TIMECOURSE_8HRS_UP	69	0.024168	663	0.479	0.998767	0.000476	775	0.0134	0.019929	0.462	1	1.42552	59	0.0201613	0.609249
CMV_HCMV_TIMECOURSE_ALL_DN	1258	-2.36825	1670	0.969	0.998767	1.8e-05	418	0.015	0.020374	0.973	1	1.05654	935	0.196597	0.603764
CMV_HCMV_TIMECOURSE_ALL_UP	1271	-1.5272	1552	0.902	0.998767	1.2e-05	388	0.0118	0.018962	0.969	1	0.989117	1205	0.511194	0.668523
CMV_IE86_UP	103	-0.024599	691	0.507	0.998767	9.3e-05	561	0.0124	0.01955	0.466	1	1.22189	347	0.11553	0.59889
CMV_UV-CMV_COMMON_HCMV_6HRS_DN	75	-0.277203	843	0.6	0.998767	0.002371	1041	0.0118	0.018962	0.671	1	1.33501	150	0.032197	0.527164
CMV_UV-CMV_COMMON_HCMV_6HRS_UP	55	0.187822	537	0.428	0.998767	0.044163	1573	0.0274	0.029542	0.968	1	0.902683	1449	0.611344	0.790184
CMV-CHX_HCMV_6HRS_DN	30	-1.32164	1474	0.924	0.998767	0.009567	1314	0.0176	0.021389	0.478	1	1.40426	70	0.0325203	0.743223
CMV-UV_HCMV_6HRS_DN	297	-0.619398	1085	0.725	0.998767	0.000157	628	0.0142	0.020116	0.868	1	0.997451	1163	0.492218	0.666725
CMV-UV_HCMV_6HRS_UP	334	-0.075468	725	0.519	0.998767	0	201	0.0138	0.019929	0.741	1	1.27005	240	0.0560928	0.59801
COCAINE_BRAIN_4WKS_UP	187	0.010883	672	0.518	0.998767	4e-06	347	0.0118	0.018962	0.6	1	1.16926	514	0.0958904	0.518504
COCAINE_BRAIN_5D_UP	192	1.70764	47	0.087	0.998767	0	151	0.0132	0.019929	0.593	1	1.22631	336	0.0265849	0.596934
COLLER_MYC_DN	21	0.826425	246	0.208	0.998767	0.002418	1045	0.0156	0.020557	0.155	0.76	1.33856	148	0.0851485	0.591155
COLLER_MYC_UP	50	0.124778	586	0.478	0.998767	0.000226	681	0.0178	0.021589	0.261	0.956	1.25382	278	0.173387	0.540621
COMPLEMENT_ACTIVATION_CLASSICAL	20	0.052007	643	0.465	0.998767	0.082158	1631	0.0422	0.043877	0.865	1	0.90155	1454	0.62069	0.792062
COMPPATHWAY	26	-0.454573	971	0.665	0.998767	0.044932	1576	0.0254	0.027757	0.839	1	0.933226	1374	0.551653	0.763319
CORDERO_KRAS_KD_VS_CONTROL_DN	144	0.15124	556	0.467	0.998767	0	255	0.0146	0.020236	0.352	0.995	1.09074	785	0.238956	0.59321
CORDERO_KRAS_KD_VS_CONTROL_UP	249	1.03014	173	0.199	0.998767	3.6e-05	465	0.0118	0.018962	0.666	1	1.24206	300	0.0669371	0.549297
CORTEX_ENRICHMENT_EARLY_UP	38	0.603501	339	0.279	0.998767	0.012249	1368	0.0198	0.022959	0.701	1	1.65363	8	0.00392157	1
CORTEX_ENRICHMENT_LATE_UP	59	0.180881	542	0.469	0.998767	1.2e-05	390	0.0146	0.020236	0.208	0.891	0.872031	1508	0.755511	0.83941
CPR_LOW_LIVER_DN	69	-1.20276	1419	0.89	0.998767	0.009335	1311	0.0158	0.020628	0.887	1	0.812033	1612	0.863727	0.901759
CPR_LOW_LIVER_UP	42	1.91542	38	0.026	0.998767	0	289	0.0154	0.020488	0.084	0.507	1.53267	22	0.0139165	1
CPR_NULL_LIVER_DN	50	-2.37081	1672	0.996	0.998767	0.012662	1374	0.016	0.020772	0.808	1	0.638186	1687	0.974609	0.989678
CPR_NULL_LIVER_UP	88	2.00662	29	0.026	0.998767	3.4e-05	459	0.0104	0.014811	0.366	0.995	1.25563	271	0.0365112	0.545292
CPR_NULL-LOW_LIVER_UP	47	0.653284	314	0.218	0.998767	0.000479	776	0.0112	0.017669	0.321	0.988	0.995877	1170	0.466395	0.664084
CREB_BRAIN_2WKS_UP	67	-0.069515	724	0.528	0.998767	0.001567	950	0.0142	0.020116	0.618	1	0.860697	1530	0.809829	0.85743
CREB_BRAIN_8WKS_DN	176	2.01531	28	0.02	0.998767	0	171	0.0134	0.019929	0.593	1	1.15882	546	0.132114	0.528391
CREB_BRAIN_8WKS_UP	220	0.361475	439	0.329	0.998767	0	229	0.0142	0.020116	0.593	1	1.16836	519	0.110236	0.573764
CREBPATHWAY	112	0.026567	659	0.491	0.998767	0.001617	956	0.0136	0.019929	0.763	1	0.915081	1420	0.64346	0.768138
CREMPATHWAY	35	-0.281708	846	0.565	0.998767	0.009089	1308	0.0132	0.019929	0.465	1	1.30336	187	0.0821355	0.577405
CROMER_HYPOPHARYNGEAL_MET_VS_NON_DN	226	0.180604	543	0.401	0.998767	6.5e-05	519	0.0142	0.020116	0.698	1	1.33274	154	0.0215686	0.591266
CROMER_HYPOPHARYNGEAL_MET_VS_NON_UP	222	-0.423215	952	0.654	0.998767	0.000731	837	0.0164	0.020973	0.916	1	1.09113	782	0.246269	0.594852
CROONQUIST_IL6_RAS_DN	48	0.791289	260	0.203	0.998767	9.4e-05	564	0.0142	0.020116	0.203	0.882	1.46817	38	0.0440882	0.700375
CROONQUIST_IL6_RAS_UP	58	0.080761	621	0.471	0.998767	0.001	895	0.0144	0.020226	0.469	1	0.928432	1389	0.576	0.768216
CROONQUIST_IL6_STARVE_UP	64	-0.89709	1258	0.809	0.998767	0.001397	934	0.016	0.020772	0.521	1	0.777497	1638	0.87269	0.930876
CROONQUIST_IL6_STROMA_UP	112	3.24154	3	0	0	1e-06	326	0.014	0.020116	0.354	0.995	1.07875	838	0.278752	0.588586
CROONQUIST_RAS_STROMA_DN	43	2.82243	7	0.003	0.949	2.7e-05	441	0.0104	0.014811	0.094	0.544	1.36291	119	0.042471	0.537358
CROONQUIST_RAS_STROMA_UP	66	-1.06218	1349	0.869	0.998767	0.002329	1040	0.0116	0.018962	0.671	1	0.828491	1578	0.820459	0.890282
CSKPATHWAY	85	-0.641498	1104.5	0.706	0.998767	0.000431	760	0.0148	0.020236	0.518	1	0.982551	1223	0.493359	0.679918
CTLA4PATHWAY	60	-0.904239	1262	0.797	0.998767	0.00432	1154	0.0148	0.020236	0.697	1	1.07283	865	0.365306	0.592095
CTLPATHWAY	38	1.44781	83	0.06	0.998767	0.003881	1130	0.0132	0.019929	0.471	1	1.07183	870	0.328629	0.595931
CXCR4PATHWAY	82	-0.02872	694	0.513	0.998767	0.001046	903	0.013	0.019929	0.628	1	1.25357	280	0.144269	0.574837
CYANOAMINO_ACID_METABOLISM	15	1.99732	31	0.032	0.998767	0.00156	949	0.0134	0.019929	0.073	0.414	0.946771	1329	0.511719	0.729395
CYSTEINE_METABOLISM	15	-0.115138	745	0.552	0.998767	0.104772	1656	0.052	0.053442	0.677	1	0.883144	1488	0.665331	0.831309
CYTOKINEPATHWAY	26	-2.16143	1662	0.977	0.998767	0.081422	1630	0.039	0.04075	0.943	1	0.889021	1481	0.601905	0.811883
D4GDIPATHWAY	39	-0.55332	1048	0.697	0.998767	0.008442	1289	0.0154	0.020488	0.622	1	0.796494	1625	0.834646	0.916744
DAC_BLADDER_UP	60	-0.005535	680	0.514	0.998767	1.5e-05	399	0.0174	0.021296	0.21	0.896	1.14122	604	0.22334	0.584156
DAC_CGI_BLADDER_UP	28	-0.134375	760	0.507	0.998767	0.002061	1018	0.0142	0.020116	0.25	0.95	1.106	722	0.318271	0.594378
DAC_FIBRO_DN	22	0.024854	662	0.46	0.998767	0.02418	1487	0.021	0.023954	0.523	1	1.78927	3	0.00380952	0.133189
DAC_FIBRO_UP	39	1.31064	110	0.07	0.998767	3.8e-05	468	0.0196	0.022868	0.096	0.55	1.06365	906	0.333333	0.598066
DAC_IFN_BLADDER_UP	32	-1.0629	1350	0.858	0.998767	0.01915	1444	0.0162	0.020898	0.637	1	0.982888	1222	0.475207	0.680804
DAC_PANC_UP	911	-0.003449	678	0.491	0.998767	0	70	0.0118	0.018962	0.952	1	1.2022	406	0.0676983	0.600061
DAC_PANC50_UP	105	-0.354782	905	0.656	0.998767	0.001852	993	0.0158	0.020628	0.783	1	1.73188	5	0	0.203399
DAVIES_MGUS_MM	82	-0.927016	1278	0.833	0.998767	0.012555	1370	0.0158	0.020628	0.937	1	0.884298	1487	0.736402	0.821171
DAVIES_N	43	0.404782	414	0.328	0.998767	0.001844	991	0.0122	0.01955	0.347	0.994	0.896216	1463	0.705637	0.801519
DCPATHWAY	33	-1.34812	1485	0.92	0.998767	0.028099	1511	0.0222	0.02492	0.743	1	1.00011	1151	0.468127	0.665234
DEATHPATHWAY	100	-0.132848	759	0.52	0.998767	0.000441	764	0.0164	0.020973	0.607	1	1.31937	171	0.0656371	0.553243
DER_IFNA_UP	161	-1.45413	1530	0.918	0.998767	0.000652	822	0.0132	0.019929	0.904	1	0.934701	1367	0.601463	0.763289
DER_IFNB_DN	23	-0.816176	1217	0.796	0.998767	0.082547	1632	0.0412	0.042864	0.866	1	0.685254	1675	0.926531	0.981284
DER_IFNB_UP	261	-1.87124	1616	0.979	0.998767	0.001048	904	0.0126	0.019929	0.977	1	0.901897	1452	0.718808	0.806294
DER_IFNG_DN	26	1.88991	40	0.025	0.998767	3.9e-05	469	0.0114	0.018255	0.058	0.344	1.16413	535	0.212371	0.517868
DER_IFNG_UP	153	-2.1142	1655	0.975	0.998767	0.00776	1273	0.0142	0.020116	0.999	1	1.1276	641	0.254717	0.603786
DFOSB_BRAIN_2WKS_UP	110	-0.777862	1194	0.84	0.998767	2.6e-05	440	0.0156	0.020557	0.39	0.997	0.89293	1473	0.757261	0.806509
DFOSB_BRAIN_8WKS_UP	126	-0.93998	1285	0.892	0.998767	0.000274	709	0.0172	0.021224	0.551	1	1.30736	184	0.0534979	0.574175
DIAB_NEPH_DN	1269	0.087935	613	0.502	0.998767	0	170	0.0134	0.019929	0.966	1	1.10583	724	0.110883	0.568521
DIAB_NEPH_UP	182	1.15218	141	0.147	0.998767	4e-05	470	0.0136	0.019929	0.672	1	1.15424	564	0.131635	0.530992
DISTECHE_XINACTIVATED_GENES	61	-2.2514	1664	0.979	0.998767	0.080934	1626	0.046	0.047681	0.999	1	0.933326	1373	0.574899	0.742912
DNA_DAMAGE_SIGNALING	230	-1.17465	1404	0.879	0.998767	0.000515	788	0.0126	0.019929	0.884	1	0.872468	1507	0.855711	0.839577
DNA_POLYMERASE	18	0.076447	625	0.486	0.998767	0.082753	1633	0.0474	0.049012	0.868	1	1.23456	318	0.204724	0.54251
DNA_REPLICATION_REACTOME	87	0.996874	182	0.182	0.998767	8.3e-05	548	0.0122	0.01955	0.404	0.997	0.873817	1503	0.722222	0.837759
DNAFRAGMENTPATHWAY	20	-0.346101	900	0.616	0.998767	0.066858	1613	0.0386	0.040407	0.812	1	1.14867	580	0.27381	0.537074
DNMT1_KO_DN	47	0.070853	629	0.459	0.998767	0.002011	1009	0.015	0.020374	0.482	1	1.38382	96	0.0356436	0.543788
DNMT1_KO_UP	185	-2.15021	1659	0.991	0.998767	0.01712	1424	0.016	0.020772	1	1	1.09972	744	0.271984	0.578634
DORSAM_HOXA9_DN	95	-0.646737	1111	0.719	0.998767	0.008963	1305	0.0172	0.021224	0.949	1	1.23353	321	0.120316	0.542632
DORSAM_HOXA9_UP	98	-0.228719	811	0.589	0.998767	0.00113	909	0.0116	0.018962	0.716	1	1.07474	859	0.297872	0.592059
DORSEY_DOXYCYCLINE_UP	104	-0.264394	837	0.656	0.998767	3.1e-05	453	0.0156	0.020557	0.395	0.997	1.15517	560	0.203156	0.570932
DOX_RESIST_GASTRIC_DN	64	1.5044	75	0.111	0.998767	0	252	0.0144	0.020226	0.197	0.877	0.938229	1353	0.60041	0.739581
DOX_RESIST_GASTRIC_UP	96	0.87322	226	0.17	0.998767	0.000779	850	0.0132	0.019929	0.676	1	1.08356	813	0.25	0.597604
DREAMPATHWAY	38	-1.04093	1341	0.835	0.998767	0.056355	1597	0.032	0.034003	0.96	1	1.08701	801	0.326531	0.585742
DRUG_RESISTANCE_AND_METABOLISM	299	0.891106	216	0.203	0.998767	3.4e-05	460	0.0118	0.018962	0.79	1	1.11196	703	0.168067	0.561828
DSRNA_DN	36	-1.62683	1571	0.949	0.998767	0.128492	1669	0.0652	0.066323	0.995	1	1.38988	87	0.0602637	0.674664
DSRNA_UP	111	1.61519	58	0.055	0.998767	0.001366	932	0.0124	0.01955	0.741	1	1.03163	1024	0.383117	0.626662
E2F1_DNA_UP	24	0.16792	549	0.408	0.998767	0.029413	1519	0.0198	0.022959	0.579	1	1.08834	796	0.326653	0.590295
E2F3Down	160	-0.486521	994	0.619	0	0.003484	1111	0.016	0.016037	0.965	0.991993	1.64062	10	0.00845666	0.0339149
E2F3Up	138	1.94482	35	0.088	0	0	79	0.012	0.009625	0.472	0.793842	1.75478	4	0	0.00525
ECMPATHWAY	87	0.002471	676	0.477	0.998767	0.000523	790	0.0188	0.022278	0.617	1	1.07364	862	0.35259	0.591731
EDG1PATHWAY	109	0.59928	341	0.252	0.998767	0	62	0.0118	0.018962	0.352	0.995	1.20567	393	0.142292	0.516286
EEA1PATHWAY	36	1.06947	157	0.122	0.998767	0.001647	962	0.014	0.020116	0.334	0.992	1.37349	102	0.0975143	0.633542
EGF_HDMEC_UP	131	-0.283403	849	0.646	0.998767	6.5e-05	520	0.0146	0.020236	0.438	0.998	1.15201	572	0.158301	0.531193
EGF_RECEPTOR_SIGNALING_PATHWAY	45	0.972897	188	0.17	0.998767	0.000168	636	0.0116	0.018962	0.138	0.683	1.11545	687	0.252408	0.592132
EGFPATHWAY	103	-0.361306	909	0.637	0.998767	0.002423	1047	0.0142	0.020116	0.815	1	1.20641	390	0.151329	0.607849
EGFR_SMRTEPATHWAY	50	-0.779677	1195	0.814	0.998767	0.011033	1346	0.0184	0.021953	0.78	1	1.42016	63	0.0679245	0.735563
EICOSANOID_SYNTHESIS	45	-0.7207	1166	0.777	0.998767	0.008663	1298	0.0152	0.020488	0.628	1	0.881154	1491	0.73823	0.826271
EIF2PATHWAY	20	-0.801487	1208	0.787	0.998767	0.131152	1671	0.0676	0.068724	0.942	1	1.02934	1035	0.423625	0.636141
EIF4PATHWAY	87	0.622031	331	0.263	0.998767	6.6e-05	522	0.0134	0.019929	0.392	0.997	1.2175	355	0.0819328	0.539884
ELECTRON_TRANSPORT	167	-0.611216	1081	0.681	0.998767	0	33	0.0112	0.017669	0.593	1	1.16443	534	0.19	0.568931
ELECTRON_TRANSPORT_CHAIN	212	-0.955598	1298	0.818	0.998767	0.000458	768	0.0152	0.020488	0.867	1	0.933535	1372	0.69	0.743427
ELECTRON_TRANSPORTER_ACTIVITY	285	0.08793	614	0.48	0.998767	1.1e-05	386	0.0152	0.020488	0.762	1	1.31254	179	0.0227704	0.565112
ELONGINA_KO_DN	474	0.69586	296	0.299	0.998767	0	38	0.0112	0.017669	0.85	1	1.27537	230	0.02079	0.555407
ELONGINA_KO_UP	485	-0.905313	1263	0.822	0.998767	0	69	0.0118	0.018962	0.85	1	1.0407	990	0.28626	0.626887
EMT_DN	152	3.29578	2	0.002	0.891	0	287	0.0154	0.020488	0.593	1	1.09282	775	0.254697	0.58203
EMT_UP	151	-1.17197	1403	0.875	0.998767	0.000625	814	0.0128	0.019929	0.901	1	0.931517	1379	0.65678	0.745913
EOSINOPHILSPATHWAY	16	-0.561967	1056	0.698	0.998767	0.010194	1331	0.016	0.020772	0.322	0.989	0.867525	1518	0.600398	0.843577
EPHA4PATHWAY	33	-0.948916	1294	0.825	0.998767	0.012009	1362	0.014	0.020116	0.532	1	0.935738	1361	0.564797	0.740174
EPONFKBPATHWAY	38	1.4927	76	0.054	0.998767	0.009214	1310	0.0182	0.02189	0.639	1	1.14995	576	0.302103	0.572936
EPOPATHWAY	61	-1.42405	1512	0.939	0.998767	0.024158	1485	0.0192	0.022594	0.95	1	0.938132	1355	0.576699	0.758186
ERBB3PATHWAY	31	0.633358	323	0.256	0.998767	0.006205	1234	0.0138	0.019929	0.399	0.997	1.42623	57	0.0389864	0.811439
ERBB4PATHWAY	32	-0.161596	773	0.6	0.998767	0.017809	1431	0.0238	0.026297	0.614	1	0.920884	1409	0.610101	0.760848
ERK5PATHWAY	53	-0.261024	832	0.603	0.998767	0.014443	1391	0.0186	0.022108	0.828	1	0.823768	1588	0.787321	0.896992
ERKPATHWAY	129	-0.136966	762	0.58	0.998767	0.001937	1000	0.0154	0.020488	0.786	1	1.12667	645	0.217647	0.603557
ERM_KO_SERTOLI_DN	51	0.546533	360	0.269	0.998767	0.000138	614	0.0136	0.019929	0.221	0.906	1.09497	762	0.309771	0.582589
ERM_KO_TESTES_DN	50	-0.713617	1161	0.808	0.998767	0.000301	716	0.0136	0.019929	0.284	0.973	1.05952	925	0.346232	0.598527
ERYTHPATHWAY	29	-1.8859	1619	0.952	0.998767	0.089477	1645	0.0464	0.048066	0.954	1	1.26356	252	0.124744	0.551949
ESR_FIBROBLAST_DN	53	1.42291	91	0.08	0.998767	0	105	0.0126	0.019929	0.141	0.728	1.1869	456	0.202555	0.585969
ESR_FIBROBLAST_UP	139	-0.687127	1145	0.78	0.998767	0.000719	835	0.012	0.019074	0.664	1	0.918475	1416	0.67304	0.762099
ET743_HELA_DN	44	1.20208	125	0.127	0.998767	0.000931	885	0.0152	0.020488	0.258	0.953	1.15024	575	0.203488	0.535412
ET743_HELA_UP	147	0.210918	525	0.458	0.998767	0	128	0.0128	0.019929	0.352	0.995	1.0058	1126	0.438492	0.658732
ET743_RESIST_DN	112	-0.899171	1260	0.795	0.998767	0.000828	862	0.0122	0.01955	0.68	1	1.14578	586	0.196393	0.578894
ET743_RESIST_UP	45	0.745527	280	0.209	0.998767	1.8e-05	415	0.0138	0.019929	0.091	0.535	1.01258	1103	0.454936	0.642113
ET743_SARCOMA_24HRS_DN	327	0.717504	288	0.224	0.998767	0	30	0.011	0.016722	0.741	1	1.2248	340	0.0534979	0.533386
ET743_SARCOMA_24HRS_UP	32	0.144569	563	0.461	0.998767	0.006074	1230	0.0148	0.020236	0.396	0.997	1.21702	358	0.192607	0.538389
ET743_SARCOMA_48HRS_DN	551	-0.592417	1071	0.73	0.998767	0	36	0.0112	0.017669	0.892	1	1.08369	812	0.154812	0.588027
ET743_SARCOMA_6HRS_UP	86	-1.14222	1386	0.898	0.998767	0.018006	1433	0.0212	0.024069	0.991	1	0.829841	1576	0.846154	0.890311
ET743_SARCOMA_72HRS_DN	681	-0.513564	1011	0.712	0.998767	2e-06	330	0.0098	0.01335	0.935	1	0.994039	1176	0.474747	0.669703
ET743_SARCOMA_72HRS_UP	162	-0.542933	1036	0.719	0.998767	0.001016	898	0.0134	0.019929	0.936	1	1.15886	545	0.153101	0.575402
ET743_SARCOMA_DN	848	-0.160177	772	0.569	0.998767	0	220	0.014	0.020116	0.949	1	1.02606	1048	0.336576	0.638315
ET743_SARCOMA_UP	188	-0.582842	1066	0.726	0.998767	0.001025	900	0.0136	0.019929	0.936	1	0.925491	1399	0.651709	0.752123
ET743PT650_COLONCA_DN	213	0.092698	612	0.453	0.998767	8e-05	544	0.0142	0.020116	0.712	1	1.41644	65	0.00386847	0.710114
ETCPATHWAY	18	0.027248	658	0.467	0.998767	0.007917	1278	0.0156	0.020557	0.284	0.973	1.03129	1027	0.425197	0.63647
ETSPATHWAY	47	-2.48093	1674	0.994	0.998767	0.028965	1516	0.021	0.023954	0.933	1	1.08597	808	0.332008	0.58464
EXTRINSICPATHWAY	23	-1.57094	1563	0.943	0.998767	0.091594	1648	0.0492	0.050687	0.885	1	0.812944	1607	0.782868	0.896703
FALT_BCLL_DN	144	-0.607666	1078	0.727	0.998767	0.004374	1156	0.0164	0.020973	0.887	1	1.0621	913	0.32582	0.596461
FALT_BCLL_IG_MUTATED_VS_WT_DN	124	0.421111	404	0.332	0.998767	0.000209	669	0.0152	0.020488	0.527	1	1.13152	629	0.194969	0.54143
FALT_BCLL_IG_MUTATED_VS_WT_UP	157	-0.612635	1082	0.702	0.998767	0.000244	688	0.0142	0.020116	0.807	1	0.994495	1173	0.486653	0.671778
FALT_BCLL_UP	117	1.45161	81	0.08	0.998767	1.8e-05	414	0.0138	0.019929	0.38	0.996	1.17637	486	0.129482	0.57709
FASPATHWAY	94	-0.548916	1044	0.682	0.998767	0.013639	1383	0.02	0.023128	0.977	1	1.11186	705	0.252852	0.590427
FATTY_ACID_BIOSYNTHESIS_PATH_2	19	-0.438812	962	0.687	0.998767	0.004173	1148	0.0134	0.019929	0.2	0.879	1.27955	222	0.161157	0.558163
FATTY_ACID_DEGRADATION	67	-0.528271	1023	0.644	0.998767	0.000387	741	0.0132	0.019929	0.443	1	0.879393	1495	0.750487	0.837148
FATTY_ACID_METABOLISM	197	-0.041158	706	0.519	0.998767	1.3e-05	393	0.0148	0.020236	0.624	1	0.966443	1270	0.564516	0.704224
FATTY_ACID_SYNTHESIS	45	-0.517438	1015	0.682	0.998767	0.006246	1235	0.0138	0.019929	0.561	1	1.02698	1042	0.413721	0.6336
FBW7PATHWAY	27	-0.1041	743	0.494	0.998767	0.000316	719	0.0128	0.019929	0.119	0.637	0.954914	1306	0.546025	0.728822
FCER1PATHWAY	137	-0.852117	1235	0.754	0.998767	0.000908	878	0.0124	0.01955	0.689	1	1.22734	331	0.130019	0.599927
FEEDERPATHWAY	14	-0.389457	925	0.641	0.998767	0.046443	1580	0.0276	0.029701	0.428	0.998	0.923067	1406	0.596078	0.7745
FERNANDEZ_MYC_TARGETS	459	-0.474405	983	0.681	0.998767	6e-06	363	0.0124	0.01955	0.861	1	1.17451	492	0.0657084	0.525388
FERRANDO_CHEMO_RESPONSE_PATHWAY	22	-0.557781	1050	0.722	0.998767	0.015457	1407	0.0192	0.022594	0.394	0.997	1.24865	292	0.113095	0.567906
FERRANDO_LYL1_NEIGHBORS	26	0.052225	642	0.455	0.998767	0.008533	1293	0.0134	0.019929	0.452	1	1.06552	897	0.326613	0.594591
FERRANDO_MLL_T_ALL_DN	217	-0.228294	810	0.601	0.998767	0.000585	807	0.0122	0.01955	0.896	1	0.900157	1455	0.726378	0.794624
FERRANDO_MLL_T_ALL_UP	231	0.072468	628	0.488	0.998767	0	277	0.015	0.020374	0.593	1	1.0516	952	0.291016	0.6087
FERRANDO_T_CELL_DIFFERENTIATION_PATHWAY	34	0.031493	657	0.468	0.998767	0.033392	1538	0.0254	0.027757	0.776	1	1.06321	908	0.3583	0.598221
FERRANDO_TAL1_NEIGHBORS	40	-0.309879	875	0.621	0.998767	0.015486	1408	0.02	0.023128	0.76	1	1.15517	561	0.269307	0.529755
FERRARI_4HPR_UP	57	0.342716	452	0.364	0.998767	0.000118	597	0.012	0.019074	0.271	0.965	0.94059	1347	0.516899	0.738132
FETAL_LIVER_ENRICHED_TRANSCRIPTION_FACTORS	236	-0.423704	953	0.658	0.998767	0	28	0.011	0.016722	0.593	1	1.10606	721	0.266529	0.595776
FETAL_LIVER_VS_ADULT_LIVER_GNF2	153	-0.841501	1227	0.835	0.998767	0	260	0.0146	0.020236	0.593	1	1.06732	890	0.295409	0.595526
FIBRINOLYSISPATHWAY	20	-0.15864	771	0.552	0.998767	0.022097	1472	0.0192	0.022594	0.499	1	1.17198	506	0.269531	0.573206
FLAGELLAR_ASSEMBLY	46	-0.627689	1089	0.777	0.998767	0.025552	1499	0.0168	0.021066	0.913	1	0.8666	1520	0.758964	0.851998
FLECHNER_KIDNEY_TRANSPLANT_REJECTION_DN	1550	-0.084411	730	0.566	0.998767	0	307	0.0162	0.020898	0.986	1	1.09216	777	0.136842	0.581161
FLECHNER_KIDNEY_TRANSPLANT_REJECTION_PBL_DN	159	0.520252	372	0.276	0.998767	0	311	0.0164	0.020973	0.593	1	1.54438	20	0	0.52336
FLECHNER_KIDNEY_TRANSPLANT_REJECTION_PBL_UP	191	-0.120845	751	0.541	0.998767	0.000149	620	0.012	0.019074	0.756	1	0.951434	1316	0.608031	0.734728
FLECHNER_KIDNEY_TRANSPLANT_REJECTION_UP	193	1.60122	60	0.069	0.998767	0	49	0.0116	0.018962	0.593	1	1.07512	858	0.266667	0.592259
FLECHNER_KIDNEY_TRANSPLANT_WELL_DN	47	0.356703	446	0.324	0.998767	0.008686	1299	0.0156	0.020557	0.74	1	0.910551	1428	0.647177	0.77717
FLECHNER_KIDNEY_TRANSPLANT_WELL_PBL_DN	140	-0.651644	1115	0.723	0.998767	0.002592	1061	0.0108	0.016722	0.822	1	0.948001	1323	0.598513	0.743453
FLECHNER_KIDNEY_TRANSPLANT_WELL_PBL_UP	417	0.553332	358	0.335	0.998767	0	139	0.0132	0.019929	0.812	1	1.05377	945	0.28169	0.603295
FLECHNER_KIDNEY_TRANSPLANT_WELL_UP	1776	-1.23484	1435	0.879	0.998767	0	41	0.0114	0.018255	0.986	1	1.05207	950	0.25	0.609469
FLOTHO_CASP8AP2_MRD_DIFF	220	-0.799512	1207	0.807	0.998767	0	281	0.0152	0.020488	0.593	1	1.16972	512	0.140927	0.518908
FLUMAZENILPATHWAY	23	-1.44498	1523	0.901	0.998767	0.064773	1612	0.0368	0.038643	0.804	1	0.638919	1686	0.979253	0.987731
FMLPPATHWAY	116	0.424645	403	0.331	0.998767	1.2e-05	392	0.0156	0.020557	0.373	0.996	1.39704	76	0.0239521	0.744402
FOLATE_BIOSYNTHESIS	11	-1.09744	1365	0.851	0.998767	0.23988	1686	0.1534	0.154289	0.913	1	1.25422	276	0.21374	0.584603
FOSBPATHWAY	10	-0.275939	840	0.563	0.998767	0.146386	1675	0.0858	0.086705	0.802	1	0.889456	1480	0.657315	0.811972
FRASOR_ER_DN	149	0.691643	298	0.244	0.998767	0.000351	729	0.0166	0.020973	0.579	1	1.12483	655	0.210843	0.545707
FRASOR_ER_UP	73	-1.03029	1333	0.849	0.998767	0.002431	1049	0.0142	0.020116	0.679	1	0.960838	1289	0.529865	0.710485
FREEPATHWAY	21	0.125633	585	0.436	0.998767	0.000677	825	0.0158	0.020628	0.078	0.438	1.20328	402	0.214829	0.605032
FRUCTOSE_AND_MANNOSE_METABOLISM	50	0.021314	669	0.493	0.998767	0.004687	1170	0.0136	0.019929	0.63	1	1.14707	584	0.214567	0.538634
FSH_GRANULOSA_DN	267	-0.663956	1125.5	0.77	0.998767	0.000155	626	0.015	0.020374	0.867	1	0.962712	1281	0.570888	0.714631
FSH_GRANULOSA_UP	252	-1.04027	1340	0.842	0.998767	0	39	0.0112	0.017669	0.741	1	1.10866	717	0.157599	0.589324
FSH_HUMAN_GRANULOSA_UP	42	1.03514	171	0.142	0.998767	0.003297	1102	0.0132	0.019929	0.442	1	1.35769	129	0.0946502	0.51228
FSH_OVARY_MCV152_DN	173	1.05367	162	0.149	0.998767	1.7e-05	406	0.0132	0.019929	0.632	1	1.25272	283	0.0757576	0.570275
FSH_OVARY_MCV152_UP	178	0.537822	364	0.322	0.998767	0.002497	1054	0.0142	0.020116	0.982	1	1.02226	1055	0.401288	0.642079
FXRPATHWAY	14	-1.25368	1446	0.888	0.998767	0.153573	1679	0.0902	0.091097	0.815	1	1.10445	727	0.355159	0.571607
G_PROTEIN_SIGNALING	301	-0.405048	939	0.686	0.998767	2e-05	422	0.0138	0.019929	0.774	1	1.0188	1073	0.389961	0.645861
G1_TO_S_CELL_CYCLE_REACTOME	157	-0.030069	695	0.48	0.998767	0.001944	1002	0.0146	0.020236	0.973	1	1.25594	270	0.0888031	0.589679
G13_SIGNALING_PATHWAY	117	-0.466319	976	0.703	0.998767	8.8e-05	552	0.013	0.019929	0.46	1	0.894939	1467	0.734496	0.815361
G1PATHWAY	66	-1.72835	1588	0.941	0.998767	0.00572	1222	0.0154	0.020488	0.814	1	1.05055	959	0.361925	0.606345
G2PATHWAY	58	-1.96313	1635	0.966	0.998767	0.020186	1456	0.0228	0.025408	0.932	1	1.11482	691	0.276	0.590997
GABAPATHWAY	32	1.6001	61	0.048	0.998767	0.000457	767	0.0114	0.018255	0.136	0.679	1.02685	1044	0.423762	0.63784
GALACTOSE_METABOLISM	48	0.105292	601	0.492	0.998767	0.0013	927	0.0116	0.018962	0.428	0.998	1.20468	396	0.136719	0.512113
GALE_FLT3ANDAPL_DN	45	-1.02207	1329	0.796	0.998767	0.008335	1288	0.0154	0.020488	0.619	1	0.991754	1194	0.468504	0.666326
GALE_FLT3ANDAPL_UP	190	0.324933	464	0.323	0.998767	0	114	0.0128	0.019929	0.593	1	1.07324	863	0.254335	0.591836
GALINDO_ACT_UP	221	0.774934	269	0.211	0.998767	5.4e-05	497	0.0142	0.020116	0.685	1	1.33341	152	0.0217391	0.527648
GAMMA_ESR_OLD_UNREG	71	0.52883	371	0.27	0.998767	0.000302	717	0.0114	0.018255	0.426	0.998	1.22498	338	0.11976	0.599329
GAMMA_ESR_WS_UNREG	73	0.637165	320	0.253	0.998767	0.000986	893	0.011	0.016722	0.554	1	1.10016	743	0.278311	0.595046
GAMMA_HEXACHLOROCYCLOHEXANE_DEGRADATION	78	0.265911	493	0.379	0.998767	0.000472	773	0.0138	0.019929	0.524	1	1.00653	1123	0.445545	0.659109
GAMMA_UNIQUE_FIBRO_DN	190	0.04287	648	0.493	0.998767	5e-06	357	0.0134	0.019929	0.601	1	1.22228	346	0.0644491	0.533459
GAMMA_UNIQUE_FIBRO_UP	38	0.785172	262	0.218	0.998767	0.028868	1515	0.0198	0.022959	0.883	1	0.993931	1178	0.486891	0.668875
GAMMA-UV_FIBRO_DN	143	-0.415158	948	0.683	0.998767	2.8e-05	443	0.0116	0.018962	0.393	0.997	1.12599	649	0.235644	0.600562
GAMMA-UV_FIBRO_UP	125	0.88494	221	0.183	0.998767	0	174	0.0134	0.019929	0.352	0.995	1.08463	811	0.246575	0.586154
GANGLIOSIDE_BIOSYNTHESIS	20	-0.008194	683	0.489	0.998767	0.029466	1520	0.0258	0.028086	0.58	1	0.819157	1597	0.695049	0.898105
GATA3PATHWAY	39	0.003219	675	0.514	0.998767	0.013422	1381	0.0174	0.021296	0.728	1	1.08783	798	0.319588	0.587509
GAY_YY1_DN	584	-1.93788	1629	0.979	0.998767	4.5e-05	483	0.0132	0.019929	0.933	1	1.00757	1117	0.439771	0.659957
GAY_YY1_UP	548	-0.672422	1135	0.728	0.998767	0.000162	631	0.012	0.019074	0.952	1	0.947147	1325	0.596623	0.744969
GCRPATHWAY	64	0.50955	376	0.275	0.998767	0.003748	1125	0.0144	0.020226	0.676	1	1.31257	178	0.0753968	0.558881
GENOTOXINS_24HRS_DISCR	108	2.52659	11	0.007	0.997	0	199	0.0138	0.019929	0.352	0.995	1.2587	262	0.0838207	0.604994
GENOTOXINS_4HRS_DISCR	103	1.01396	176	0.165	0.998767	5.5e-05	499	0.011	0.016722	0.424	0.998	1.10316	731	0.238956	0.595002
GENOTOXINS_ALL_24HRS_REG	66	-1.25302	1445	0.87	0.998767	0.011144	1348	0.0168	0.021066	0.91	1	0.961272	1287	0.541426	0.717132
GENOTOXINS_ALL_4HRS_REG	63	-1.21599	1425	0.921	0.998767	0.003642	1118	0.0158	0.020628	0.673	1	1.05347	946	0.335878	0.608223
GERY_CEBP_TARGETS	275	0.356079	447	0.402	0.998767	6.6e-05	521	0.0132	0.019929	0.817	1	0.920702	1410	0.663866	0.760238
GH_AUTOCRINE_DN	401	0.247509	505	0.404	0.998767	0	118	0.0128	0.019929	0.812	1	1.33227	155	0	0.584224
GH_AUTOCRINE_UP	589	-0.018435	689	0.519	0.998767	0	97	0.0124	0.01955	0.892	1	1.13591	618	0.0806754	0.594709
GH_EXOGENOUS_ALL_UP	183	-1.57189	1564	0.933	0.998767	8.9e-05	554	0.0128	0.019929	0.724	1	1.30747	183	0.0435644	0.563722
GH_EXOGENOUS_ANY_DN	240	0.562415	355	0.27	0.998767	0	200	0.0138	0.019929	0.593	1	1.21424	367	0.0847784	0.601467
GH_EXOGENOUS_ANY_UP	825	-1.47292	1537	0.92	0.998767	0	88	0.0122	0.01955	0.949	1	0.991884	1191	0.483209	0.667826
GH_EXOGENOUS_EARLY_DN	23	-0.460934	973	0.684	0.998767	0.021715	1467	0.0162	0.020898	0.493	1	0.853058	1544	0.759596	0.863024
GH_EXOGENOUS_EARLY_UP	94	-2.07293	1650	0.993	0.998767	0.002565	1060	0.0134	0.019929	0.829	1	0.73794	1660	0.940299	0.956611
GH_EXOGENOUS_LATE_DN	204	0.810029	254	0.181	0.998767	0	101	0.0124	0.01955	0.593	1	1.19469	433	0.091954	0.584271
GH_EXOGENOUS_LATE_UP	231	0.706004	293	0.286	0.998767	0	316	0.0168	0.021066	0.593	1	1.03568	1004	0.357294	0.627299
GH_EXOGENOUS_MIDDLE_UP	317	-0.641277	1103	0.76	0.998767	0.00011	583	0.0124	0.01955	0.846	1	1.12984	635	0.135081	0.542012
GH_GHRHR_KO_24HRS_DN	537	1.31527	109	0.113	0.998767	0	35	0.0112	0.017669	0.85	1	1.17286	501	0.0614407	0.518307
GH_GHRHR_KO_24HRS_UP	382	-0.307448	873	0.64	0.998767	0	102	0.0124	0.01955	0.812	1	0.939587	1350	0.685466	0.73777
GH_GHRHR_KO_6HRS_DN	105	-0.008148	682	0.526	0.998767	0	68	0.0118	0.018962	0.352	0.995	1.41528	67	0.0204918	0.621723
GH_GHRHR_KO_6HRS_UP	195	-0.676872	1137	0.766	0.998767	0.000172	643	0.0174	0.021296	0.772	1	0.899072	1458	0.769388	0.796354
GH_HYPOPHYSECTOMY_RAT_DN	44	-0.515326	1012	0.688	0.998767	0.019455	1449	0.0208	0.023839	0.808	1	0.821812	1592	0.724638	0.891941
GH_HYPOPHYSECTOMY_RAT_UP	40	-0.963026	1301	0.82	0.998767	0.015532	1410	0.0188	0.022278	0.761	1	0.735338	1663	0.855212	0.955813
GH_IGF_CHONDROCYTES_UP	21	-1.30502	1466	0.919	0.998767	0.110741	1661	0.0622	0.063424	0.919	1	0.945207	1331	0.552521	0.733101
GHPATHWAY	80	-0.666078	1129	0.78	0.998767	0.003833	1129	0.0138	0.019929	0.81	1	0.777782	1637	0.912959	0.931647
GILDEA_BLADDER_UP	100	-0.785718	1199	0.775	0.998767	0.007096	1258	0.017	0.021197	0.935	1	1.22814	330	0.0808679	0.540343
GLEEVECPATHWAY	68	-0.494205	999	0.678	0.998767	0.012236	1367	0.0154	0.020488	0.925	1	0.793046	1627	0.881188	0.915123
GLOBOSIDE_METABOLISM	34	-0.915482	1272	0.803	0.998767	0.05956	1602	0.0302	0.032232	0.896	1	1.21269	374	0.208897	0.59472
GLUCOCORTICOID_MINERALOCORTICOID_METABOLISM	11	0.05316	641	0.433	0.998767	0.010744	1341	0.0162	0.020898	0.188	0.839	0.952761	1312	0.544922	0.733578
GLUCONEOGENESIS	103	-0.325785	885.5	0.613	0.998767	0.005034	1190	0.0144	0.020226	0.895	1	1.13782	612	0.218814	0.535597
GLUTAMATE_METABOLISM	67	0.985615	185	0.133	0.998767	0	195	0.0138	0.019929	0.225	0.934	1.89389	1	0	0.0763196
GLUTATHIONE_METABOLISM	62	0.744197	282	0.286	0.998767	2e-06	335	0.014	0.020116	0.199	0.879	1.14273	598	0.238683	0.535194
GLYCEROLIPID_METABOLISM	94	1.07408	153	0.125	0.998767	0.001724	970	0.014	0.020116	0.773	1	1.06069	918	0.334653	0.60195
GLYCEROPHOSPHOLIPID_METABOLISM	121	1.06493	158	0.17	0.998767	7.7e-05	538	0.0146	0.020236	0.448	1	1.12277	662	0.236791	0.595948
GLYCINE_SERINE_AND_THREONINE_METABOLISM	114	0.756013	276	0.248	0.998767	4e-05	471	0.0138	0.019929	0.409	0.997	1.13787	610	0.175472	0.591035
GLYCOGEN	40	-0.233848	813	0.556	0.998767	0.002124	1024	0.0158	0.020628	0.371	0.996	1.10929	714	0.272541	0.590269
GLYCOGEN_METABOLISM	95	-0.473166	980	0.693	0.998767	0.011106	1347	0.0164	0.020973	0.963	1	1.20608	392	0.0928433	0.602735
GLYCOLYSIS	103	-0.325785	885.5	0.613	0.998767	0.005444	1211	0.0162	0.020898	0.906	1	1.13782	613	0.218814	0.533824
GLYCOLYSIS_AND_GLUCONEOGENESIS	83	-0.227234	808	0.567	0.998767	0.003255	1097	0.0126	0.019929	0.774	1	1.40302	71	0.0472279	0.632943
GLYCOLYSISPATHWAY	25	-0.802974	1209	0.73	0.998767	0.075734	1623	0.0368	0.038643	0.845	1	1.1607	543	0.220039	0.57049
GLYCOSAMINOGLYCAN_DEGRADATION	36	-0.643369	1107	0.755	0.998767	0.000344	725	0.0148	0.020236	0.172	0.806	1.0612	917	0.344423	0.596928
GLYCOSPHINGOLIPID_METABOLISM	60	0.889866	218	0.122	0.998767	0.001441	939	0.0132	0.019929	0.525	1	1.04249	981	0.390782	0.615668
GLYOXYLATE_AND_DICARBOXYLATE_METABOLISM	24	0.698522	295	0.194	0.998767	0.012569	1371	0.0176	0.021389	0.354	0.995	1.22661	334	0.121622	0.53934
GN_CAMP_GRANULOSA_DN	190	-0.391053	926	0.679	0.998767	7.8e-05	539	0.0122	0.01955	0.71	1	0.9318	1377	0.652008	0.764374
GN_CAMP_GRANULOSA_UP	163	-1.42042	1509	0.909	0.998767	0.000373	738	0.0122	0.01955	0.849	1	1.18467	467	0.114943	0.571668
GNATENKO_PLATELET	115	0.384326	427.5	0.344	0.998767	7.5e-05	535	0.0132	0.019929	0.446	1	1.03412	1010	0.38247	0.62856
GNATENKO_PLATELET_UP	115	0.384326	427.5	0.344	0.998767	0	317	0.017	0.021197	0.352	0.995	1.03412	1011	0.38247	0.627245
GO_ROS	66	-0.404696	937	0.639	0.998767	0.008265	1286	0.0184	0.021953	0.87	1	1.19295	437	0.176806	0.583356
GOLDRATH_CELLCYCLE	69	0.505689	377	0.29	0.998767	4.1e-05	475	0.0132	0.019929	0.274	0.968	1.00967	1110	0.403226	0.659324
GOLDRATH_CYTOLYTIC	49	0.022596	667	0.483	0.998767	0	206	0.014	0.020116	0.141	0.728	1.09597	758	0.280079	0.582241
GOLDRATH_HP	448	0.860048	233	0.191	0.998767	0	55	0.0116	0.018962	0.812	1	1.09632	757	0.144737	0.596698
GOLDRATH_MEMORY	152	-0.699381	1152	0.781	0.998767	0.000468	771	0.0146	0.020236	0.867	1	1.10257	732	0.211813	0.595449
GOLUB_ALL_VS_AML_DN	45	-1.01354	1326	0.846	0.998767	0.025545	1498	0.0218	0.024602	0.861	1	1.13129	630	0.272904	0.540449
GOLUB_ALL_VS_AML_UP	65	-0.43504	960	0.683	0.998767	0.045408	1577	0.0286	0.030699	0.986	1	1.28777	216	0.0630081	0.534204
GPCRDB_CLASS_A_RHODOPSIN_LIKE	300	-1.36169	1489	0.889	0.998767	0.000371	736	0.0138	0.019929	0.926	1	0.947612	1324	0.584946	0.729041
GPCRDB_CLASS_A_RHODOPSIN_LIKE2	27	-0.856421	1237	0.814	0.998767	0.038936	1559	0.0258	0.028086	0.81	1	1.50346	29	0.0338645	0.628732
GPCRDB_CLASS_B_SECRETIN_LIKE	50	-0.485821	992.5	0.671	0.998767	3.7e-05	466	0.0152	0.020488	0.177	0.819	0.894201	1470	0.694497	0.814095
GPCRDB_CLASS_C_METABOTROPIC_GLUTAMATE_PHEROMONE	36	-1.28753	1460	0.888	0.998767	0.004713	1172	0.0154	0.020488	0.503	1	0.772573	1642	0.829412	0.933212
GPCRDB_OTHER	118	-1.37565	1492	0.912	0.998767	0.001769	978	0.0132	0.019929	0.775	1	1.12034	669	0.220703	0.596124
GPCRPATHWAY	135	-0.292784	861	0.588	0.998767	0.000824	860	0.017	0.021197	0.68	1	1.09783	755	0.272901	0.594322
GPCRS_CLASS_A_RHODOPSIN_LIKE	250	-1.02948	1332	0.796	0.998767	0.000952	888	0.0156	0.020557	0.932	1	0.870093	1513	0.746789	0.849564
GPCRS_CLASS_A_RHODOPSIN_LIKE_2	24	-0.370592	916	0.634	0.998767	0.011426	1354	0.0154	0.020488	0.337	0.993	1.62606	11	0.00788955	0.37184
GPCRS_CLASS_B_SECRETIN_LIKE	50	-0.485821	992.5	0.671	0.998767	0.000107	582	0.015	0.020374	0.208	0.891	0.894201	1471	0.694497	0.81304
GPCRS_CLASS_C_METABOTROPIC_GLUTAMATE_PHEROMONE	34	-1.48347	1540	0.915	0.998767	0.009598	1316	0.0166	0.020973	0.48	1	0.953423	1308	0.528713	0.732505
GRAEBER_BETA2_INTEGRINS	32	2.25794	15	0.033	0.998767	6.1e-05	511	0.0134	0.019929	0.063	0.363	1.55594	17	0.012024	1
GRANDVAUX_IFN_NOT_IRF3_UP	20	-0.845025	1229	0.792	0.998767	0.114791	1665	0.0624	0.063513	0.923	1	0.946871	1327	0.577143	0.743642
GRANDVAUX_IRF3_DN	59	0.771346	271	0.225	0.998767	0.002268	1035	0.0152	0.020488	0.587	1	1.04269	976	0.393214	0.628621
GRANDVAUX_IRF3_UP	36	-0.745709	1175	0.807	0.998767	0.008452	1290	0.0188	0.022278	0.622	1	1.06531	898	0.351248	0.59996
GREENBAUM_E2A_DN	51	-0.865221	1241	0.851	0.998767	0.004774	1177	0.0156	0.020557	0.634	1	0.982085	1226	0.482966	0.682417
GREENBAUM_E2A_UP	99	0.085828	617	0.463	0.998767	5e-06	359	0.0154	0.020488	0.36	0.995	1.23708	311	0.132653	0.547195
GSK3PATHWAY	64	-0.01386	686	0.487	0.998767	5.5e-05	500	0.0112	0.017669	0.233	0.944	1.35505	131	0.0453649	0.509015
GSPATHWAY	34	-0.138689	763	0.549	0.998767	0.003892	1132	0.014	0.020116	0.331	0.992	1.27003	241	0.1	0.593212
GUO_HEX_DN	170	-2.1021	1653	0.984	0.998767	0.002419	1046	0.0134	0.019929	0.981	1	0.940703	1346	0.620278	0.75366
GUO_HEX_UP	292	0.342377	454	0.364	0.998767	0	85	0.0122	0.01955	0.741	1	1.32728	161	0.00393701	0.53537
H2O2_CSBCOMBINED	45	-1.43174	1519	0.941	0.998767	0.003954	1136	0.0162	0.020898	0.473	1	0.918682	1415	0.60566	0.78421
H2O2_CSBDIFF_C1	100	0.652902	315	0.265	0.998767	0.000246	690	0.0144	0.020226	0.544	1	1.25816	263	0.0856574	0.543777
H2O2_CSBDIFF_C2	103	-2.28572	1668	0.976	0.998767	0.019686	1451	0.0194	0.022684	0.986	1	0.852877	1546	0.703777	0.864472
H2O2_CSBRESCUED_C1_UP	120	-0.480754	989	0.726	0.998767	0.004842	1180	0.0132	0.019929	0.892	1	0.953314	1309	0.612524	0.72154
H2O2_CSBRESCUED_C2_UP	32	-0.140075	764	0.506	0.998767	0.001766	976	0.0118	0.018962	0.236	0.946	1.15559	557	0.271845	0.575349
H2O2_CSBRESCUED_UP	156	-0.546104	1040	0.72	0.998767	0.000169	638	0.013	0.019929	0.77	1	0.857805	1541	0.830739	0.85521
HADDAD_CD45CD7_PLUS_VS_MINUS_DN	292	-0.711704	1158.5	0.808	0.998767	0.000163	633	0.017	0.021197	0.871	1	1.02121	1063	0.385659	0.643358
HADDAD_CD45CD7_PLUS_VS_MINUS_UP	129	-0.210733	801.5	0.548	0.998767	0.001786	983	0.0136	0.019929	0.775	1	1.20329	401	0.121673	0.608183
HADDAD_HPCLYMPHO_ENRICHED	1019	0.617847	334	0.291	0.998767	0	241	0.0144	0.020226	0.966	1	1.19961	417	0.0173077	0.587075
HADDAD_HSC_CD10_UP	936	-0.02461	692	0.518	0.998767	0	72	0.012	0.019074	0.952	1	1.1793	479	0.0194553	0.577948
HADDAD_HSC_CD7_DN	292	-0.711704	1158.5	0.808	0.998767	7.9e-05	542	0.0106	0.016023	0.823	1	1.02121	1062	0.385659	0.644509
HADDAD_HSC_CD7_UP	129	-0.210733	801.5	0.548	0.998767	0.001187	916	0.0124	0.01955	0.721	1	1.20329	400	0.121673	0.611367
HALMOS_CEBP_DN	120	-0.92818	1279	0.806	0.998767	0.006918	1252	0.0166	0.020973	0.933	1	0.938021	1356	0.63354	0.739089
HALMOS_CEBP_UP	124	-0.1304	757	0.556	0.998767	0.005924	1227	0.0136	0.019929	0.913	1	1.06878	884	0.295276	0.597776
HANSON_NFKAPPB_IND	54	-0.141605	766	0.54	0.998767	0.01453	1393	0.0164	0.020973	0.828	1	0.941796	1340	0.570342	0.754454
HASLINGER_B_CLL_11Q23	71	-1.41351	1507	0.958	0.998767	0.004465	1159	0.013	0.019929	0.78	1	0.816318	1602	0.799163	0.894953
HASLINGER_B_CLL_12	44	-0.261182	833	0.587	0.998767	0.0082	1285	0.0148	0.020236	0.613	1	1.12448	657	0.25813	0.545206
HASLINGER_B_CLL_13Q14	57	1.43527	88	0.071	0.998767	0.001543	947	0.0152	0.020488	0.535	1	1.06876	885	0.359841	0.596357
HASLINGER_B_CLL_17P13	38	1.48357	78	0.062	0.998767	0	297	0.0158	0.020628	0.084	0.507	1.13021	632	0.265432	0.601449
HASLINGER_B_CLL_6Q21	28	-0.598013	1074	0.704	0.998767	0.020089	1454	0.0206	0.023642	0.656	1	1.07025	879	0.344168	0.591856
HASLINGER_B_CLL_MUTATED	43	-0.417214	950	0.654	0.998767	0.035961	1549	0.0256	0.027958	0.917	1	0.894528	1469	0.614919	0.814332
HBX_HCC_DN	64	1.79646	44	0.046	0.998767	1.6e-05	403	0.0162	0.020898	0.212	0.898	1.00001	1152	0.445328	0.664349
HBX_HCC_UP	31	-0.94067	1288	0.842	0.998767	0.062625	1607	0.037	0.03878	0.906	1	0.975685	1243	0.509728	0.689269
HBX_HEP_DN	30	0.087645	615	0.439	0.998767	0.034044	1540	0.024	0.026449	0.777	1	1.14438	591	0.252546	0.538701
HBX_HEP_UP	58	-0.130373	756	0.532	0.998767	0.005729	1223	0.0132	0.019929	0.737	1	0.771594	1644	0.903475	0.932064
HBX_NL_DN	37	1.18971	130	0.127	0.998767	0.001237	921	0.0156	0.020557	0.288	0.975	1.04741	966	0.364185	0.611668
HBX_NL_UP	58	0.248702	502	0.452	0.998767	0.004537	1163	0.0168	0.021066	0.702	1	1.01005	1109	0.410959	0.649376
HBXPATHWAY	31	-0.151215	769	0.575	0.998767	0.024403	1490	0.0204	0.023476	0.707	1	0.656318	1682	0.93125	0.986277
HCC_SURVIVAL_GOOD_VS_POOR_DN	321	0.582552	349	0.27	0.998767	0	103	0.0126	0.019929	0.741	1	1.16374	536	0.0971429	0.569449
HCC_SURVIVAL_GOOD_VS_POOR_UP	296	-1.04348	1342	0.851	0.998767	5.4e-05	498	0.0166	0.020973	0.806	1	1.26218	257	0.0421941	0.544232
HCMVPATHWAY	48	1.17963	131	0.101	0.998767	0.001188	917	0.0116	0.018962	0.412	0.997	1.26019	261	0.103448	0.602958
HDACI_COLON_BUT_DN	842	0.623496	330	0.227	0.998767	0	218	0.014	0.020116	0.949	1	1.07066	876	0.24486	0.591818
HDACI_COLON_BUT_UP	547	-0.658289	1120	0.752	0.998767	0	29	0.011	0.016722	0.85	1	1.09964	746	0.130346	0.577258
HDACI_COLON_BUT12HRS_DN	228	0.624255	329	0.244	0.998767	4e-06	352	0.0154	0.020488	0.601	1	0.990514	1197	0.49031	0.669201
HDACI_COLON_BUT12HRS_UP	145	-0.150995	768	0.551	0.998767	7.6e-05	537	0.0108	0.016722	0.448	1	1.16457	533	0.123047	0.570541
HDACI_COLON_BUT16HRS_DN	343	0.550202	359	0.249	0.998767	0	10	0.0102	0.014811	0.741	1	0.926963	1394	0.707407	0.770618
HDACI_COLON_BUT16HRS_UP	103	0.626564	327	0.239	0.998767	0.000261	699	0.0174	0.021296	0.548	1	1.20974	385	0.0970874	0.597032
HDACI_COLON_BUT24HRS_DN	370	0.960616	195	0.146	0.998767	0	147	0.0132	0.019929	0.812	1	1.09341	771	0.216274	0.583056
HDACI_COLON_BUT24HRS_UP	189	-0.331183	893	0.63	0.998767	0.000333	720	0.0128	0.019929	0.838	1	0.996206	1169	0.460653	0.664011
HDACI_COLON_BUT2HRS_DN	41	-0.707635	1156	0.745	0.998767	0.009371	1312	0.0146	0.020236	0.641	1	0.919583	1412	0.649123	0.761236
HDACI_COLON_BUT2HRS_UP	237	-0.004111	679	0.495	0.998767	0	121	0.0128	0.019929	0.593	1	0.996776	1165	0.447917	0.66656
HDACI_COLON_BUT30MIN_DN	164	-0.307126	872	0.614	0.998767	8e-05	543	0.0122	0.01955	0.712	1	0.969752	1261	0.54054	0.703472
HDACI_COLON_BUT48HRS_DN	382	-0.241257	821	0.578	0.998767	2e-06	337	0.0148	0.020236	0.814	1	1.16476	531	0.09375	0.571959
HDACI_COLON_BUT48HRS_UP	281	-0.125494	753	0.568	0.998767	0	149	0.0132	0.019929	0.741	1	1.19368	435	0.0159046	0.512488
HDACI_COLON_CLUSTER10	142	-1.14889	1390	0.892	0.998767	0.000106	579	0.0132	0.019929	0.473	1	1.02645	1046	0.414226	0.632908
HDACI_COLON_CLUSTER4	46	1.75145	46	0.038	0.998767	0	153	0.0132	0.019929	0.141	0.728	1.18148	473	0.180698	0.520535
HDACI_COLON_CLUSTER5	64	-1.95737	1633	0.982	0.998767	0.006297	1237	0.019	0.022452	0.756	1	1.23941	306	0.15	0.584473
HDACI_COLON_CLUSTER6	184	-0.519805	1017	0.683	0.998767	0	46	0.0114	0.018255	0.593	1	0.991542	1195	0.483051	0.665821
HDACI_COLON_CLUSTER7	44	-1.08451	1360	0.888	0.998767	0.044803	1575	0.0262	0.028466	0.944	1	1.08964	792	0.30572	0.588471
HDACI_COLON_CLUSTER8	37	-0.1725	783	0.587	0.998767	0.005447	1212	0.0152	0.020488	0.529	1	1.03366	1015	0.401152	0.634204
HDACI_COLON_CLUSTER9	185	0.147669	559	0.429	0.998767	0	99	0.0124	0.01955	0.593	1	1.36156	122	0.00210084	0.603927
HDACI_COLON_CUR_DN	164	-1.44313	1522	0.912	0.998767	0.001246	923	0.0162	0.020898	0.948	1	1.07229	868	0.284536	0.595897
HDACI_COLON_CUR_UP	359	-0.923008	1276	0.834	0.998767	0.000167	635	0.0116	0.018962	0.933	1	1.14752	582	0.116883	0.576045
HDACI_COLON_CUR12HRS_UP	88	-1.8371	1606	0.94	0.998767	0.019422	1448	0.0174	0.021296	0.993	1	0.822428	1591	0.866534	0.892063
HDACI_COLON_CUR16HRS_DN	42	-0.403999	936	0.645	0.998767	0.001963	1004	0.0148	0.020236	0.352	0.995	1.25634	269	0.131737	0.546783
HDACI_COLON_CUR24HRS_DN	69	-0.965359	1304	0.819	0.998767	0.00251	1056	0.0118	0.018962	0.688	1	1.19521	429	0.144289	0.511781
HDACI_COLON_CUR24HRS_UP	120	0.889893	217	0.155	0.998767	0.000575	805	0.016	0.020772	0.64	1	1.65252	9	0	0.331645
HDACI_COLON_CUR2HRS_UP	95	-1.21969	1427	0.887	0.998767	0.002053	1017	0.015	0.020374	0.799	1	0.898779	1459	0.69246	0.795926
HDACI_COLON_CUR48HRS_UP	187	-0.436745	961	0.662	0.998767	0.000613	810	0.014	0.020116	0.9	1	1.42278	61	0.00194932	0.744854
HDACI_COLON_CURSUL_DN	43	-0.670569	1132	0.741	0.998767	0.001911	997	0.0154	0.020488	0.35	0.994	0.823265	1590	0.822449	0.895634
HDACI_COLON_CURSUL_UP	155	-2.56812	1681	0.98	0.998767	0.001956	1003	0.0138	0.019929	0.973	1	1.35997	124	0.0264228	0.525626
HDACI_COLON_SUL_DN	791	-0.87573	1245	0.804	0.998767	0	299	0.0158	0.020628	0.949	1	1.12163	665	0.0831722	0.596641
HDACI_COLON_SUL_UP	436	-2.02778	1643	0.957	0.998767	1.1e-05	384	0.0116	0.018962	0.827	1	1.1526	570	0.10495	0.570814
HDACI_COLON_SUL12HRS_DN	122	0.339649	455	0.342	0.998767	0	282	0.0152	0.020488	0.352	0.995	1.17979	478	0.145194	0.517712
HDACI_COLON_SUL12HRS_UP	109	-2.69056	1690	0.99	0.998767	0.014244	1387	0.0182	0.02189	0.974	1	0.89295	1472	0.718992	0.807617
HDACI_COLON_SUL16HRS_DN	248	-0.041459	707	0.483	0.998767	0	176	0.0134	0.019929	0.593	1	1.17926	480	0.127953	0.575685
HDACI_COLON_SUL16HRS_UP	156	-2.48604	1675	0.987	0.998767	0.005868	1225	0.0148	0.020236	0.997	1	1.50605	27	0	0.658186
HDACI_COLON_SUL24HRS_DN	468	-0.677353	1139	0.752	0.998767	2e-06	332	0.0126	0.019929	0.857	1	1.02761	1040	0.378486	0.637629
HDACI_COLON_SUL24HRS_UP	212	-3.55351	1697	0.988	0.998767	0.003228	1096	0.0114	0.018255	0.986	1	1.37104	106	0.0121457	0.609468
HDACI_COLON_SUL2HRS_DN	60	-0.511616	1008	0.718	0.998767	0.004726	1173	0.0138	0.019929	0.706	1	1.22026	351	0.205128	0.595387
HDACI_COLON_SUL2HRS_UP	51	-0.658851	1121	0.689	0.998767	0.005148	1195	0.0164	0.020973	0.646	1	0.870644	1511	0.658103	0.849456
HDACI_COLON_SUL30MIN_DN	156	-1.85697	1611	0.964	0.998767	0.005435	1210	0.0154	0.020488	0.996	1	0.844964	1556	0.854	0.875557
HDACI_COLON_SUL48HRS_DN	282	-0.648726	1113	0.734	0.998767	0	157	0.0132	0.019929	0.741	1	1.0714	872	0.285441	0.595917
HDACI_COLON_SUL48HRS_UP	336	-2.12166	1656	0.972	0.998767	5.4e-05	496	0.0124	0.01955	0.807	1	1.18657	459	0.074	0.579511
HDACI_COLON_TSA_DN	212	-0.41341	946	0.625	0.998767	0.000119	598	0.0138	0.019929	0.739	1	0.955864	1303	0.611765	0.718198
HDACI_COLON_TSA_UP	331	0.103037	605	0.45	0.998767	1e-06	322	0.0118	0.018962	0.745	1	1.18701	454	0.0576132	0.512545
HDACI_COLON_TSA12HRS_UP	71	-0.096605	739	0.563	0.998767	0.00164	959	0.012	0.019074	0.623	1	1.06295	909	0.338809	0.597689
HDACI_COLON_TSA24HRS_DN	42	-0.756918	1184	0.785	0.998767	0.035962	1550	0.0238	0.026297	0.917	1	0.745209	1655	0.842829	0.954281
HDACI_COLON_TSA2HRS_DN	66	-0.541138	1034	0.685	0.998767	0.002455	1050	0.0166	0.020973	0.681	1	0.816389	1601	0.780769	0.896021
HDACI_COLON_TSA2HRS_UP	159	0.515893	374	0.273	0.998767	1.5e-05	398	0.0126	0.019929	0.626	1	1.33951	145	0.0218688	0.605609
HDACI_COLON_TSA30MIN_DN	41	0.234938	512	0.356	0.998767	0.0002	663	0.011	0.016722	0.145	0.733	1.26291	254	0.104418	0.599914
HDACI_COLON_TSA48HRS_DN	29	0.980716	186	0.193	0.998767	0.003323	1105	0.0172	0.021224	0.307	0.982	1.05114	955	0.365079	0.606919
HDACI_COLON_TSA48HRS_UP	99	-0.790908	1205	0.724	0.998767	0.053011	1591	0.0288	0.030875	1	1	0.846785	1552	0.804688	0.871377
HDACI_COLON_TSABUT_DN	73	0.644327	319	0.254	0.998767	0.004825	1179	0.0138	0.019929	0.789	1	1.01782	1079	0.411067	0.642769
HDACI_COLON_TSABUT_UP	188	0.29915	477	0.367	0.998767	0	314	0.0164	0.020973	0.593	1	1.17204	505	0.093361	0.516802
HDACPATHWAY	100	0.113041	594	0.455	0.998767	0.000103	577	0.0136	0.019929	0.472	1	1.08051	831	0.283333	0.594474
HEARTFAILURE_ATRIA_DN	297	0.946516	200	0.188	0.998767	0	253	0.0144	0.020226	0.741	1	1.04827	964	0.363128	0.615297
HEARTFAILURE_ATRIA_UP	92	0.33944	456	0.378	0.998767	2.8e-05	446	0.0126	0.019929	0.362	0.995	1.28578	218	0.0686275	0.537406
HEARTFAILURE_VENTRICLE_DN	169	-0.050798	713	0.557	0.998767	0	294	0.0156	0.020557	0.593	1	0.952162	1314	0.581443	0.721779
HEATSHOCK_OLD_UP	41	-0.893263	1257	0.86	0.998767	0.044112	1572	0.0286	0.030699	0.943	1	1.29882	197	0.100791	0.542513
HEATSHOCK_YOUNG_UP	48	-0.677523	1140	0.699	0.998767	0.006485	1241	0.0136	0.019929	0.681	1	1.18657	460	0.207547	0.576966
HEDVAT_ELF_DN	4	-1.79869	1601	0.979	0.998767	0.666667	1697	0.7434	0.743346	0.983	1	0.826484	1581	0.686907	0.892445
HEDVAT_ELF_UP	27	-0.057482	720	0.45	0.998767	0.086564	1642	0.0484	0.049985	0.951	1	1.59507	12	0.0278884	0.456325
HEMATOP_STEM_ALL_UP	102	1.87248	41	0.058	0.998767	1.2e-05	391	0.0146	0.020236	0.372	0.996	1.4322	53	0.0201207	0.640867
HEMATOPOESIS_RELATED_TRANSCRIPTION_FACTORS	292	-1.15811	1394	0.844	0.998767	0	12	0.0104	0.014811	0.741	1	1.14876	579	0.125237	0.573408
HEME_BIOSYNTHESIS	19	0.126465	584	0.444	0.998767	0.021191	1463	0.0178	0.021589	0.487	1	1.20485	394	0.208092	0.516567
HEPARAN_SULFATE_BIOSYNTHESIS	19	-0.187781	791.5	0.623	0.998767	0.026072	1500	0.023	0.025564	0.548	1	1.06572	895	0.411043	0.596714
HESS_HOXAANMEIS1_DN	137	-1.6305	1573.5	0.948	0.998767	0.000637	819	0.0144	0.020226	0.651	1	1.08601	807	0.264414	0.591532
HESS_HOXAANMEIS1_UP	137	-1.6305	1573.5	0.948	0.998767	0.001228	919	0.0154	0.020488	0.727	1	1.08601	806	0.264414	0.592937
HG_PROGERIA_DN	47	0.439298	397	0.348	0.998767	0.024829	1493	0.0182	0.02189	0.911	1	1.12663	646	0.240223	0.601805
HIF1_TARGETS	98	-1.7696	1596	0.955	0.998767	0.005143	1194	0.0142	0.020116	0.898	1	0.891867	1474	0.682635	0.808118
HIFPATHWAY	42	-0.818104	1218	0.792	0.998767	0.063742	1610	0.0334	0.03538	0.971	1	0.981047	1231	0.513859	0.680085
HINATA_NFKB_DN	60	0.811089	252	0.252	0.998767	0.002237	1033	0.0116	0.018962	0.582	1	1.17401	494	0.164815	0.524924
HINATA_NFKB_UP	250	0.035517	655	0.471	0.998767	1.4e-05	395	0.0128	0.019929	0.626	1	1.06981	881	0.292543	0.590806
HIPPOCAMPUS_DEVELOPMENT_NEONATAL	91	0.320861	467	0.344	0.998767	0.000451	765	0.0122	0.01955	0.598	1	1.35489	132	0.026971	0.592957
HIPPOCAMPUS_DEVELOPMENT_POSTNATAL	116	2.09091	23	0.018	0.998767	8e-06	372	0.0136	0.019929	0.366	0.995	1.05512	937	0.334646	0.606108
HIPPOCAMPUS_DEVELOPMENT_PRENATAL	90	-0.326766	889	0.654	0.998767	0.00021	671	0.014	0.020116	0.487	1	1.0597	924	0.346979	0.600362
HISTIDINE_METABOLISM	85	0.092913	611	0.469	0.998767	0.004207	1151	0.0136	0.019929	0.824	1	1.27986	221	0.104247	0.61035
HIVNEFPATHWAY	184	-0.347159	901	0.606	0.998767	0.00083	863	0.012	0.019074	0.923	1	1.37249	103	0.0259481	0.626469
HOFFMANN_BIVSBII_BI	282	-1.58687	1567	0.963	0.998767	0	286	0.0154	0.020488	0.741	1	0.94421	1335	0.649903	0.733758
HOFFMANN_BIVSBII_BI_TABLE2	489	0.604071	337	0.257	0.998767	0	94	0.0124	0.01955	0.85	1	1.03119	1028	0.325	0.624276
HOFFMANN_BIVSBII_IMVM	209	-0.291746	859	0.624	0.998767	0.000947	887	0.0132	0.019929	0.932	1	1.07041	878	0.267327	0.595029
HOFFMANN_BIVSBII_LGBII	279	0.629121	325	0.244	0.998767	0	290	0.0156	0.020557	0.741	1	1.39101	85	0	0.702689
HOFMANN_MANTEL_LYMPHOMA_VS_LYMPH_NODES_DN	102	0.921791	211	0.206	0.998767	0.001967	1005	0.0128	0.019929	0.792	1	1.30008	196	0.0697211	0.586837
HOFMANN_MANTEL_LYMPHOMA_VS_LYMPH_NODES_UP	145	-2.50446	1676	0.992	0.998767	0.006687	1245	0.0148	0.020236	0.93	1	1.23957	305	0.0826446	0.548294
HOFMANN_MDS_CD34_HIGH_RISK	72	-0.947373	1293	0.786	0.998767	0.011439	1355	0.015	0.020374	0.914	1	0.955805	1304	0.529652	0.717194
HOFMANN_MDS_CD34_LOW_AND_HIGH_RISK	103	-1.14704	1388	0.836	0.998767	0.000496	781	0.0124	0.01955	0.617	1	1.09843	752	0.270325	0.576716
HOFMANN_MDS_CD34_LOW_RISK	119	-0.553315	1047	0.71	0.998767	0.002146	1025	0.0184	0.021953	0.8	1	1.03558	1006	0.383588	0.631246
HOGERKORP_ANTI_CD44_DN	44	0.218248	520	0.409	0.998767	0.00721	1262	0.0162	0.020898	0.586	1	0.934433	1368	0.603696	0.762929
HOGERKORP_ANTI_CD44_UP	74	-0.14268	767	0.537	0.998767	0.002	1008	0.0142	0.020116	0.649	1	1.30072	193	0.102823	0.552021
HOGERKORP_CD44_DN	55	0.921822	210	0.155	0.998767	0.0003	715	0.0144	0.020226	0.284	0.973	1.06065	919	0.319608	0.600836
HOGERKORP_CD44_TEMPORALLY_DN	54	-0.03765	701	0.515	0.998767	0.00333	1106	0.0172	0.021224	0.562	1	0.975664	1244	0.508604	0.688164
HOGERKORP_CD44_TEMPORALLY_UP	39	-1.22955	1433	0.911	0.998767	0.022817	1479	0.022	0.024745	0.844	1	1.31131	180	0.0949612	0.558196
HOGERKORP_CD44_UP	70	-0.812854	1216	0.816	0.998767	0.012585	1372	0.0186	0.022108	0.927	1	1.26158	258	0.137374	0.542433
HOHENKIRK_MONOCYTE_DEND_DN	306	-0.671849	1134	0.812	0.998767	6e-06	365	0.0158	0.020628	0.754	1	1.30259	189	0.0362173	0.568892
HOHENKIRK_MONOCYTE_DEND_UP	291	-0.370166	915	0.666	0.998767	3.6e-05	464	0.0114	0.018255	0.791	1	0.952508	1313	0.638783	0.73338
HOUSTIS_ROS	66	0.853848	237	0.136	0.998767	0.005567	1219	0.014	0.020116	0.806	1	1.16834	520	0.142574	0.571638
HOX_GENES	121	0.020346	670	0.488	0.998767	0.000271	706	0.013	0.019929	0.551	1	1.06419	903	0.312268	0.599973
HPV31_DN	108	0.156492	554	0.476	0.998767	0.000455	766	0.0144	0.020226	0.608	1	1.09001	789	0.271949	0.584171
HPV31_UP	181	-1.51934	1547	0.933	0.998767	2.7e-05	442	0.015	0.020374	0.653	1	1.12878	637	0.2167	0.54397
HSC_EARLYPROGENITORS_ADULT	1168	0.314821	470	0.396	0.998767	0	20	0.0106	0.016023	0.966	1	1.19921	418	0.00417537	0.511578
HSC_EARLYPROGENITORS_FETAL	1159	0.304159	472.5	0.387	0.998767	0	9	0.0102	0.014811	0.966	1	1.21082	380	0.00421053	0.521394
HSC_EARLYPROGENITORS_SHARED	1159	0.304159	472.5	0.387	0.998767	0	173	0.0134	0.019929	0.966	1	1.21082	381	0.00421053	0.518649
HSC_HSC_ADULT	864	0.111249	596	0.447	0.998767	0	48	0.0114	0.018255	0.952	1	1.24323	298	0.0183673	0.552076
HSC_HSC_FETAL	694	-0.086599	731	0.495	0.998767	0	310	0.0162	0.020898	0.933	1	1.17386	497	0.0787879	0.518985
HSC_HSC_SHARED	655	0.17123	546	0.395	0.998767	0	303	0.016	0.020772	0.933	1	1.1583	548	0.0949495	0.528198
HSC_HSCANDPROGENITORS_ADULT	1683	0.416603	410	0.38	0.998767	0	250	0.0144	0.020226	0.986	1	1.06346	907	0.161351	0.597469
HSC_HSCANDPROGENITORS_FETAL	1652	0.403622	415.5	0.386	0.998767	0	126	0.0128	0.019929	0.986	1	1.0805	833	0.11575	0.591764
HSC_HSCANDPROGENITORS_SHARED	1652	0.403622	415.5	0.386	0.998767	0	132	0.013	0.019929	0.986	1	1.0805	832	0.11575	0.593125
HSC_INTERMEDIATEPROGENITORS_ADULT	367	0.670612	305	0.237	0.998767	5e-06	360	0.0164	0.020973	0.818	1	1.1483	581	0.0829876	0.536395
HSC_INTERMEDIATEPROGENITORS_FETAL	401	0.775861	268	0.247	0.998767	0.000171	640	0.0146	0.020236	0.935	1	1.08949	793	0.158111	0.584581
HSC_INTERMEDIATEPROGENITORS_SHARED	338	0.828827	245	0.217	0.998767	0	136	0.013	0.019929	0.741	1	1.2081	386	0.0381526	0.517598
HSC_LATEPROGENITORS_ADULT	1273	-0.321713	883	0.637	0.998767	0	71	0.0118	0.018962	0.966	1	1.01829	1077	0.393305	0.642521
HSC_LATEPROGENITORS_FETAL	1266	-0.257179	828	0.617	0.998767	0	249	0.0144	0.020226	0.966	1	1.05448	940	0.228512	0.60489
HSC_LATEPROGENITORS_SHARED	1247	-0.282999	848	0.625	0.998767	0	66	0.0118	0.018962	0.966	1	1.03642	1003	0.314168	0.626131
HSC_LTHSC_ADULT	1083	1.04299	167	0.162	0.998767	0	155	0.0132	0.019929	0.966	1	1.09405	770	0.141199	0.592914
HSC_LTHSC_FETAL	833	0.329785	461.5	0.361	0.998767	0	221	0.014	0.020116	0.949	1	1.17546	488	0.0387755	0.524132
HSC_LTHSC_SHARED	833	0.329785	461.5	0.361	0.998767	0	127	0.0128	0.019929	0.949	1	1.17546	487	0.0387755	0.526325
HSC_MATURE_ADULT	959	-1.4201	1508	0.91	0.998767	0	251	0.0144	0.020226	0.966	1	1.11648	681	0.116832	0.596814
HSC_MATURE_FETAL	907	-1.43074	1517	0.894	0.998767	0	122	0.0128	0.019929	0.952	1	1.21382	368	0.0196078	0.599832
HSC_MATURE_SHARED	706	-1.8987	1620	0.953	0.998767	3.4e-05	463	0.013	0.019929	0.954	1	1.2711	238	0.0211538	0.603042
HSC_STHSC_ADULT	136	0.022628	666	0.47	0.998767	0.00034	723	0.014	0.020116	0.574	1	1.05434	943	0.336032	0.606321
HSC_STHSC_FETAL	115	-0.262132	835.5	0.595	0.998767	0.000584	806	0.012	0.019074	0.642	1	1.09448	766	0.262	0.595884
HSC_STHSC_SHARED	115	-0.262132	835.5	0.595	0.998767	0.000839	865	0.0138	0.019929	0.683	1	1.09448	767	0.262	0.594391
HSIAO_LIVER_SPECIFIC_GENES	499	-0.195057	793	0.599	0.998767	0	210	0.014	0.020116	0.85	1	1.02687	1043	0.362454	0.63896
HSP27PATHWAY	39	-1.68554	1581	0.943	0.998767	0.050879	1585	0.0342	0.036092	0.955	1	0.78519	1634	0.827515	0.923857
HTERT_DN	220	1.02167	174	0.172	0.998767	0.000502	783	0.0122	0.01955	0.881	1	1.06995	880	0.266	0.59158
HTERT_UP	214	-0.125836	754	0.541	0.998767	0	16	0.0104	0.014811	0.593	1	0.917033	1419	0.725746	0.787851
HUMAN_CD34_ENRICHED_TRANSCRIPTION_FACTORS	545	-2.64669	1686	0.994	0.998767	1.7e-05	405	0.0124	0.01955	0.877	1	0.969763	1260	0.566288	0.704503
HUMAN_MITODB_6_2002	908	-0.883325	1251	0.762	0.998767	0	138	0.0132	0.019929	0.952	1	1.05716	932	0.253579	0.601088
HUMAN_TISSUE_KIDNEY	23	-1.42134	1510	0.909	0.998767	0.07096	1618	0.0362	0.03806	0.831	1	1.07857	839	0.330709	0.587729
HUMAN_TISSUE_LIVER	65	-0.474834	984	0.678	0.998767	9e-05	556	0.0142	0.020116	0.249	0.95	1.16862	517	0.21374	0.574894
HUMAN_TISSUE_PANCREAS	114	-0.411182	944	0.689	0.998767	0	248	0.0144	0.020226	0.352	0.995	1.38405	95	0.0277228	0.554607
HUMAN_TISSUE_PLACENTA	64	0.413605	411	0.314	0.998767	6.3e-05	516	0.015	0.020374	0.236	0.946	1.12116	667	0.253411	0.594787
HUMAN_TISSUE_SALIVARY	27	-2.28841	1669	0.988	0.998767	0.103852	1655	0.0538	0.055191	0.971	1	0.899188	1457	0.591182	0.810612
HUMAN_TISSUE_TESTIS	149	-3.05524	1695	0.995	0.998767	0.006264	1236	0.0138	0.019929	0.922	1	0.81624	1603	0.83397	0.900536
HUMAN_TISSUE_THYMUS	41	-1.22504	1430	0.874	0.998767	0.109889	1658	0.0582	0.059525	0.993	1	1.15619	553	0.235294	0.530068
HYPERME_COLONCA_SW48	46	-0.961189	1299	0.85	0.998767	7e-05	527	0.0142	0.020116	0.191	0.842	0.847608	1550	0.777992	0.871862
HYPERTROPHY_MODEL	50	-1.24064	1437	0.901	0.998767	0.00041	750	0.0122	0.01955	0.307	0.982	1.05155	953	0.349576	0.60825
HYPOPHYSECTOMY_RAT_DN	126	-0.401325	934	0.642	0.998767	0.000434	761	0.0138	0.019929	0.606	1	0.928702	1385	0.648544	0.771618
HYPOPHYSECTOMY_RAT_UP	91	-0.501169	1001	0.67	0.998767	0.000923	882	0.0118	0.018962	0.677	1	1.03927	993	0.388211	0.629331
HYPOXIA_FIBRO_UP	51	0.603159	340	0.291	0.998767	0.000113	589	0.0146	0.020236	0.21	0.896	1.40958	68	0.0873786	0.633324
HYPOXIA_NORMAL_UP	587	0.532631	366	0.273	0.998767	0	204	0.0138	0.019929	0.892	1	1.16925	515	0.057377	0.516508
HYPOXIA_RCC_NOVHL_UP	159	1.31798	108	0.089	0.998767	0	292	0.0156	0.020557	0.593	1	1.06221	912	0.280992	0.597464
HYPOXIA_RCC_UP	330	0.993782	183	0.21	0.998767	0	222	0.014	0.020116	0.741	1	1.18268	470	0.0743802	0.571875
HYPOXIA_REG_UP	105	1.31857	107	0.059	0.998767	2e-06	334	0.0138	0.019929	0.355	0.995	1.43124	54	0.0179283	0.622454
HYPOXIA_REVIEW	220	-0.9357	1283	0.833	0.998767	0.000255	694	0.0158	0.020628	0.811	1	1.19969	415	0.0874752	0.512291
ICF_DN	36	-2.65838	1687	0.994	0.998767	0.062239	1606	0.036	0.037873	0.97	1	0.613657	1691	0.969052	0.992767
ICF_UP	28	-0.332704	894	0.623	0.998767	0.005192	1199	0.0172	0.021224	0.37	0.996	0.748861	1654	0.863354	0.952442
ICHIBA_GVHD	577	-0.471029	979	0.7	0.998767	3e-06	346	0.0144	0.020226	0.895	1	1.11187	704	0.128898	0.560508
IDX_TSA_DN_CLUSTER1	129	1.59097	63	0.069	0.998767	0	205	0.0138	0.019929	0.352	0.995	1.07537	857	0.315789	0.589559
IDX_TSA_DN_CLUSTER2	173	-1.96266	1634	0.969	0.998767	0.000277	710	0.0102	0.014811	0.82	1	1.1183	672	0.223762	0.600383
IDX_TSA_DN_CLUSTER3	223	-1.29267	1461	0.937	0.998767	0	278	0.015	0.020374	0.593	1	0.919484	1413	0.684932	0.78292
IDX_TSA_DN_CLUSTER4	93	0.303005	474	0.372	0.998767	4e-05	474	0.0148	0.020236	0.371	0.996	1.18717	453	0.113402	0.514265
IDX_TSA_DN_CLUSTER5	178	0.317737	469	0.339	0.998767	5.8e-05	502	0.0128	0.019929	0.687	1	1.12579	650	0.163498	0.59956
IDX_TSA_DN_CLUSTER6	119	1.26508	116	0.107	0.998767	0.002114	1022	0.0164	0.020973	0.798	1	1.00551	1128	0.423695	0.658456
IDX_TSA_UP_CLUSTER1	66	-0.714604	1163	0.732	0.998767	0.000214	673	0.013	0.019929	0.385	0.996	1.23189	323	0.0950495	0.542239
IDX_TSA_UP_CLUSTER2	192	-0.668941	1130	0.727	0.998767	0.00168	966	0.0156	0.020557	0.967	1	1.08136	825	0.238866	0.590184
IDX_TSA_UP_CLUSTER3	203	-1.80749	1602	0.938	0.998767	0.004707	1171	0.0146	0.020236	0.995	1	0.867629	1517	0.85119	0.85189
IDX_TSA_UP_CLUSTER4	102	-1.58899	1568	0.965	0.998767	3e-05	451	0.0136	0.019929	0.395	0.997	0.826269	1583	0.87551	0.89043
IDX_TSA_UP_CLUSTER5	236	-0.182683	787	0.584	0.998767	0	172	0.0134	0.019929	0.593	1	1.10255	733	0.168016	0.576866
IDX_TSA_UP_CLUSTER6	394	0.854094	236	0.179	0.998767	9.3e-05	562	0.0134	0.019929	0.901	1	1.00843	1115	0.451923	0.659249
IFN_ALL_UP	46	-0.966474	1305	0.854	0.998767	0.036746	1554	0.0248	0.027242	0.956	1	0.944572	1334	0.547664	0.747697
IFN_ALPHA_UP	105	-0.446416	965	0.678	0.998767	0.001009	896	0.013	0.019929	0.705	1	0.968182	1266	0.509259	0.706296
IFN_ANY_UP	216	-1.3828	1497	0.918	0.998767	0.002328	1039	0.0148	0.020236	0.98	1	1.09334	772	0.277064	0.594104
IFN_BETA_GLIOMA_DN	117	-1.88137	1618	0.965	0.998767	0.003806	1128	0.0128	0.019929	0.872	1	0.820536	1593	0.845529	0.892699
IFN_BETA_GLIOMA_UP	169	-0.638944	1099	0.739	0.998767	0.000544	793	0.0122	0.01955	0.891	1	1.39465	79	0.0193798	0.738805
IFN_BETA_UP	182	-1.22321	1429	0.906	0.998767	0.002949	1079	0.0124	0.01955	0.985	1	1.06288	911	0.340782	0.598167
IFN_GAMMA_UP	88	-1.3475	1484	0.928	0.998767	0.011297	1352	0.0154	0.020488	0.963	1	1.12968	636	0.264875	0.599616
IFNA_HCMV_6HRS_UP	122	-0.095447	738	0.549	0.998767	0.000782	851	0.013	0.019929	0.676	1	1.10944	713	0.243295	0.59137
IFNA_UV-CMV_COMMON_HCMV_6HRS_UP	56	1.0527	163	0.157	0.998767	0.001488	942	0.0154	0.020488	0.529	1	1.27271	236	0.125498	0.601062
IFNALPHA_HCC_UP	63	-0.307091	871	0.655	0.998767	0.001037	902	0.0138	0.019929	0.476	1	1.08107	828	0.321637	0.586674
IFNALPHA_NL_HCC_UP	35	0.043586	646	0.52	0.998767	0.000562	800	0.015	0.020374	0.145	0.733	0.817232	1599	0.775829	0.895913
IFNALPHA_NL_UP	62	0.442748	396	0.353	0.998767	0.000245	689	0.0126	0.019929	0.32	0.988	1.18675	457	0.131579	0.583983
IFNALPHA_RESIST_DN	45	-1.12442	1381	0.889	0.998767	0.040493	1562	0.0262	0.028466	0.934	1	1.03212	1022	0.411992	0.636019
IFNAPATHWAY	23	-1.27814	1455	0.891	0.998767	0.110661	1660	0.0588	0.060066	0.919	1	0.928622	1387	0.571984	0.769727
IFNGPATHWAY	19	1.66494	52	0.063	0.998767	0.031886	1530	0.0234	0.025923	0.596	1	1.1012	740	0.294231	0.578316
IGF_VS_PDGF_DN	94	-0.103728	742	0.529	0.998767	0.005471	1215	0.0148	0.020236	0.911	1	1.19643	425	0.159509	0.512238
IGF_VS_PDGF_UP	172	1.03668	169	0.099	0.998767	5e-06	355	0.0104	0.014811	0.603	1	0.998046	1159	0.48	0.664431
IGF1_NIH3T3_UP	95	0.109317	599	0.463	0.998767	0.008782	1302	0.016	0.020772	0.948	1	1.2272	333	0.1125	0.540568
IGF1MTORPATHWAY	62	0.100163	607	0.464	0.998767	0.000803	855	0.0134	0.019929	0.434	0.998	1.06131	914	0.375734	0.597912
IGF1PATHWAY	72	-0.78146	1196	0.794	0.998767	0.002742	1068	0.0188	0.022278	0.701	1	0.771755	1643	0.907298	0.932969
IGF1RPATHWAY	50	0.087394	616	0.49	0.998767	0.006603	1242	0.0162	0.020898	0.687	1	0.979576	1233	0.495951	0.682379
IGFR_IR_DN	30	-0.91429	1269	0.833	0.998767	0.033611	1539	0.0226	0.025218	0.776	1	1.43285	50	0.0594059	0.721054
IGFR_IR_UP	40	-1.64303	1575	0.948	0.998767	0.011918	1361	0.0144	0.020226	0.695	1	0.874713	1500	0.7	0.846457
IGLESIAS_E2FMINUS_DN	27	0.803907	258	0.203	0.998767	0.000127	607	0.0158	0.020628	0.08	0.448	0.936132	1359	0.56998	0.741328
IGLESIAS_E2FMINUS_UP	407	0.035453	656	0.477	0.998767	0	92	0.0124	0.01955	0.812	1	0.965746	1272	0.532957	0.709971
IL1_CORNEA_DN	235	1.82602	42	0.042	0.998767	0	177	0.0134	0.019929	0.593	1	1.04468	974	0.350575	0.622942
IL1_CORNEA_UP	185	-0.213368	803	0.607	0.998767	0	219	0.014	0.020116	0.593	1	0.923415	1404	0.687104	0.755948
IL10PATHWAY	33	-0.695402	1150	0.76	0.998767	0.042955	1567	0.0258	0.028086	0.831	1	1.00316	1135	0.456979	0.663716
IL12PATHWAY	54	-0.056571	717	0.501	0.998767	0.002411	1044	0.0142	0.020116	0.51	1	1.00938	1111	0.445312	0.659223
IL17PATHWAY	38	-1.30648	1467	0.905	0.998767	0.063382	1609	0.0324	0.034407	0.971	1	1.32148	169	0.0675105	0.560743
IL18PATHWAY	10	-1.32079	1473	0.917	0.998767	0.248791	1687	0.1812	0.18215	0.921	1	0.490777	1697	0.989919	0.998799
IL1RPATHWAY	74	1.01486	175	0.196	0.998767	4e-05	473	0.0142	0.020116	0.271	0.965	1.20167	408	0.208333	0.59621
IL22BPPATHWAY	38	0.111167	597	0.44	0.998767	0.01458	1395	0.0172	0.021224	0.748	1	0.880054	1493	0.634298	0.827773
IL2PATHWAY	69	-0.898266	1259	0.83	0.998767	0.003394	1108	0.0162	0.020898	0.734	1	1.16953	513	0.206693	0.573709
IL2RBPATHWAY	125	0.041899	649	0.466	0.998767	0.000601	809	0.0136	0.019929	0.644	1	0.999454	1156	0.429658	0.660633
IL3PATHWAY	34	-0.788977	1201	0.82	0.998767	0.034912	1543	0.0272	0.029402	0.782	1	0.618563	1690	0.977083	0.989885
IL4PATHWAY	29	0.760385	274	0.218	0.998767	0.009831	1324	0.0178	0.021589	0.485	1	1.06493	899	0.350495	0.595292
IL5PATHWAY	21	0.236144	511	0.388	0.998767	0.001633	958	0.0138	0.019929	0.125	0.651	1.11249	697	0.273663	0.563117
IL6_FIBRO_UP	103	1.41145	93	0.087	0.998767	0	6	0.01	0.01335	0.352	0.995	1.14578	587	0.155602	0.539494
IL6_SCAR_FIBRO_DN	26	-0.235688	815	0.592	0.998767	0.003606	1116	0.0148	0.020236	0.318	0.985	0.859381	1534	0.739726	0.857221
IL6_SCAR_FIBRO_UP	62	0.772739	270	0.211	0.998767	0.000494	780	0.012	0.019074	0.385	0.996	1.16249	540	0.173152	0.565963
IL6PATHWAY	74	-1.69645	1582	0.961	0.998767	0.011585	1357	0.0172	0.021224	0.916	1	0.926335	1397	0.651485	0.75196
IL7PATHWAY	53	-0.227867	809	0.538	0.998767	0.00167	965	0.0136	0.019929	0.463	1	0.961811	1284	0.530488	0.712133
INFLAMMATORY_RESPONSE_PATHWAY	74	-0.171708	781	0.577	0.998767	0	274	0.015	0.020374	0.225	0.934	1.21331	370	0.164	0.598761
INFLAMPATHWAY	51	-1.86228	1612	0.971	0.998767	0.01138	1353	0.0138	0.019929	0.787	1	1.30149	192	0.157058	0.554832
INNEREAR_UP	87	-1.39551	1501	0.908	0.998767	0.011881	1360	0.0136	0.019929	0.965	1	0.91259	1423	0.661049	0.798516
INOS_ALL_DN	220	0.814015	250	0.22	0.998767	0.000111	585	0.0132	0.019929	0.736	1	1.15746	550	0.0715746	0.52927
INOS_ALL_UP	128	-0.321399	882	0.608	0.998767	0	247	0.0144	0.020226	0.352	0.995	0.845489	1555	0.768612	0.875719
INOSITOL_METABOLISM	17	1.08933	151	0.095	0.998767	0.038859	1558	0.026	0.028285	0.655	1	1.19362	436	0.237425	0.583398
INOSITOL_PHOSPHATE_METABOLISM	65	-0.293996	862	0.637	0.998767	0.000772	847	0.0134	0.019929	0.429	0.998	0.973641	1252	0.510121	0.699246
INSULIN_ADIP_INSENS_DN	64	0.129338	578	0.435	0.998767	0.000417	753	0.0128	0.019929	0.366	0.995	1.2161	359	0.148297	0.53906
INSULIN_ADIP_INSENS_UP	60	0.142019	568	0.461	0.998767	0.002903	1077	0.0132	0.019929	0.627	1	0.994566	1172	0.48374	0.67274
INSULIN_ADIP_SENS_DN	62	0.358908	442	0.353	0.998767	0.030285	1523	0.0254	0.027757	0.968	1	1.19519	430	0.254302	0.587713
INSULIN_ADIP_SENS_UP	39	0.200724	533	0.406	0.998767	0.009894	1326	0.0168	0.021066	0.655	1	1.13633	616	0.248532	0.535334
INSULIN_NIH3T3_UP	47	-0.561354	1055	0.699	0.998767	0.006365	1240	0.0124	0.01955	0.678	1	0.888536	1483	0.754864	0.822188
INSULIN_SIGNALING	277	-0.296252	864	0.663	0.998767	0	225	0.0142	0.020116	0.741	1	1.2078	388	0.0715746	0.513431
INSULINPATHWAY	65	-0.925962	1277	0.825	0.998767	0.00829	1287	0.0148	0.020236	0.81	1	0.872732	1505	0.720833	0.846877
INTEGRIN_MEDIATED_CELL_ADHESION_KEGG	299	0.456321	390	0.363	0.998767	0	158	0.0134	0.019929	0.741	1	1.15573	556	0.123142	0.529785
INTEGRINPATHWAY	121	-0.856973	1238	0.827	0.998767	0.000631	817	0.0132	0.019929	0.651	1	0.923688	1403	0.649682	0.756246
INTRINSICPATHWAY	50	-1.48543	1541	0.93	0.998767	0.010634	1339	0.0168	0.021066	0.776	1	0.937107	1358	0.601695	0.739608
IONPATHWAY	16	0.569128	352	0.273	0.998767	0.055366	1594	0.0294	0.031458	0.765	1	0.835417	1567	0.710728	0.885215
IRINOTECAN_PATHWAY_PHARMGKB	23	1.17842	135	0.123	0.998767	0.018633	1437	0.017	0.021197	0.447	1	1.0078	1116	0.435453	0.660367
IRITANI_ADPROX_DN	165	-0.516904	1014	0.733	0.998767	0	197	0.0138	0.019929	0.593	1	1.36779	111	0.0192308	0.584477
IRITANI_ADPROX_LYMPH	349	-0.248547	823	0.567	0.998767	0	167	0.0134	0.019929	0.741	1	1.01607	1089	0.378218	0.637543
IRITANI_ADPROX_UP	65	-1.17749	1406	0.876	0.998767	0.003403	1109	0.014	0.020116	0.662	1	1.26071	259	0.108384	0.542041
IRITANI_ADPROX_VASC	380	0.141184	570	0.46	0.998767	0	276	0.015	0.020374	0.812	1	1.21471	365	0.058	0.52952
IRS_KO_ADIP_DN	103	1.34926	101	0.077	0.998767	0.002426	1048	0.0148	0.020236	0.815	1	0.930951	1382	0.614256	0.745336
IRS_KO_ADIP_UP	63	-0.37593	917	0.649	0.998767	0.000928	883	0.0122	0.01955	0.455	1	1.29043	213	0.0961924	0.534156
IRS1_KO_ADIP_DN	355	-0.917284	1274	0.842	0.998767	0.000405	747	0.0112	0.017669	0.973	1	0.968855	1263	0.533835	0.705241
IRS1_KO_ADIP_UP	243	0.48013	381	0.339	0.998767	2.1e-05	425	0.0136	0.019929	0.644	1	1.11424	693	0.207317	0.562051
JAIN_NEMO_DIFF	189	-1.85434	1610	0.974	0.998767	0.000256	695	0.0138	0.019929	0.814	1	1.0276	1041	0.371197	0.632823
JECHLINGER_EMT_DN	118	2.44974	12	0.019	0.998767	0	163	0.0134	0.019929	0.352	0.995	1.00052	1149	0.478846	0.660354
JECHLINGER_EMT_UP	129	-1.01667	1327	0.829	0.998767	0.000715	833	0.0118	0.018962	0.664	1	1.01616	1088	0.428875	0.638516
JISON_SICKLE_CELL	88	-0.768172	1189	0.797	0.998767	0.009589	1315	0.0148	0.020236	0.953	1	1.11952	671	0.250474	0.597521
JISON_SICKLECELL_DIFF	1013	-0.637393	1097	0.743	0.998767	0	13	0.0104	0.014811	0.966	1	1.00739	1119	0.422139	0.658319
JNK_DN	86	1.28122	113	0.128	0.998767	0	217	0.014	0.020116	0.319	0.988	1.44502	46	0.0178926	0.781171
JNK_UP	124	0.663008	311	0.233	0.998767	0	233	0.0142	0.020116	0.352	0.995	1.14927	578	0.15735	0.536994
KAMMINGA_EZH2_TARGETS	80	0.2183	519	0.4	0.998767	4.4e-05	481	0.0142	0.020116	0.346	0.993	1.19489	431	0.143133	0.586173
KANG_TERT_DN	269	-1.38456	1498	0.948	0.998767	0	131	0.013	0.019929	0.741	1	0.953998	1307	0.589796	0.720498
KANG_TERT_UP	229	-1.25228	1444	0.885	0.998767	0.000808	857	0.014	0.020116	0.92	1	0.931252	1380	0.688889	0.745585
KANNAN_P53_DN	56	0.500638	379	0.312	0.998767	0.002024	1013	0.0136	0.019929	0.57	1	1.33614	149	0.0638298	0.528855
KANNAN_P53_UP	73	0.396736	418	0.362	0.998767	0.000569	804	0.0138	0.019929	0.488	1	0.958648	1293	0.56778	0.723448
KENNY_WNT_DN	166	-0.485467	991	0.732	0.998767	9e-06	377	0.0118	0.018962	0.614	1	1.11158	707	0.176136	0.588103
KENNY_WNT_UP	149	0.379689	431	0.368	0.998767	0	56	0.0116	0.018962	0.352	0.995	1.08215	821	0.266385	0.590422
KERATAN_SULFATE_BIOSYNTHESIS	36	0.245977	507	0.394	0.998767	0.02266	1478	0.0184	0.021953	0.843	1	1.21079	382	0.211155	0.516022
KERATINOCYTEPATHWAY	142	-0.034602	699	0.487	0.998767	0.000352	730	0.0152	0.020488	0.579	1	1.36984	108	0.0391389	0.592814
KIM_TH_CELLS_DN	70	0.285124	484	0.354	0.998767	0.000749	841	0.0118	0.018962	0.52	1	1.03471	1009	0.388672	0.633043
KIM_TH_CELLS_UP	150	0.755491	277	0.194	0.998767	0	26	0.011	0.016722	0.352	0.995	1.29817	198	0.0484496	0.589698
KLEIN_PEL_DN	148	1.19833	126	0.105	0.998767	0	180	0.0136	0.019929	0.352	0.995	1.09799	754	0.207585	0.595301
KLEIN_PEL_UP	145	-0.610738	1079	0.719	0.998767	0.000152	624	0.015	0.020374	0.493	1	0.993488	1179	0.467368	0.669063
KNUDSEN_PMNS_DN	733	-1.55323	1559	0.957	0.998767	6.3e-05	515	0.015	0.020374	0.964	1	1.04264	978	0.259794	0.617788
KNUDSEN_PMNS_UP	230	-1.90662	1622	0.959	0.998767	0.001575	952	0.0134	0.019929	0.962	1	1.06791	889	0.294227	0.594859
KREBPATHWAY	15	0.038333	653	0.45	0.998767	0.060297	1603	0.0264	0.028628	0.504	1	1.19554	428	0.254473	0.589106
KREBS_TCA_CYCLE	65	0.239633	509	0.404	0.998767	0.003595	1115	0.0138	0.019929	0.67	1	0.725871	1667	0.922201	0.959175
KRETZSCHMAR_IL6_DIFF	457	-1.18832	1414.5	0.856	0.998767	1.6e-05	401	0.0126	0.019929	0.877	1	0.956786	1300	0.632381	0.723962
KUMAR_HOXA_DIFF	914	-0.963772	1302	0.825	0.998767	0	166	0.0134	0.019929	0.952	1	1.1739	496	0.0451745	0.520979
KUROKAWA_5FU_IFN_SENSITIVE_VS_RESISTANT_DN	103	-0.12067	750	0.583	0.998767	0	130	0.013	0.019929	0.352	0.995	0.973752	1251	0.516194	0.687323
KUROKAWA_5FU_IFN_SENSITIVE_VS_RESISTANT_UP	13	-1.52339	1549	0.941	0.998767	0.299412	1690	0.227	0.22766	0.951	1	0.562095	1693	0.940952	0.997395
LAIRPATHWAY	38	0.337484	458	0.358	0.998767	0.024086	1484	0.0244	0.026838	0.85	1	1.54686	19	0.00601202	1
LAL_KO_3MO_UP	93	-1.15702	1393	0.908	0.998767	0.008107	1283	0.0176	0.021389	0.942	1	0.939461	1351	0.594142	0.737014
LAL_KO_6MO_UP	150	-0.909016	1265	0.856	0.998767	0.003082	1086	0.0134	0.019929	0.841	1	0.879082	1496	0.814229	0.836864
LAMB_CYCLIN_D1_UP	30	-0.335873	895	0.656	0.998767	0.025518	1497	0.024	0.026449	0.717	1	0.66075	1680	0.962151	0.986411
LAMB_CYCLIN_D3_GLOCUS	30	0.139547	571	0.427	0.998767	0.026502	1502	0.0218	0.024602	0.724	1	1.17217	504	0.264113	0.51847
LDLPATHWAY	17	-0.464734	975	0.691	0.998767	0.026605	1503	0.0258	0.028086	0.55	1	1.46091	42	0.0662768	0.75373
LE_MYELIN_DN	245	-0.224668	806	0.599	0.998767	0	239	0.0144	0.020226	0.593	1	0.990272	1199	0.513513	0.668943
LE_MYELIN_UP	267	-1.57921	1566	0.937	0.998767	0	25	0.011	0.016722	0.741	1	0.975246	1246	0.548902	0.68722
LEE_ACOX1_DN	141	0.928825	207	0.193	0.998767	5.9e-05	507	0.0168	0.021066	0.429	0.998	1.20093	411	0.101695	0.590504
LEE_ACOX1_UP	143	-1.40891	1503	0.92	0.998767	0.000462	769	0.0148	0.020236	0.61	1	0.933902	1371	0.613412	0.762398
LEE_CIP_DN	136	0.397726	417	0.367	0.998767	0.002816	1073	0.0124	0.01955	0.832	1	1.00644	1124	0.444444	0.658274
LEE_CIP_UP	152	0.368813	436	0.349	0.998767	0	272	0.015	0.020374	0.593	1	1.65629	7	0	0.383901
LEE_DENA_DN	135	-0.506091	1005	0.686	0.998767	0.000718	834	0.0126	0.019929	0.664	1	1.24838	294	0.0912863	0.535074
LEE_DENA_UP	157	-1.45014	1526	0.94	0.998767	0	164	0.0134	0.019929	0.593	1	1.10152	739	0.305927	0.591511
LEE_E2F1_DN	134	-1.41037	1505	0.91	0.998767	9.4e-05	563	0.0122	0.01955	0.467	1	1.28248	219	0.0586011	0.609106
LEE_E2F1_UP	157	-0.94929	1295	0.863	0.998767	0.00064	820	0.0124	0.01955	0.902	1	1.28001	220	0.0354331	0.615341
LEE_MYC_DN	138	-0.002437	677	0.499	0.998767	0	159	0.0134	0.019929	0.352	0.995	1.37119	105	0.0176125	0.620685
LEE_MYC_E2F1_DN	127	-0.478166	987	0.67	0.998767	7.2e-05	530	0.0134	0.019929	0.445	1	1.35989	125	0.0389105	0.518091
LEE_MYC_E2F1_UP	151	-0.826062	1220	0.825	0.998767	0	22	0.0108	0.016722	0.593	1	1.36376	117	0.00204918	0.551136
LEE_MYC_TGFA_DN	133	-1.27096	1453	0.873	0.998767	0.000408	748	0.0196	0.022868	0.598	1	1.2212	348	0.0851064	0.598238
LEE_MYC_TGFA_UP	157	-1.77804	1597	0.973	0.998767	0.000239	684	0.0152	0.020488	0.805	1	0.903416	1447	0.716832	0.80551
LEE_MYC_UP	138	-0.613613	1083	0.753	0.998767	0.00021	670	0.0136	0.019929	0.528	1	1.22568	337	0.116327	0.536363
LEE_TCELLS1_UP	628	0.457093	388	0.306	0.998767	0	212	0.014	0.020116	0.892	1	0.989175	1204	0.502913	0.669349
LEE_TCELLS10_UP	628	0.457093	388	0.306	0.998767	0	279	0.0152	0.020488	0.892	1	0.989175	1202	0.502913	0.671464
LEE_TCELLS2_UP	3426	-0.377783	918	0.611	0.998767	0	74	0.012	0.019074	0.995	1	1.04596	969	0.243644	0.614132
LEE_TCELLS3_UP	272	-0.467985	977	0.617	0.998767	0	64	0.0118	0.018962	0.744	1	1.2416	301	0.0410156	0.582678
LEE_TCELLS4_UP	215	-0.460255	972	0.706	0.998767	0.000252	693	0.0128	0.019929	0.81	1	1.01913	1071	0.416981	0.645883
LEE_TCELLS5_UP	55	-2.06986	1649	0.964	0.998767	0.019811	1452	0.0194	0.022684	0.877	1	0.812445	1610	0.761111	0.903289
LEE_TCELLS6_UP	62	0.183845	541	0.363	0.998767	0	267	0.0148	0.020236	0.197	0.877	1.18241	472	0.192797	0.519464
LEE_TCELLS7_UP	37	1.97419	33	0.035	0.998767	0.00091	880	0.0126	0.019929	0.252	0.952	1.22652	335	0.160377	0.536422
LEE_TCELLS8_UP	628	0.457093	388	0.306	0.998767	0	115	0.0128	0.019929	0.892	1	0.989175	1203	0.502913	0.670405
LEE_TCELLS9_UP	96	1.5984	62	0.061	0.998767	2.4e-05	433	0.015	0.020374	0.388	0.997	1.12822	639	0.221757	0.544173
LEI_HOXC8_DN	43	-0.606398	1077	0.72	0.998767	0.019968	1453	0.0182	0.02189	0.822	1	0.982551	1225	0.486869	0.677563
LEI_HOXC8_UP	26	-0.35336	904	0.653	0.998767	0.000566	801	0.0114	0.018255	0.145	0.733	1.17122	508	0.169772	0.515486
LEI_MYB_REGULATED_GENES	801	0.93449	204	0.223	0.998767	0	144	0.0132	0.019929	0.949	1	1.05981	923	0.284895	0.601218
LEPTINPATHWAY	31	-0.652723	1116	0.718	0.998767	0.004018	1140	0.0122	0.01955	0.337	0.993	1.39206	83	0.0694981	0.714469
LH_GRANULOSA_DN	267	-0.663956	1125.5	0.77	0.998767	0.000138	615	0.0138	0.019929	0.86	1	0.962712	1280	0.570888	0.715693
LH_GRANULOSA_UP	257	-1.18655	1412	0.867	0.998767	5.8e-05	503	0.013	0.019929	0.809	1	1.12616	648	0.129524	0.601797
LI_FETAL_VS_WT_KIDNEY_DN	388	-1.21984	1428	0.892	0.998767	0.000188	658	0.0168	0.021066	0.939	1	1.07748	847	0.238372	0.591414
LI_FETAL_VS_WT_KIDNEY_UP	550	-1.87051	1615	0.948	0.998767	5.2e-05	493	0.0124	0.01955	0.912	1	1.18033	476	0.0773694	0.576417
LIAN_MYELOID_DIFF_GRANULE	55	-1.1074	1373	0.877	0.998767	0.030892	1526	0.0208	0.023839	0.941	1	1.23543	315	0.126437	0.542658
LIAN_MYELOID_DIFF_RECEPTORS	72	0.201911	529	0.434	0.998767	0.002766	1070	0.0148	0.020236	0.701	1	1.23571	314	0.140816	0.545041
LIAN_MYELOID_DIFF_TF	102	-0.411641	945	0.671	0.998767	6e-06	362	0.0122	0.01955	0.362	0.995	1.10356	729	0.274766	0.596697
LIMONENE_AND_PINENE_DEGRADATION	24	-0.544075	1037	0.698	0.998767	0.073376	1621	0.0356	0.037499	0.839	1	0.926581	1396	0.571984	0.769606
LIN_WNT_UP	146	0.586204	347	0.268	0.998767	0	182	0.0136	0.019929	0.352	0.995	1.05442	941	0.302682	0.607282
LINDSTEDT_DEND_8H_VS_48H_DN	183	-0.282553	847	0.608	0.998767	0.007045	1256	0.0152	0.020488	0.998	1	0.998007	1160	0.451064	0.666047
LINDSTEDT_DEND_8H_VS_48H_UP	161	-0.548272	1043	0.769	0.998767	0.003081	1085	0.0168	0.021066	0.986	1	1.22969	327	0.0696721	0.540525
LINDSTEDT_DEND_DN	186	0.968774	191	0.174	0.998767	0	183	0.0136	0.019929	0.593	1	1.18621	462	0.145383	0.51093
LINDSTEDT_DEND_UP	124	-0.30297	869	0.56	0.998767	0.000938	886	0.011	0.016722	0.692	1	1.15726	551	0.193613	0.575283
LIZUKA_G1_GR_G2	33	-0.169309	778	0.549	0.998767	0.061427	1604	0.0342	0.036092	0.902	1	0.838269	1565	0.739645	0.882116
LIZUKA_G1_SM_G2	81	1.67905	51	0.07	0.998767	2e-06	338	0.015	0.020374	0.305	0.982	1.17176	507	0.154812	0.515674
LIZUKA_G2_GR_G3	96	-0.876829	1247	0.823	0.998767	0.003256	1098	0.0168	0.021066	0.848	1	1.17121	509	0.179487	0.573886
LIZUKA_G2_SM_G3	19	0.420512	406	0.336	0.998767	0.070677	1616	0.037	0.03878	0.829	1	1.16911	516	0.274354	0.514949
LIZUKA_L0_GR_L1	46	1.35745	98	0.068	0.998767	0.000174	644	0.0134	0.019929	0.235	0.946	1.53191	23	0.0194932	0.546372
LIZUKA_L0_SM_L1	52	-1.73026	1590	0.954	0.998767	0.017363	1427	0.0176	0.021389	0.859	1	1.02589	1050	0.403326	0.632327
LIZUKA_L1_GR_G1	50	0.657228	312	0.28	0.998767	9.7e-05	571	0.015	0.020374	0.205	0.887	0.966156	1271	0.553061	0.709653
LIZUKA_L1_SM_G1	32	-0.033963	698	0.494	0.998767	0.007516	1264	0.0164	0.020973	0.424	0.998	1.37142	104	0.0509804	0.590343
LONGEVITYPATHWAY	51	0.02335	664	0.507	0.998767	0.003889	1131	0.016	0.020772	0.59	1	0.871733	1509	0.684	0.838881
LOTEM_LEUKEMIA_UP	61	0.388254	424	0.349	0.998767	0.005492	1216	0.0142	0.020116	0.727	1	1.30242	190	0.0934959	0.563148
LU_IL4BCELL	180	-1.9312	1625	0.964	0.998767	0.000151	622	0.012	0.019074	0.758	1	0.768555	1645	0.990476	0.934237
LVAD_HEARTFAILURE_DN	100	-0.512985	1010	0.721	0.998767	0.002742	1067	0.0148	0.020236	0.828	1	0.948959	1322	0.579055	0.726066
LVAD_HEARTFAILURE_UP	277	-0.66083	1123	0.74	0.998767	4e-06	353	0.0176	0.021389	0.753	1	1.00714	1121	0.439163	0.658068
LYMPHOCYTEPATHWAY	42	0.816693	249	0.193	0.998767	0.000417	755	0.0146	0.020236	0.189	0.84	1.43258	51	0.0181087	0.692627
LYSINE_BIOSYNTHESIS	10	0.222434	517	0.354	0.998767	0.047545	1581	0.0272	0.029402	0.435	0.998	0.860691	1531	0.636542	0.856247
LYSINE_DEGRADATION	62	0.850789	239	0.182	0.998767	0.000678	827	0.016	0.020772	0.421	0.997	1.11637	682	0.237154	0.559751
MA_ATRA_EMP_DN	62	-1.03206	1334	0.869	0.998767	0.00044	763	0.0172	0.021224	0.375	0.996	0.875529	1498	0.698574	0.836123
MA_ATRA_EMP_UP	103	0.255085	498	0.362	0.998767	0.008635	1297	0.0136	0.019929	0.948	1	1.27417	234	0.0649087	0.604569
MAGRANGEAS_MULTIPLE_MYELOMA_IGG_VS_IGA_DN	32	0.420122	407.5	0.326	0.998767	0.010725	1340	0.015	0.020374	0.503	1	0.927796	1391	0.602851	0.750073
MAGRANGEAS_MULTIPLE_MYELOMA_IGG_VS_IGA_UP	32	0.420122	407.5	0.326	0.998767	0.009819	1322	0.0176	0.021389	0.485	1	0.927796	1392	0.602851	0.748943
MAGRANGEAS_MULTIPLE_MYELOMA_IGL_VS_IGK_DN	82	-0.29721	865	0.597	0.998767	0.004998	1186	0.0126	0.019929	0.848	1	1.12331	660	0.226824	0.597617
MAGRANGEAS_MULTIPLE_MYELOMA_IGL_VS_IGK_UP	44	-1.2058	1421	0.904	0.998767	0.027103	1505	0.0204	0.023476	0.871	1	0.941886	1339	0.559524	0.73762
MALATEXPATHWAY	17	-0.330134	892	0.654	0.998767	0.014505	1392	0.0184	0.021953	0.379	0.996	1.17982	477	0.247505	0.519827
MAMMARY_DEV_UP	147	-0.752702	1182	0.797	0.998767	0	231	0.0142	0.020116	0.352	0.995	0.878837	1497	0.817647	0.829551
MANALO_HYPOXIA_DN	211	-1.93486	1626	0.975	0.998767	0.000557	797	0.0144	0.020226	0.892	1	1.29475	207	0.0240481	0.537189
MANALO_HYPOXIA_UP	305	-0.039609	703	0.544	0.998767	0	300	0.016	0.020772	0.741	1	0.923908	1402	0.71374	0.774168
MAPK_CASCADE	86	1.16633	139	0.111	0.998767	0.000409	749	0.0178	0.021589	0.575	1	1.0067	1122	0.461233	0.656874
MAPKKK_CASCADE	26	-0.78931	1202	0.757	0.998767	0.016758	1419	0.0184	0.021953	0.6	1	1.13574	619	0.285996	0.533914
MAPKPATHWAY	259	-1.43065	1516	0.91	0.998767	0.00024	686	0.012	0.019074	0.898	1	0.951502	1315	0.593429	0.73558
MARCINIAK_CHOP_DIFF	47	0.05795	638	0.457	0.998767	0.001256	924	0.0152	0.020488	0.421	0.997	0.885141	1486	0.632296	0.827447
MARSHALL_SPLEEN_BAL	40	-0.359742	907	0.615	0.998767	0.029033	1517	0.0206	0.023642	0.885	1	1.01774	1080	0.42344	0.641753
MARTINELLI_IFNS_DIFF	37	0.621997	332	0.276	0.998767	0.001228	920	0.016	0.020772	0.287	0.974	1.25428	275	0.0986193	0.542749
MATRIX_METALLOPROTEINASES	62	-0.55952	1052	0.73	0.998767	0.01463	1398	0.0176	0.021389	0.89	1	0.702964	1669	0.909274	0.972215
MATSUDA_VALPHAINKT_DIFF	1176	-1.26395	1449	0.904	0.998767	0	42	0.0114	0.018255	0.966	1	0.975121	1247	0.545631	0.69555
MCALPAINPATHWAY	88	0.162465	552	0.441	0.998767	0.00198	1006	0.0138	0.019929	0.795	1	0.788711	1632	0.920388	0.92166
MEF2DPATHWAY	81	-0.491288	995	0.645	0.998767	0.005133	1193	0.0142	0.020116	0.851	1	1.27822	224	0.100193	0.60729
MENSE_HYPOXIA_APOPTOSIS_GENES	38	0.14423	564	0.461	0.998767	0.004552	1164	0.0148	0.020236	0.497	1	1.30639	186	0.100935	0.564964
MENSE_HYPOXIA_DN	14	0.386377	426	0.289	0.998767	0.007069	1257	0.0158	0.020628	0.146	0.737	1.03347	1016	0.419355	0.633678
MENSE_HYPOXIA_TRANSPORTER_GENES	196	-0.522348	1019	0.693	0.998767	0.000152	623	0.0108	0.016722	0.759	1	1.05881	928	0.309237	0.598169
MENSE_HYPOXIA_UP	342	0.968463	192	0.161	0.998767	0	65	0.0118	0.018962	0.741	1	1.04184	984	0.344633	0.627833
MENSSEN_MYC_UP	90	0.046959	645	0.483	0.998767	0.00994	1328	0.0158	0.020628	0.955	1	0.766876	1646	0.937378	0.934901
METASTASIS_ADENOCARC_DN	106	-0.525628	1021	0.695	0.998767	0.000508	785	0.0122	0.01955	0.621	1	0.84624	1553	0.782274	0.871348
METASTASIS_ADENOCARC_UP	30	-1.45561	1531	0.899	0.998767	0.027819	1510	0.0196	0.022868	0.736	1	1.36573	115	0.100806	0.561045
METHANE_METABOLISM	29	3.31539	1	0.002	0.891	0.000175	646	0.0138	0.019929	0.092	0.537	1.23818	308	0.168627	0.546502
METHIONINE_METABOLISM	27	-0.393262	930	0.634	0.998767	0.022049	1471	0.0198	0.022959	0.675	1	1.23299	322	0.176955	0.541416
METHIONINEPATHWAY	11	2.06998	25	0.031	0.998767	0.000135	611	0.014	0.020116	0.028	0.156	1.21729	357	0.203065	0.594981
METHOTREXATE_PROBCELL_DN	32	0.121167	589	0.423	0.998767	0.002301	1038	0.017	0.021197	0.267	0.96	1.21584	361	0.166337	0.534018
METHOTREXATE_PROBCELL_UP	59	-0.126224	755	0.582	0.998767	0.010822	1343	0.0146	0.020236	0.855	1	1.18849	449	0.164329	0.514289
METPATHWAY	147	-0.281115	845	0.635	0.998767	0.000183	651	0.0144	0.020226	0.515	1	0.986633	1211	0.488462	0.672467
MIDDLEAGE_DN	27	0.867813	228	0.195	0.998767	0.021874	1469	0.018	0.021777	0.672	1	1.37794	99	0.0636183	0.649695
MIDDLEAGE_UP	23	-1.62795	1572	0.955	0.998767	0.090503	1646	0.0478	0.049396	0.884	1	1.00757	1118	0.445972	0.65884
MITOCHONDRIA	937	-0.203872	797	0.598	0.998767	0	90	0.0124	0.01955	0.952	1	1.02522	1052	0.337143	0.639931
MITOCHONDRIAL_FATTY_ACID_BETAOXIDATION	39	0.14463	562	0.411	0.998767	0.002537	1059	0.0166	0.020973	0.398	0.997	1.28884	214	0.117409	0.590644
MITOCHONDRIAPATHWAY	54	-0.703052	1154	0.762	0.998767	0.008911	1304	0.0184	0.021953	0.746	1	0.776298	1640	0.899614	0.931075
MITRPATHWAY	29	-1.18571	1411	0.888	0.998767	0.08503	1638	0.0406	0.042318	0.949	1	1.09494	763	0.345238	0.597171
MKK6EE_UP	29	1.11171	147	0.109	0.998767	0.000218	674	0.0124	0.01955	0.1	0.566	1.01896	1072	0.447732	0.645345
MMC_RES_XENOGRAFTS_UP	20	-0.083836	729	0.482	0.998767	0.034052	1541	0.0228	0.025408	0.611	1	1.35666	130	0.0728347	0.509361
MMS_HUMAN_LYMPH_HIGH_24HRS_DN	41	0.132934	572	0.461	0.998767	0.001937	999	0.0128	0.019929	0.35	0.994	1.1867	458	0.252525	0.581569
MMS_HUMAN_LYMPH_HIGH_24HRS_UP	43	-0.521128	1018	0.673	0.998767	0.025222	1495	0.0198	0.022959	0.858	1	1.23815	309	0.154717	0.586455
MMS_HUMAN_LYMPH_LOW_4HRS_DN	53	-0.94024	1287	0.87	0.998767	8e-06	371	0.0128	0.019929	0.154	0.756	1.00207	1139	0.467054	0.665079
MMS_MOUSE_LYMPH_HIGH_24HRS_UP	82	-1.29655	1463	0.88	0.998767	0.005227	1202	0.0138	0.019929	0.854	1	1.01969	1070	0.451311	0.645046
MMS_MOUSE_LYMPH_HIGH_4HRS_UP	107	0.591206	345	0.29	0.998767	0.000909	879	0.012	0.019074	0.69	1	1.28841	215	0.0499002	0.536806
MONOAMINE_GPCRS	63	-0.328419	891	0.648	0.998767	0.022289	1474	0.0212	0.024069	0.94	1	1.11378	695	0.258621	0.560195
MONOCYTEPATHWAY	45	0.942185	201	0.167	0.998767	0.000273	708	0.011	0.016722	0.163	0.782	1.49029	33	0.00606061	0.741566
MOOTHA_VOXPHOS	168	-1.56943	1562	0.93	0.998767	0.004593	1167	0.013	0.019929	0.995	1	0.934409	1369	0.624758	0.761942
MOREAUX_TACI_BAFF_DN	16	1.03592	170	0.162	0.998767	0.002166	1027	0.0148	0.020236	0.146	0.737	1.38779	89	0.106212	0.574398
MOREAUX_TACI_BAFF_UP	17	1.19693	127	0.131	0.998767	0.001819	989	0.0136	0.019929	0.13	0.661	1.22731	332	0.204198	0.596378
MOREAUX_TACI_HI_IN_BMPC	317	-0.182063	786	0.533	0.998767	0.001931	998	0.0156	0.020557	0.991	1	1.26024	260	0.0594262	0.539609
MOREAUX_TACI_HI_IN_PPC_UP	179	-0.553929	1049	0.674	0.998767	7.1e-05	528	0.0114	0.018255	0.701	1	1.21164	377	0.100394	0.592369
MOREAUX_TACI_HI_VS_LOW_DN	501	0.443176	395	0.281	0.998767	0	242	0.0144	0.020226	0.85	1	1.15245	571	0.11068	0.569454
MOREAUX_TACI_HI_VS_LOW_UP	1234	0.756869	275	0.252	0.998767	0	185	0.0136	0.019929	0.966	1	1.1362	617	0.0484211	0.533991
MOREAUX_TACI_XG_13_DN	53	1.65869	53	0.051	0.998767	0.032272	1533	0.0226	0.025218	0.947	1	1.28656	217	0.0820312	0.596245
MOREAUX_TACI_XG_13_UP	33	1.25737	120	0.087	0.998767	9.5e-05	567	0.0148	0.020236	0.075	0.421	1.1339	625	0.250988	0.592983
MOUSE_TISSUE_KIDNEY	29	-0.316449	878	0.623	0.998767	0.032169	1532	0.0274	0.029542	0.772	1	0.761598	1649	0.868263	0.944224
MOUSE_TISSUE_TESTIS	75	0.948691	199	0.152	0.998767	0	106	0.0126	0.019929	0.225	0.934	0.963104	1276	0.542339	0.711513
MPRPATHWAY	82	-1.06707	1352	0.844	0.998767	0.001846	992	0.0138	0.019929	0.705	1	1.09918	749	0.263366	0.593914
MRNA_BINDING_ACTIVITY	25	2.00382	30	0.031	0.998767	0.002989	1081	0.0114	0.018255	0.173	0.808	1.24955	288	0.148676	0.571767
MRNA_PROCESSING	139	1.43593	87	0.06	0.998767	0	52	0.0116	0.018962	0.352	0.995	1.26704	246	0.08	0.597085
MRNA_PROCESSING_REACTOME	334	-0.209754	800	0.571	0.998767	0	27	0.011	0.016722	0.741	1	1.0859	809	0.239521	0.590589
MRNA_SPLICING	141	0.08257	620	0.467	0.998767	0	238	0.0144	0.020226	0.352	0.995	0.991977	1189	0.487476	0.669632
MRPPATHWAY	16	-0.261408	834	0.532	0.998767	0.003708	1123	0.0194	0.022684	0.19	0.842	1.17545	489	0.264925	0.578545
MSPPATHWAY	11	-1.74033	1591	0.948	0.998767	0.363705	1695	0.3068	0.306994	0.98	1	0.809233	1616	0.698	0.899902
MTA3PATHWAY	36	-0.581947	1065	0.751	0.998767	0.001667	964	0.014	0.020116	0.337	0.993	1.39916	74	0.0700389	0.619694
MTORPATHWAY	79	0.284684	485	0.394	0.998767	6.2e-05	512	0.0132	0.019929	0.356	0.995	1.15629	552	0.148374	0.531719
MTX_RES_XENOGRAFTS_UP	20	-0.104142	744	0.547	0.998767	0.009745	1320	0.0156	0.020557	0.317	0.985	0.98406	1217	0.511202	0.679807
MUNSHI_MM_UP	180	-0.80998	1213	0.809	0.998767	0.001297	926	0.012	0.019074	0.95	1	0.891045	1475	0.740594	0.820081
MUNSHI_MM_VS_PCS_DN	39	-0.446658	967	0.635	0.998767	0.034466	1542	0.0252	0.027646	0.911	1	1.14403	593	0.318812	0.53623
MUNSHI_MM_VS_PCS_UP	225	-0.790303	1204	0.78	0.998767	0.001572	951	0.0144	0.020226	0.962	1	0.985279	1213	0.515385	0.675955
MUSCLE_MYOSIN	30	0.679503	301	0.252	0.998767	0.002407	1043	0.0138	0.019929	0.272	0.966	1.38608	91	0.0659794	0.557463
MYC_TARGETS	111	0.025587	660	0.513	0.998767	0.000995	894	0.0128	0.019929	0.701	1	1.14186	600	0.198413	0.585777
MycDown	129	2.21762	17	0.027	0	0	8	0.01	0.009625	0.44	0.793842	1.39252	82	0.0123203	0.200165
MycUp	119	-0.645829	1110	0.776	0	0.004406	1157	0.016	0.016037	0.924	0.991993	1.67188	6	0.00198413	0.0147976
MYOD_BRG1_UP	55	-2.15988	1661	0.982	0.998767	0.092552	1649	0.0512	0.052652	0.999	1	0.806037	1619	0.798354	0.902133
MYOD_NIH3T3_DN	176	1.04314	166	0.181	0.998767	0	14	0.0104	0.014811	0.593	1	1.07919	835	0.238901	0.590053
MYOD_NIH3T3_UP	229	-0.057036	719	0.557	0.998767	0.001174	913	0.014	0.020116	0.943	1	1.01837	1076	0.410256	0.643536
MYOSINPATHWAY	63	0.843717	241	0.265	0.998767	0.005663	1221	0.016	0.020772	0.736	1	1.10994	711	0.264822	0.590965
N_GLYCAN_BIOSYNTHESIS	56	1.44337	85	0.065	0.998767	0	257	0.0146	0.020236	0.197	0.877	1.34704	138	0.0647059	0.621229
N_GLYCAN_DEGRADATION	30	0.734113	284	0.216	0.998767	0.007702	1270	0.0144	0.020226	0.431	0.998	0.978136	1236	0.494048	0.691262
NAB_LUNG_DN	135	-1.09887	1366	0.883	0.998767	0.001125	908	0.0134	0.019929	0.716	1	1.03146	1026	0.373225	0.624657
NAB_LUNG_UP	63	-0.984402	1311	0.823	0.998767	0.006202	1233	0.014	0.020116	0.752	1	1.2131	371	0.210843	0.526673
NADLER_OBESITY_DN	76	0.473442	384	0.31	0.998767	0.001939	1001	0.0128	0.019929	0.712	1	1.15345	566	0.224409	0.571394
NADLER_OBESITY_HYPERGLYCEMIA	96	-1.09087	1362	0.892	0.998767	0	291	0.0156	0.020557	0.352	0.995	0.962095	1283	0.552577	0.712426
NADLER_OBESITY_UP	124	-0.100489	741	0.545	0.998767	0.000863	870	0.0132	0.019929	0.684	1	1.12984	634	0.17782	0.600914
NAKAJIMA_MCS_UP	174	-0.449232	969	0.681	0.998767	0.000202	664	0.0108	0.016722	0.787	1	1.09141	779	0.30303	0.582338
NAKAJIMA_MCSMBP_EOS	55	0.073173	627	0.383	0.998767	0.029244	1518	0.0194	0.022684	0.934	1	1.38214	97	0.0833333	0.655026
NAKAJIMA_MCSMBP_MAST	94	-0.803802	1210	0.767	0.998767	0.001766	977	0.0158	0.020628	0.775	1	0.795112	1626	0.85214	0.917548
NDKDYNAMINPATHWAY	73	-0.559074	1051	0.701	0.998767	0.000183	652	0.0144	0.020226	0.366	0.995	1.17685	484	0.186508	0.580221
NELSON_ANDROGEN_DN	45	-0.694006	1148	0.757	0.998767	0.008841	1303	0.013	0.019929	0.63	1	1.31893	173	0.104962	0.54298
NELSON_ANDROGEN_UP	207	-0.99313	1316	0.883	0.998767	0.000113	588	0.0126	0.019929	0.736	1	1.0258	1051	0.385744	0.631335
NEMETH_TNF_DN	100	0.669656	306	0.259	0.998767	0.00081	859	0.0142	0.020116	0.678	1	1.25291	282	0.0872211	0.573539
NEMETH_TNF_UP	235	0.078883	622	0.502	0.998767	9e-06	375	0.0106	0.016023	0.614	1	1.00276	1137	0.408034	0.661465
NEUROTRANSMITTERSPATHWAY	11	-1.34701	1483	0.937	0.998767	0.082897	1634	0.0528	0.054231	0.594	1	0.737644	1661	0.853846	0.955615
NEUTROPHILPATHWAY	31	1.5559	68	0.046	0.998767	5.2e-05	494	0.0156	0.020557	0.062	0.361	1.39704	77	0.0418327	0.597699
NF90_DN	112	0.451846	394	0.334	0.998767	0.000268	703	0.0132	0.019929	0.55	1	0.970148	1259	0.498062	0.704391
NF90_UP	54	0.455535	391	0.359	0.998767	0.009778	1321	0.0164	0.020973	0.767	1	0.909834	1431	0.620202	0.777981
NFATPATHWAY	168	-0.665996	1128	0.69	0.998767	0	208	0.014	0.020116	0.593	1	0.858731	1537	0.885375	0.856455
NFKBPATHWAY	50	0.128858	580	0.462	0.998767	0.000858	867	0.0142	0.020116	0.37	0.996	1.29651	202	0.0735587	0.578998
NGFPATHWAY	57	-1.44741	1524	0.921	0.998767	0.022139	1473	0.0204	0.023476	0.94	1	0.957767	1297	0.566462	0.723011
NGUYEN_KERATO_DN	274	0.318095	468	0.359	0.998767	0	141	0.0132	0.019929	0.741	1	1.09738	756	0.172932	0.594377
NGUYEN_KERATO_UP	79	-0.637783	1098	0.713	0.998767	0.000268	704	0.0134	0.019929	0.458	1	1.44589	45	0.0118577	0.81791
NI2_LUNG_DN	69	-0.746974	1177	0.818	0.998767	0.000793	853	0.0148	0.020236	0.524	1	0.779186	1636	0.905376	0.928822
NI2_MOUSE_DN	132	1.44344	84	0.082	0.998767	2.3e-05	430	0.0142	0.020116	0.385	0.996	1.36715	112	0.0178218	0.584611
NI2_MOUSE_UP	99	1.47442	80	0.069	0.998767	0.000264	702	0.0138	0.019929	0.548	1	1.17316	499	0.164948	0.519335
NICK_RHAPC_UP	130	-0.99243	1315	0.884	0.998767	0.000791	852	0.018	0.021777	0.678	1	0.817444	1598	0.91023	0.896723
NICOTINATE_AND_NICOTINAMIDE_METABOLISM	39	-0.640435	1100	0.762	0.998767	0.020135	1455	0.021	0.023954	0.822	1	0.819732	1596	0.740883	0.898271
NING_COPD_DN	346	-0.236126	817	0.594	0.998767	0.000714	832	0.0136	0.019929	0.962	1	1.24954	289	0.0236686	0.542048
NING_COPD_UP	411	-2.06725	1648	0.981	0.998767	0.000132	608	0.0116	0.018962	0.921	1	0.982066	1227	0.528155	0.681437
NITROGEN_METABOLISM	52	-1.15164	1391	0.846	0.998767	0.000518	789	0.014	0.020116	0.326	0.99	0.911972	1425	0.598485	0.798087
NKCELLSPATHWAY	49	-1.2474	1442	0.87	0.998767	0.015206	1405	0.0202	0.023309	0.84	1	0.643464	1684	0.978516	0.989019
NKTPATHWAY	50	0.783484	264	0.214	0.998767	0.014286	1389	0.0166	0.020973	0.828	1	1.1235	659	0.284069	0.546809
NO1PATHWAY	81	-0.560725	1053	0.731	0.998767	0.000866	871	0.0132	0.019929	0.599	1	0.84578	1554	0.793037	0.871191
NO2IL12PATHWAY	22	0.452327	393	0.297	0.998767	0.081195	1628	0.0392	0.040934	0.864	1	0.909634	1432	0.586998	0.800463
NOS1PATHWAY	80	-0.326711	888	0.621	0.998767	0.003966	1137	0.0142	0.020116	0.815	1	0.941221	1343	0.561616	0.738425
NOTCHPATHWAY	16	-1.06437	1351	0.847	0.998767	0.174747	1683	0.099	0.099807	0.972	1	0.5272	1696	0.976939	0.997497
NOUZOVA_CPG_H4_UP	303	0.603719	338	0.328	0.998767	0.000213	672	0.0136	0.019929	0.889	1	1.06876	886	0.298387	0.594933
NOUZOVA_CPG_METHLTD	168	-0.660247	1122	0.764	0.998767	0	116	0.0128	0.019929	0.593	1	1.06669	892	0.308151	0.594698
NOVA2_KO_SPLICING	162	0.336489	459	0.364	0.998767	0	110	0.0126	0.019929	0.593	1	0.96807	1267	0.521472	0.705585
NTHIPATHWAY	54	0.745385	281	0.24	0.998767	0.000269	705	0.0122	0.01955	0.276	0.97	0.923289	1405	0.623162	0.774931
NUCLEAR_RECEPTORS	140	-1.37699	1493	0.921	0.998767	0.002199	1029	0.0152	0.020488	0.804	1	1.16975	511	0.148496	0.575142
NUCLEOTIDE_GPCRS	18	-0.909101	1266	0.836	0.998767	0.01695	1422	0.0206	0.023642	0.42	0.997	1.11778	674	0.320683	0.598818
NUCLEOTIDE_METABOLISM	23	-0.434716	958	0.695	0.998767	0.021358	1464	0.022	0.024745	0.49	1	1.0414	986	0.427992	0.616636
NUCLEOTIDE_SUGARS_METABOLISM	11	0.992808	184	0.143	0.998767	0.004286	1152	0.014	0.020116	0.117	0.631	0.940568	1348	0.587269	0.737033
NUMATA_G_CSF_DIFF	64	0.216498	521	0.356	0.998767	0.000157	627	0.012	0.019074	0.289	0.975	1.12408	658	0.276923	0.596605
NUTT_GBN_VS_AO_DN	21	0.379366	432	0.368	0.998767	0.007854	1275	0.0158	0.020628	0.284	0.973	1.01784	1078	0.440385	0.648161
NUTT_GBN_VS_AO_UP	21	-0.28888	856	0.603	0.998767	0.033375	1537	0.0232	0.025735	0.607	1	1.13464	623	0.25	0.593974
O_GLYCAN_BIOSYNTHESIS	46	-0.676535	1136	0.742	0.998767	0.005453	1213	0.0152	0.020488	0.655	1	1.24597	296	0.124272	0.571726
O6BG_RESIST_MEDULLOBLASTOMA_DN	155	-0.86313	1240	0.833	0.998767	0.00283	1074	0.0134	0.019929	0.984	1	1.33004	157	0.0346939	0.585547
O6BG_RESIST_MEDULLOBLASTOMA_UP	60	-2.06253	1647	0.98	0.998767	0.005256	1205	0.0146	0.020236	0.721	1	1.07657	850	0.316103	0.590596
OKUMURA_MC_LPS	563	-0.061505	721	0.493	0.998767	0	4	0.01	0.01335	0.892	1	1.09939	748	0.195122	0.594724
OLD_FIBRO_DN	519	-0.679174	1142	0.749	0.998767	0	37	0.0112	0.017669	0.85	1	1.15432	563	0.103516	0.569966
OLD_FIBRO_UP	158	0.375687	435	0.375	0.998767	0	189	0.0136	0.019929	0.593	1	1.14171	601	0.201258	0.534955
OLDAGE_DN	99	0.862734	232	0.207	0.998767	0.002181	1028	0.0168	0.021066	0.803	1	1.1632	538	0.143678	0.567368
OLDONLY_FIBRO_DN	218	-1.68075	1579	0.943	0.998767	0.001642	961	0.013	0.019929	0.964	1	0.909056	1435	0.676357	0.798806
OLDONLY_FIBRO_UP	90	1.05689	160	0.149	0.998767	0	134	0.013	0.019929	0.319	0.988	1.14423	592	0.228283	0.537358
OLDWERNER_FIBRO_DN	301	0.541422	362	0.261	0.998767	0	60	0.0116	0.018962	0.741	1	1.24886	291	0.0642023	0.570898
OLDWERNER_FIBRO_UP	68	-0.643459	1108	0.757	0.998767	0.005573	1220	0.0168	0.021066	0.808	1	1.00459	1130	0.463158	0.659012
ONE_CARBON_POOL_BY_FOLATE	42	0.119889	590	0.434	0.998767	0.01024	1334	0.0184	0.021953	0.662	1	1.12305	661	0.261628	0.596752
OSAWA_TNFA_HEPATOCYTE_UP	30	-0.407937	942	0.684	0.998767	0.044613	1574	0.0254	0.027757	0.838	1	1.03386	1014	0.384921	0.625495
OVARIAN_INFERTILITY_GENES	62	-1.78336	1598	0.942	0.998767	0.022623	1476	0.0232	0.025735	0.942	1	1.26776	245	0.102616	0.59865
OXIDATIVE_PHOSPHORYLATION	125	-0.38565	922	0.642	0.998767	0.000872	872	0.0124	0.01955	0.685	1	0.831588	1574	0.828	0.888412
OXSTRESS_BREASTCA_DN	22	0.165031	550	0.445	0.998767	0.003125	1088	0.016	0.020772	0.175	0.814	0.697346	1672	0.909283	0.976716
OXSTRESS_BREASTCA_UP	71	-0.946025	1292	0.834	0.998767	0.019602	1450	0.0154	0.020488	0.963	1	0.82533	1585	0.895966	0.890811
OXSTRESS_RPE_H2O2HNE_DN	79	-1.99809	1640	0.976	0.998767	0.018269	1435	0.0172	0.021224	0.972	1	1.01386	1096	0.427184	0.656245
OXSTRESS_RPE_H2O2TBH_DN	82	0.647043	317	0.261	0.998767	0	270	0.0148	0.020236	0.302	0.982	1.11217	702	0.277559	0.59088
OXSTRESS_RPE_HNETBH_DN	168	1.26023	117	0.104	0.998767	4.4e-05	482	0.0144	0.020226	0.674	1	1.02086	1065	0.401674	0.642849
OXSTRESS_RPETHREE_DN	97	-0.587407	1067	0.709	0.998767	0	77	0.012	0.019074	0.352	0.995	1.38495	94	0.0154739	0.654889
OXSTRESS_RPETWO_DN	327	0.222849	516	0.417	0.998767	1e-06	324	0.0126	0.019929	0.745	1	1.09551	760	0.209924	0.596617
P21_ANY_DN	79	0.570904	351	0.29	0.998767	0	123	0.0128	0.019929	0.302	0.982	1.08985	790	0.298174	0.590633
P21_ANY_UP	31	-0.505044	1003	0.699	0.998767	0.023908	1482	0.0214	0.024263	0.704	1	0.985469	1212	0.457086	0.678798
P21_EARLY_DN	19	-0.515474	1013	0.672	0.998767	0.051975	1588	0.0292	0.031264	0.742	1	0.790448	1628	0.779762	0.92266
P21_MIDDLE_DN	35	0.118348	592	0.434	0.998767	0.000895	875	0.0124	0.01955	0.175	0.814	0.909543	1434	0.620968	0.798562
P21_P53_ANY_DN	107	-0.858893	1239	0.794	0.998767	0.000262	700	0.0146	0.020236	0.548	1	0.968336	1265	0.527311	0.700465
P21_P53_EARLY_DN	23	-1.94518	1630	0.984	0.998767	0.146432	1676	0.0768	0.077796	0.953	1	1.16486	530	0.264045	0.573765
P21_P53_LATE_DN	28	-0.048226	711	0.534	0.998767	0.021989	1470	0.0178	0.021589	0.674	1	1.11267	696	0.291506	0.595635
P21_P53_MIDDLE_DN	56	0.094412	609	0.422	0.998767	0.000405	746	0.0096	0.01123	0.365	0.995	1.3178	174	0.0584795	0.562924
P27PATHWAY	31	-0.093123	736	0.515	0.998767	0.005045	1191	0.0136	0.019929	0.366	0.995	1.22259	345	0.147239	0.53537
P35ALZHEIMERSPATHWAY	37	-0.633378	1094	0.7	0.998767	0.015341	1406	0.0188	0.022278	0.756	1	0.739609	1659	0.920792	0.95649
P38MAPKPATHWAY	114	-0.643701	1109	0.733	0.998767	9e-06	379	0.013	0.019929	0.367	0.995	1.00728	1120	0.427386	0.656215
P53_BRCA1_UP	78	-1.34829	1486	0.918	0.998767	0.007716	1272	0.0156	0.020557	0.893	1	1.40477	69	0.054326	0.641767
P53_SIGNALING	300	-1.36389	1490	0.899	0.998767	0.000122	600	0.0112	0.017669	0.851	1	1.05395	944	0.287785	0.604021
P53GENES_ALL	38	-1.32003	1472	0.939	0.998767	0.043109	1569	0.0288	0.030875	0.941	1	0.820475	1594	0.796512	0.899166
P53HYPOXIAPATHWAY	57	-0.428386	955	0.644	0.998767	0.004006	1139	0.0136	0.019929	0.682	1	1.33874	147	0.0378486	0.599742
P53PATHWAY	48	-0.907733	1264	0.82	0.998767	0.000203	666	0.013	0.019929	0.253	0.952	1.01625	1087	0.449102	0.639443
PANTOTHENATE_AND_COA_BIOSYNTHESIS	34	1.25748	119	0.101	0.998767	0.00303	1083	0.0168	0.021066	0.293	0.976	1.07795	841	0.332068	0.596571
PAR1PATHWAY	74	1.07191	154	0.143	0.998767	0.000102	575	0.0114	0.018255	0.321	0.988	1.08151	822	0.290581	0.5951
PARK_HSC_VS_MPP_DN	41	-1.04021	1339	0.88	0.998767	0.015887	1412	0.0186	0.022108	0.762	1	0.861905	1527	0.727088	0.854896
PARK_HSC_VS_MPP_UP	57	1.81023	43	0.051	0.998767	0.001814	987	0.0148	0.020236	0.555	1	1.12738	643	0.225743	0.602721
PARK_MSCS_BOTH	148	0.274013	490	0.358	0.998767	0	275	0.015	0.020374	0.352	0.995	1.34736	137	0.0289855	0.507567
PARK_MSCS_DIFF	110	1.63841	55	0.062	0.998767	0	165	0.0134	0.019929	0.352	0.995	1.20045	413	0.0728347	0.589305
PARK_MSCS_LIN2	133	0.542706	361	0.274	0.998767	6e-06	361	0.0118	0.018962	0.362	0.995	1.06456	902	0.302	0.600057
PARK_RARALPHA_MOD	155	-1.60284	1569	0.964	0.998767	0.000345	726	0.0124	0.01955	0.841	1	1.07618	852	0.288538	0.591538
PARK_RARALPHA_UP	85	-1.51343	1545	0.962	0.998767	0.000157	629	0.0144	0.020226	0.417	0.997	1.01059	1106	0.432122	0.65952
PARKINPATHWAY	32	0.677951	302	0.261	0.998767	0.004565	1165	0.0132	0.019929	0.353	0.995	1.29628	204	0.0866935	0.54769
PARP_KO_DN	37	0.417287	409	0.311	0.998767	6.5e-05	518	0.0136	0.019929	0.107	0.592	1.01664	1085	0.402834	0.651154
PARP_KO_UP	81	0.610069	335	0.288	0.998767	4e-06	350	0.0134	0.019929	0.306	0.982	1.0217	1058	0.40568	0.647396
PASSERINI_ADHESION	109	-0.156008	770	0.614	0.998767	6e-05	509	0.015	0.020374	0.432	0.998	1.18783	450	0.143145	0.514248
PASSERINI_APOPTOSIS	128	-0.208779	798	0.558	0.998767	0.001352	930	0.0162	0.020898	0.739	1	0.958146	1296	0.54902	0.722845
PASSERINI_COMPLEMENT	25	-0.942129	1289	0.864	0.998767	0.085974	1641	0.0486	0.050161	0.869	1	1.09284	774	0.36478	0.583515
PASSERINI_EM	86	1.06156	159	0.113	0.998767	1e-06	327	0.0142	0.020116	0.322	0.989	0.859585	1533	0.782857	0.856279
PASSERINI_GROWTH	89	-2.04505	1645	0.955	0.998767	0.018636	1438	0.0172	0.021224	0.991	1	0.766471	1647	0.910816	0.934236
PASSERINI_IMMUNE	52	-2.62164	1684	0.986	0.998767	0.097974	1650	0.057	0.058333	0.999	1	1.18256	471	0.204499	0.569963
PASSERINI_INFLAMMATION	54	-0.286624	853	0.662	0.998767	0.005249	1204	0.0116	0.018962	0.651	1	1.32518	165	0.0675422	0.538731
PASSERINI_OXIDATION	45	-0.226512	807	0.603	0.998767	0.019172	1446	0.0178	0.021589	0.807	1	1.03217	1021	0.415094	0.637075
PASSERINI_PROLIFERATION	186	-0.656151	1118	0.696	0.998767	6.3e-05	514	0.011	0.016722	0.694	1	1.00431	1131	0.41129	0.65873
PASSERINI_SIGNAL	985	-0.395567	932	0.635	0.998767	0.000136	612	0.015	0.020374	0.996	1	1.14401	594	0.0798548	0.581502
PASSERINI_TRANSCRIPTION	220	-1.14755	1389	0.936	0.998767	0	89	0.0124	0.01955	0.593	1	0.994036	1177	0.466801	0.668182
PDGF_ES_UP	62	1.11436	146	0.09	0.998767	7.2e-05	529	0.0132	0.019929	0.239	0.946	1.23069	325	0.0785124	0.539898
PDGFPATHWAY	94	-0.670068	1131	0.756	0.998767	0.001239	922	0.0134	0.019929	0.72	1	0.910155	1429	0.67462	0.801095
PEART_HISTONE_DN	194	-3.31017	1696	1	1	0.00846	1291	0.0142	0.020116	0.999	1	0.91084	1426	0.662313	0.800165
PEART_HISTONE_UP	134	2.75539	8	0.014	0.998767	2e-06	331	0.012	0.019074	0.354	0.995	1.3905	86	0.0168856	0.687618
PELP1PATHWAY	36	0.342391	453	0.341	0.998767	0.000137	613	0.0144	0.020226	0.131	0.664	1.29148	211	0.0784708	0.535008
PENG_GLUCOSE_DN	433	-0.912972	1267	0.864	0.998767	5e-05	492	0.0142	0.020116	0.87	1	1.00134	1147	0.432381	0.65977
PENG_GLUCOSE_UP	101	-1.57613	1565	0.954	0.998767	0.000553	794	0.013	0.019929	0.636	1	0.949016	1321	0.603143	0.727061
PENG_GLUTAMINE_DN	633	-1.97433	1638	0.94	0.998767	0	258	0.0146	0.020236	0.892	1	0.963209	1275	0.556936	0.71235
PENG_GLUTAMINE_UP	685	0.924103	209	0.147	0.998767	0	194	0.0138	0.019929	0.933	1	1.17306	500	0.035514	0.576088
PENG_LEUCINE_DN	360	0.142366	567	0.461	0.998767	0	162	0.0134	0.019929	0.812	1	1.05238	949	0.288618	0.606711
PENG_LEUCINE_UP	286	-1.19321	1418	0.855	0.998767	0.000921	881	0.0118	0.018962	0.972	1	0.896429	1462	0.775551	0.814728
PENG_RAPAMYCIN_DN	503	-0.44691	968	0.679	0.998767	0	179	0.0136	0.019929	0.85	1	0.963045	1277	0.555076	0.710523
PENG_RAPAMYCIN_UP	456	-1.24118	1438	0.918	0.998767	2e-05	421	0.0138	0.019929	0.879	1	0.983179	1220	0.527197	0.680238
PENTOSE_AND_GLUCURONATE_INTERCONVERSIONS	19	-1.35682	1487	0.93	0.998767	0.100445	1652	0.051	0.052478	0.903	1	0.842699	1558	0.720978	0.877517
PENTOSE_PHOSPHATE_PATHWAY	52	0.367758	438	0.354	0.998767	0.000841	866	0.0132	0.019929	0.367	0.995	1.03492	1007	0.365462	0.62841
PEPIPATHWAY	12	-2.12904	1658	0.997	0.998767	0.304469	1691	0.2246	0.225386	0.958	1	1.07248	867	0.362376	0.596745
PEPTIDE_GPCRS	129	0.881225	222	0.198	0.998767	0.000928	884	0.0142	0.020116	0.692	1	1.24072	304	0.0764706	0.547222
PGC	852	0.129219	579	0.492	0.998767	5e-05	491	0.0094	0.01123	0.977	1	1.05069	956	0.273245	0.610656
PGC1APATHWAY	90	0.471961	385	0.268	0.998767	6.4e-05	517	0.0132	0.019929	0.391	0.997	1.1307	631	0.194274	0.601339
PHENYLALANINE_METABOLISM	80	0.766783	273	0.235	0.998767	0.003131	1089	0.0134	0.019929	0.77	1	0.905632	1441	0.651822	0.787055
PHENYLALANINE_TYROSINE_AND_TRYPTOPHAN_BIOSYNTHESIS	26	-0.301135	868	0.681	0.998767	0.019002	1442	0.0224	0.025111	0.634	1	1.16029	544	0.238372	0.525344
PHOSPHATIDYLINOSITOL_SIGNALING_SYSTEM	264	-1.62095	1570	0.939	0.998767	8.1e-05	545	0.0132	0.019929	0.828	1	0.851081	1548	0.882235	0.865722
PHOTOSYNTHESIS	47	-0.789708	1203	0.829	0.998767	0.024179	1486	0.0226	0.025218	0.905	1	0.868569	1514	0.738095	0.851872
PITUITARY_FETAL_DN	32	-0.664905	1127	0.737	0.998767	0.009842	1325	0.015	0.020374	0.485	1	1.10861	718	0.30315	0.587901
PITUITARY_FETAL_UP	46	-2.25644	1665	0.988	0.998767	0.004921	1182	0.0144	0.020226	0.636	1	0.894629	1468	0.642436	0.815113
PITX2PATHWAY	40	-0.567368	1059	0.74	0.998767	0.005178	1198	0.015	0.020374	0.518	1	1.05441	942	0.389796	0.603732
PKCPATHWAY	29	1.77186	45	0.024	0.998767	0	113	0.0128	0.019929	0.051	0.312	1.48565	36	0.0231214	0.662792
PLATELET_EXPRESSED	95	0.396332	420	0.36	0.998767	5e-06	358	0.0148	0.020236	0.328	0.991	1.05654	934	0.37232	0.601818
PLCDPATHWAY	17	1.31048	111	0.083	0.998767	0.002277	1036	0.0166	0.020973	0.152	0.752	1.02774	1039	0.423237	0.633587
PLCEPATHWAY	50	-0.324299	884	0.627	0.998767	0.014717	1400	0.0162	0.020898	0.833	1	0.992978	1183	0.480469	0.66964
PLCPATHWAY	27	0.809891	255	0.139	0.998767	2.9e-05	449	0.0164	0.020973	0.056	0.334	1.03759	999	0.393509	0.629001
PLK3PATHWAY	20	-1.81045	1603	0.966	0.998767	0.146802	1677	0.0836	0.084583	0.953	1	0.848388	1549	0.701195	0.871355
PMLPATHWAY	42	-1.24892	1443	0.9	0.998767	0.020678	1458	0.0176	0.021389	0.828	1	1.34677	139	0.0941176	0.611695
POD1_KO_DN	2402	-0.560847	1054	0.715	0.998767	0	254	0.0144	0.020226	0.986	1	1.02042	1066	0.337838	0.644847
POD1_KO_MOST_DN	71	-1.31364	1469	0.892	0.998767	0.020447	1457	0.0212	0.024069	0.963	1	0.888763	1482	0.719921	0.81135
POD1_KO_MOST_UP	98	1.9287	36	0.034	0.998767	0	262	0.0146	0.020236	0.352	0.995	1.18995	443	0.190099	0.520764
POD1_KO_UP	1105	1.35166	100	0.085	0.998767	0	234	0.0142	0.020116	0.966	1	1.09185	778	0.141491	0.596596
POMEROY_DESMOPLASIC_VS_CLASSIC_MD_DN	106	0.842368	242	0.221	0.998767	0.003523	1113	0.0138	0.019929	0.862	1	1.34987	134	0.031068	0.517614
POMEROY_DESMOPLASIC_VS_CLASSIC_MD_UP	122	-0.773395	1191	0.796	0.998767	9.4e-05	565	0.0164	0.020973	0.467	1	1.04672	968	0.344954	0.618346
POMEROY_MD_TREATMENT_GOOD_VS_POOR_DN	54	0.141203	569	0.434	0.998767	0.001741	973	0.0144	0.020226	0.464	1	0.820451	1595	0.818725	0.898134
POMEROY_MD_TREATMENT_GOOD_VS_POOR_UP	57	0.57354	350	0.31	0.998767	0.012891	1376	0.014	0.020116	0.875	1	1.02395	1053	0.421687	0.64313
PORPHYRIN_AND_CHLOROPHYLL_METABOLISM	44	0.273189	491	0.399	0.998767	0.00129	925	0.013	0.019929	0.294	0.977	1.22497	339	0.135458	0.535942
PPARAPATHWAY	170	-1.46378	1533	0.914	0.998767	0.000655	823	0.0154	0.020488	0.904	1	0.999208	1157	0.449679	0.664573
PPARGPATHWAY	33	-0.914718	1271	0.808	0.998767	0.012232	1366	0.015	0.020374	0.536	1	1.39136	84	0.0495049	0.583703
PREADIP_VS_FIBRO_UP	39	-1.9367	1628	0.983	0.998767	0.075474	1622	0.0406	0.042318	0.978	1	0.996668	1167	0.465649	0.664648
PRMT5_KD_DN	65	-2.0598	1646	0.979	0.998767	0.016815	1420	0.0172	0.021224	0.909	1	0.640572	1685	0.962672	0.988506
PRMT5_KD_UP	492	-2.19515	1663	0.975	0.998767	0.001706	968	0.0136	0.019929	0.999	1	1.01499	1093	0.403361	0.638767
PROLIFERATION_GENES	953	-1.6444	1576	0.945	0.998767	0	11	0.0104	0.014811	0.966	1	1.06022	921	0.238722	0.601066
PROPANOATE_METABOLISM	64	1.19229	128	0.134	0.998767	0	54	0.0116	0.018962	0.197	0.877	1.05667	933	0.410112	0.604459
PROSTAGLANDIN_AND_LEUKOTRIENE_METABOLISM	70	0.73625	283	0.208	0.998767	0.004512	1162	0.0138	0.019929	0.782	1	0.929725	1383	0.600423	0.747762
PROSTAGLANDIN_SYNTHESIS_REGULATION	65	-0.327722	890	0.623	0.998767	0.012184	1365	0.0172	0.021224	0.871	1	1.21799	353	0.143145	0.598959
PROTEASOME	36	0.723474	287	0.225	0.998767	0.018014	1434	0.0202	0.023309	0.793	1	0.908297	1437	0.620561	0.7999
PROTEASOME_DEGRADATION	72	0.247511	504	0.409	0.998767	7.4e-05	533	0.0158	0.020628	0.3	0.979	1.07545	856	0.314583	0.592605
PROTEASOMEPATHWAY	52	-0.130801	758	0.544	0.998767	0.010198	1332	0.017	0.021197	0.77	1	1.27447	233	0.0969072	0.549166
PS1PATHWAY	39	-0.671083	1133	0.733	0.998767	0.024083	1483	0.021	0.023954	0.85	1	1.05942	926	0.386275	0.600124
PTC1PATHWAY	26	-1.18513	1410	0.845	0.998767	0.106573	1657	0.057	0.058333	0.973	1	1.13795	609	0.296842	0.592714
PTDINSPATHWAY	69	-0.739805	1173	0.796	0.998767	0.001171	912	0.0184	0.021953	0.58	1	0.999917	1153	0.433712	0.663436
PTENPATHWAY	82	-0.975657	1309	0.837	0.998767	0.001753	974	0.0144	0.020226	0.699	1	1.04497	972	0.364706	0.61503
PURINE_METABOLISM	296	-1.97946	1639	0.975	0.998767	0.003782	1127	0.0156	0.020557	0.997	1	0.938842	1352	0.630975	0.758202
PYK2PATHWAY	110	0.051825	644	0.46	0.998767	0.000239	685	0.0154	0.020488	0.538	1	1.03995	991	0.366089	0.628275
PYRIMIDINE_METABOLISM	133	-1.00532	1320	0.894	0.998767	0.000115	593	0.0132	0.019929	0.479	1	1.05883	927	0.311609	0.599497
PYRUVATE_METABOLISM	70	0.210057	526	0.411	0.998767	0.006074	1231	0.0158	0.020628	0.821	1	1.34047	144	0.0570265	0.611263
RABPATHWAY	36	1.33034	103	0.098	0.998767	0.000512	787	0.017	0.021197	0.203	0.882	1.42193	62	0.0265152	0.607487
RAC1PATHWAY	76	-0.421058	951	0.645	0.998767	0.004175	1149	0.0146	0.020236	0.823	1	0.839825	1564	0.828974	0.878177
RACCYCDPATHWAY	66	0.105199	602	0.426	0.998767	0.001664	963	0.016	0.020772	0.624	1	1.25015	287	0.129741	0.573369
RADAEVA_IFNA_DN	30	-0.942855	1290	0.835	0.998767	0.000303	718	0.0146	0.020236	0.117	0.631	0.8247	1587	0.735887	0.889502
RADAEVA_IFNA_UP	110	-0.713372	1160	0.796	0.998767	0.000374	739	0.0118	0.018962	0.588	1	0.866878	1519	0.755218	0.852479
RADIATION_SENSITIVITY	98	-0.945765	1291	0.828	0.998767	0.005544	1217	0.0144	0.020226	0.909	1	0.889984	1478	0.708249	0.820616
RADMACHER_AMLNORMALKARYTYPE_SIG	255	1.176	137	0.099	0.998767	0	315	0.0166	0.020973	0.741	1	1.20319	403	0.0710059	0.507473
RANKLPATHWAY	31	-0.763348	1187	0.752	0.998767	0.01717	1425	0.0206	0.023642	0.602	1	1.39336	81	0.0626186	0.725761
RANPATHWAY	12	0.132702	573	0.401	0.998767	0.090608	1647	0.0428	0.044474	0.626	1	1.11222	699	0.291188	0.562426
RARRXRPATHWAY	55	-1.54979	1557	0.946	0.998767	0.004502	1161	0.0148	0.020236	0.619	1	0.808722	1617	0.749042	0.902525
RasDown	153	0.583348	348	0.272	0	0.000555	795	0.008	0.004016	0.805	0.991993	1.07644	851	0.336634	0.46205
RASPATHWAY	61	1.17657	136	0.109	0.998767	2.2e-05	428	0.0132	0.019929	0.218	0.904	1.29647	203	0.0566406	0.573458
RasUp	195	-2.68601	1689	0.996	0	0.005809	1224	0.017	0.017055	0.992	0.991993	1.16585	527	0.259109	0.280214
RAY_P210_DIFF	153	-0.208932	799	0.611	0.998767	6e-05	508	0.0124	0.01955	0.69	1	0.990095	1200	0.484787	0.668116
RBPATHWAY	36	-2.00856	1641	0.982	0.998767	0.052309	1589	0.0264	0.028628	0.956	1	0.812668	1609	0.779961	0.895912
RCC_NL_UP	1529	-0.990725	1314	0.867	0.998767	0	288	0.0154	0.020488	0.986	1	1.18978	444	0.00622407	0.518893
RECKPATHWAY	26	0.186804	538	0.485	0.998767	0.0273	1507	0.02	0.023128	0.734	1	0.928478	1388	0.57874	0.769124
REDUCTIVE_CARBOXYLATE_CYCLE_CO2_FIXATION	18	-0.86901	1243	0.778	0.998767	0.08534	1639	0.0492	0.050687	0.868	1	1.18563	465	0.218182	0.51056
REELINPATHWAY	27	-1.11631	1379	0.857	0.998767	0.113872	1664	0.0624	0.063513	0.978	1	0.919917	1411	0.598326	0.76146
REFRACTORY_GASTRIC_UP	291	0.024872	661	0.517	0.998767	3e-05	450	0.0122	0.01955	0.788	1	1.03758	1000	0.33121	0.623472
RELAPATHWAY	33	-0.051858	715	0.487	0.998767	0.006733	1248	0.014	0.020116	0.41	0.997	1.18621	463	0.152642	0.573389
REN_E2F1_TARGETS	85	-1.02643	1331	0.815	0.998767	0.006826	1250	0.0166	0.020973	0.88	1	1.17869	481	0.222	0.575461
REOVIRUS_HEK293_DN	695	1.07991	152	0.145	0.998767	0	313	0.0164	0.020973	0.933	1	1.06409	904	0.241449	0.599078
REOVIRUS_HEK293_UP	713	0.300028	476	0.42	0.998767	1.8e-05	411	0.0132	0.019929	0.947	1	1.20094	410	0.0791506	0.593364
RESISTANCE_XENOGRAFTS_UP	107	0.012469	671	0.496	0.998767	0.000236	683	0.0124	0.01955	0.537	1	1.20128	409	0.12594	0.594813
RETT_DN	49	-0.545192	1038	0.672	0.998767	0.014619	1397	0.0172	0.021224	0.831	1	0.901747	1453	0.630975	0.805624
RETT_UP	128	-1.17824	1407	0.874	0.998767	0.003052	1084	0.0142	0.020116	0.837	1	0.919151	1414	0.662879	0.761342
RHOPATHWAY	106	-1.32866	1477	0.931	0.998767	0.017347	1426	0.0172	0.021224	0.983	1	0.996345	1168	0.461111	0.664598
RIBAVIRIN_RSV_DN	140	-0.979777	1310	0.844	0.998767	0.003296	1101	0.014	0.020116	0.849	1	1.17237	503	0.197292	0.573962
RIBAVIRIN_RSV_UP	43	-0.889536	1255	0.837	0.998767	0.063888	1611	0.033	0.035	0.971	1	0.813697	1605	0.789883	0.903447
RIBOFLAVIN_METABOLISM	23	-0.166753	776	0.582	0.998767	0.015775	1411	0.0184	0.021953	0.401	0.997	0.812298	1611	0.79089	0.902423
RIBOSOMAL_PROTEINS	218	-1.17132	1402	0.849	0.998767	0.001819	990	0.015	0.020374	0.971	1	0.97649	1241	0.544534	0.687875
RNA_POLYMERASE	30	-1.09732	1364	0.886	0.998767	0.049557	1583	0.0302	0.032232	0.867	1	1.04259	979	0.39313	0.616625
RNA_TRANSCRIPTION_REACTOME	67	0.297801	478	0.361	0.998767	0.006699	1246	0.0146	0.020236	0.836	1	1.11061	709	0.284906	0.561736
RNAPATHWAY	19	1.42395	89	0.088	0.998767	0.004086	1143	0.0176	0.021389	0.198	0.878	1.22479	341	0.184466	0.596562
ROME_INSULIN_2F_DN	91	0.949173	198	0.147	0.998767	0.004895	1181	0.0162	0.020898	0.9	1	1.48987	35	0.0222222	0.676996
ROME_INSULIN_2F_UP	542	-0.276392	842	0.63	0.998767	9.1e-05	557	0.0122	0.01955	0.934	1	1.13525	622	0.135983	0.533885
RORIE_ES_PNET_DN	69	-0.28656	852	0.588	0.998767	0.011266	1351	0.0172	0.021224	0.912	1	1.16246	541	0.190945	0.521817
RORIE_ES_PNET_UP	80	-1.42505	1513	0.939	0.998767	0.016281	1416	0.0226	0.025218	0.965	1	0.928326	1390	0.60587	0.749694
ROS	13	0.967904	193	0.162	0.998767	0.04404	1571	0.0274	0.029542	0.419	0.997	1.11023	710	0.306358	0.591493
ROS_MOUSE_AORTA_DN	208	-1.06747	1353	0.889	0.998767	0.005014	1188	0.0142	0.020116	0.995	1	0.802045	1620	0.95534	0.911087
ROS_MOUSE_AORTA_UP	55	-0.867434	1242	0.816	0.998767	0.016249	1415	0.0152	0.020488	0.85	1	1.20476	395	0.173828	0.514375
ROSS_AML1_ETO	188	-1.28386	1458	0.889	0.998767	0.001434	938	0.0174	0.021296	0.958	1	0.97821	1235	0.536145	0.684482
ROSS_CBF	229	0.907208	214	0.165	0.998767	3e-06	343	0.013	0.019929	0.597	1	1.11489	690	0.150391	0.592465
ROSS_CBF_LEUKEMIA	177	1.57761	65	0.033	0.998767	0	51	0.0116	0.018962	0.593	1	1.00853	1113	0.431452	0.653249
ROSS_CBF_MYH	153	-0.299356	867	0.61	0.998767	0.000763	846	0.0114	0.018255	0.917	1	1.33933	146	0.00623701	0.521717
ROSS_FAB_M7	218	-0.291712	858	0.621	0.998767	0.000123	602	0.0138	0.019929	0.74	1	1.07201	869	0.290514	0.592286
ROSS_MLL_FUSION	199	-1.71183	1584	0.949	0.998767	0.000123	603	0.0138	0.019929	0.74	1	0.963423	1274	0.541152	0.716662
ROSS_PML_RAR	242	-0.682088	1144	0.698	0.998767	1e-05	383	0.0152	0.020488	0.615	1	1.08067	830	0.249467	0.586482
ROTH_HTERT_DIFF	85	-1.00633	1323	0.833	0.998767	0.000737	838	0.0152	0.020488	0.576	1	0.857117	1542	0.814815	0.855538
ROTH_HTERT_DN	14	-1.00533	1321	0.822	0.998767	0.124344	1667	0.0694	0.070511	0.739	1	0.944942	1333	0.567729	0.732696
ROTH_HTERT_UP	31	0.022781	665	0.464	0.998767	0.010631	1338	0.0152	0.020488	0.502	1	1.11557	685	0.299424	0.595115
RUIZ_TENASCIN_TARGETS	208	-0.879702	1249	0.84	0.998767	0	240	0.0144	0.020226	0.593	1	0.926778	1395	0.703565	0.770082
RUTELLA_HEMATOGFSNDCS_DIFF	1996	2.03968	27	0.074	0.998767	0	211	0.014	0.020116	0.986	1	1.07754	846	0.152542	0.592522
RUTELLA_HEPATGFSNDCS_UP	399	0.247625	503	0.459	0.998767	8e-06	370	0.0124	0.01955	0.82	1	1.08279	817	0.233645	0.596128
S1P_SIGNALING	68	0.291863	480	0.354	0.998767	0.000225	678	0.0114	0.018255	0.388	0.997	0.950871	1317	0.555556	0.724726
S1PPATHWAY	17	0.064596	633	0.469	0.998767	0.005315	1206	0.0148	0.020236	0.234	0.945	1.26445	248	0.148676	0.562142
SA_B_CELL_RECEPTOR_COMPLEXES	89	-1.28022	1456	0.914	0.998767	0.003487	1112	0.0174	0.021296	0.867	1	1.01203	1104	0.453307	0.656813
SA_BONE_MORPHOGENETIC	18	-1.46911	1534	0.945	0.998767	0.100722	1653	0.0536	0.05502	0.903	1	0.841832	1560	0.684314	0.877916
SA_CASPASE_CASCADE	36	0.872569	227	0.201	0.998767	8.5e-05	549	0.0154	0.020488	0.112	0.609	0.824998	1586	0.740977	0.890166
SA_DIACYLGLYCEROL_SIGNALING	35	-1.27715	1454	0.934	0.998767	0.014684	1399	0.0154	0.020488	0.574	1	0.785333	1633	0.853955	0.92474
SA_FAS_SIGNALING	35	-1.25589	1447	0.916	0.998767	0.055786	1596	0.032	0.034003	0.884	1	0.873762	1504	0.660886	0.845468
SA_G1_AND_S_PHASES	40	-1.02446	1330	0.869	0.998767	0.012774	1375	0.0148	0.020236	0.71	1	1.22082	350	0.156187	0.536221
SA_G2_AND_M_PHASES	21	-1.42233	1511	0.931	0.998767	0.171967	1681	0.1014	0.102166	0.969	1	1.18862	448	0.254403	0.516252
SA_MMP_CYTOKINE_CONNECTION	43	-1.26466	1450	0.893	0.998767	0.014914	1403	0.0154	0.020488	0.75	1	1.35968	126	0.0788955	0.590508
SA_PROGRAMMED_CELL_DEATH	39	0.392554	422	0.294	0.998767	0.005386	1207	0.012	0.019074	0.525	1	1.25686	266	0.159274	0.599227
SA_PTEN_PATHWAY	66	0.67562	303	0.292	0.998767	0.003167	1092	0.0182	0.02189	0.726	1	1.18941	445	0.212851	0.517927
SA_REG_CASCADE_OF_CYCLIN_EXPR	24	0.325129	463	0.352	0.998767	2.3e-05	429	0.0124	0.01955	0.027	0.151	1.15834	547	0.24581	0.575309
SA_TRKA_RECEPTOR	44	0.132388	575	0.483	0.998767	0.01761	1430	0.0186	0.022108	0.784	1	0.895964	1464	0.687627	0.800957
SALMONELLAPATHWAY	39	-2.66338	1688	0.995	0.998767	0.06955	1615	0.0412	0.042864	0.976	1	0.934803	1366	0.565891	0.764034
SANA_IFNG_ENDOTHELIAL_DN	227	-1.8438	1608	0.969	0.998767	9e-05	555	0.0122	0.01955	0.725	1	0.85701	1543	0.895299	0.858128
SANA_IFNG_ENDOTHELIAL_UP	181	-1.49769	1544	0.917	0.998767	0.000469	772	0.011	0.016722	0.868	1	0.921284	1408	0.690945	0.77871
SANA_TNFA_ENDOTHELIAL_DN	253	0.172247	545	0.419	0.998767	0	161	0.0134	0.019929	0.741	1	1.20781	387	0.0669546	0.516022
SANA_TNFA_ENDOTHELIAL_UP	186	0.239926	508	0.436	0.998767	3.2e-05	454	0.0118	0.018962	0.657	1	1.04358	975	0.353175	0.617258
SANSOM_APC_4_DN	180	-0.811874	1215	0.794	0.998767	0.000182	650	0.015	0.020374	0.773	1	1.0348	1008	0.365269	0.627487
SANSOM_APC_5_DN	816	0.10433	604	0.47	0.998767	0	213	0.014	0.020116	0.949	1	1.11695	677	0.0820312	0.60009
SANSOM_APC_LOSS4_UP	312	-0.753395	1183	0.748	0.998767	0	312	0.0164	0.020973	0.741	1	1.04582	970	0.353175	0.613255
SANSOM_APC_LOSS5_UP	208	-0.273444	839	0.623	0.998767	0	298	0.0158	0.020628	0.593	1	1.3998	73	0.00779727	0.748692
SARCOMAS_GISTROMAL_UP	26	-0.729545	1170	0.778	0.998767	0.046173	1579	0.029	0.031069	0.844	1	0.74333	1657	0.906374	0.954672
SARCOMAS_HISTIOCYTOMA_UP	17	1.55537	69	0.029	0.998767	2.9e-05	447	0.012	0.019074	0.03	0.165	1.02885	1036	0.40198	0.636804
SARCOMAS_LEIOMYOSARCOMA_CALP_UP	39	-1.13306	1384	0.828	0.998767	0.052479	1590	0.0338	0.035736	0.957	1	0.812745	1608	0.758893	0.903852
SARCOMAS_LEIOMYOSARCOMA_UP	26	-0.840735	1226	0.822	0.998767	0.039096	1560	0.0286	0.030699	0.812	1	1.49022	34	0.0343434	0.689005
SARCOMAS_LIPOSARCOMA_DN	23	0.42079	405	0.311	0.998767	0.002372	1042	0.014	0.020116	0.155	0.76	1.20772	389	0.190476	0.511142
SARCOMAS_LIPOSARCOMA_UP	21	0.666313	310	0.204	0.998767	0.005198	1201	0.0128	0.019929	0.23	0.941	1.15115	574	0.286869	0.570345
SARCOMAS_SCHWANNOMA_UP	29	0.070722	630	0.48	0.998767	0.009831	1323	0.0158	0.020628	0.485	1	1.06975	882	0.339216	0.595837
SARCOMAS_SYNOVIAL_DN	34	2.1612	20	0.02	0.998767	3.2e-05	457	0.0174	0.021296	0.057	0.34	0.953083	1311	0.559499	0.719967
SARCOMAS_SYNOVIAL_UP	21	0.654305	313	0.271	0.998767	0.00413	1145	0.0144	0.020226	0.2	0.879	1.12251	663	0.30608	0.548613
SARSPATHWAY	19	1.26753	115	0.103	0.998767	0.000264	701	0.0118	0.018962	0.052	0.316	1.22337	344	0.188324	0.59598
SASAKI_ATL_UP	488	-1.79021	1599.5	0.964	0.998767	2.2e-05	427	0.012	0.019074	0.885	1	1.00147	1145	0.471774	0.661554
SASAKI_TCELL_LYMPHOMA_VS_CD4_UP	488	-1.79021	1599.5	0.964	0.998767	0.000154	625	0.012	0.019074	0.951	1	1.00147	1144	0.471774	0.662651
SCHRAETS_MLL_UP	80	1.17892	134	0.097	0.998767	0.00118	915	0.0144	0.020226	0.647	1	1.2144	366	0.135922	0.527911
SCHUMACHER_MYC_DN	16	-0.461703	974	0.65	0.998767	0.002049	1016	0.0122	0.01955	0.143	0.731	0.699878	1670	0.837302	0.972827
SCHUMACHER_MYC_UP	112	-1.71012	1583	0.957	0.998767	0.002254	1034	0.0142	0.020116	0.807	1	1.09833	753	0.25502	0.575484
SCHURINGA_STAT5A_DN	59	-1.72134	1586	0.96	0.998767	0.004042	1141	0.015	0.020374	0.683	1	1.25364	279	0.170923	0.578745
SCHURINGA_STAT5A_UP	71	-1.1869	1413	0.883	0.998767	0.010145	1330	0.0184	0.021953	0.899	1	0.72665	1665	0.951362	0.959741
SELENOAMINO_ACID_METABOLISM	30	-0.260589	831	0.615	0.998767	0.025287	1496	0.0214	0.024263	0.715	1	1.08607	805	0.35729	0.585848
SERUM_FIBROBLAST_CELLCYCLE	322	0.039485	651	0.475	0.998767	0	21	0.0106	0.016023	0.741	1	1.29578	205	0.0118577	0.543905
SERUM_FIBROBLAST_CORE_DN	634	0.565989	353	0.296	0.998767	0	19	0.0106	0.016023	0.892	1	1.06856	887	0.178645	0.594172
SERUM_FIBROBLAST_CORE_UP	488	-0.621335	1086	0.742	0.998767	0.000126	606	0.0144	0.020226	0.943	1	1.16469	532	0.0462777	0.517919
SETPATHWAY	28	1.09522	149	0.152	0.998767	0.001681	967	0.0126	0.019929	0.23	0.941	1.53634	21	0.0206379	1
SHEPARD_BMYB_MORPHOLINO_DN	422	-1.28676	1459	0.866	0.998767	0	256	0.0146	0.020236	0.812	1	1.3248	166	0.00821355	0.561727
SHEPARD_BMYB_MORPHOLINO_UP	492	-1.37859	1495	0.92	0.998767	0	140	0.0132	0.019929	0.85	1	1.13813	608	0.0826446	0.538098
SHEPARD_CELL_PROLIFERATION	534	-1.76441	1593.5	0.952	0.998767	1e-06	320	0.0104	0.014811	0.851	1	1.04102	987	0.339731	0.628308
SHEPARD_CRASH_AND_BURN_MUT_VS_WT_DN	386	-2.74233	1693	0.991	0.998767	8.1e-05	546	0.0132	0.019929	0.898	1	1.1813	474	0.0661157	0.519025
SHEPARD_CRASH_AND_BURN_MUT_VS_WT_UP	369	-1.90704	1623	0.954	0.998767	0.000115	592	0.0118	0.018962	0.914	1	0.8953	1466	0.860952	0.815503
SHEPARD_GENES_COMMON_BW_CB_MO	174	-0.519534	1016	0.701	0.998767	0.000226	680	0.0162	0.020898	0.799	1	1.506	28	0.00201613	0.912162
SHEPARD_NEG_REG_OF_CELL_PROLIFERATION	302	0.237625	510	0.394	0.998767	0	271	0.015	0.020374	0.744	1	1.09479	764	0.22037	0.596223
SHEPARD_POS_REG_OF_CELL_PROLIFERATION	215	-1.209	1422	0.907	0.998767	9.7e-05	569	0.0138	0.019929	0.732	1	1.21548	363	0.0839695	0.599263
SHH_UP	29	-2.7912	1694	0.998	0.99918	0.132342	1672	0.0728	0.073921	0.984	1	0.688072	1674	0.878378	0.976575
SHHPATHWAY	38	-1.33183	1480	0.894	0.998767	0.035325	1546	0.0254	0.027757	0.912	1	0.841635	1561	0.796258	0.877098
SHIPP_DLBCL_CURED_DN	109	0.203716	528	0.436	0.998767	3.3e-05	458	0.0132	0.019929	0.399	0.997	0.972402	1254	0.498148	0.702239
SHIPP_DLBCL_CURED_UP	72	-1.82206	1604	0.96	0.998767	0.005389	1208	0.0154	0.020488	0.801	1	1.14929	577	0.188065	0.573468
SHIPP_FL_VS_DLBCL_DN	79	-0.361247	908	0.606	0.998767	0.000463	770	0.013	0.019929	0.524	1	1.39521	78	0.0557692	0.592199
SHIPP_FL_VS_DLBCL_UP	92	-1.92672	1624	0.96	0.998767	0.011167	1349	0.0162	0.020898	0.963	1	0.940709	1345	0.564854	0.738871
SIG_BCR_SIGNALING_PATHWAY	164	-0.174544	784	0.533	0.998767	0.000721	836	0.0162	0.020898	0.915	1	1.064	905	0.293436	0.598113
SIG_CD40PATHWAYMAP	94	1.04181	168	0.167	0.998767	0.000204	667	0.014	0.020116	0.487	1	1.27399	235	0.0736196	0.600161
SIG_CHEMOTAXIS	156	-0.531629	1024	0.692	0.998767	0.00034	722	0.0108	0.016722	0.839	1	0.974231	1249	0.5125	0.688157
SIG_IL4RECEPTOR_IN_B_LYPHOCYTES	101	-0.367656	912	0.674	0.998767	0.006616	1244	0.0152	0.020488	0.929	1	1.08287	816	0.289017	0.589399
SIG_INSULIN_RECEPTOR_PATHWAY_IN_CARDIAC_MYOCYTES	182	-0.41379	947	0.645	0.998767	0.000643	821	0.012	0.019074	0.903	1	1.3007	194	0.040568	0.546135
SIG_PIP3_SIGNALING_IN_B_LYMPHOCYTES	131	-0.931619	1282	0.819	0.998767	0.000508	786	0.015	0.020374	0.621	1	0.984198	1216	0.498	0.680513
SIG_PIP3_SIGNALING_IN_CARDIAC_MYOCTES	226	0.102752	606	0.505	0.998767	0.000625	813	0.0118	0.018962	0.901	1	1.33276	153	0.0226337	0.600301
SIG_REGULATION_OF_THE_ACTIN_CYTOSKELETON_BY_RHO_GTPASES	102	0.339425	457	0.364	0.998767	0.000666	824	0.0124	0.01955	0.657	1	1.05592	936	0.326653	0.60459
SKP2E2FPATHWAY	28	-0.009829	684	0.462	0.998767	0.003199	1093	0.0136	0.019929	0.301	0.979	0.864271	1524	0.689453	0.852975
SLRPPATHWAY	13	-1.55188	1558	0.927	0.998767	0.259838	1688	0.1926	0.193383	0.931	1	1.03852	997	0.414062	0.62702
SMALL_LIGAND_GPCRS	36	-0.854283	1236	0.824	0.998767	0.035662	1547	0.0226	0.025218	0.917	1	0.815272	1604	0.8107	0.895386
SMITH_HCV_INDUCED_HCC_UP	95	-0.381848	921	0.696	0.998767	2.6e-05	439	0.013	0.019929	0.357	0.995	0.797061	1624	0.888421	0.91704
SMITH_HTERT_DN	163	0.818451	248	0.194	0.998767	2.4e-05	434	0.0174	0.021296	0.65	1	1.03391	1013	0.347909	0.634602
SMITH_HTERT_UP	281	0.434739	399	0.373	0.998767	0.00056	799	0.0146	0.020236	0.949	1	1.57729	13	0	0.496895
SMOOTH_MUSCLE_CONTRACTION	426	-1.44087	1521	0.922	0.998767	2.8e-05	445	0.0126	0.019929	0.846	1	0.993342	1180	0.5	0.669449
SODDPATHWAY	20	0.909087	213	0.195	0.998767	0.006356	1239	0.0136	0.019929	0.257	0.952	1.18755	451	0.206967	0.588652
SPPAPATHWAY	85	-0.915955	1273	0.787	0.998767	0.00498	1184	0.014	0.020116	0.847	1	0.823731	1589	0.767123	0.895971
SPRYPATHWAY	70	-0.088134	732	0.578	0.998767	0.000417	754	0.0142	0.020116	0.448	1	1.56156	16	0.012024	0.526512
SrcDown	45	2.07237	24	0.056	0	0.000398	745	0.014	0.016037	0.272	0.471954	0.88107	1492	0.655769	0.651936
SRCRPTPPATHWAY	44	-0.006679	681	0.438	0.998767	0.008691	1300	0.0158	0.020628	0.628	1	1.13223	627	0.268293	0.597492
SrcUp	28	-0.286038	851	0.579	0	0.018348	1436	0.022	0.020065	0.608	0.991993	1.51277	25	0.0309478	0.0372054
ST_ADRENERGIC	134	-0.532443	1025	0.702	0.998767	0.00012	599	0.0132	0.019929	0.48	1	1.38082	98	0.034	0.647865
ST_B_CELL_ANTIGEN_RECEPTOR	120	0.896055	215	0.177	0.998767	0.000367	735	0.0144	0.020226	0.586	1	0.953118	1310	0.615238	0.721022
ST_DICTYOSTELIUM_DISCOIDEUM_CAMP_CHEMOTAXIS_PATHWAY	109	-1.035	1336	0.875	0.998767	0.003647	1119	0.0128	0.019929	0.867	1	0.943541	1336	0.551331	0.749935
ST_DIFFERENTIATION_PATHWAY_IN_PC12_CELLS	136	-1.31429	1470	0.871	0.998767	0.000634	818	0.0136	0.019929	0.651	1	1.04182	985	0.36714	0.626712
ST_ERK1_ERK2_MAPK_PATHWAY	96	-1.15993	1396	0.871	0.998767	0.004741	1175	0.0154	0.020488	0.89	1	0.983838	1219	0.478873	0.678811
ST_FAS_SIGNALING_PATHWAY	193	0.956877	196	0.143	0.998767	0	301	0.016	0.020772	0.593	1	1.22892	328	0.0900196	0.596634
ST_G_ALPHA_I_PATHWAY	150	-0.350689	902	0.653	0.998767	0	160	0.0134	0.019929	0.352	0.995	1.04977	962	0.323353	0.61134
ST_G_ALPHA_S_PATHWAY	45	0.200904	532	0.404	0.998767	4.9e-05	488	0.013	0.019929	0.102	0.575	1.21092	379	0.144628	0.523786
ST_GA12_PATHWAY	84	-0.34003	897	0.634	0.998767	0.000364	732	0.0124	0.01955	0.496	1	0.975567	1245	0.520661	0.687353
ST_GA13_PATHWAY	113	0.752854	279	0.209	0.998767	0.000507	784	0.0148	0.020236	0.62	1	1.09862	751	0.214429	0.577709
ST_GAQ_PATHWAY	95	-0.563443	1057	0.709	0.998767	0.004731	1174	0.015	0.020374	0.897	1	1.07717	848	0.273786	0.591129
ST_GRANULE_CELL_SURVIVAL_PATHWAY	95	-0.84892	1233	0.803	0.998767	0.001193	918	0.015	0.020374	0.708	1	1.08982	791	0.274747	0.58927
ST_IL_13_PATHWAY	19	-0.588658	1068.5	0.724	0.998767	0.077233	1624	0.041	0.042708	0.849	1	0.797575	1622	0.77666	0.911587
ST_INTEGRIN_SIGNALING_PATHWAY	296	-0.39412	931	0.668	0.998767	0	82	0.0122	0.01955	0.741	1	1.03102	1029	0.372727	0.636283
ST_INTERFERON_GAMMA_PATHWAY	25	0.784359	263	0.203	0.998767	0.020737	1460	0.018	0.021777	0.48	1	1.3254	164	0.083004	0.566612
ST_INTERLEUKIN_13_PATHWAY	19	-0.588658	1068.5	0.724	0.998767	0.085525	1640	0.0454	0.047117	0.869	1	0.797575	1623	0.77666	0.910397
ST_INTERLEUKIN_4_PATHWAY	86	0.396638	419	0.346	0.998767	0.000862	869	0.0162	0.020898	0.67	1	1.1417	602	0.173653	0.533176
ST_JAK_STAT_PATHWAY	27	1.34305	102	0.076	0.998767	0.032422	1534	0.0242	0.026635	0.773	1	0.881209	1490	0.688017	0.827292
ST_JNK_MAPK_PATHWAY	145	-1.17658	1405	0.878	0.998767	0.000187	655	0.0108	0.016722	0.516	1	0.99436	1175	0.487129	0.669837
ST_MYOCYTE_AD_PATHWAY	85	-0.987992	1312	0.835	0.998767	1.8e-05	413	0.0134	0.019929	0.322	0.989	1.18397	468	0.135397	0.571833
ST_P38_MAPK_PATHWAY	109	1.23976	123	0.117	0.998767	0	226	0.0142	0.020116	0.352	0.995	1.19189	440	0.150495	0.579441
ST_PAC1_RECEPTOR_PATHWAY	23	-0.361335	910	0.636	0.998767	0.024261	1488	0.0202	0.023309	0.529	1	1.27942	223	0.150407	0.606739
ST_PHOSPHOINOSITIDE_3_KINASE_PATHWAY	115	-0.523042	1020	0.683	0.998767	0.00101	897	0.015	0.020374	0.705	1	1.05809	929	0.313525	0.599293
ST_STAT3_PATHWAY	36	0.291844	481	0.365	0.998767	0.009508	1313	0.0174	0.021296	0.646	1	1.0259	1049	0.391393	0.633557
ST_T_CELL_SIGNAL_TRANSDUCTION	141	0.394163	421	0.367	0.998767	2.1e-05	426	0.0154	0.020488	0.384	0.996	1.23467	317	0.0703422	0.58681
ST_TUMOR_NECROSIS_FACTOR_PATHWAY	79	1.68628	50	0.05	0.998767	0	237	0.0144	0.020226	0.302	0.982	1.02936	1034	0.384306	0.637224
ST_TYPE_I_INTERFERON_PATHWAY	21	-0.875507	1244	0.8	0.998767	0.135991	1673	0.0778	0.078762	0.946	1	1.07765	845	0.366089	0.593529
ST_WNT_BETA_CATENIN_PATHWAY	94	-0.538781	1031	0.709	0.998767	0	227	0.0142	0.020116	0.319	0.988	0.904347	1446	0.68431	0.804146
ST_WNT_CA2_CYCLIC_GMP_PATHWAY	72	-0.738034	1172	0.738	0.998767	0.014232	1386	0.0158	0.020628	0.939	1	0.858257	1540	0.698656	0.855344
STAEGE_EFTS_UP	77	0.295799	479	0.433	0.998767	0.008088	1282	0.0156	0.020557	0.897	1	0.987343	1208	0.476091	0.675044
STANELLE_E2F1_UP	80	-1.06844	1355	0.863	0.998767	0.00098	892	0.0132	0.019929	0.618	1	0.829796	1577	0.826087	0.889177
STARCH_AND_SUCROSE_METABOLISM	49	-1.26802	1452	0.885	0.998767	0.038674	1557	0.0274	0.029542	0.96	1	1.00631	1125	0.434535	0.65764
STAT3PATHWAY	32	-0.540349	1033	0.69	0.998767	0.019159	1445	0.0194	0.022684	0.637	1	1.00556	1127	0.447732	0.659004
STATIN_PATHWAY_PHARMGKB	51	-0.805085	1211	0.791	0.998767	0.017099	1423	0.021	0.023954	0.857	1	1.14398	595	0.235977	0.534572
STEFFEN_AML_PML_PLZF_TRGT	116	-1.31178	1468	0.892	0.998767	0.000832	864	0.0136	0.019929	0.681	1	1.11114	708	0.255187	0.561459
STEMCELL_COMMON_DN	182	0.434916	398	0.291	0.998767	0	96	0.0124	0.01955	0.593	1	1.09042	787	0.194981	0.591437
STEMCELL_COMMON_UP	508	0.434083	400	0.365	0.998767	0	285	0.0152	0.020488	0.85	1	1.12685	644	0.1	0.543797
STEMCELL_EMBRYONIC_UP	3603	-0.885471	1254	0.827	0.998767	0	1	0.0088	0.004419	0.995	1	1.05067	957	0.177928	0.607268
STEMCELL_HEMATOPOIETIC_UP	3994	-0.746171	1176	0.775	0.998767	0	148	0.0132	0.019929	0.995	1	1.09092	784	0.0765957	0.582469
STEMCELL_NEURAL_UP	5140	0.15071	557	0.495	0.998767	0	152	0.0132	0.019929	0.995	1	1.03881	994	0.24635	0.629705
STEMPATHWAY	24	-2.72293	1691	0.999	0.99959	0.163894	1680	0.092	0.09286	0.965	1	1.01688	1083	0.438976	0.64096
STEROID_BIOSYNTHESIS	15	-0.627547	1087	0.734	0.998767	0.007033	1255	0.019	0.022452	0.145	0.733	1.25338	281	0.145749	0.538261
STILBENE_COUMARINE_AND_LIGNIN_BIOSYNTHESIS	22	1.00272	180	0.125	0.998767	0.000624	812	0.0154	0.020488	0.075	0.421	1.21269	375	0.198819	0.522616
STOSSI_ER_UP	108	-1.7293	1589	0.952	0.998767	0.00146	941	0.0128	0.019929	0.746	1	1.12505	653	0.238361	0.59679
STREPTOMYCIN_BIOSYNTHESIS	11	-0.243001	822	0.61	0.998767	0.000539	792	0.013	0.019929	0.042	0.205838	1.21135	378	0.213693	0.524896
STRESS_ARSENIC_SPECIFIC_DN	68	1.52767	74	0.071	0.998767	0	306	0.016	0.020772	0.225	0.934	1.36661	113	0.073501	0.576522
STRESS_ARSENIC_SPECIFIC_UP	462	-2.15879	1660	0.986	0.998767	4.1e-05	476	0.0136	0.019929	0.905	1	0.904605	1444	0.827004	0.787389
STRESS_GENOTOXIC_SPECIFIC_DN	125	-2.36995	1671	0.986	0.998767	0.007613	1265	0.0134	0.019929	0.938	1	0.844053	1557	0.80396	0.87614
STRESS_GENOTOXIC_SPECIFIC_UP	90	-0.392115	928	0.671	0.998767	0.000372	737	0.0126	0.019929	0.559	1	1.10421	728	0.26195	0.596055
STRESS_IONIZING_SPECIFIC_UP	48	0.159719	553	0.477	0.998767	0.005159	1196	0.0142	0.020116	0.646	1	1.02095	1064	0.415205	0.643803
STRESS_P53_SPECIFIC_UP	30	-1.87684	1617	0.982	0.998767	0.042578	1566	0.0248	0.027242	0.828	1	0.636785	1688	0.959538	0.9889
STRESS_TPA_SPECIFIC_UP	103	0.077807	623	0.478	0.998767	0.003976	1138	0.0132	0.019929	0.874	1	1.09916	750	0.296296	0.592464
STRESSPATHWAY	65	-0.315073	876	0.631	0.998767	0.002221	1031	0.0138	0.019929	0.58	1	1.35154	133	0.0391389	0.517173
STRIATED_MUSCLE_CONTRACTION	79	-1.10536	1371	0.9	0.998767	0.004978	1183	0.0124	0.01955	0.847	1	0.931692	1378	0.628049	0.746543
STURLA_SONIC_HEDGEHOG	49	-1.19002	1416	0.904	0.998767	0.009684	1317	0.0174	0.021296	0.765	1	0.88705	1484	0.723197	0.824777
SULFUR_METABOLISM	17	-1.01032	1325	0.848	0.998767	0.077497	1625	0.0446	0.046315	0.849	1	0.753773	1651	0.803403	0.944449
SYNTHESIS_AND_DEGRADATION_OF_KETONE_BODIES	7	0.875165	224	0.192	0.998767	0.025126	1494	0.025	0.027444	0.223	0.908	1.29254	209	0.173077	0.54105
TAKEDA_NUP8_HOXA9_10D_DN	445	-1.15934	1395	0.872	0.998767	0.0001	574	0.0128	0.019929	0.905	1	0.935362	1365	0.731092	0.740175
TAKEDA_NUP8_HOXA9_10D_UP	478	-0.090654	734	0.557	0.998767	0	23	0.0108	0.016722	0.85	1	0.997702	1162	0.452865	0.66342
TAKEDA_NUP8_HOXA9_16D_DN	983	0.084998	618	0.468	0.998767	0	145	0.0132	0.019929	0.966	1	1.02144	1059	0.34717	0.647201
TAKEDA_NUP8_HOXA9_16D_UP	419	0.343656	451	0.351	0.998767	1.1e-05	387	0.0164	0.020973	0.826	1	1.10172	738	0.177264	0.592286
TAKEDA_NUP8_HOXA9_3D_DN	83	0.863295	230	0.186	0.998767	0.000287	713	0.0152	0.020488	0.466	1	0.846822	1551	0.788119	0.872361
TAKEDA_NUP8_HOXA9_3D_UP	583	0.335956	460	0.319	0.998767	0	184	0.0136	0.019929	0.892	1	1.10489	725	0.179798	0.596878
TAKEDA_NUP8_HOXA9_6H_DN	122	1.03228	172	0.131	0.998767	0.00049	778	0.0144	0.020226	0.614	1	1.1527	569	0.149402	0.530719
TAKEDA_NUP8_HOXA9_6H_UP	237	-0.702177	1153	0.806	0.998767	0.000626	816	0.0172	0.021224	0.901	1	1.08695	803	0.255319	0.592494
TAKEDA_NUP8_HOXA9_8D_DN	644	-1.48042	1539	0.943	0.998767	0	57	0.0116	0.018962	0.892	1	1.03728	1001	0.291188	0.628882
TAKEDA_NUP8_HOXA9_8D_UP	379	-0.545515	1039	0.648	0.998767	0.000351	728	0.0134	0.019929	0.964	1	1.08233	820	0.254369	0.593574
TALL1PATHWAY	28	0.915867	212	0.171	0.998767	0.002466	1051	0.0142	0.020116	0.275	0.968	1.42617	58	0.0606061	0.779756
TARTE_BCELL	93	-0.931047	1281	0.845	0.998767	1.5e-05	397	0.0114	0.018255	0.336	0.993	0.981369	1229	0.509804	0.681595
TARTE_MATURE_PC	1002	-1.30251	1464	0.899	0.998767	0	264	0.0148	0.020236	0.966	1	0.997801	1161	0.506744	0.664172
TARTE_PC	209	-1.46999	1535	0.912	0.998767	0	265	0.0148	0.020236	0.593	1	1.26428	250	0.0867052	0.558066
TARTE_PLASMA_BLASTIC	811	-1.10044	1369	0.825	0.998767	5e-06	356	0.012	0.019074	0.954	1	1.01301	1100	0.395833	0.655695
TAVOR_CEBP_DN	63	-0.319021	881	0.643	0.998767	0.006799	1249	0.0148	0.020236	0.769	1	1.19403	434	0.142308	0.584351
TAVOR_CEBP_UP	129	-1.68134	1580	0.945	0.998767	0.005554	1218	0.0168	0.021066	0.909	1	1.14325	596	0.205273	0.582372
TCA	31	-0.0159	688	0.5	0.998767	0.028771	1513	0.0224	0.025111	0.748	1	1.16741	525	0.23166	0.57082
TCAPOPTOSISPATHWAY	23	-1.52961	1553	0.917	0.998767	0.11256	1663	0.0584	0.059694	0.921	1	1.33132	156	0.120459	0.530102
TCELL_ANERGIC_UP	246	-1.33365	1481	0.926	0.998767	0.000141	617	0.0144	0.020226	0.748	1	1.27184	237	0.0514286	0.555431
TCRAPATHWAY	42	-0.940036	1286	0.796	0.998767	0.003223	1095	0.0192	0.022594	0.438	0.998	0.950765	1318	0.536634	0.735876
TCRMOLECULE	18	-1.00293	1319	0.797	0.998767	0.084677	1636	0.05	0.05148	0.868	1	1.25734	265	0.201961	0.6018
TCRPATHWAY	151	-0.571863	1062	0.698	0.998767	0.000959	889	0.0134	0.019929	0.933	1	1.41675	64	0.0198413	0.732408
TCYTOTOXICPATHWAY	42	0.250458	501	0.35	0.998767	0.008599	1295	0.0128	0.019929	0.626	1	0.992184	1188	0.461224	0.667237
TELPATHWAY	67	0.289466	482	0.407	0.998767	0.00297	1080	0.0146	0.020236	0.712	1	1.17477	491	0.170213	0.576258
TENEDINI_MEGAKARYOCYTIC_GENES	160	-1.04992	1345	0.871	0.998767	1.4e-05	396	0.0164	0.020973	0.626	1	1.03335	1018	0.388235	0.624671
TERCPATHWAY	27	-0.748153	1178	0.791	0.998767	0.081173	1627	0.0396	0.041326	0.943	1	0.737539	1662	0.893574	0.955152
TERPENOID_BIOSYNTHESIS	16	2.58682	10	0.017	0.998767	0.002782	1072	0.0162	0.020898	0.164	0.786	1.16566	528	0.263692	0.516729
TERTPATHWAY	25	0.200982	530	0.374	0.998767	0.026856	1504	0.0216	0.024457	0.552	1	0.811009	1613	0.833984	0.902332
TESTIS_EXPRESSED_GENES	150	-0.997472	1317	0.85	0.998767	8.2e-05	547	0.0114	0.018255	0.453	1	1.15535	559	0.17004	0.572265
TFF2_KO_UP	50	-0.793145	1206	0.792	0.998767	0.004409	1158	0.011	0.016722	0.611	1	0.86151	1528	0.75	0.854684
TGF_BETA_SIGNALING_PATHWAY	158	-0.880771	1250	0.781	0.998767	0.008761	1301	0.0154	0.020488	1	1	1.05719	931	0.329457	0.603987
TGFBETA_ALL_UP	281	1.17916	133	0.142	0.998767	0	129	0.0128	0.019929	0.741	1	1.00398	1132	0.465887	0.663206
TGFBETA_C1_UP	68	0.59679	342	0.288	0.998767	1.6e-05	402	0.0138	0.019929	0.246	0.95	1.00012	1150	0.437376	0.666424
TGFBETA_C2_UP	57	1.48676	77	0.035	0.998767	0	263	0.0146	0.020236	0.197	0.877	0.890467	1476	0.697813	0.810613
TGFBETA_C3_UP	45	1.32622	105	0.153	0.998767	0.019108	1443	0.0176	0.021389	0.807	1	1.21045	383	0.182752	0.514515
TGFBETA_C4_UP	40	-0.351285	903	0.669	0.998767	0.002105	1021	0.0154	0.020488	0.37	0.996	1.0831	815	0.327839	0.596356
TGFBETA_C5_UP	60	-0.627807	1091	0.699	0.998767	0.016127	1413	0.0184	0.021953	0.907	1	1.18657	461	0.187381	0.574454
TGFBETA_EARLY_UP	170	1.92271	37	0.051	0.998767	0	154	0.0132	0.019929	0.593	1	1.15321	567	0.156556	0.530859
TGFBETA_LATE_UP	111	-0.504953	1002	0.702	0.998767	0.000124	605	0.015	0.020374	0.48	1	1.10239	736	0.250973	0.593029
TGFBPATHWAY	44	-0.025004	693	0.478	0.998767	0.002909	1078	0.013	0.019929	0.415	0.997	0.937752	1357	0.561024	0.738739
TGZ_ADIP_UP	49	-0.627953	1092	0.782	0.998767	0.042207	1565	0.0276	0.029701	0.968	1	1.21574	362	0.187243	0.531403
TH1TH2PATHWAY	35	0.555569	357	0.259	0.998767	0.002019	1012	0.0134	0.019929	0.248	0.95	1.00217	1138	0.443798	0.6622
THELPERPATHWAY	43	0.113473	593	0.408	0.998767	0.014005	1385	0.021	0.023954	0.736	1	0.99443	1174	0.470226	0.670808
TIDPATHWAY	39	1.40243	95	0.058	0.998767	0.00171	969	0.0156	0.020557	0.339	0.993	1.27034	239	0.0972222	0.601615
TIS7_OVEREXP_DN	43	-0.338827	896	0.654	0.998767	0.000964	890	0.0152	0.020488	0.26	0.955	1.34452	140	0.0795229	0.513502
TNF_AND_FAS_NETWORK	39	-1.47246	1536	0.933	0.998767	0.041441	1563	0.023	0.025564	0.935	1	0.941731	1341	0.568317	0.753573
TNFA_NFKB_DEP_UP	29	0.885267	220	0.184	0.998767	0.005009	1187	0.0166	0.020973	0.366	0.995	1.12229	664	0.270707	0.595911
TNFALPHA_30MIN_UP	105	1.27429	114	0.14	0.998767	0	309	0.0162	0.020898	0.352	0.995	1.3419	143	0.0340681	0.614396
TNFALPHA_4HRS_UP	97	3.03469	4	0.006	0.995	0	109	0.0126	0.019929	0.352	0.995	1.3002	195	0.0477137	0.54229
TNFALPHA_ADIP_DN	138	0.302101	475	0.368	0.998767	4.6e-05	484	0.0128	0.019929	0.418	0.997	0.974808	1248	0.512552	0.687475
TNFALPHA_ADIP_UP	39	-0.990065	1313	0.836	0.998767	0.009064	1307	0.0166	0.020973	0.636	1	1.07323	864	0.35167	0.595581
TNFALPHA_ALL_UP	188	2.20056	18	0.038	0.998767	0	31	0.011	0.016722	0.593	1	1.32883	158	0.0174419	0.58262
TNFALPHA_TGZ_ADIP_DN	51	1.05634	161	0.114	0.998767	0.000754	843	0.015	0.020374	0.357	0.995	0.984623	1215	0.491651	0.677183
TNFALPHA_TGZ_ADIP_UP	45	-1.24333	1441	0.915	0.998767	0.022634	1477	0.02	0.023128	0.842	1	1.25132	285	0.149402	0.543028
TNFR1PATHWAY	86	-0.170917	780	0.564	0.998767	0.022306	1475	0.0212	0.024069	0.994	1	1.0613	915	0.327381	0.602282
TNFR2PATHWAY	38	0.709333	290	0.221	0.998767	0.003141	1090	0.0154	0.020488	0.433	0.998	1.35905	127	0.077551	0.513804
TOB1PATHWAY	50	-0.767108	1188	0.756	0.998767	0.005922	1226	0.0142	0.020116	0.67	1	0.622632	1689	0.982387	0.990337
TOLLPATHWAY	88	0.195974	535	0.39	0.998767	7e-05	525	0.0134	0.019929	0.395	0.997	1.38527	93	0.0344168	0.668686
TPA_RESIST_EARLY_DN	213	-1.55819	1560	0.922	0.998767	1.6e-05	400	0.011	0.016722	0.631	1	0.840375	1563	0.868922	0.878346
TPA_RESIST_EARLY_UP	84	-0.299316	866	0.628	0.998767	0	45	0.0114	0.018255	0.302	0.982	0.798003	1621	0.821218	0.912215
TPA_RESIST_LATE_DN	191	-0.318547	880	0.635	0.998767	1e-05	381	0.012	0.019074	0.616	1	1.11685	678	0.187377	0.598671
TPA_RESIST_LATE_UP	116	2.09644	22	0.017	0.998767	0	124	0.0128	0.019929	0.352	0.995	1.32568	163	0.0264228	0.573195
TPA_RESIST_MIDDLE_DN	360	-1.45311	1529	0.937	0.998767	0	43	0.0114	0.018255	0.812	1	0.943053	1337	0.679325	0.736309
TPA_RESIST_MIDDLE_UP	145	1.19042	129	0.11	0.998767	6e-06	364	0.0136	0.019929	0.362	0.995	1.22885	329	0.104167	0.540711
TPA_SENS_EARLY_DN	816	0.263666	494	0.435	0.998767	4e-06	348	0.013	0.019929	0.953	1	1.06011	922	0.265795	0.597866
TPA_SENS_EARLY_UP	132	-0.306231	870	0.582	0.998767	0.016428	1417	0.0176	0.021389	0.98	1	0.993132	1181	0.478439	0.668945
TPA_SENS_LATE_DN	649	-1.15539	1392	0.879	0.998767	1.9e-05	420	0.0144	0.020226	0.91	1	1.04266	977	0.310417	0.619094
TPA_SENS_LATE_UP	142	0.009372	673	0.497	0.998767	0.000773	848	0.0144	0.020226	0.674	1	1.31935	172	0.0550285	0.547059
TPA_SENS_MIDDLE_DN	810	-1.10648	1372	0.89	0.998767	0	108	0.0126	0.019929	0.949	1	1.01728	1081	0.39112	0.642048
TPA_SENS_MIDDLE_UP	166	-0.596171	1073	0.697	0.998767	0.000286	712	0.0146	0.020236	0.823	1	1.25674	267	0.088015	0.595223
TPA_SKIN_DN	41	-0.677013	1138	0.725	0.998767	0.007697	1269	0.0166	0.020973	0.593	1	1.11237	698	0.266129	0.595099
TPA_SKIN_UP	48	-1.52082	1548	0.944	0.998767	0.016468	1418	0.0182	0.02189	0.851	1	0.977444	1238	0.512	0.685922
TPOPATHWAY	79	-1.21963	1426	0.883	0.998767	0.010088	1329	0.0152	0.020488	0.919	1	0.788738	1631	0.844488	0.91956
TRANSLATION_FACTORS	116	-0.237568	819	0.607	0.998767	0.000382	740	0.0118	0.018962	0.589	1	0.974212	1250	0.501018	0.687062
TRKAPATHWAY	42	-0.4072	941	0.658	0.998767	0.012041	1363	0.0158	0.020628	0.697	1	0.840692	1562	0.763158	0.878726
TRNA_SYNTHETASES	42	-0.056713	718	0.533	0.998767	0.030181	1522	0.0238	0.026297	0.894	1	1.27598	227	0.150301	0.557828
TRYPTOPHAN_METABOLISM	169	0.777468	267	0.243	0.998767	4.2e-05	478	0.014	0.020116	0.672	1	0.925973	1398	0.656687	0.751872
TSA_CD4_DN	48	-1.1108	1375	0.856	0.998767	0.028776	1514	0.021	0.023954	0.932	1	1.19669	423	0.194672	0.593165
TSA_CD4_UP	58	-0.363662	911	0.656	0.998767	0.001784	982	0.0138	0.019929	0.554	1	1.01601	1090	0.448065	0.636552
TSA_HEPATOMA_CANCER_DN	74	0.358269	444	0.376	0.998767	0.000222	677	0.017	0.021197	0.387	0.997	0.980702	1232	0.491701	0.680041
TSA_HEPATOMA_CANCER_UP	91	1.3633	97	0.071	0.998767	0	305	0.016	0.020772	0.319	0.988	1.05262	948	0.352941	0.608773
TSA_HEPATOMA_UP	85	-0.040485	704	0.516	0.998767	0.008137	1284	0.016	0.020772	0.897	1	1.0788	837	0.271047	0.589909
TSA_PANC50_UP	92	0.83373	244	0.19	0.998767	0	75	0.012	0.019074	0.319	0.988	1.03961	992	0.36714	0.61893
TSA_RKO_UP	60	-0.595245	1072	0.709	0.998767	0.011504	1356	0.013	0.019929	0.864	1	0.962865	1278	0.553785	0.717349
TSADAC_HYPERMETH_HYPERAC_OVCA_UP	26	-0.294128	863	0.615	0.998767	0.021122	1462	0.017	0.021197	0.667	1	1.3024	191	0.0938776	0.556881
TSADAC_HYPERMETH_OVCA_UP	32	-0.542848	1035	0.677	0.998767	0.017422	1429	0.0158	0.020628	0.604	1	1.19898	419	0.146293	0.510047
TSADAC_HYPOMETH_HYPERAC_OVCA_UP	46	-0.878336	1248	0.777	0.998767	0.00203	1015	0.0152	0.020488	0.484	1	1.17237	502	0.208171	0.576245
TSADAC_HYPOMETH_OVCA_UP	141	0.039616	650	0.461	0.998767	9.7e-05	570	0.0142	0.020116	0.469	1	1.3679	110	0.0212766	0.591447
TSADAC_PANC50_UP	80	-1.24148	1439	0.852	0.998767	0.010423	1336	0.019	0.022452	0.921	1	1.24804	295	0.0715706	0.566481
TSADAC_RKOEXP_UP	54	-0.567794	1060	0.688	0.998767	0.00719	1261	0.0134	0.019929	0.705	1	0.90517	1442	0.621118	0.787071
TSADAC_RKOSILENT_UP	73	0.065201	632	0.47	0.998767	0.000708	831	0.0166	0.020973	0.51	1	0.950716	1319	0.541401	0.723996
TSP1PATHWAY	29	-0.580133	1063	0.725	0.998767	0.014536	1394	0.0186	0.022108	0.57	1	0.917493	1417	0.626016	0.763678
TUBBYPATHWAY	28	0.782245	265	0.211	0.998767	0.001553	948	0.0152	0.020488	0.225	0.934	0.899967	1456	0.624506	0.809579
TUMOR_SUPRESSOR	74	-0.810938	1214	0.775	0.998767	0.002123	1023	0.0128	0.019929	0.654	1	1.31702	176	0.0907298	0.552655
TYPE_III_SECRETION_SYSTEM	46	-0.627689	1089	0.777	0.998767	0.026149	1501	0.0212	0.024069	0.918	1	0.8666	1522	0.758964	0.849867
TYROSINE_METABOLISM	101	-1.56704	1561	0.932	0.998767	0.021447	1465	0.0176	0.021389	0.994	1	0.902169	1450	0.643396	0.807738
TZD_ADIP_DN	41	-1.10112	1370	0.854	0.998767	0.002485	1052	0.0118	0.018962	0.394	0.997	0.837946	1566	0.785714	0.881641
UBIQUINONE_BIOSYNTHESIS	33	0.619262	333	0.259	0.998767	0.000246	691	0.015	0.020374	0.108	0.593	1.0017	1141	0.453608	0.665235
UBIQUITIN_MEDIATED_PROTEOLYSIS	99	-0.317845	879	0.591	0.998767	0	302	0.016	0.020772	0.352	0.995	1.49924	30	0.00210526	0.883653
UCALPAINPATHWAY	72	-0.970668	1308	0.839	0.998767	0.003315	1104	0.012	0.019074	0.731	1	0.825712	1584	0.775591	0.894846
UEDA_MOUSE_LIVER	371	-0.962307	1300	0.831	0.998767	2.5e-05	436	0.014	0.020116	0.843	1	1.03562	1005	0.349328	0.632297
UEDA_MOUSE_SCN	221	0.269713	492	0.404	0.998767	0.002153	1026	0.0146	0.020236	0.978	1	1.21289	372	0.0907127	0.52466
UNDERHILL_PROLIFERATION	41	0.146265	560	0.426	0.998767	0.000175	645	0.0136	0.019929	0.139	0.684	1.18738	452	0.195876	0.586666
UREA_CYCLE_AND_METABOLISM_OF_AMINO_GROUPS	37	0.06982	631	0.421	0.998767	0.000342	724	0.0112	0.017669	0.172	0.806	1.2976	200	0.117063	0.586234
UREACYCLEPATHWAY	22	0.593545	344	0.252	0.998767	0.000133	609	0.0104	0.014811	0.04	0.205838	1.05722	930	0.361868	0.605131
UV_ESR_OLD_UNREG	56	-0.181286	785	0.527	0.998767	0.033287	1536	0.022	0.024745	0.972	1	1.09291	773	0.322515	0.594119
UV_ESR_WS_UNREG	27	-0.967716	1306	0.792	0.998767	0.083421	1635	0.0456	0.047296	0.946	1	1.29327	208	0.117188	0.581809
UV_UNIQUE_FIBRO_DN	128	-1.00578	1322	0.819	0.998767	0.002015	1011	0.0136	0.019929	0.794	1	1.27479	232	0.0628684	0.606929
UV_UNIQUE_FIBRO_UP	52	-0.836142	1223	0.81	0.998767	0.001631	957	0.013	0.019929	0.463	1	1.13458	624	0.275391	0.592245
UV-4NQO_FIBRO_DN	85	0.118845	591	0.469	0.998767	9.3e-05	559	0.0106	0.016023	0.377	0.996	1.02196	1056	0.382609	0.641759
UV-4NQO_FIBRO_UP	83	1.14656	142	0.143	0.998767	0	188	0.0136	0.019929	0.302	0.982	1.1322	628	0.223735	0.540889
UVB_NHEK1_C1	139	0.055913	640	0.504	0.998767	0.000436	762	0.0132	0.019929	0.606	1	1.35903	128	0.04	0.582814
UVB_NHEK1_C2	37	1.1558	140	0.17	0.998767	1.1e-05	385	0.0126	0.019929	0.088	0.523	1.01332	1099	0.456311	0.641971
UVB_NHEK1_C3	32	0.531051	370	0.318	0.998767	0.007888	1276	0.0134	0.019929	0.436	0.998	1.24854	293	0.162978	0.538285
UVB_NHEK1_C4	25	1.40872	94	0.08	0.998767	0.004145	1147	0.0128	0.019929	0.2	0.879	1.16551	529	0.194726	0.573622
UVB_NHEK1_C6	511	0.058744	637	0.449	0.998767	0.000367	734	0.0136	0.019929	0.982	1	1.34744	136	0.0173745	0.514026
UVB_NHEK1_DN	988	1.101	148	0.185	0.998767	0	34	0.0112	0.017669	0.966	1	1.26335	253	0.0185567	0.602786
UVB_NHEK1_UP	447	0.127511	582	0.492	0.998767	0.00056	798	0.013	0.019929	0.979	1	1.19873	420	0.0712831	0.508556
UVB_NHEK2_DN	234	0.819687	247	0.201	0.998767	0	175	0.0134	0.019929	0.593	1	0.996702	1166	0.494929	0.665623
UVB_NHEK2_UP	152	-1.51711	1546	0.971	0.998767	0.000678	826	0.0126	0.019929	0.908	1	0.867775	1516	0.764933	0.852629
UVB_NHEK3_ALL	1104	0.813032	251	0.229	0.998767	0	133	0.013	0.019929	0.966	1	1.08096	829	0.153846	0.594354
UVB_NHEK3_C0	199	1.53245	71	0.071	0.998767	0	293	0.0156	0.020557	0.593	1	0.956635	1301	0.572034	0.718143
UVB_NHEK3_C1	147	0.0388	652	0.459	0.998767	0	190	0.0136	0.019929	0.352	0.995	1.07658	849	0.269076	0.591896
UVB_NHEK3_C2	154	-0.713864	1162	0.785	0.998767	0.00102	899	0.0114	0.018255	0.936	1	0.826445	1582	0.923077	0.891308
UVB_NHEK3_C3	39	1.68778	49	0.068	0.998767	0.00503	1189	0.014	0.020116	0.517	1	1.10076	741	0.313492	0.578183
UVB_NHEK3_C4	44	-0.123502	752	0.552	0.998767	0.000806	856	0.0142	0.020116	0.238	0.946	0.859188	1535	0.718045	0.855897
UVB_NHEK3_C5	140	0.211719	524	0.404	0.998767	0.00321	1094	0.0152	0.020488	0.846	1	1.19195	438	0.102913	0.584606
UVB_NHEK3_C6	74	-0.511656	1009	0.682	0.998767	0.000424	757	0.0148	0.020236	0.45	1	1.08863	794	0.310273	0.586172
UVB_NHEK3_C7	123	-1.20389	1420	0.887	0.998767	0	120	0.0128	0.019929	0.352	0.995	0.834588	1569	0.878193	0.885704
UVB_NHEK3_C8	202	1.17454	138	0.12	0.998767	5.8e-05	505	0.0152	0.020488	0.687	1	1.14552	588	0.187251	0.577793
UVB_NHEK4_24HRS_DN	31	1.06995	156	0.149	0.998767	0.008588	1294	0.0164	0.020973	0.456	1	0.961432	1286	0.574152	0.710994
UVB_NHEK4_6HRS_DN	38	0.687983	299	0.266	0.998767	0.021573	1466	0.0266	0.028808	0.834	1	1.1555	558	0.198895	0.573699
UVB_NHEK4_6HRS_UP	63	0.112543	595	0.415	0.998767	8e-06	369	0.0122	0.01955	0.206	0.89	1.21265	376	0.166667	0.591622
UVB_SCC_DN	344	-1.3275	1476	0.93	0.998767	0.000114	590	0.011	0.016722	0.848	1	1.07896	836	0.252427	0.594462
UVB_SCC_UP	278	-2.72894	1692	0.991	0.998767	0.000392	742	0.0118	0.018962	0.93	1	0.929596	1384	0.71875	0.746983
UVC_HIGH_ALL_DN	962	-1.22576	1431	0.909	0.998767	0	284	0.0152	0.020488	0.966	1	1.01848	1075	0.350538	0.644413
UVC_HIGH_ALL_UP	46	1.69485	48	0.061	0.998767	0.000114	591	0.0134	0.019929	0.21	0.896	1.36887	109	0.0429688	0.590885
UVC_HIGH_D1_DN	33	-1.07841	1359	0.853	0.998767	0.030933	1527	0.0194	0.022684	0.765	1	0.906338	1439	0.634831	0.803107
UVC_HIGH_D2_DN	129	-0.032273	696	0.507	0.998767	0.000757	845	0.014	0.020116	0.671	1	1.10242	734	0.252988	0.594455
UVC_HIGH_D3_DN	124	-2.2791	1667	0.991	0.998767	0.011593	1358	0.0156	0.020557	0.966	1	1.01857	1074	0.43762	0.645377
UVC_HIGH_D4_DN	171	-0.404735	938	0.668	0.998767	0	193	0.0136	0.019929	0.593	1	1.17691	483	0.08	0.523401
UVC_HIGH_D5_DN	118	0.246661	506	0.403	0.998767	0	235	0.0142	0.020116	0.352	0.995	0.96934	1262	0.517021	0.699438
UVC_HIGH_D6_DN	105	-1.6481	1577	0.971	0.998767	0.002683	1064	0.0162	0.020898	0.825	1	0.833021	1571	0.775	0.888272
UVC_HIGH_D7_DN	91	-1.33096	1479	0.937	0.998767	0.001616	955	0.0118	0.018962	0.767	1	1.15315	568	0.192015	0.57042
UVC_HIGH_D8_DN	113	2.05209	26	0.014	0.998767	0	202	0.0138	0.019929	0.352	0.995	1.12489	654	0.181628	0.547235
UVC_HIGH_D9_DN	87	0.45318	392	0.282	0.998767	0	135	0.013	0.019929	0.319	0.988	1.16673	526	0.160569	0.571149
UVC_LOW_A2_UP	20	-1.94902	1632	0.988	0.998767	0.172258	1682	0.0984	0.099261	0.969	1	0.676984	1677	0.912317	0.982448
UVC_LOW_ALL_DN	247	0.126823	583	0.491	0.998767	0	3	0.0092	0.009224	0.593	1	1.21592	360	0.0375	0.536739
UVC_LOW_ALL_UP	37	-1.20922	1423	0.909	0.998767	0.024683	1492	0.0218	0.024602	0.857	1	0.858605	1539	0.709091	0.855965
UVC_LOW_C1_DN	47	0.962278	194	0.2	0.998767	0.006729	1247	0.0126	0.019929	0.687	1	1.04232	982	0.386492	0.627449
UVC_LOW_C2_DN	102	0.276516	489	0.386	0.998767	5.9e-05	506	0.014	0.020116	0.428	0.998	1.27727	225	0.0735294	0.56287
UVC_LOW_C3_DN	68	-0.782032	1197	0.804	0.998767	0.005236	1203	0.0136	0.019929	0.799	1	1.0051	1129	0.44856	0.658619
UVC_TTD_4HR_DN	1232	-0.426107	954	0.692	0.998767	0	95	0.0124	0.01955	0.966	1	1.11556	686	0.0667903	0.593453
UVC_TTD_4HR_UP	124	0.061733	635	0.509	0.998767	0	319	0.017	0.021197	0.352	0.995	0.941353	1342	0.578947	0.75374
UVC_TTD_8HR_DN	752	0.148225	558	0.463	0.998767	0	86	0.0122	0.01955	0.949	1	1.08492	810	0.175983	0.586582
UVC_TTD_8HR_UP	54	0.256028	497	0.377	0.998767	6.9e-05	523	0.0136	0.019929	0.191	0.842	0.972975	1253	0.492813	0.688697
UVC_TTD_ALL_DN	1493	-1.12126	1380	0.875	0.998767	0	67	0.0118	0.018962	0.966	1	1.08636	804	0.144981	0.593121
UVC_TTD_ALL_UP	163	0.185077	539	0.445	0.998767	0	78	0.012	0.019074	0.593	1	0.927083	1393	0.637597	0.771325
UVC_TTD-XPCS_COMMON_DN	619	-0.120023	749	0.587	0.998767	0	246	0.0144	0.020226	0.892	1	1.0134	1098	0.392989	0.655581
UVC_TTD-XPCS_COMMON_UP	47	0.667665	309	0.225	0.998767	0.006347	1238	0.0166	0.020973	0.676	1	1.266	247	0.0819672	0.56028
UVC_XPCS_4HR_DN	1030	1.35592	99	0.117	0.998767	0	32	0.011	0.016722	0.966	1	1.12619	647	0.0643154	0.544513
UVC_XPCS_4HR_UP	25	1.04541	165	0.132	0.998767	0.004595	1168	0.0142	0.020116	0.211	0.896	1.20438	397	0.167006	0.510741
UVC_XPCS_8HR_DN	1656	2.84083	6	0.009	0.998767	0	15	0.0104	0.014811	0.986	1	1.16839	518	0.0108225	0.515404
UVC_XPCS_8HR_UP	145	1.25286	121	0.093	0.998767	0.000134	610	0.0168	0.021066	0.483	1	1.09569	759	0.288104	0.597476
UVC_XPCS_ALL_DN	1917	2.36563	13	0.015	0.998767	0	146	0.0132	0.019929	0.986	1	1.16801	523	0.0109649	0.510783
UVC_XPCS_ALL_UP	149	1.43818	86	0.074	0.998767	0.000106	580	0.0142	0.020116	0.473	1	1.07601	853	0.312734	0.59126
UV-CMV_UNIQUE_HCMV_6HRS_DN	237	-0.39121	927	0.627	0.998767	9e-06	380	0.0138	0.019929	0.614	1	1.13896	607	0.163306	0.537005
UV-CMV_UNIQUE_HCMV_6HRS_UP	287	-0.287246	854	0.613	0.998767	0	107	0.0126	0.019929	0.741	1	1.32777	160	0.028463	0.539836
VALINE_LEUCINE_AND_ISOLEUCINE_BIOSYNTHESIS	18	0.625097	328	0.274	0.998767	0.018844	1440	0.0174	0.021296	0.447	1	1.46656	39	0.0535714	0.810956
VALINE_LEUCINE_AND_ISOLEUCINE_DEGRADATION	82	1.64149	54	0.042	0.998767	3e-06	342	0.0124	0.01955	0.305	0.982	1.03867	995	0.386408	0.628951
VANASSE_BCL2_TARGETS	277	0.132287	576	0.463	0.998767	0	243	0.0144	0.020226	0.741	1	1.03673	1002	0.329341	0.629648
VANTVEER_BREAST_OUTCOME_GOOD_VS_POOR_DN	167	-1.01816	1328	0.804	0.998767	0.00286	1076	0.0124	0.01955	0.984	1	0.908445	1436	0.707217	0.780569
VANTVEER_BREAST_OUTCOME_GOOD_VS_POOR_UP	57	-1.07625	1358	0.88	0.998767	0.004323	1155	0.015	0.020374	0.697	1	0.936039	1360	0.580645	0.740475
VEGF_HUVEC_2HRS_UP	74	1.56757	67	0.052	0.998767	4.9e-05	490	0.0158	0.020628	0.28	0.972	1.18868	447	0.138943	0.586725
VEGF_HUVEC_30MIN_UP	48	-0.385977	923	0.673	0.998767	0.010323	1335	0.0154	0.020488	0.771	1	1.32456	167	0.0308285	0.535259
VEGF_HUVEC_UP	30	1.42314	90	0.121	0.998767	0.014814	1402	0.018	0.021777	0.574	1	1.02132	1061	0.428843	0.645284
VEGF_MMMEC_12HRS_UP	67	-0.953842	1297	0.848	0.998767	0.037081	1555	0.0222	0.02492	0.992	1	1.08141	824	0.286853	0.594108
VEGF_MMMEC_3HRS_UP	172	-0.019613	690	0.522	0.998767	0	230	0.0142	0.020116	0.593	1	1.26947	242	0.0438247	0.560746
VEGF_MMMEC_6HRS_UP	122	-0.231328	812	0.594	0.998767	0.00517	1197	0.0142	0.020116	0.899	1	0.89662	1461	0.751004	0.81529
VEGF_MMMEC_ALL_UP	236	-0.1193	748	0.551	0.998767	0	98	0.0124	0.01955	0.593	1	1.08701	802	0.247967	0.584199
VEGFPATHWAY	85	0.53234	367	0.275	0.998767	0.001531	946	0.0148	0.020236	0.68	1	1.02779	1038	0.395794	0.638108
VENTRICLES_UP	627	1.58593	64	0.056	0.998767	0	100	0.0124	0.01955	0.892	1	1.08775	799	0.154506	0.586208
VERHAAK_AML_NPM1_MUT_VS_WT_DN	681	-1.53397	1555	0.912	0.998767	4.8e-05	487	0.0118	0.018962	0.962	1	1.07276	866	0.216165	0.591054
VERHAAK_AML_NPM1_MUT_VS_WT_UP	451	0.218521	518	0.428	0.998767	0	93	0.0124	0.01955	0.85	1	1.19193	439	0.0644567	0.581978
VERNELL_PRB_CLSTR1	157	1.4509	82	0.092	0.998767	0	58	0.0116	0.018962	0.593	1	1.09498	761	0.205645	0.584187
VERNELL_PRB_CLSTR2	60	2.35674	14	0.012	0.998767	2.6e-05	438	0.0126	0.019929	0.219	0.905	1.07114	874	0.323887	0.591463
VHL_NORMAL_UP	1251	-0.901825	1261	0.858	0.998767	1e-06	328	0.015	0.020374	0.966	1	1.00364	1134	0.456432	0.659648
VHL_RCC_UP	288	0.928783	208	0.193	0.998767	0	7	0.01	0.01335	0.741	1	1.2912	212	0	0.585586
VIPPATHWAY	82	0.87689	223	0.193	0.998767	7.8e-05	540	0.0134	0.019929	0.363	0.995	1.36336	118	0.0534351	0.544003
VITCBPATHWAY	41	0.381269	430	0.306	0.998767	0.00081	858	0.0142	0.020116	0.238	0.946	1.39881	75	0.0705882	0.604541
VLB_RES_XENOGRAFTS_UP	32	-0.834079	1222	0.823	0.998767	0.001882	995	0.0154	0.020488	0.238	0.946	0.8282	1580	0.776923	0.891738
VOBESITYPATHWAY	14	-1.06084	1348	0.859	0.998767	0.181881	1684	0.1034	0.104119	0.862	1	1.08235	819	0.357955	0.594878
WALKER_MM_SNP_DIFF	152	0.561139	356	0.278	0.998767	0	198	0.0138	0.019929	0.593	1	1.25527	272	0.074856	0.588441
WALLACE_JAK2_DIFF	92	-0.510459	1007	0.692	0.998767	0.004182	1150	0.0144	0.020226	0.879	1	1.09024	788	0.318359	0.590658
WANG_HOXA9_VS_MEIS1_DN	53	-0.171724	782	0.528	0.998767	0.002071	1019	0.0172	0.021224	0.485	1	1.23693	312	0.158301	0.584468
WANG_HOXA9_VS_MEIS1_UP	79	-0.838824	1225	0.803	0.998767	0.000188	657	0.0148	0.020236	0.435	0.998	1.08245	818	0.323887	0.595927
WANG_MLL_CBP_VS_GMP_DN	107	0.534182	365	0.284	0.998767	0.00375	1126	0.013	0.019929	0.872	1	1.19688	422	0.126761	0.595354
WANG_MLL_CBP_VS_GMP_UP	106	-1.53376	1554	0.946	0.998767	0.000197	662	0.0136	0.019929	0.522	1	0.96016	1291	0.551308	0.710339
WELCH_GATA1	62	1.00987	178	0.158	0.998767	7e-06	368	0.0166	0.020973	0.205	0.887	1.20092	412	0.182524	0.512875
WELCSH_BRCA_DN	25	-1.3874	1499	0.912	0.998767	0.03647	1551	0.0276	0.029701	0.629	1	0.991898	1190	0.466165	0.668847
WELCSH_BRCA_UP	133	0.224745	514	0.436	0.998767	4.2e-05	477	0.0102	0.014811	0.412	0.997	1.03399	1012	0.38664	0.626415
WERNER_FIBRO_DN	494	0.606775	336	0.221	0.998767	0	203	0.0138	0.019929	0.85	1	1.13539	621	0.131631	0.592889
WERNER_FIBRO_UP	174	0.131655	577	0.481	0.998767	0	40	0.0112	0.017669	0.593	1	1.49849	31	0	0.81039
WERNERONLY_FIBRO_DN	197	0.368289	437	0.309	0.998767	6e-06	366	0.0166	0.020973	0.605	1	0.945071	1332	0.623247	0.747149
WERNERONLY_FIBRO_UP	106	0.684127	300	0.235	0.998767	0	232	0.0142	0.020116	0.352	0.995	1.52045	24	0.00196078	1
WIELAND_HEPATITIS_B_INDUCED	218	-0.548009	1041	0.741	0.998767	0	81	0.0122	0.01955	0.593	1	1.14203	599	0.179226	0.53574
WILLERT_WNT_NCCIT_ALL_UP	67	-0.259074	829	0.614	0.998767	0.004484	1160	0.0142	0.020116	0.78	1	0.733294	1664	0.87406	0.956229
WNT_SIGNALING	168	-1.06748	1354	0.869	0.998767	0.000111	586	0.0134	0.019929	0.736	1	0.904511	1445	0.676357	0.804793
WNT_TARGETS	75	-0.367686	913	0.698	0.998767	0.000425	758	0.0134	0.019929	0.451	1	1.19641	426	0.182573	0.509913
WNTPATHWAY	90	-0.088666	733	0.51	0.998767	0.000172	642	0.0136	0.019929	0.47	1	0.95823	1294	0.560396	0.723667
WONG_IFNA_HCC_RESISTANT_VS_SENSITIVE_DN	72	-0.734198	1171	0.773	0.998767	0.001988	1007	0.0134	0.019929	0.648	1	0.872506	1506	0.696787	0.846331
WONG_IFNA_HCC_RESISTANT_VS_SENSITIVE_UP	54	0.143667	566	0.445	0.998767	0.000568	803	0.0174	0.021296	0.331	0.992	0.950271	1320	0.538618	0.724253
XPB_TTD-CS_DN	49	1.97847	32	0.045	0.998767	0.001084	905	0.0138	0.019929	0.401	0.997	1.20632	391	0.201536	0.604972
XPB_TTD-CS_UP	87	0.391359	423	0.349	0.998767	0.001511	944	0.0138	0.019929	0.757	1	0.981575	1228	0.511538	0.682014
XU_ATRA_DN	43	1.07136	155	0.142	0.998767	0.000169	639	0.0144	0.020226	0.138	0.683	1.11536	688	0.255144	0.561517
XU_ATRA_PLUSNSC_DN	40	-2.12207	1657	0.976	0.998767	0.103324	1654	0.059	0.060234	0.993	1	0.588037	1692	0.975379	0.995758
XU_ATRA_PLUSNSC_UP	37	-1.96595	1636	0.979	0.998767	0.058291	1600	0.0296	0.031652	0.964	1	0.67427	1678	0.965726	0.982287
XU_ATRA_UP	35	2.67496	9	0.008	0.998	8e-06	374	0.0152	0.020488	0.053	0.319	1.34386	141	0.0321285	0.50966
XU_CBP_DN	86	0.286406	483	0.404	0.998767	0.00089	874	0.014	0.020116	0.673	1	0.976205	1242	0.551181	0.693083
XU_CBP_UP	35	0.216435	522	0.42	0.998767	0.000412	751	0.0132	0.019929	0.131	0.664	0.807255	1618	0.766667	0.90158
YAGI_AML_PROG_ASSOC	346	-0.615923	1084	0.738	0.998767	0	117	0.0128	0.019929	0.741	1	1.01418	1095	0.394422	0.656284
YAGI_AML_PROG_FAB	550	-0.694083	1149	0.78	0.998767	0.000195	660	0.0136	0.019929	0.958	1	1.04964	963	0.26383	0.605589
YAGI_AML_PROGNOSIS	96	-0.849135	1234	0.8	0.998767	0.004055	1142	0.0158	0.020628	0.877	1	0.956942	1298	0.558333	0.718308
YAMA_RECURRENT_HCC_UP	35	0.514879	375	0.282	0.998767	0.002492	1053	0.0136	0.019929	0.276	0.97	1.26362	251	0.159046	0.556348
YANG_OSTECLASTS_SIG	65	-0.539194	1032	0.696	0.998767	0.0272	1506	0.023	0.025564	0.962	1	1.01993	1069	0.418557	0.643395
YAO_P4_KO_VS_WT_DN	70	0.375997	434	0.396	0.998767	0.002285	1037	0.0142	0.020116	0.668	1	1.05262	947	0.377863	0.609979
YAO_P4_KO_VS_WT_UP	207	-1.2653	1451	0.893	0.998767	0.00026	698	0.0122	0.01955	0.815	1	0.992385	1185	0.449902	0.668931
YE_INTRAMETASTATIC_HCC_UP	53	0.596346	343	0.318	0.998767	0.012526	1369	0.0166	0.020973	0.805	1	0.976595	1240	0.535645	0.692945
YEN_MYC_MUT	11	-0.199482	796	0.564	0.998767	0.062229	1605	0.0338	0.035736	0.517	1	1.01569	1091	0.423459	0.653464
YEN_MYC_WT	34	0.539876	363	0.304	0.998767	0.001773	980	0.0148	0.020236	0.236	0.946	1.1099	712	0.312621	0.562497
YU_CMYC_DN	130	-0.473836	981	0.697	0.998767	0.000139	616	0.0116	0.018962	0.487	1	1.13786	611	0.161943	0.537232
YU_CMYC_UP	77	-0.284551	850	0.684	0.998767	9e-06	378	0.0124	0.01955	0.312	0.984	1.34312	142	0.0495049	0.618509
ZELLER_MYC_DN	29	-0.196419	794	0.591	0.998767	0.000895	876	0.0166	0.020973	0.175	0.814	0.874664	1501	0.685259	0.845509
ZELLER_MYC_UP	61	0.261659	495	0.391	0.998767	0.000165	634	0.0158	0.020628	0.291	0.976	1.11784	673	0.243513	0.60036
ZHAN_MM_CD1_VS_CD2_DN	150	-0.260326	830	0.615	0.998767	0.000825	861	0.0136	0.019929	0.68	1	1.05064	958	0.304348	0.609589
ZHAN_MM_CD1_VS_CD2_UP	293	0.255078	499	0.404	0.998767	6.2e-05	513	0.0168	0.021066	0.814	1	1.16307	539	0.144231	0.56578
ZHAN_MM_CD138_CD1_VS_REST	93	0.153056	555	0.395	0.998767	0.000778	849	0.0148	0.020236	0.663	1	1.16804	522	0.14959	0.51264
ZHAN_MM_CD138_CD2_VS_REST	126	0.254475	500	0.371	0.998767	0	228	0.0142	0.020116	0.352	0.995	1.10338	730	0.250973	0.595713
ZHAN_MM_CD138_HP_VS_REST	130	-0.681817	1143	0.735	0.998767	0.003705	1122	0.0126	0.019929	0.869	1	0.935382	1363	0.655446	0.764425
ZHAN_MM_CD138_LB_VS_REST	95	0.841188	243	0.207	0.998767	0.001772	979	0.013	0.019929	0.778	1	0.940021	1349	0.62578	0.737583
ZHAN_MM_CD138_MF_VS_REST	115	-0.480159	988	0.684	0.998767	2.8e-05	444	0.0118	0.018962	0.393	0.997	1.12829	638	0.17451	0.602996
ZHAN_MM_CD138_MS_VS_REST	154	-0.119281	747	0.552	0.998767	0	244	0.0144	0.020226	0.593	1	1.00847	1114	0.432892	0.660214
ZHAN_MM_CD138_PR_VS_REST	92	0.076297	626	0.397	0.998767	0.000556	796	0.0132	0.019929	0.622	1	0.970885	1256	0.521318	0.705165
ZHAN_MM_MOLECULAR_CLASSI_DN	174	0.324251	465	0.386	0.998767	0	168	0.0134	0.019929	0.593	1	1.03769	998	0.369048	0.624408
ZHAN_MM_MOLECULAR_CLASSI_UP	143	0.03829	654	0.457	0.998767	0.000206	668	0.0136	0.019929	0.526	1	1.31305	177	0.0455446	0.5628
ZHAN_MMPC_EARLYVS	125	-2.41267	1673	0.989	0.998767	0.010806	1342	0.0142	0.020116	0.961	1	1.0941	769	0.316206	0.594215
ZHAN_MMPC_LATEVS	139	-0.774814	1193	0.801	0.998767	4.4e-05	480	0.014	0.020116	0.414	0.997	0.990354	1198	0.452675	0.668451
ZHAN_MMPC_PC	56	-1.1919	1417	0.894	0.998767	0.007624	1267	0.0138	0.019929	0.797	1	0.988517	1206	0.494949	0.669464
ZHAN_MMPC_SIM	110	1.57115	66	0.052	0.998767	0	143	0.0132	0.019929	0.352	0.995	1.12516	651	0.180769	0.600102
ZHAN_MMPC_SIM_BC_AND_MM	134	-0.89301	1256	0.866	0.998767	0	308	0.0162	0.020898	0.352	0.995	0.912751	1422	0.688363	0.773301
ZHAN_MMPC_SIMAL	109	-0.187537	790	0.596	0.998767	0.004819	1178	0.0128	0.019929	0.892	1	1.01639	1086	0.41875	0.640163
ZHAN_MULTIPLE_MYELOMA_SUBCLASSES_DIFF	76	-1.28307	1457	0.92	0.998767	0.002725	1066	0.0144	0.020226	0.751	1	0.863052	1525	0.762	0.854516
ZHAN_MULTIPLE_MYELOMA_VS_NORMAL_DN	91	0.886475	219	0.213	0.998767	0.000499	782	0.0112	0.017669	0.61	1	0.958209	1295	0.55642	0.715471
ZHAN_MULTIPLE_MYELOMA_VS_NORMAL_UP	175	0.404939	413	0.372	0.998767	4e-06	351	0.0136	0.019929	0.601	1	1.1168	679	0.233522	0.597167
ZHAN_PCS_MULTIPLE_MYELOMA_SPKD	43	-0.043897	709	0.458	0.998767	0.003154	1091	0.0146	0.020236	0.435	0.998	1.09056	786	0.31203	0.592397
ZHAN_TONSIL_BONEMARROW	117	-0.716992	1164	0.799	0.998767	3e-06	345	0.014	0.020116	0.358	0.995	1.10841	719	0.23431	0.56447
ZHAN_TONSIL_PCBC	107	-1.90192	1621	0.968	0.998767	0.01792	1432	0.0182	0.02189	0.986	1	0.999915	1154	0.455078	0.661251
ZHANG_EFT_EWSFLI1_UP	237	-0.065891	722	0.491	0.998767	2.9e-05	448	0.014	0.020116	0.655	1	1.13561	620	0.180266	0.593931
ZMPSTE24_KO_DN	67	1.60352	59	0.053	0.998767	0	191	0.0136	0.019929	0.225	0.934	1.4252	60	0.03125	0.756587
ZMPSTE24_KO_UP	92	-0.658267	1119	0.754	0.998767	0.000394	743	0.0132	0.019929	0.568	1	0.94644	1330	0.577947	0.743914
ZUCCHI_EPITHELIAL_DN	102	0.703074	294	0.242	0.998767	0.002027	1014	0.0118	0.018962	0.794	1	1.04493	973	0.342052	0.613841
ZUCCHI_EPITHELIAL_UP	129	0.798568	259	0.179	0.998767	0	209	0.014	0.020116	0.352	0.995	1.03226	1020	0.375238	0.625788
