# Supplementary material for: Comparative study of gene set enrichment methods
Source: BMC Bioinformatics. 2009 Sep 2;10:275. doi: 10.1186/1471-2105-10-275 (PMC2746222; doi:10.1186/1471-2105-10-275)
Supplement: Additional file 6 — Complete results in myc data set. Complete results obtained in Myc data set. [file 1471-2105-10-275-S6.xls]

## Sheet: rs_myc_up_down
		RS				GLAPA						GSEA
Pathway	Size	Score	Rank	P-value	FDR	Error	Rank	P-value1	FDR1	P-value2	FDR2	NES	Rank	P-value	FDR
1_2_DICHLOROETHANE_DEGRADATION	14	1.47627	116.5	0.057	1	0.002548	878	0.0068	0.010844	0.042	0.322	1.24719	372	0.180233	0.365679
1_AND_2_METHYLNAPHTHALENE_DEGRADATION	13	-0.270785	934	0.544	1	0.061288	1539	0.0238	0.02599	0.357	0.998	0.633159	1679	0.943662	0.993128
3AB_GAMMA_DN	41	0.816355	298	0.202	1	0.0039	979	0.0084	0.011798	0.276	0.991	0.997516	1141	0.471735	0.616561
41BBPATHWAY	45	2.21541	21	0.013	1	0.000616	603	0.008	0.011707	0.108	0.792	1.27408	311	0.088632	0.351012
4NQO_ESR_OLD_UNREG	28	-0.168271	859	0.581	1	0.09792	1598	0.0358	0.03806	0.898	1	1.28212	291	0.125249	0.776863
4NQO_ESR_WS_UNREG	100	0.206216	602	0.457	1	0.005035	1034	0.0046	0.008154	0.787	1	0.885227	1437	0.693642	0.826287
4NQO_UNIQUE_FIBRO_DN	36	-0.592329	1162	0.751	1	0.005159	1039	0.0108	0.013485	0.321	0.998	0.868436	1483	0.704082	0.903093
4NQO_UNIQUE_FIBRO_UP	60	0.967738	240	0.178	1	0.003696	969	0.0062	0.010335	0.48	1	1.20868	484	0.150579	0.373129
5FU_RESIST_GASTRIC_DN	37	-0.517227	1106	0.741	1	0.009958	1203	0.0076	0.011527	0.454	1	0.817057	1557	0.769384	0.942401
5FU_RESIST_GASTRIC_UP	70	-0.606499	1174	0.769	1	0.00679	1115	0.0076	0.011527	0.691	1	0.973261	1216	0.516807	0.659302
ABBUD_LIF_DN	72	0.538384	420	0.289	1	0.000187	400	0.0062	0.010335	0.15	0.908	1.29265	276	0.097561	0.339387
ABBUD_LIF_GH3_DN	15	-1.76731	1610	0.961	1	0.494794	1696	0.4854	0.48552	0.982	1	1.05037	960	0.402778	0.840232
ABBUD_LIF_GH3_UP	60	0.214199	596	0.421	1	0.000652	609	0.006	0.010335	0.196	0.961	1.15909	617	0.207627	0.409258
ABBUD_LIF_UP	95	-0.799392	1275	0.801	1	0.005773	1074	0.0096	0.012595	0.757	1	1.26493	332	0.160542	0.783097
ABRAHAM_AL_VS_MM_DN	64	1.03182	222	0.127	1	0.000128	341	0.0068	0.010844	0.091	0.702	1.17786	571	0.176938	0.389959
ABRAHAM_AL_VS_MM_UP	94	-0.394195	1019	0.656	1	0.004016	987	0.008	0.011707	0.685	1	1.14932	652	0.199605	0.417264
ABRAHAM_MM_VS_AL_DN	92	-0.365527	1001	0.627	1	0.002438	867	0.0062	0.010335	0.58	1	1.18464	549	0.166987	0.38897
ABRAHAM_MM_VS_AL_UP	67	1.10426	204	0.115	1	0.000174	384	0.006	0.010335	0.147	0.902	1.16006	616	0.193878	0.407573
ACE_INHIBITOR_PATHWAY_PHARMGKB	12	0.15179	637	0.402	1	0.016405	1310	0.0094	0.012506	0.158	0.92	0.972487	1218	0.526316	0.848205
ACE2PATHWAY	31	-0.377376	1008	0.612	1	0.014891	1288	0.011	0.013684	0.408	0.999	1.1014	792	0.335249	0.822693
ACETAMINOPHENPATHWAY	15	0.770163	320	0.203	1	0.002299	847	0.0086	0.01182	0.039	0.301	0.994036	1154	0.450677	0.618909
ACETYLCHOLINE_SYNTHESIS	15	-1.15124	1454	0.85	1	0.165361	1644	0.0744	0.076731	0.662	1	1.44314	109	0.0703125	0.235301
ACHPATHWAY	52	-0.157069	852	0.561	1	0.003888	977	0.0062	0.010335	0.366	0.998	0.851701	1508	0.763527	0.866163
ACTINYPATHWAY	46	-0.526223	1110	0.655	1	0.015165	1292	0.0124	0.014866	0.681	1	1.19541	521	0.218623	0.380907
AD12_24HRS_DN	31	-1.31705	1519	0.915	1	0.119756	1624	0.0518	0.05395	0.932	1	1.07529	873	0.318725	0.504482
AD12_32HRS_DN	24	0.294272	547	0.393	1	0.083194	1584	0.0336	0.035812	0.705	1	0.777756	1593	0.83432	0.946002
AD12_48HRS_DN	19	-0.975163	1374	0.841	1	0.16002	1642	0.074	0.076365	0.88	1	0.987703	1174	0.470588	0.838214
AD12_ANY_DN	43	0.036551	719	0.464	1	0.002917	902	0.0066	0.010683	0.234	0.978	0.817331	1556	0.849287	0.910922
ADDYA_K562_HEMIN_TREATMENT	211	-0.910278	1334	0.777	1	0.000564	585	0.0056	0.009876	0.674	1	0.925391	1342	0.684211	0.757552
ADIP_DIFF_CLUSTER1	156	-0.101027	811	0.53	1	0.002434	866	0.005	0.008798	0.908	1	1.10397	784	0.233141	0.833975
ADIP_DIFF_CLUSTER2	93	0.240018	577	0.386	1	0.001936	818	0.0064	0.010511	0.546	1	0.988144	1172	0.468379	0.83895
ADIP_DIFF_CLUSTER3	95	-0.975644	1375	0.795	1	0.011882	1235	0.0126	0.01502	0.89	1	0.649594	1671	0.994286	1
ADIP_DIFF_CLUSTER4	78	0.489012	440	0.303	1	0.019191	1340	0.0106	0.013373	0.927	1	1.07228	882	0.312749	0.823044
ADIP_DIFF_CLUSTER5	92	-0.196641	881	0.538	1	0.000151	358	0.0072	0.011315	0.179	0.949	1.08692	833	0.269388	0.489191
ADIP_DIFF_UP	177	-1.99132	1642	0.961	1	0.007161	1125	0.0088	0.012003	0.989	1	1.18492	548	0.120316	0.389146
ADIP_HUMAN_DN	73	-1.05277	1417	0.901	1	0.039222	1478	0.019	0.02127	0.969	1	0.803789	1569	0.837165	0.924006
ADIP_HUMAN_UP	146	-0.556913	1138	0.691	1	0.000189	403	0.0064	0.010511	0.253	0.987	1.02299	1066	0.417969	0.574558
ADIP_VS_FIBRO_DN	95	0.034397	721	0.559	1	0.002284	846	0.0066	0.010683	0.571	1	0.911523	1377	0.659138	0.863822
ADIP_VS_FIBRO_UP	71	-1.18067	1477	0.902	1	0.011402	1226	0.0092	0.01233	0.807	1	0.85876	1498	0.736527	0.85707
ADIP_VS_PREADIP_DN	112	-0.729606	1238	0.772	1	0.00331	941	0.0058	0.010335	0.705	1	1.17552	579	0.164634	0.759034
ADIP_VS_PREADIP_UP	74	-1.28428	1511	0.915	1	0.012285	1244	0.008	0.011707	0.822	1	0.95145	1275	0.537832	0.847454
ADIPOCYTE_BRCA_UP	25	-0.440595	1057	0.687	1	0.05155	1518	0.0218	0.024023	0.553	1	1.2142	460	0.20935	0.380825
ADIPOCYTE_PPARG_UP	58	-0.59397	1164	0.727	1	0.00737	1138	0.0096	0.012595	0.632	1	0.743085	1624	0.923679	0.991704
ADIPOGENESIS_HMSC_CLASS1_UP	67	-1.00804	1397	0.796	1	0.021658	1368	0.0096	0.012595	0.921	1	1.34272	206	0.0708502	0.30365
ADIPOGENESIS_HMSC_CLASS2_UP	39	0.237584	580	0.43	1	0.028015	1421	0.0108	0.013485	0.716	1	1.05424	951	0.328629	0.524965
ADIPOGENESIS_HMSC_CLASS3_UP	180	0.308705	536	0.413	1	0.000208	417	0.0064	0.010511	0.497	1	1.25822	351	0.108738	0.350609
ADIPOGENESIS_HMSC_CLASS5_UP	17	-1.22281	1489	0.89	1	0.155034	1641	0.073	0.075425	0.875	1	0.882093	1445	0.644841	0.829813
ADIPOGENESIS_HMSC_CLASS8_DN	95	-0.040407	770	0.553	1	0.000673	616	0.007	0.011044	0.353	0.998	1.00705	1115	0.445344	0.814812
AGED_MOUSE_CEREBELLUM_DN	148	-1.71656	1603	0.965	1	0.004822	1024	0.006	0.010335	0.783	1	1.2031	501	0.0776699	0.374921
AGED_MOUSE_CEREBELLUM_UP	143	-0.520449	1108	0.686	1	0.000845	657	0.0062	0.010335	0.425	1	0.902396	1399	0.686598	0.80148
AGED_MOUSE_CORTEX_DN	156	0.314262	530	0.444	1	0.001394	758	0.0052	0.009045	0.83	1	1.07792	867	0.288889	0.499672
AGED_MOUSE_CORTEX_UP	105	0.143036	645	0.404	1	0.000216	420	0.0068	0.010844	0.263	0.99	1.20672	490	0.124744	0.373331
AGED_MOUSE_HIPPOCAMPUS_ANY_DN	135	-0.219974	903	0.57	1	0.000748	633	0.0078	0.011549	0.41	0.999	1.42589	119	0.0196464	0.253555
AGED_MOUSE_HIPPOCAMPUS_ANY_UP	165	-0.639617	1191	0.721	1	9.1e-05	304	0.0066	0.010683	0.396	0.999	1.13923	679	0.173116	0.428199
AGED_MOUSE_HIPPOCAMPUS_MULTI_UP	77	-1.18671	1484	0.874	1	0.023878	1385	0.0126	0.01502	0.947	1	0.873103	1467	0.762821	0.839669
AGED_MOUSE_HYPOTH_DN	103	0.076633	697	0.464	1	0.002458	870	0.0084	0.011798	0.64	1	1.32977	221	0.0319361	0.316056
AGED_MOUSE_HYPOTH_UP	120	-0.860967	1308	0.744	1	0.004949	1032	0.0078	0.011549	0.785	1	0.893773	1417	0.739726	0.890194
AGED_MOUSE_MUSCLE_DN	99	-0.463576	1070	0.665	1	0.00479	1022	0.0066	0.010683	0.781	1	1.19048	531	0.15507	0.386758
AGED_MOUSE_MUSCLE_UP	84	-1.52128	1575	0.941	1	0.001052	706	0.0056	0.009876	0.352	0.998	1.05701	936	0.331325	0.524724
AGED_MOUSE_NEOCORTEX_DN	144	-1.05767	1422	0.871	1	0.003708	971	0.0066	0.010683	0.734	1	0.91532	1367	0.665988	0.868186
AGED_MOUSE_NEOCORTEX_UP	199	0.164804	629	0.428	1	0.001197	729	0.0056	0.009876	0.806	1	1.12525	723	0.140206	0.439489
AGED_MOUSE_RETINA_ANY_DN	41	-0.456999	1065	0.688	1	0.017743	1327	0.0108	0.013485	0.595	1	1.10986	767	0.298246	0.828692
AGED_MOUSE_RETINA_ANY_UP	70	-1.68366	1599	0.96	1	0.009379	1187	0.01	0.012898	0.76	1	0.937781	1309	0.571713	0.84975
AGED_RHESUS_DN	310	0.932905	253	0.15	1	0	88	0.0064	0.010511	0.418	1	1.30105	260	0.00961539	0.336572
AGED_RHESUS_UP	589	0.897929	267	0.204	1	0	63	0.007	0.011044	0.596	1	0.953343	1267	0.629857	0.704378
AGEING_BRAIN_DN	394	-1.24126	1500	0.893	1	0.000243	430	0.007	0.011044	0.766	1	1.02103	1071	0.379098	0.806285
AGEING_BRAIN_UP	669	-1.84471	1620	0.969	1	4e-06	123	0.007	0.011044	0.621	1	1.10099	794	0.163708	0.469285
AGEING_KIDNEY_DN	430	1.02879	224	0.185	1	7.6e-05	281	0.0046	0.008154	0.588	1	1.11003	766	0.197531	0.455851
AGEING_KIDNEY_SPECIFIC_DN	440	0.839836	288	0.224	1	6e-05	254	0.0048	0.008399	0.571	1	1.03899	1001	0.365801	0.550384
AGEING_KIDNEY_SPECIFIC_UP	525	0.221671	589	0.435	1	0	55	0.0082	0.011752	0.537	1	1.10881	770	0.147059	0.457748
AGEING_KIDNEY_UP	1132	0.542092	417	0.335	1	0	75	0.0054	0.00943	0.691	1	1.03647	1010	0.307087	0.553457
AGEING_LYMPH_DN	41	-0.676459	1212	0.768	1	0.077926	1572	0.0304	0.032586	0.93	1	0.845726	1522	0.755601	0.927838
AGPCRPATHWAY	53	-0.531599	1114	0.706	1	0.00093	677	0.0068	0.010844	0.168	0.933	1.39806	142	0.0435685	0.271937
AGUIRRE_PANCREAS_CHR1	71	-1.86826	1623	0.949	1	0.015314	1294	0.0092	0.01233	0.865	1	0.825345	1549	0.794411	0.933576
AGUIRRE_PANCREAS_CHR12	137	-0.063798	786	0.543	1	1.5e-05	155	0.007	0.011044	0.156	0.917	1.39563	145	0.0239044	0.271021
AGUIRRE_PANCREAS_CHR17	171	1.55811	100	0.041	1	2.9e-05	198	0.0064	0.010511	0.323	0.998	1.44598	106	0.00838574	0.237225
AGUIRRE_PANCREAS_CHR18	62	1.33244	149	0.102	1	0.00012	333	0.0116	0.014168	0.087	0.684	1.19479	523	0.165029	0.38085
AGUIRRE_PANCREAS_CHR19	172	0.836552	289	0.259	1	0.000143	350	0.0068	0.010844	0.436	1	1.10912	768	0.212551	0.827538
AGUIRRE_PANCREAS_CHR22	162	0.798801	309	0.186	1	0.000384	509	0.0064	0.010511	0.599	1	1.08545	836	0.247984	0.491197
AGUIRRE_PANCREAS_CHR6	92	-0.860623	1307	0.794	1	0.001032	700	0.0062	0.010335	0.426	1	0.968292	1231	0.529297	0.844945
AGUIRRE_PANCREAS_CHR7	103	-0.059912	785	0.537	1	0.002537	876	0.0084	0.011798	0.651	1	1.20125	505	0.156489	0.377964
AGUIRRE_PANCREAS_CHR8	152	-0.436193	1051	0.636	1	0.001369	756	0.0062	0.010335	0.828	1	1.16504	603	0.128773	0.402577
AGUIRRE_PANCREAS_CHR9	84	1.35444	141	0.128	1	0.000265	441	0.0048	0.008399	0.185	0.955	1.03079	1034	0.377016	0.560398
AHSPPATHWAY	24	0.750343	331	0.237	1	0.001261	737	0.0054	0.00943	0.043	0.325	1.64572	26	0.00198807	0.344914
AKAP13PATHWAY	35	0.039715	718	0.481	1	0.003043	917	0.0082	0.011752	0.139	0.87	1.0805	854	0.363095	0.836448
AKAPCENTROSOMEPATHWAY	35	0.653955	373	0.252	1	0.005144	1038	0.0078	0.011549	0.212	0.973	1.42341	120	0.0415842	0.256412
AKTPATHWAY	51	-0.420047	1038	0.66	1	0.002961	907	0.0078	0.011549	0.316	0.998	1.27757	303	0.131783	0.348918
ALANINE_AND_ASPARTATE_METABOLISM	41	0.509758	429	0.333	1	0.012716	1254	0.008	0.011707	0.497	1	1.34008	208	0.0823529	0.738316
ALCALAY_AML_NPMC_DN	481	0.525313	424	0.301	1	0	40	0.0076	0.011527	0.537	1	1.01297	1098	0.412331	0.591833
ALCALAY_AML_NPMC_UP	388	1.49731	110	0.083	1	0	32	0.0076	0.011527	0.472	1	1.17821	567	0.0764818	0.392518
ALKALOID_BIOSYNTHESIS_II	42	-0.641838	1192	0.738	1	0.015497	1296	0.01	0.012898	0.558	1	0.677384	1655	0.958498	0.991348
ALKPATHWAY	89	0.118947	666	0.463	1	0.003508	956	0.0074	0.011368	0.656	1	1.3392	210	0.0466019	0.308473
ALTERNATIVEPATHWAY	7	-0.538611	1119	0.683	1	0.377389	1691	0.3104	0.311313	0.88	1	0.643686	1674	0.890792	0.99965
ALZHEIMERS_DISEASE_DN	3169	1.33437	148	0.158	1	0	65	0.0064	0.010511	0.852	1	1.1221	731	0.064257	0.444332
ALZHEIMERS_DISEASE_UP	4703	0.032945	722	0.528	1	0	70	0.0048	0.008399	0.852	1	1.11159	764	0.0865191	0.453022
ALZHEIMERS_INCIPIENT_DN	423	0.756352	329	0.195	1	3.9e-05	218	0.0056	0.009876	0.548	1	1.22523	433	0.0410678	0.371427
ALZHEIMERS_INCIPIENT_UP	1162	0.076208	698	0.477	1	0	102	0.0056	0.009876	0.691	1	1.10148	791	0.129344	0.827064
AMINOACYL_TRNA_BIOSYNTHESIS	57	1.90885	42	0.052	1	0.003986	985	0.007	0.011044	0.497	1	1.05663	938	0.371951	0.525061
AMINOSUGARS_METABOLISM	27	-0.40914	1030	0.582	1	0.0118	1234	0.0074	0.011368	0.356	0.998	1.96896	1	0	0.0316205
AMIPATHWAY	85	0.259617	570.5	0.352	1	4.5e-05	229	0.0056	0.009876	0.102	0.766	1.03925	1000	0.374745	0.550364
ANDROGEN_AND_ESTROGEN_METABOLISM	48	-1.00806	1398	0.825	1	0.043646	1501	0.0162	0.018416	0.912	1	0.842884	1527	0.756917	0.929828
ANDROGEN_GENES	148	0.083463	692	0.468	1	0.000253	434	0.0058	0.010335	0.28	0.992	0.962593	1243	0.549474	0.683822
APOPTOSIS	192	-0.591172	1161	0.781	1	0.000392	513	0.0062	0.010335	0.607	1	0.993682	1155	0.5	0.619282
APOPTOSIS_GENMAPP	121	0.388204	489	0.377	1	3e-05	199	0.0078	0.011549	0.165	0.929	0.926501	1339	0.677104	0.755918
APOPTOSIS_KEGG	133	0.319213	525	0.378	1	0.000208	415	0.0064	0.010511	0.26	0.989	1.05924	925	0.286624	0.838838
APPEL_IMATINIB_UP	87	-0.448137	1061	0.699	1	0.000455	544	0.0048	0.008399	0.305	0.998	1.01113	1105	0.411306	0.593607
ARAPPATHWAY	84	0.131112	656	0.418	1	0.000773	638	0.0064	0.010511	0.304	0.998	1.06539	905	0.351923	0.828503
ARENRF2PATHWAY	57	-0.210812	890	0.602	1	0.008135	1155	0.0086	0.01182	0.65	1	1.0482	966	0.360161	0.536834
ARFPATHWAY	45	0.447853	460	0.321	1	0.001518	770	0.0072	0.011315	0.167	0.93	1.19769	511	0.178279	0.382452
ARGININE_AND_PROLINE_METABOLISM	120	0.318006	527	0.347	1	0.001498	769	0.004	0.007393	0.534	1	0.948068	1282	0.595573	0.715885
ARGININECPATHWAY	20	1.13777	195	0.154	1	0.008178	1156	0.0074	0.011368	0.163	0.928	1.23814	392	0.116732	0.717595
AS3_FIBRO_C1	82	0.455428	458	0.388	1	0.017532	1325	0.0092	0.01233	0.911	1	0.959535	1254	0.556723	0.837803
AS3_FIBRO_C2	82	0.455428	458	0.388	1	0.014703	1287	0.0102	0.013076	0.887	1	0.959535	1255	0.556723	0.835514
AS3_FIBRO_C3	119	0.33471	516.5	0.429	1	0.008479	1164	0.0082	0.011752	0.889	1	0.914077	1372	0.67364	0.8638
AS3_FIBRO_C4	74	-0.764823	1252	0.783	1	0.037658	1471	0.015	0.017367	0.964	1	0.926863	1338	0.651515	0.755674
AS3_FIBRO_DN	100	-1.16869	1466	0.907	1	0.031196	1439	0.0102	0.013076	0.994	1	0.906872	1394	0.693359	0.790783
AS3_FIBRO_UP	119	0.33471	516.5	0.429	1	0.009216	1181	0.005	0.008798	0.897	1	0.914077	1371	0.67364	0.865833
AS3_HEK293_DN	33	-1.03857	1412	0.806	1	0.099924	1603	0.0314	0.033552	0.901	1	0.985366	1184	0.500978	0.829766
AS3_HEK293_UP	22	-0.330804	981	0.606	1	0.062312	1543	0.029	0.031224	0.61	1	0.669434	1660	0.928295	1
ASBCELLPATHWAY	19	-0.60519	1171	0.67	1	0.064994	1550	0.0236	0.025788	0.621	1	1.22853	423	0.177515	0.714903
ASCORBATE_AND_ALDARATE_METABOLISM	14	1.47627	116.5	0.057	1	0.00337	947	0.006	0.010335	0.047	0.352	1.24719	373	0.180233	0.364439
ASTIER_BCELL	167	0.445047	464	0.38	1	4.4e-05	225	0.008	0.011707	0.335	0.998	1.2143	459	0.0898204	0.381583
ASTIER_FN_DIFF	176	0.476452	449	0.374	1	3.9e-05	217	0.0056	0.009876	0.329	0.998	1.26419	334	0.0544355	0.35122
ASTON_DEPRESSION_DN	500	-0.206292	887	0.534	1	2.2e-05	176	0.0072	0.011315	0.578	1	0.917912	1359	0.7607	0.870288
ASTON_DEPRESSION_UP	159	-0.462032	1069	0.702	1	0.000227	424	0.0062	0.010335	0.509	1	1.02704	1047	0.391837	0.818836
ASTON_OLIGODENDROGLIA_MYELINATION_SUBSET	45	-0.550594	1128	0.7	1	0.031386	1441	0.016	0.018238	0.749	1	0.896967	1407	0.625498	0.812909
AT1RPATHWAY	151	0.166472	627	0.469	1	0.001544	776	0.0068	0.010844	0.847	1	1.18063	561	0.0797665	0.390578
ATMPATHWAY	59	0.703532	348	0.278	1	0.000207	414	0.0052	0.009045	0.114	0.808	1.17154	594	0.182711	0.391984
ATP_SYNTHESIS	46	-1.23267	1493	0.901	1	0.01931	1342	0.0108	0.013485	0.735	1	1.08018	857	0.33871	0.825278
ATRBRCAPATHWAY	67	-0.145613	846	0.583	1	0.003723	973	0.0072	0.011315	0.558	1	1.13177	707	0.272374	0.431282
ATRIA_UP	566	0.943866	248	0.211	1	0	80	0.0064	0.010511	0.596	1	1.04723	971	0.304688	0.536682
BADPATHWAY	66	-0.17865	866	0.576	1	0.022125	1373	0.0124	0.014866	0.922	1	1.16278	611	0.223124	0.78706
BAF57_BT549_DN	899	-1.93729	1632	0.973	1	2e-06	114	0.005	0.008798	0.662	1	1.09756	804	0.159844	0.81902
BAF57_BT549_UP	782	-0.816498	1286	0.778	1	0.000417	523	0.0042	0.007393	0.955	1	1.54193	49	0	0.200806
BASSO_GERMINAL_CENTER_CD40_DN	215	-2.70956	1689	0.99	1	0.001856	809	0.006	0.010335	0.871	1	1.19329	526	0.108738	0.382938
BASSO_GERMINAL_CENTER_CD40_UP	270	-2.11884	1657	0.979	1	0.004527	1007	0.0072	0.011315	0.989	1	0.866462	1487	0.893305	0.906016
BASSO_HCL_DIFF	302	-0.428353	1042	0.684	1	3.9e-05	216	0.0062	0.010335	0.479	1	1.17707	573	0.0583333	0.390312
BASSO_REGULATORY_HUBS	389	-0.848238	1298	0.774	1	0.000527	576	0.009	0.012226	0.874	1	1.24573	375	0.0629921	0.366041
BBCELLPATHWAY	12	-0.480678	1081	0.601	1	0.017806	1328	0.0086	0.01182	0.167	0.93	1.70808	19	0.00189394	0.346246
BcatDown	55	1.37514	133	0.155	0	1.5e-05	159	0.005	0.005025	0.046	0.062479	0.808856	1564	0.746479	0.891475
BcatUp	43	1.30616	155	0.091	0	0.007238	1131	0.009	0.008934	0.403	0.49883	1.49308	69	0.0578035	0.101125
BCL2_FAMILY_AND_REG_NETWORK	68	-1.37145	1535	0.931	1	0.006561	1104	0.0064	0.010511	0.686	1	0.875004	1462	0.71977	0.838614
BCNU_GLIOMA_MGMT_24HRS_DN	86	-2.21619	1665	0.993	1	0.015603	1299	0.0086	0.01182	0.927	1	1.02842	1042	0.388889	0.82212
BCNU_GLIOMA_MGMT_48HRS_DN	370	-0.116197	823	0.543	1	0.00012	334	0.0052	0.009045	0.645	1	1.13525	697	0.14257	0.782294
BCNU_GLIOMA_MGMT_48HRS_UP	37	0.196152	608	0.42	1	0.001702	799	0.0072	0.011315	0.174	0.942	1.28542	286	0.112224	0.78743
BCNU_GLIOMA_NOMGMT_24HRS_UP	39	-1.16343	1461	0.865	1	0.020599	1360	0.0104	0.013212	0.635	1	0.855889	1501	0.805556	0.919211
BCNU_GLIOMA_NOMGMT_48HRS_DN	61	-0.151778	850	0.53	1	0.002232	843	0.0074	0.011368	0.374	0.998	1.21519	457	0.135135	0.38132
BCNU_GLIOMA_NOMGMT_48HRS_UP	40	-1.12654	1441	0.832	1	0.034683	1458	0.015	0.017367	0.773	1	0.978065	1201	0.495049	0.652836
BCRABL_HL60_AFFY_DN	28	-1.03547	1410	0.867	1	0.082087	1582	0.0272	0.029361	0.866	1	1.01434	1092	0.440613	0.589832
BCRABL_HL60_AFFY_UP	53	-2.31286	1671	0.992	1	0.035941	1463	0.0124	0.014866	0.879	1	1.01804	1075	0.400402	0.810329
BCRABL_HL60_CDNA_DN	86	-1.95366	1634	0.981	1	0.02269	1377	0.0126	0.01502	0.966	1	0.700588	1644	0.98996	0.988404
BCRABL_HL60_CDNA_UP	31	-0.62254	1179	0.745	1	0.035751	1461	0.016	0.018238	0.65	1	1.15742	624	0.261297	0.409616
BCRPATHWAY	122	1.36771	135	0.086	1	1.9e-05	169	0.0046	0.008154	0.157	0.919	1.20458	498	0.114603	0.37307
BECKER_CANCER_ASSOCIATED_SUBSET_1	19	-0.623222	1180	0.799	1	0.007204	1129	0.0074	0.011368	0.15	0.908	1.13961	677	0.279773	0.428745
BECKER_CANCER_ASSOCIATED_SUBSET_2	49	0.797515	310	0.263	1	0.026925	1411	0.014	0.016378	0.825	1	0.987306	1177	0.476695	0.631689
BECKER_ESTROGEN_RESPONSIVE_SUBSET_2	19	-0.39959	1025	0.652	1	0.108849	1615	0.044	0.046225	0.797	1	0.864694	1491	0.696607	0.846517
BECKER_IFN_INDUCIBLE_SUBSET_1	7	0.078722	695	0.478	1	0.160848	1643	0.0804	0.082818	0.568	1	0.744635	1622	0.760649	0.963896
BECKER_TAMOXIFEN_RESISTANT_DN	152	-0.377373	1007	0.596	1	0.002904	901	0.0068	0.010844	0.93	1	1.27011	322	0.077551	0.348925
BECKER_TAMOXIFEN_RESISTANT_UP	86	0.002903	743	0.538	1	0.003129	926	0.0076	0.011527	0.635	1	0.996284	1146	0.459184	0.834688
BENNETT_SLE_UP	50	-1.775	1612	0.959	1	0.063964	1546	0.0236	0.025788	0.961	1	1.06588	904	0.374269	0.515977
BENZOATE_DEGRADATION_VIA_COA_LIGATION	20	0.92545	255	0.17	1	0.001794	805	0.0066	0.010683	0.059	0.464	1.07912	863	0.358149	0.81827
BETA_ALANINE_METABOLISM	91	0.698568	352	0.248	1	0.000163	373	0.0082	0.011752	0.182	0.951	0.928364	1333	0.635294	0.860703
BETAOXIDATIONPATHWAY	14	0.883938	273	0.198	1	0.027608	1417	0.0152	0.017563	0.21	0.972	1.03708	1005	0.411178	0.553861
BHATTACHARYA_ESC_UP	152	-0.263829	930	0.575	1	0.000464	547	0.0064	0.010511	0.642	1	1.01725	1082	0.412451	0.805169
BILE_ACID_BIOSYNTHESIS	44	0.73277	337	0.218	1	0.000948	682	0.005	0.008798	0.132	0.856	0.922227	1349	0.616205	0.868671
BIOGENIC_AMINE_SYNTHESIS	40	-0.361398	997	0.606	1	0.021675	1369	0.0086	0.01182	0.648	1	0.932034	1324	0.541582	0.746012
BIOPEPTIDESPATHWAY	143	-0.299988	957	0.61	1	0.000959	687	0.0052	0.009045	0.448	1	1.23803	393	0.0938776	0.371988
BIOSYNTHESIS_OF_STEROIDS	37	1.51344	107	0.07	1	6.6e-05	267	0.0052	0.009045	0.036	0.279	0.764121	1607	0.895062	0.953388
BLEO_HUMAN_LYMPH_HIGH_24HRS_UP	237	-0.77707	1259	0.808	1	0.000406	518	0.0062	0.010335	0.612	1	0.977948	1202	0.49692	0.836968
BLEO_HUMAN_LYMPH_HIGH_4HRS_UP	43	-1.98534	1640	0.973	1	0.04304	1497	0.0154	0.017733	0.83	1	0.776273	1596	0.783525	0.945932
BLEO_MOUSE_LYMPH_HIGH_24HRS_DN	103	-0.974663	1373	0.872	1	0.010709	1212	0.008	0.011707	0.911	1	0.785381	1590	0.928571	0.938315
BLEO_MOUSE_LYMPH_HIGH_4HRS_UP	25	0.047695	716	0.479	1	0.053834	1525	0.016	0.018238	0.567	1	1.43389	115	0.0855397	0.678728
BLEO_MOUSE_LYMPH_LOW_24HRS_DN	72	0.920243	258	0.205	1	5.2e-05	243	0.0046	0.008154	0.091	0.702	1.02652	1051	0.408915	0.80899
BLOOD_CLOTTING_CASCADE	33	-0.973146	1372	0.858	1	0.049554	1513	0.0156	0.017891	0.747	1	1.07796	866	0.333992	0.819853
BLOOD_GROUP_GLYCOLIPID_BIOSYNTHESIS_LACTOSERIES	31	-0.107392	817	0.507	1	0.023588	1381	0.0126	0.01502	0.529	1	0.727019	1629	0.837449	0.996963
BLOOD_GROUP_GLYCOLIPID_BIOSYNTHESIS_NEOLACTOSERIES	22	-1.5678	1583	0.942	1	0.221818	1666	0.1276	0.129706	0.957	1	1.28089	295	0.160966	0.769801
BLYMPHOCYTEPATHWAY	34	-0.582713	1153	0.749	1	0.004489	1005	0.0054	0.00943	0.197	0.963	0.88452	1441	0.69186	0.892326
BOQUEST_CD31PLUS_VS_CD31MINUS_DN	732	-0.999554	1388	0.811	1	9e-05	301	0.0052	0.009045	0.763	1	1.0861	835	0.226488	0.490002
BOQUEST_CD31PLUS_VS_CD31MINUS_UP	1936	-1.51498	1573	0.934	1	7e-06	134	0.0048	0.008399	0.83	1	1.19985	508	0.00195312	0.379808
BOTULINPATHWAY	10	-0.690161	1221	0.821	1	0.226076	1669	0.1298	0.131864	0.779	1	0.715303	1638	0.869823	0.994009
BRACX_DN	25	-0.958574	1363	0.83	1	0.06205	1540	0.0212	0.023438	0.61	1	1.26062	343	0.157371	0.352986
BRACX_UP	108	-0.891605	1328	0.805	1	0.014401	1281	0.0072	0.011315	0.947	1	0.820501	1552	0.883721	0.938346
BRCA_BRCA1_NEG	448	-0.225439	906	0.58	1	8.5e-05	293	0.0054	0.00943	0.594	1	1.11299	757	0.195789	0.454536
BRCA_BRCA1_POS	269	-0.552827	1132	0.718	1	8.6e-05	295	0.0072	0.011315	0.535	1	1.27831	302	0.0308642	0.348407
BRCA_ER_NEG	2275	-0.903445	1333	0.816	1	0	66	0.0054	0.00943	0.819	1	1.20822	485	0.00998004	0.373263
BRCA_ER_POS	1402	0.534528	422	0.355	1	0	61	0.0044	0.008154	0.691	1	1.24362	380	0.0323232	0.366793
BRCA_PROGNOSIS_NEG	244	-1.79584	1614	0.944	1	0.005243	1043	0.0082	0.011752	0.97	1	1.18402	551	0.0977131	0.388735
BRCA_PROGNOSIS_POS	111	1.30128	156	0.08	1	0	93	0.0068	0.010844	0.141	0.894	1.34966	197	0.0575397	0.296885
BRCA1_MES_UP	118	0.483526	444	0.33	1	0.003911	980	0.0078	0.011549	0.749	1	1.32081	233	0.03861	0.318722
BRCA1_OVEREXP_DN	285	0.188141	615	0.386	1	9.6e-05	313	0.0074	0.011368	0.547	1	0.971602	1221	0.556008	0.849222
BRCA1_OVEREXP_PROSTATE_DN	217	0.333439	520	0.405	1	0.002802	890	0.009	0.012226	0.926	1	1.21166	469	0.109615	0.380453
BRCA1_OVEREXP_PROSTATE_UP	473	-2.13619	1659	0.984	1	0.000516	567	0.005	0.008798	0.901	1	0.89421	1415	0.844758	0.813486
BRCA1_OVEREXP_UP	494	0.879834	275	0.216	1	1.7e-05	163	0.0062	0.010335	0.568	1	1.15567	630	0.0995935	0.411023
BRCA1_SW480_DN	35	-0.474479	1077	0.705	1	0.026977	1412	0.015	0.017367	0.569	1	0.948902	1281	0.53527	0.843228
BRCA1_SW480_UP	71	2.2099	23	0.015	1	0.001438	761	0.0062	0.010335	0.358	0.998	1.23009	417	0.1	0.3702
BRCA1KO_MEF_DN	305	-0.335752	985	0.611	1	0.000111	323	0.0036	0.004805	0.561	1	1.18793	541	0.0857741	0.386987
BRCA2_BRCA1_DN	142	0.080621	693	0.471	1	1.4e-05	151	0.0058	0.010335	0.156	0.917	1.19571	517	0.128	0.729322
BRCA2_BRCA1_UP	139	-0.869388	1311	0.784	1	0.00268	883	0.0054	0.00943	0.658	1	0.81562	1559	0.882828	0.911976
BREAST_CANCER_ESTROGEN_SIGNALING	312	-0.124258	833	0.549	1	0.00016	367	0.0068	0.010844	0.604	1	1.13607	689	0.132265	0.429769
BREAST_DUCTAL_CARCINOMA_GENES	47	1.07044	212	0.187	1	0.007708	1148	0.007	0.011044	0.536	1	1.1086	771	0.282908	0.457639
BREASTCA_THREE_CLASSES	100	1.57442	97	0.079	1	0.001207	731	0.0078	0.011549	0.495	1	1.45043	100	0.027451	0.243959
BREASTCA_TWO_CLASSES	404	-0.007164	750	0.517	1	9.7e-05	314	0.0064	0.010511	0.612	1	1.35944	189	0.0180723	0.284687
BRENTANI_ANGIOGENESIS	33	0.801227	308	0.257	1	0.001338	752	0.0074	0.011368	0.08	0.656	0.952057	1273	0.546392	0.849736
BRENTANI_CANCER_TESTIS	15	-0.272804	935	0.532	1	0.019328	1343	0.0092	0.01233	0.174	0.942	0.818552	1555	0.681725	0.909824
BRENTANI_CELL_ADHESION	308	-0.395403	1021	0.623	1	7.2e-05	275	0.0074	0.011368	0.518	1	1.24217	382	0.0473251	0.369583
BRENTANI_CELL_CYCLE	228	-0.307126	964	0.582	1	0.000181	395	0.006	0.010335	0.474	1	1.1306	710	0.194553	0.432019
BRENTANI_CYTOSKELETON	67	-0.307337	965	0.609	1	0.036213	1464	0.0142	0.016532	0.961	1	0.959479	1257	0.566866	0.691075
BRENTANI_DEATH	214	-0.624473	1183	0.743	1	0.000218	422	0.0046	0.008154	0.503	1	1.02936	1037	0.369919	0.824251
BRENTANI_DNA_METHYLATION_AND_MODIFICATION	71	-0.457576	1066	0.628	1	0.022381	1375	0.0092	0.01233	0.924	1	1.36427	177	0.0598802	0.753911
BRENTANI_HORMONAL_FUNCTION	36	-0.439381	1055	0.623	1	0.000231	427	0.0064	0.010511	0.064	0.493	1.23145	410	0.219067	0.374633
BRENTANI_IMMUNE_FUNCTION	124	0.398152	482	0.318	1	0.001128	716	0.0056	0.009876	0.485	1	0.929838	1329	0.642424	0.864293
BRENTANI_PROTEIN_MODIFICATION	424	-0.683596	1219	0.7	1	0	29	0.0072	0.011315	0.472	1	1.09789	801	0.211045	0.474257
BRENTANI_REPAIR	91	0.105201	676	0.446	1	0.000421	524	0.0084	0.011798	0.29	0.997	0.972066	1220	0.518219	0.660762
BRENTANI_SIGNALING	564	-1.1592	1459	0.884	1	0.000204	413	0.0066	0.010683	0.829	1	1.36045	188	0.00957854	0.284079
BRENTANI_TRANSCRIPTION_FACTORS	231	-1.95192	1633	0.98	1	0.006943	1118	0.0066	0.010683	0.989	1	1.0821	849	0.214433	0.494051
BRENTANI_TRANSPORT	22	-0.587254	1155	0.73	1	0.034233	1454	0.0148	0.017171	0.434	1	1.24412	379	0.200811	0.366659
BRENTANI_TRANSPORT_OF_VESICLES	75	-0.559268	1139	0.696	1	0.000188	402	0.0062	0.010335	0.15	0.908	1.49944	65	0.00996016	0.236984
BRG1_ALAB_DN	121	1.06899	213	0.162	1	0	106	0.0074	0.011368	0.141	0.894	1.00505	1123	0.419173	0.820268
BRG1_ALAB_UP	134	0.151075	638	0.492	1	1.1e-05	146	0.0048	0.008399	0.153	0.91	1.04748	970	0.401623	0.536662
BRG1_H1299_UP	125	-1.3199	1521	0.876	1	0.000179	392	0.0066	0.010683	0.249	0.984	0.947951	1284	0.620278	0.714627
BRG1_SW13_UP	135	0.107141	674	0.462	1	1.9e-05	173	0.0086	0.01182	0.157	0.919	1.14105	670	0.178218	0.429113
BROCKE_IL6	457	-0.888291	1325.5	0.798	1	7.5e-05	279	0.0056	0.009876	0.656	1	1.02611	1054	0.336653	0.804904
BROWN_GRAN_MONO_DIFFERENTIATION	311	0.118872	667	0.47	1	6.1e-05	256	0.0046	0.008154	0.507	1	0.960468	1247	0.572519	0.848339
BROWN_MYELOID_PROLIF_AND_SELF_RENEWAL	233	-1.47831	1563	0.925	1	0.007481	1143	0.0084	0.011798	0.991	1	0.952168	1272	0.573674	0.851596
BRUNO_IL3_DN	182	0.762135	324	0.242	1	0.000181	396	0.0062	0.010335	0.474	1	1.07218	883	0.287968	0.509042
BUT_TSA_UP	37	0.665156	370	0.254	1	0.024147	1389	0.0092	0.01233	0.678	1	1.11292	758	0.269841	0.453975
BUTANOATE_METABOLISM	57	0.911326	261	0.189	1	3e-06	116	0.0072	0.011315	0.049	0.395	0.985554	1182	0.480932	0.834125
BYSTROM_IL5_DN	219	1.57585	95	0.059	1	1.1e-05	143	0.0068	0.010844	0.295	0.997	1.19162	529	0.159091	0.385714
BYSTROM_IL5_UP	101	0.563325	408	0.278	1	0.000321	479	0.0072	0.011315	0.302	0.998	1.59814	34	0.00389864	0.160717
BYSTRYKH_FGF3_TARGETS_GLOCUS	18	1.44743	123	0.104	1	0.088792	1587	0.0328	0.035003	0.725	1	1.26308	337	0.131048	0.76939
BYSTRYKH_FLI1_TARGETS_GLOCUS	17	-1.38323	1540	0.912	1	0.188737	1656	0.0962	0.098496	0.921	1	1.05361	953	0.423598	0.835842
BYSTRYKH_HSC_BRAIN_CIS_GLOCUS	161	0.492833	435	0.278	1	2.6e-05	190	0.0068	0.010844	0.316	0.998	1.27911	300	0.0760234	0.349143
BYSTRYKH_HSC_BRAIN_TRANS_GLOCUS	428	-0.051677	779	0.519	1	0	8	0.0066	0.010683	0.472	1	1.33212	218	0.00585938	0.315385
BYSTRYKH_HSC_CIS_GLOCUS	288	1.52588	106	0.062	1	0.000627	605	0.006	0.010335	0.812	1	1.2203	444	0.0327198	0.377051
BYSTRYKH_HSC_TRANS_GLOCUS	2037	0.6389	379	0.328	1	0	25	0.0054	0.00943	0.819	1	1.1782	568	0.0228216	0.391664
BYSTRYKH_RUNX1_TARGETS_GLOCUS	19	0.985004	232	0.177	1	0.035931	1462	0.0164	0.018619	0.449	1	1.45386	96	0.0517928	0.24821
BYSTRYKH_SCP2_CIS_TRANSCRIPTS_GLOCUS	10	0.495006	434	0.247	1	0.135856	1633	0.0518	0.05395	0.602	1	0.791525	1584	0.75442	0.932951
C21_STEROID_HORMONE_METABOLISM	15	0.128865	659	0.434	1	0.055814	1528	0.0218	0.024023	0.332	0.998	0.749527	1620	0.873047	0.961282
CACAMPATHWAY	53	0.059228	706	0.436	1	0.00251	875	0.0066	0.010683	0.291	0.997	1.26902	324	0.119835	0.349085
CALCINEURIN_NF_AT_SIGNALING	264	0.631028	381	0.29	1	0.000382	508	0.0058	0.010335	0.744	1	1.00839	1111	0.445972	0.597546
CALCINEURINPATHWAY	81	1.1944	178	0.104	1	0.00612	1083	0.009	0.012226	0.716	1	1.31466	239	0.0798479	0.328967
CALCIUM_REGULATION_IN_CARDIAC_CELLS	429	0.432117	470	0.323	1	0	7	0.0062	0.010335	0.472	1	1.12464	727	0.144737	0.43886
CALRES_MOUSE_DN	119	3.22702	1	0.006	0.996	0.000153	362	0.0054	0.00943	0.232	0.978	1.61738	29	0.0020284	0.161458
CALRES_MOUSE_NEOCORTEX_DN	187	-0.215024	899	0.606	1	0.002429	865	0.0078	0.011549	0.908	1	1.03653	1009	0.348077	0.554037
CALRES_MOUSE_NEOCORTEX_UP	172	0.781471	316	0.243	1	0.000269	446	0.0046	0.008154	0.537	1	1.09591	813	0.273834	0.474581
CALRES_MOUSE_UP	62	-1.90549	1627	0.984	1	0.087198	1586	0.0298	0.032004	0.989	1	0.695918	1647	0.964844	0.988172
CALRES_RHESUS_DN	171	-0.112863	820	0.521	1	0.001031	698	0.0082	0.011752	0.78	1	1.10572	780	0.205645	0.460559
CALRES_RHESUS_UP	188	-0.551053	1129	0.627	1	0.000685	619	0.0076	0.011527	0.713	1	1.16782	598	0.17623	0.399344
CAMPTOTHECIN_PROBCELL_DN	76	-1.16496	1463	0.844	1	0.003306	940	0.0056	0.009876	0.596	1	0.855627	1502	0.732314	0.917897
CAMPTOTHECIN_PROBCELL_UP	60	-0.810999	1283	0.778	1	0.024504	1396	0.013	0.015454	0.876	1	1.01717	1083	0.415663	0.584907
CANCER_NEOPLASTIC_META_UP	158	-0.226731	907	0.582	1	0.000704	624	0.0092	0.01233	0.715	1	1.22068	443	0.116412	0.377097
CANCER_UNDIFFERENTIATED_META_UP	124	-1.10088	1435	0.848	1	0.003647	961	0.0064	0.010511	0.728	1	1.07896	864	0.290837	0.498839
CANCERDRUGS_PROBCELL_DN	40	-0.587524	1157	0.68	1	0.014453	1283	0.008	0.011707	0.528	1	0.820319	1553	0.801269	0.90862
CANCERDRUGS_PROBCELL_UP	59	0.098584	681	0.472	1	0.000922	673	0.0078	0.011549	0.225	0.978	1.41621	124	0.0159681	0.262626
CANTHARIDIN_DN	128	-1.14281	1449	0.902	1	0.00265	881	0.0078	0.011549	0.656	1	1.09916	798	0.249505	0.472215
CANTHARIDIN_UP	37	-0.08766	802	0.475	1	0.100317	1605	0.0398	0.041996	0.966	1	1.29569	270	0.108317	0.340791
CAPROLACTAM_DEGRADATION	12	1.25499	166	0.111	1	0.006622	1107	0.0082	0.011752	0.072	0.574	1.05079	959	0.405512	0.5321
CARBON_FIXATION	52	-0.956126	1361	0.796	1	0.028361	1423	0.0142	0.016532	0.833	1	1.22944	421	0.146881	0.368578
CARDIACEGFPATHWAY	63	1.11887	200	0.15	1	1.8e-05	164	0.0052	0.009045	0.053	0.425	1.40823	130	0.040619	0.268652
CARIES_PULP_DN	227	-0.297226	954	0.641	1	0	103	0.0044	0.008154	0.281	0.996	0.999554	1136	0.464876	0.613059
CARIES_PULP_HIGH_UP	204	-0.411428	1031	0.692	1	0.001726	803	0.0064	0.010511	0.859	1	0.883739	1442	0.782787	0.828279
CARIES_PULP_UP	504	-0.050264	777	0.51	1	8e-05	285	0.0076	0.011527	0.665	1	0.942839	1295	0.688	0.849608
CARM_ERPATHWAY	76	-0.601038	1167	0.676	1	0.003377	948	0.0078	0.011549	0.599	1	1.11766	742	0.193487	0.808933
CARM1PATHWAY	43	1.21661	176	0.106	1	0.000867	662	0.0068	0.010844	0.127	0.844	1.17365	586	0.194882	0.755937
CASPASE_ACTIVITY	22	-0.509686	1101	0.711	1	0.080504	1578	0.0314	0.033552	0.697	1	1.21893	449	0.173196	0.69281
CASPASEPATHWAY	65	0.140724	648	0.479	1	0.000578	590	0.0064	0.010511	0.181	0.95	0.911275	1378	0.616302	0.862615
CBLPATHWAY	60	1.68232	71	0.059	1	0	4	0.0066	0.010683	0.049	0.395	0.997213	1142	0.453155	0.616751
CCR3PATHWAY	92	0.237478	581	0.41	1	0	3	0.0064	0.010511	0.093	0.738	1.23126	411	0.132632	0.37393
CCR5PATHWAY	62	0.645326	377	0.248	1	0.00154	774	0.0074	0.011368	0.301	0.998	1.09245	820	0.32882	0.482226
CD40PATHWAY	27	0.954518	245	0.198	1	0.000746	632	0.0056	0.009876	0.058	0.459	1.29176	280	0.149798	0.337449
CDC25PATHWAY	27	-1.39378	1546	0.918	1	0.069956	1558	0.0258	0.027993	0.829	1	0.468071	1696	1	1
CDC42RACPATHWAY	52	-1.01838	1400	0.823	1	0.014295	1279	0.0092	0.01233	0.67	1	1.00416	1124	0.437376	0.60347
CDK5PATHWAY	33	-1.0238	1403	0.88	1	0.108138	1613	0.043	0.045203	0.915	1	0.905	1395	0.59798	0.871529
CDMACPATHWAY	49	1.40079	129	0.087	1	6.6e-05	265	0.0078	0.011549	0.052	0.418	1.66687	23	0.00996016	0.112494
CELL_ADHESION	443	-1.59061	1589	0.915	1	0.000317	476	0.007	0.011044	0.807	1	0.878317	1456	0.833652	0.833935
CELL_ADHESION_MOLECULE_ACTIVITY	280	-1.47794	1562	0.934	1	0.000363	497	0.006	0.010335	0.736	1	1.15619	627	0.157685	0.412066
CELL_ADHESION_RECEPTOR_ACTIVITY	107	-1.15339	1455	0.808	1	0.003253	932	0.0066	0.010683	0.7	1	1.11645	747	0.270378	0.450997
CELL_CYCLE	191	0.266693	566	0.384	1	0	20	0.005	0.008798	0.281	0.996	1.22674	430	0.0446602	0.37047
CELL_CYCLE_ARREST	90	1.03056	223	0.162	1	6.6e-05	268	0.0056	0.009876	0.135	0.861	1.3985	141	0.0298211	0.273274
CELL_CYCLE_CHECKPOINT	69	0.605407	388	0.254	1	0.002986	910	0.006	0.010335	0.518	1	0.909128	1388	0.642715	0.861044
CELL_CYCLE_CHECKPOINT_II	22	-0.796452	1273	0.803	1	0.184502	1655	0.0944	0.096711	0.918	1	0.885037	1438	0.625743	0.894811
CELL_CYCLE_KEGG	214	0.37584	495	0.353	1	3e-06	117	0.0062	0.010335	0.284	0.996	1.19609	515	0.11546	0.383768
CELL_CYCLE_REGULATOR	68	-1.66798	1597	0.907	1	0.02021	1356	0.0112	0.013851	0.909	1	0.902813	1398	0.661386	0.873964
CELL_DEATH	50	0.091416	687	0.485	1	0.00055	582	0.0058	0.010335	0.127	0.844	0.847629	1517	0.786585	0.870381
CELL_GROWTH_AND_OR_MAINTENANCE	184	-0.525562	1109	0.753	1	0.000657	611	0.0066	0.010683	0.703	1	1.0268	1048	0.393574	0.816838
CELL_MOTILITY	269	-0.385637	1012	0.667	1	1e-06	109	0.0054	0.00943	0.418	1	1.04626	975	0.340681	0.837882
CELL_PROLIFERATION	534	-1.02424	1404.5	0.798	1	0	19	0.0056	0.009876	0.538	1	1.16623	602	0.103586	0.400261
CELL_SURFACE_RECEPTOR_LINKED_SIGNAL_TRANSDUCTION	277	0.830239	293	0.265	1	0.000338	488	0.0062	0.010335	0.723	1	1.22898	422	0.0868687	0.721045
CELL2CELLPATHWAY	51	1.45878	121	0.093	1	0.0243	1395	0.01	0.012898	0.796	1	0.97999	1197	0.488613	0.838858
CELLCYCLEPATHWAY	60	-0.712388	1231	0.749	1	0.013251	1265	0.0066	0.010683	0.75	1	1.28914	284	0.074	0.339914
CERAMIDEPATHWAY	69	0.317708	528	0.38	1	0.001049	704	0.006	0.010335	0.314	0.998	1.20869	483	0.176136	0.374083
CFTRPATHWAY	50	0.552709	410	0.279	1	0.003181	929	0.0072	0.011315	0.326	0.998	1.20586	493	0.150602	0.37368
CHANG_SERUM_RESPONSE_DN	383	1.05868	218	0.162	1	1.9e-05	171	0.0054	0.00943	0.516	1	1.34822	198	0.00614754	0.298824
CHANG_SERUM_RESPONSE_UP	370	0.942555	250	0.164	1	0	26	0.0048	0.008399	0.472	1	1.17667	575	0.111111	0.759719
CHAUHAN_2ME2	127	0.020685	735	0.498	1	0.000525	573	0.0068	0.010844	0.37	0.998	1.02362	1065	0.403292	0.573393
CHAUVIN_ANDROGEN_REGULATED_GENES	106	0.212001	598	0.402	1	0.002479	874	0.0074	0.011368	0.642	1	0.973336	1215	0.545639	0.659821
CHEMICALPATHWAY	77	0.434456	469	0.34	1	0.000431	529	0.0078	0.011549	0.228	0.978	1.18093	560	0.14876	0.750458
CHEN_HOXA5_TARGETS_DN	114	1.34262	145	0.083	1	0.000846	658	0.0056	0.009876	0.425	1	0.922946	1346	0.636872	0.870602
CHEN_HOXA5_TARGETS_UP	664	0.349369	512	0.359	1	0	54	0.0082	0.011752	0.612	1	1.39911	140	0.00813008	0.274032
CHEN_LUNG_SURVIVAL	54	-0.21348	897	0.617	1	0.023732	1383	0.0136	0.016009	0.791	1	0.799785	1574	0.841897	0.927086
CHEOK_HDMTX_DN	15	-0.059266	784	0.487	1	0.057895	1535	0.0232	0.0254	0.341	0.998	0.92378	1345	0.568548	0.869951
CHEOK_HDMTX_UP	4	0.121425	663	0.437	1	0.226197	1670	0.1334	0.135278	0.471	1	1.09099	822	0.407025	0.48495
CHEOK_LDMTX_MP_DN	10	-1.10507	1436	0.812	1	0.371628	1690	0.3042	0.305273	0.936	1	0.789145	1587	0.73428	0.965615
CHEOK_LDMTX_MP_UP	16	-0.010482	751	0.537	1	0.089887	1590	0.0352	0.03747	0.728	1	1.05984	922	0.369025	0.52453
CHEOK_MP_DN	8	-0.795855	1271	0.742	1	0.38648	1692	0.3268	0.327191	0.926	1	0.947126	1286	0.543353	0.71638
CHEOK_MP_UP	9	0.171368	622	0.39	1	0.094454	1594	0.0408	0.042944	0.439	1	0.636671	1676	0.903226	0.999712
CHESLER_BRAIN_CIS_GENES	168	1.22539	175	0.092	1	0	5	0.0064	0.010511	0.281	0.996	1.06953	896	0.28327	0.509966
CHESLER_BRAIN_HIGHEST_VARIANCE_GENES	65	-0.636416	1189	0.729	1	0.002943	903	0.0062	0.010335	0.431	1	0.938362	1308	0.63189	0.735945
CHESLER_BRAIN_NEURAL_HIGH_GENES	41	-0.77731	1260	0.743	1	0.009107	1176	0.0078	0.011549	0.431	1	1.1826	555	0.192534	0.389786
CHESLER_BRAIN_ONLY_SUBSET	81	-0.095581	808	0.46	1	0.007314	1135	0.005	0.008798	0.756	1	0.881237	1448	0.705645	0.831174
CHESLER_BRAIN_TRANS_GENES	23	-2.06602	1652	0.979	1	0.24705	1676	0.1428	0.144638	0.973	1	0.464233	1697	0.997912	0.999326
CHESLER_D6MIT150_CIS_GLOCUS	18	-1.02344	1402	0.843	1	0.272122	1680	0.1678	0.169256	0.979	1	0.541288	1693	0.96875	0.999324
CHESLER_D6MIT150_NEURAL_TARGETS_GLOCUS	25	-0.926464	1347	0.818	1	0.16651	1645	0.0818	0.084157	0.892	1	0.947051	1287	0.585127	0.845378
CHESLER_D6MIT150_TRANSCRIPTION_FACTORS_GLOCUS	22	0.363174	504	0.329	1	0.006259	1091	0.007	0.011044	0.132	0.856	0.870377	1473	0.677932	0.905934
CHESLER_HIGHEST_FOLD_RANGE_GENES	142	1.1949	177	0.129	1	4.8e-05	232	0.006	0.010335	0.176	0.945	1.267	330	0.0372549	0.346507
CHIARETTI_T_ALL	702	-1.0462	1416	0.826	1	1.5e-05	154	0.0068	0.010844	0.647	1	1.48188	74	0	0.247946
CHIARETTI_T_ALL_DIFF	792	-1.23565	1496	0.853	1	1.8e-05	166	0.0058	0.010335	0.674	1	1.23459	401	0.02	0.374405
CHIARETTI_ZAP70_DIFF	188	1.07791	211	0.126	1	0	42	0.006	0.010335	0.281	0.996	1.58841	35	0.00195695	0.172711
CHOLESTEROL_BIOSYNTHESIS	39	1.55387	102	0.064	1	0.000924	674	0.007	0.011044	0.131	0.854	0.945433	1291	0.569959	0.719993
CHONDROITIN	19	-0.211401	893.5	0.649	1	0.022934	1379	0.0116	0.014168	0.342	0.998	0.913286	1375	0.58215	0.860277
CHREBPPATHWAY	60	1.4312	124	0.077	1	3e-06	118	0.0052	0.009045	0.049	0.395	1.56724	40	0.00204499	0.186674
CIRCADIAN_EXERCISE	111	-1.37264	1537	0.921	1	0.00348	954	0.007	0.011044	0.713	1	1.43705	114	0.0218254	0.238501
CIRCADIANPATHWAY	17	-2.09131	1654	0.971	1	0.20135	1660	0.1054	0.107654	0.936	1	1.36111	185	0.0862745	0.288147
CIS_RESIST_GASTRIC_UP	33	-0.021703	758	0.443	1	0.004532	1008	0.0092	0.01233	0.197	0.963	1.26509	331	0.174897	0.350239
CIS_RESIST_LUNG_DN	25	-0.131827	836	0.53	1	0.03652	1467	0.014	0.016378	0.456	1	1.09945	796	0.324	0.823281
CIS_RESIST_LUNG_UP	24	-0.469971	1074	0.652	1	0.140061	1634	0.0566	0.058768	0.851	1	0.694959	1649	0.916667	0.987756
CIS_XPC_DN	530	-0.416906	1035	0.645	1	0.000818	648	0.0054	0.00943	0.943	1	1.01798	1076	0.396825	0.585308
CIS_XPC_UP	380	0.757485	328	0.216	1	0	81	0.0078	0.011549	0.472	1	1.37893	162	0.00371747	0.282909
CISPLATIN_PROBCELL_UP	46	-0.993724	1385	0.838	1	0.002357	854	0.0034	0.003973	0.279	0.992	1.56407	41	0.00575816	0.187484
CITED1_KO_HET_DN	86	0.969336	238	0.186	1	0.003501	955	0.008	0.011707	0.656	1	1.51048	59	0.00583658	0.625735
CITED1_KO_HET_UP	91	1.14661	193	0.164	1	0.001662	796	0.0056	0.009876	0.512	1	1.23238	405	0.0995935	0.712383
CITED1_KO_WT_DN	24	-0.552718	1131	0.694	1	0.064213	1549	0.0254	0.027594	0.619	1	1.36415	179	0.10101	0.72848
CITED1_KO_WT_UP	57	-0.769356	1253	0.757	1	0.02361	1382	0.0136	0.016009	0.867	1	1.19129	530	0.207243	0.385613
CITRATE_CYCLE_TCA_CYCLE	39	-1.29473	1515	0.9	1	0.076698	1570	0.0314	0.033552	0.927	1	0.89032	1426	0.632829	0.892141
CK1PATHWAY	45	1.79357	59	0.044	1	0.002586	879	0.0078	0.011549	0.218	0.975	1.07167	885	0.329317	0.818175
CLASSICPATHWAY	16	-0.98131	1378	0.827	1	0.273523	1682	0.17	0.171374	0.979	1	0.835192	1541	0.694391	0.886692
CMV_24HRS_DN	220	1.81994	53	0.044	1	8.2e-05	290	0.0064	0.010511	0.387	0.998	1.2742	310	0.0316832	0.768343
CMV_24HRS_UP	184	-0.037397	768	0.556	1	0.0057	1070	0.0078	0.011549	0.976	1	1.05583	945	0.301775	0.524579
CMV_8HRS_DN	150	0.890546	270	0.166	1	2e-06	115	0.0056	0.009876	0.142	0.896	1.19376	524	0.162264	0.732001
CMV_8HRS_UP	62	-3.48741	1697	1	1	0.065549	1553	0.025	0.027195	0.981	1	0.865355	1488	0.691383	0.847536
CMV_ALL_DN	326	2.22197	19	0.017	1	0	95	0.0056	0.009876	0.418	1	1.29805	265	0.0318949	0.774445
CMV_ALL_UP	227	-1.05581	1419	0.855	1	0.01032	1205	0.007	0.011044	0.997	1	1.08333	846	0.263566	0.492066
CMV_HCMV_6HRS_DN	167	-0.53866	1120	0.725	1	0.004755	1020	0.005	0.008798	0.964	1	1.07679	870	0.22807	0.817111
CMV_HCMV_6HRS_UP	64	-0.220507	904	0.564	1	0.009715	1197	0.0078	0.011549	0.687	1	1.09656	809	0.264815	0.474165
CMV_HCMV_TIMECOURSE_10HRS_DN	36	-0.30712	963	0.628	1	0.007386	1139	0.0102	0.013076	0.394	0.999	0.907354	1392	0.624481	0.791119
CMV_HCMV_TIMECOURSE_10HRS_UP	37	-1.18599	1483	0.887	1	0.033987	1451	0.0138	0.016189	0.772	1	0.618874	1681	0.985447	0.995255
CMV_HCMV_TIMECOURSE_12HRS_DN	55	-1.35802	1530	0.894	1	0.126458	1628	0.052	0.054124	0.994	1	0.942633	1296	0.536885	0.726902
CMV_HCMV_TIMECOURSE_12HRS_UP	55	-1.37102	1534	0.885	1	0.058218	1537	0.0208	0.023041	0.946	1	0.971469	1223	0.519038	0.844814
CMV_HCMV_TIMECOURSE_14HRS_DN	128	-0.369781	1004	0.63	1	0.000808	646	0.0066	0.010683	0.415	0.999	1.12361	729	0.225549	0.794726
CMV_HCMV_TIMECOURSE_14HRS_UP	104	-0.780434	1264	0.749	1	0.002849	895	0.0056	0.009876	0.671	1	0.726447	1630	0.884231	0.995488
CMV_HCMV_TIMECOURSE_16HRS_DN	63	1.46078	120	0.085	1	0.000288	463	0.0068	0.010844	0.124	0.838	1.21253	464	0.129159	0.382292
CMV_HCMV_TIMECOURSE_16HRS_UP	168	-1.13834	1447	0.919	1	0.000398	515	0.007	0.011044	0.608	1	0.888142	1431	0.809901	0.890275
CMV_HCMV_TIMECOURSE_18HRS_DN	56	0.107979	673	0.49	1	0.002035	826	0.0064	0.010511	0.353	0.998	1.03132	1029	0.397959	0.561066
CMV_HCMV_TIMECOURSE_18HRS_UP	215	-0.10274	812	0.548	1	0.000445	539	0.0062	0.010335	0.632	1	1.0001	1134	0.446809	0.612148
CMV_HCMV_TIMECOURSE_1HR_DN	96	-0.828154	1292	0.821	1	0.006532	1101	0.01	0.012898	0.836	1	0.985483	1183	0.474359	0.831852
CMV_HCMV_TIMECOURSE_20HRS_DN	129	-1.83159	1618	0.936	1	0.001712	801	0.0074	0.011368	0.563	1	0.652509	1669	0.985915	0.990412
CMV_HCMV_TIMECOURSE_20HRS_UP	248	-0.805045	1278	0.758	1	0.000114	326	0.0078	0.011549	0.416	0.999	1.01181	1102	0.431262	0.803051
CMV_HCMV_TIMECOURSE_24HRS_DN	118	-0.962448	1364	0.831	1	0.002267	844	0.0076	0.011527	0.622	1	1.01355	1093	0.421053	0.591427
CMV_HCMV_TIMECOURSE_24HRS_UP	167	0.812693	303	0.255	1	0	59	0.0058	0.010335	0.281	0.996	1.35463	193	0.0218254	0.290785
CMV_HCMV_TIMECOURSE_48HRS_DN	344	0.715839	343	0.255	1	0.000271	451	0.0066	0.010683	0.684	1	1.11342	756	0.13	0.815385
CMV_HCMV_TIMECOURSE_48HRS_UP	175	-1.15525	1457	0.842	1	0.019627	1347	0.0098	0.012791	1	1	0.976534	1206	0.494048	0.654454
CMV_HCMV_TIMECOURSE_4HRS_DN	105	0.544466	414	0.313	1	0.003674	966	0.0062	0.010335	0.73	1	0.832175	1546	0.841564	0.926667
CMV_HCMV_TIMECOURSE_6HRS_DN	133	-1.93257	1630	0.98	1	0.004886	1028	0.0066	0.010683	0.784	1	1.42225	121	0.0121212	0.256214
CMV_HCMV_TIMECOURSE_8HRS_DN	71	0.633676	380	0.301	1	0.011088	1222	0.0094	0.012506	0.8	1	1.02897	1039	0.400402	0.822838
CMV_HCMV_TIMECOURSE_8HRS_UP	69	-1.38569	1542	0.926	1	0.050715	1516	0.021	0.023248	0.98	1	0.759937	1614	0.935294	0.981525
CMV_HCMV_TIMECOURSE_ALL_DN	1258	-1.14361	1451	0.857	1	0.000131	343	0.0052	0.009045	0.862	1	0.997596	1140	0.488048	0.61706
CMV_HCMV_TIMECOURSE_ALL_UP	1271	-1.74978	1607	0.926	1	0.000584	593	0.0078	0.011549	0.986	1	0.92761	1336	0.724951	0.755113
CMV_IE86_UP	103	0.441439	465	0.278	1	0.001527	772	0.0076	0.011527	0.538	1	1.37469	170	0.0257937	0.281019
CMV_UV-CMV_COMMON_HCMV_6HRS_DN	75	0.832089	290	0.215	1	0.011342	1224	0.0098	0.012791	0.806	1	1.27271	313	0.0585859	0.763845
CMV_UV-CMV_COMMON_HCMV_6HRS_UP	55	-1.34021	1527	0.895	1	0.078136	1573	0.0266	0.028768	0.974	1	1.00977	1109	0.43097	0.594811
CMV-CHX_HCMV_6HRS_DN	30	-0.555784	1137	0.714	1	0.015318	1295	0.0122	0.014699	0.414	0.999	0.943123	1294	0.55489	0.850827
CMV-UV_HCMV_6HRS_DN	297	0.080212	694	0.451	1	0.000606	599	0.0064	0.010511	0.808	1	1.18313	553	0.0604839	0.390081
CMV-UV_HCMV_6HRS_UP	334	-1.85643	1622	0.954	1	0.001948	819	0.006	0.010335	0.957	1	1.05958	923	0.284333	0.524541
COCAINE_BRAIN_4WKS_UP	187	0.21561	595	0.385	1	0.000294	468	0.007	0.011044	0.549	1	1.46158	91	0.00782779	0.240906
COCAINE_BRAIN_5D_UP	192	1.58162	93	0.064	1	2e-06	113	0.0066	0.010683	0.284	0.996	1.08774	830	0.247984	0.489099
COLLER_MYC_DN	21	0.163881	630	0.429	1	0.011582	1229	0.0096	0.012595	0.204	0.967	1.2018	504	0.219207	0.719767
COLLER_MYC_UP	50	-2.59358	1685	0.998	1	0.009518	1192	0.011	0.013684	0.586	1	1.05237	958	0.353635	0.528153
COMPLEMENT_ACTIVATION_CLASSICAL	20	-1.17762	1474	0.89	1	0.296636	1685	0.2042	0.205373	0.985	1	0.878362	1455	0.610442	0.899236
COMPPATHWAY	26	-0.98697	1382	0.844	1	0.122299	1625	0.0512	0.053423	0.934	1	0.547843	1690	0.980892	0.99977
CORDERO_KRAS_KD_VS_CONTROL_DN	144	-0.554628	1134	0.743	1	0.004193	996	0.0112	0.013851	0.759	1	1.06643	901	0.320717	0.827304
CORDERO_KRAS_KD_VS_CONTROL_UP	249	-0.968557	1369	0.829	1	0.00119	726	0.008	0.011707	0.806	1	0.95607	1259	0.599585	0.700172
CORTEX_ENRICHMENT_EARLY_UP	38	-0.13727	838	0.515	1	0.01991	1351	0.009	0.012226	0.628	1	1.33398	216	0.0888889	0.714417
CORTEX_ENRICHMENT_LATE_UP	59	-0.759374	1248	0.767	1	0.059189	1538	0.019	0.02127	0.975	1	0.910481	1383	0.676113	0.788037
CPR_LOW_LIVER_DN	69	-1.37397	1538	0.935	1	0.005439	1058	0.0066	0.010683	0.652	1	0.702832	1643	0.945419	0.994306
CPR_LOW_LIVER_UP	42	1.66995	74	0.087	1	0.001705	800	0.0048	0.008399	0.175	0.943	1.01919	1073	0.417476	0.811329
CPR_NULL_LIVER_DN	50	-1.39386	1547	0.931	1	0.034572	1457	0.0164	0.018619	0.87	1	0.83846	1539	0.775348	0.919955
CPR_NULL_LIVER_UP	88	1.31561	152	0.092	1	0	74	0.0062	0.010335	0.093	0.738	1.13364	700	0.197095	0.430142
CPR_NULL-LOW_LIVER_UP	47	0.427171	471	0.329	1	0.00088	663	0.007	0.011044	0.159	0.923	0.894971	1412	0.762097	0.813952
CREB_BRAIN_2WKS_UP	67	-0.467492	1073	0.652	1	0.031709	1442	0.0118	0.014309	0.947	1	1.40622	132	0.0196078	0.270883
CREB_BRAIN_8WKS_DN	176	1.13679	197	0.122	1	0.000628	606	0.0054	0.00943	0.693	1	1.36386	180	0.0122699	0.291401
CREB_BRAIN_8WKS_UP	220	-0.330019	980	0.628	1	1e-05	140	0.0064	0.010511	0.295	0.997	0.989302	1169	0.491018	0.839573
CREBPATHWAY	112	-0.049183	776	0.523	1	0.000153	361	0.006	0.010335	0.232	0.978	1.13972	676	0.211066	0.429313
CREMPATHWAY	35	1.10238	205	0.151	1	0.000949	683	0.0046	0.008154	0.063	0.486	1.56958	39	0.0136986	0.187798
CROMER_HYPOPHARYNGEAL_MET_VS_NON_DN	226	-0.613333	1175	0.672	1	0.012211	1241	0.0096	0.012595	0.997	1	0.945537	1290	0.610236	0.846523
CROMER_HYPOPHARYNGEAL_MET_VS_NON_UP	222	-1.85487	1621	0.966	1	0.00109	713	0.0058	0.010335	0.787	1	0.865048	1490	0.845842	0.846573
CROONQUIST_IL6_RAS_DN	48	-0.17977	867	0.508	1	0.002861	898	0.0072	0.011315	0.312	0.998	1.28126	293	0.0907217	0.351915
CROONQUIST_IL6_RAS_UP	58	-0.859145	1306	0.792	1	0.028049	1422	0.0134	0.015851	0.905	1	0.841985	1529	0.797571	0.927871
CROONQUIST_IL6_STARVE_UP	64	-1.09165	1433	0.831	1	0.00558	1064	0.006	0.010335	0.565	1	0.769982	1603	0.863732	0.948007
CROONQUIST_IL6_STROMA_UP	112	1.33779	147	0.116	1	0.000119	331	0.005	0.008798	0.217	0.975	1.27981	298	0.0480167	0.350053
CROONQUIST_RAS_STROMA_DN	43	0.537769	421	0.314	1	0.000799	643	0.0048	0.008399	0.122	0.832	1.48068	75	0.0253906	0.246698
CROONQUIST_RAS_STROMA_UP	66	-2.27305	1669	0.986	1	0.006729	1113	0.0086	0.01182	0.69	1	0.742439	1625	0.94375	0.990378
CSKPATHWAY	85	0.259617	570.5	0.352	1	0.000256	436	0.0076	0.011527	0.182	0.951	1.03925	999	0.374745	0.551103
CTLA4PATHWAY	60	-1.07955	1427	0.828	1	0.005507	1060	0.0056	0.009876	0.564	1	0.887843	1433	0.712851	0.823088
CTLPATHWAY	38	-0.055231	783	0.537	1	0.008978	1173	0.0082	0.011752	0.429	1	0.952228	1271	0.564103	0.704667
CXCR4PATHWAY	82	0.938273	251	0.18	1	9.5e-05	310	0.0078	0.011549	0.132	0.856	1.30052	262	0.0810277	0.334825
CYANOAMINO_ACID_METABOLISM	15	2.33207	16	0.02	1	0.006166	1086	0.0078	0.011549	0.067	0.513	0.925731	1341	0.591919	0.865216
CYSTEINE_METABOLISM	15	-0.997257	1386	0.85	1	0.272685	1681	0.177	0.178327	0.86	1	0.861723	1496	0.683027	0.911497
CYTOKINEPATHWAY	26	-0.965442	1366	0.829	1	0.056009	1530	0.0224	0.024588	0.771	1	0.606317	1685	0.917505	0.99696
D4GDIPATHWAY	39	-1.17532	1473	0.906	1	0.065996	1555	0.0212	0.023438	0.908	1	1.05549	946	0.383562	0.524917
DAC_BLADDER_UP	60	-2.4078	1677	0.994	1	0.097793	1597	0.0376	0.039774	0.992	1	1.03997	996	0.358527	0.551212
DAC_CGI_BLADDER_UP	28	-1.32584	1522	0.903	1	0.118503	1622	0.0576	0.059769	0.929	1	1.50268	63	0.030888	0.239034
DAC_FIBRO_DN	22	0.36322	503	0.375	1	0.012144	1240	0.0066	0.010683	0.21	0.972	1.32752	223	0.137255	0.318625
DAC_FIBRO_UP	39	0.61264	386	0.283	1	0.01086	1215	0.0068	0.010844	0.465	1	1.37995	159	0.0464217	0.284459
DAC_IFN_BLADDER_UP	32	-1.7788	1613	0.965	1	0.129419	1632	0.0538	0.055929	0.942	1	0.911107	1380	0.574181	0.78797
DAC_PANC_UP	911	-1.06816	1425	0.794	1	2.7e-05	194	0.0066	0.010683	0.709	1	1.35474	192	0.00395257	0.292262
DAC_PANC50_UP	105	-0.01294	755	0.497	1	0.001076	710	0.0068	0.010844	0.473	1	1.69011	20	0	0.101937
DAVIES_MGUS_MM	82	-0.299587	956	0.594	1	0.009341	1185	0.0104	0.013212	0.81	1	0.901644	1401	0.653307	0.801818
DAVIES_N	43	0.300103	541	0.332	1	0.008958	1171	0.0072	0.011315	0.429	1	0.869189	1480	0.732777	0.903144
DCPATHWAY	33	-0.976012	1376	0.864	1	0.018276	1336	0.0108	0.013485	0.467	1	0.86709	1486	0.723684	0.844546
DEATHPATHWAY	100	1.55178	103	0.052	1	3.4e-05	204	0.005	0.008798	0.165	0.929	1.31335	244	0.0260521	0.327074
DER_IFNA_UP	161	-1.58055	1587	0.942	1	0.011528	1227	0.0096	0.012595	0.997	1	0.982886	1189	0.50566	0.641547
DER_IFNB_DN	23	-0.297554	955	0.634	1	0.089558	1588	0.0322	0.034385	0.727	1	0.812534	1560	0.75442	0.915979
DER_IFNB_UP	261	-1.28574	1512	0.901	1	0.002599	880	0.0066	0.010683	0.977	1	1.05285	956	0.280488	0.832206
DER_IFNG_DN	26	-1.24151	1501	0.904	1	0.099343	1601	0.0358	0.03806	0.901	1	0.943132	1293	0.579365	0.852995
DER_IFNG_UP	153	-2.1782	1664	0.974	1	0.019558	1344	0.0118	0.014309	1	1	0.908999	1389	0.692748	0.788971
DFOSB_BRAIN_2WKS_UP	110	-1.52741	1577	0.939	1	0.003949	983	0.005	0.008798	0.751	1	0.934643	1313	0.677043	0.744809
DFOSB_BRAIN_8WKS_UP	126	-0.345096	988	0.648	1	0.000784	640	0.0064	0.010511	0.412	0.999	1.04024	994	0.3762	0.824066
DIAB_NEPH_DN	1269	-0.779802	1262	0.765	1	0.000285	461	0.0068	0.010844	0.936	1	1.03082	1033	0.322457	0.561015
DIAB_NEPH_UP	182	0.23761	579	0.401	1	0.000569	587	0.0064	0.010511	0.677	1	1.12885	714	0.172	0.433625
DISTECHE_XINACTIVATED_GENES	61	0.102626	679	0.447	1	0.006511	1098	0.0068	0.010844	0.603	1	1.30732	256	0.0933852	0.751685
DNA_DAMAGE_SIGNALING	230	-1.14781	1452	0.882	1	0.000282	458	0.0062	0.010335	0.543	1	0.878586	1454	0.811133	0.834141
DNA_POLYMERASE	18	0.916771	260	0.199	1	0.006971	1120	0.008	0.011707	0.145	0.9	1.21736	453	0.190763	0.379842
DNA_REPLICATION_REACTOME	87	0.900306	266	0.185	1	0.005849	1078	0.0086	0.01182	0.757	1	1.15041	647	0.152047	0.416638
DNAFRAGMENTPATHWAY	20	1.34434	143	0.066	1	0.007785	1151	0.0088	0.012003	0.161	0.926	1.47821	76	0.0436508	0.640761
DNMT1_KO_DN	47	1.16903	183	0.145	1	0.010487	1207	0.0084	0.011798	0.604	1	1.46134	92	0.0192308	0.64044
DNMT1_KO_UP	185	-0.717255	1233	0.763	1	0.0009	669	0.0054	0.00943	0.754	1	0.959883	1250	0.560928	0.84342
DORSAM_HOXA9_DN	95	-1.12867	1442	0.858	1	0.029328	1432	0.0128	0.015227	0.985	1	0.714018	1639	0.966732	0.992992
DORSAM_HOXA9_UP	98	-0.7577	1245	0.759	1	0.006504	1097	0.0076	0.011527	0.836	1	1.36129	183	0.0412148	0.291639
DORSEY_DOXYCYCLINE_UP	104	-0.619806	1178	0.735	1	0.016242	1308	0.0104	0.013212	0.952	1	1.07157	886	0.301741	0.510108
DOX_RESIST_GASTRIC_DN	64	-0.563334	1142	0.702	1	0.005103	1036	0.0052	0.009045	0.552	1	0.894882	1413	0.66805	0.813367
DOX_RESIST_GASTRIC_UP	96	-0.6782	1213	0.762	1	0.001963	820	0.007	0.011044	0.597	1	0.932512	1320	0.632114	0.747897
DREAMPATHWAY	38	-0.813212	1284	0.778	1	0.057955	1536	0.0224	0.024588	0.892	1	0.843703	1525	0.754286	0.873798
DRUG_RESISTANCE_AND_METABOLISM	299	0.962406	243	0.153	1	0	2	0.005	0.008798	0.418	1	1.17709	572	0.0838446	0.391136
DSRNA_DN	36	-1.5043	1569	0.949	1	0.099241	1600	0.0368	0.039025	0.966	1	0.88136	1447	0.679283	0.896937
DSRNA_UP	111	0.053576	710	0.513	1	2.2e-05	177	0.0064	0.010511	0.159	0.923	0.902144	1400	0.681909	0.801313
E2F1_DNA_UP	24	-0.222944	905	0.518	1	0.07836	1574	0.0298	0.032004	0.69	1	0.77174	1600	0.824803	0.947796
E2F3Down	160	1.23113	170	0.162	0	0	107	0.008	0.008856	0.23	0.464935	1.23006	418	0.174089	0.499937
E2F3Up	138	1.4901	113	0.126	0	0.000181	398	0.005	0.005025	0.339	0.49883	1.29125	282	0.151767	0.252317
ECMPATHWAY	87	0.092397	686	0.492	1	0.002955	905	0.0058	0.010335	0.621	1	1.22346	439	0.151697	0.373061
EDG1PATHWAY	109	0.200442	605	0.421	1	6.3e-05	260	0.0064	0.010511	0.191	0.959	1.20649	491	0.16501	0.372995
EEA1PATHWAY	36	0.267232	565	0.437	1	0.000251	432	0.0062	0.010335	0.068	0.55	1.53263	52	0.0191571	0.205384
EGF_HDMEC_UP	131	-0.054684	782	0.527	1	0.000302	470	0.007	0.011044	0.293	0.997	1.38914	152	0.0324544	0.275556
EGF_RECEPTOR_SIGNALING_PATHWAY	45	-0.565425	1143	0.731	1	0.042378	1492	0.0158	0.018071	0.826	1	1.12517	726	0.234834	0.791686
EGFPATHWAY	103	0.056602	709	0.485	1	3.1e-05	201	0.0058	0.010335	0.165	0.929	1.22835	426	0.0821643	0.369391
EGFR_SMRTEPATHWAY	50	-0.230091	909	0.616	1	0.004836	1025	0.0082	0.011752	0.422	1	1.35885	190	0.0513834	0.736755
EICOSANOID_SYNTHESIS	45	0.830721	292	0.217	1	0.001315	748	0.0064	0.010511	0.158	0.92	1.24438	377	0.115942	0.731208
EIF2PATHWAY	20	0.644796	378	0.213	1	0.017507	1324	0.0076	0.011527	0.287	0.996	1.11943	735	0.291667	0.449539
EIF4PATHWAY	87	-1.00201	1392	0.816	1	0.001065	707	0.0062	0.010335	0.43	1	1.06337	913	0.340426	0.826959
ELECTRON_TRANSPORT	167	0.803408	307	0.193	1	0.000158	363	0.0038	0.006214	0.455	1	1.1037	785	0.244939	0.830477
ELECTRON_TRANSPORT_CHAIN	212	-0.392379	1017	0.612	1	0.000796	642	0.0044	0.008154	0.728	1	1.14309	666	0.14053	0.426039
ELECTRON_TRANSPORTER_ACTIVITY	285	0.53902	419	0.269	1	0.000229	425	0.0062	0.010335	0.655	1	1.00008	1135	0.472441	0.824346
ELONGINA_KO_DN	474	-0.651514	1199	0.75	1	0.000134	345	0.0062	0.010335	0.727	1	1.00155	1131	0.447316	0.823759
ELONGINA_KO_UP	485	-1.49464	1565	0.946	1	0.000254	435	0.0058	0.010335	0.823	1	0.982697	1190	0.543086	0.83551
EMT_DN	152	1.85414	48	0.053	1	9.4e-05	309	0.007	0.011044	0.397	0.999	1.25651	354	0.0506073	0.352931
EMT_UP	151	-0.486885	1088	0.725	1	0.000424	526	0.006	0.010335	0.622	1	0.859318	1497	0.851703	0.915237
EOSINOPHILSPATHWAY	16	-1.93404	1631	0.964	1	0.242183	1674	0.149	0.150648	0.971	1	0.881011	1449	0.617647	0.895918
EPHA4PATHWAY	33	-0.553703	1133	0.685	1	0.016704	1314	0.0142	0.016532	0.445	1	1.44418	107	0.0327198	0.238436
EPONFKBPATHWAY	38	0.875752	276	0.207	1	0.009134	1178	0.0086	0.01182	0.431	1	1.21536	456	0.240918	0.381922
EPOPATHWAY	61	1.0664	215	0.166	1	8.1e-05	287	0.0082	0.011752	0.077	0.603	1.26202	339	0.126706	0.3519
ERBB3PATHWAY	31	-0.413092	1033	0.691	1	0.007728	1150	0.0066	0.010683	0.286	0.996	1.01846	1074	0.396887	0.811451
ERBB4PATHWAY	32	-0.920511	1342	0.842	1	0.056018	1531	0.0206	0.02285	0.771	1	1.20745	489	0.217476	0.37236
ERK5PATHWAY	53	-1.1851	1481	0.908	1	0.040119	1483	0.0154	0.017733	0.896	1	1.09551	814	0.287526	0.474871
ERKPATHWAY	129	-0.041328	771	0.542	1	0.000245	431	0.0058	0.010335	0.279	0.992	0.955696	1262	0.578313	0.699786
ERM_KO_SERTOLI_DN	51	0.121286	664	0.401	1	0.004113	994	0.0062	0.010335	0.375	0.998	1.21179	468	0.171717	0.712556
ERM_KO_TESTES_DN	50	0.689487	359	0.21	1	0.022508	1376	0.0118	0.014309	0.778	1	1.29593	269	0.0949612	0.341775
ERYTHPATHWAY	29	-0.186536	870	0.562	1	0.018635	1337	0.0116	0.014168	0.472	1	1.45483	95	0.054878	0.249049
ESR_FIBROBLAST_DN	53	1.59566	89	0.058	1	4.4e-05	227	0.009	0.012226	0.045	0.339	0.952472	1269	0.555556	0.705494
ESR_FIBROBLAST_UP	139	-1.17224	1469	0.898	1	0.020143	1354	0.0092	0.01233	0.975	1	0.82837	1548	0.893788	0.930065
ET743_HELA_DN	44	2.51128	10	0.017	1	6e-06	130	0.006	0.010335	0.028	0.2	1.09328	819	0.285714	0.8088
ET743_HELA_UP	147	-0.354463	995	0.643	1	0.002078	833	0.0074	0.011368	0.609	1	1.21151	470	0.104839	0.379767
ET743_RESIST_DN	112	0.208109	601	0.441	1	0.001268	738	0.0084	0.011798	0.505	1	1.17163	593	0.122807	0.392591
ET743_RESIST_UP	45	-0.337505	986	0.631	1	0.000793	641	0.0058	0.010335	0.121	0.828	0.848781	1514	0.731801	0.927199
ET743_SARCOMA_24HRS_DN	327	0.485675	443	0.27	1	0	71	0.007	0.011044	0.418	1	1.07514	874	0.269307	0.821045
ET743_SARCOMA_24HRS_UP	32	-0.588903	1158	0.751	1	0.029039	1430	0.0116	0.014168	0.591	1	0.836175	1540	0.776471	0.922544
ET743_SARCOMA_48HRS_DN	551	1.13511	198	0.099	1	0	73	0.0072	0.011315	0.596	1	1.07834	865	0.236948	0.499134
ET743_SARCOMA_6HRS_UP	86	-2.00002	1644	0.992	1	0.007241	1133	0.0114	0.013996	0.819	1	1.17174	592	0.129741	0.393085
ET743_SARCOMA_72HRS_DN	681	0.922091	257	0.209	1	0	85	0.0056	0.009876	0.612	1	1.11073	765	0.151639	0.454659
ET743_SARCOMA_72HRS_UP	162	-0.547623	1125	0.737	1	0.000452	543	0.0062	0.010335	0.637	1	1.46996	81	0	0.253194
ET743_SARCOMA_DN	848	1.3659	136	0.076	1	0	94	0.006	0.010335	0.638	1	1.17415	584	0.066	0.391032
ET743_SARCOMA_UP	188	-0.692178	1222	0.781	1	0.000519	569	0.005	0.008798	0.663	1	1.21431	458	0.0745098	0.382626
ET743PT650_COLONCA_DN	213	-0.460685	1068	0.687	1	0.003888	978	0.0064	0.010511	0.95	1	1.18129	558	0.111753	0.390619
ETCPATHWAY	18	1.53564	105	0.068	1	0.009894	1202	0.0078	0.011549	0.183	0.952	1.03301	1019	0.412371	0.833557
ETSPATHWAY	47	-1.05609	1421	0.759	1	0.041579	1488	0.0146	0.016951	0.903	1	1.04278	986	0.401656	0.546507
EXTRINSICPATHWAY	23	0.092635	685	0.464	1	0.048123	1510	0.019	0.02127	0.537	1	1.22814	428	0.213725	0.700746
FALT_BCLL_DN	144	-0.233568	913	0.628	1	0.003379	949	0.0082	0.011752	0.708	1	1.1401	674	0.243299	0.779448
FALT_BCLL_IG_MUTATED_VS_WT_DN	124	1.48786	115	0.073	1	5.9e-05	250	0.0066	0.010683	0.189	0.957	1.38305	156	0.0118343	0.281157
FALT_BCLL_IG_MUTATED_VS_WT_UP	157	-0.592743	1163	0.712	1	0.000443	537	0.0082	0.011752	0.63	1	0.990099	1164	0.459459	0.844337
FALT_BCLL_UP	117	1.58545	91	0.072	1	0	45	0.0068	0.010844	0.141	0.894	1.04174	990	0.382643	0.823885
FASPATHWAY	94	-0.894272	1331	0.763	1	0.000484	556	0.0078	0.011549	0.308	0.998	1.18609	547	0.156313	0.386808
FATTY_ACID_BIOSYNTHESIS_PATH_2	19	1.88975	46	0.036	1	0.003359	946	0.0072	0.011315	0.086	0.679	0.933357	1318	0.550936	0.858725
FATTY_ACID_DEGRADATION	67	0.976019	235	0.154	1	0.003294	938	0.0062	0.010335	0.536	1	1.40591	133	0.0151515	0.269139
FATTY_ACID_METABOLISM	197	0.017888	736	0.457	1	0	6	0.0032	0.003973	0.281	0.996	1.14507	664	0.168279	0.422143
FATTY_ACID_SYNTHESIS	45	1.13697	196	0.131	1	0.000277	455	0.0082	0.011752	0.071	0.566	1.07475	877	0.3125	0.505298
FBW7PATHWAY	27	0.775019	318	0.199	1	0.005316	1050	0.0082	0.011752	0.212	0.973	0.884676	1439	0.654812	0.826847
FCER1PATHWAY	137	-0.471297	1075	0.664	1	0.001051	705	0.0058	0.010335	0.466	1	1.22649	431	0.0893204	0.37012
FEEDERPATHWAY	14	0.917399	259	0.172	1	0.003668	965	0.0084	0.011798	0.048	0.357	0.838844	1538	0.671845	0.921043
FERNANDEZ_MYC_TARGETS	459	-2.44279	1679	0.996	1	3.6e-05	207	0.0056	0.009876	0.6	1	0.982656	1191	0.523517	0.641533
FERRANDO_CHEMO_RESPONSE_PATHWAY	22	-0.184939	869	0.544	1	0.025294	1400	0.0126	0.01502	0.369	0.998	1.27012	321	0.146718	0.350244
FERRANDO_LYL1_NEIGHBORS	26	0.296867	543	0.384	1	0.002892	899	0.0048	0.008399	0.135	0.861	0.932342	1321	0.59332	0.747578
FERRANDO_MLL_T_ALL_DN	217	-1.17239	1470	0.88	1	3.7e-05	212	0.0076	0.011527	0.326	0.998	1.02961	1036	0.381743	0.563286
FERRANDO_MLL_T_ALL_UP	231	-0.046916	774	0.516	1	0.000283	459	0.0052	0.009045	0.543	1	1.15563	632	0.14425	0.410289
FERRANDO_T_CELL_DIFFERENTIATION_PATHWAY	34	-0.57466	1148	0.744	1	0.014289	1277	0.0092	0.01233	0.394	0.999	0.789605	1586	0.876	0.934555
FERRANDO_TAL1_NEIGHBORS	40	0.390083	488	0.358	1	0.036456	1466	0.0178	0.020047	0.785	1	0.967819	1234	0.525151	0.841998
FERRARI_4HPR_UP	57	-1.19552	1485	0.898	1	0.027174	1413	0.0136	0.016009	0.902	1	0.643601	1675	0.96332	0.992171
FETAL_LIVER_ENRICHED_TRANSCRIPTION_FACTORS	236	0.701287	349	0.249	1	0.000292	466	0.009	0.012226	0.549	1	1.05342	954	0.316092	0.833165
FETAL_LIVER_VS_ADULT_LIVER_GNF2	153	-0.427516	1041	0.677	1	0.001285	741	0.008	0.011707	0.821	1	0.872245	1470	0.82495	0.905111
FIBRINOLYSISPATHWAY	20	-1.24832	1504	0.922	1	0.101736	1607	0.04	0.042154	0.771	1	0.720381	1635	0.860324	0.994324
FLAGELLAR_ASSEMBLY	46	-1.23267	1493	0.901	1	0.020835	1363	0.0116	0.014168	0.754	1	1.08018	856	0.33871	0.829489
FLECHNER_KIDNEY_TRANSPLANT_REJECTION_DN	1550	-1.63749	1593	0.91	1	8.1e-05	288	0.0042	0.007393	0.921	1	1.01052	1107	0.398798	0.593988
FLECHNER_KIDNEY_TRANSPLANT_REJECTION_PBL_DN	159	2.95354	4	0.009	0.999	0	14	0.0054	0.00943	0.281	0.996	1.57542	38	0	0.181901
FLECHNER_KIDNEY_TRANSPLANT_REJECTION_PBL_UP	191	-0.034957	766	0.526	1	0.000182	399	0.007	0.011044	0.474	1	1.27715	305	0.0570342	0.347149
FLECHNER_KIDNEY_TRANSPLANT_REJECTION_UP	193	0.666564	369	0.288	1	0.002071	832	0.0068	0.010844	0.888	1	1.05943	924	0.315686	0.524272
FLECHNER_KIDNEY_TRANSPLANT_WELL_DN	47	1.64781	78	0.048	1	0.005789	1076	0.0078	0.011549	0.462	1	1.16476	606	0.2	0.400757
FLECHNER_KIDNEY_TRANSPLANT_WELL_PBL_DN	140	0.168092	625	0.431	1	0.000264	440	0.0062	0.010335	0.284	0.996	0.951529	1274	0.56875	0.849394
FLECHNER_KIDNEY_TRANSPLANT_WELL_PBL_UP	417	0.141036	647	0.44	1	0	17	0.0068	0.010844	0.472	1	1.19017	533	0.0431373	0.38664
FLECHNER_KIDNEY_TRANSPLANT_WELL_UP	1776	-0.686317	1220	0.736	1	0	16	0.0046	0.008154	0.819	1	1.02398	1063	0.336735	0.573834
FLOTHO_CASP8AP2_MRD_DIFF	220	-0.77448	1256	0.701	1	0.00328	935	0.0072	0.011315	0.937	1	1.19603	516	0.083499	0.382992
FLUMAZENILPATHWAY	23	0.319	526	0.391	1	0.055933	1529	0.0186	0.020878	0.584	1	1.05613	941	0.344689	0.838644
FMLPPATHWAY	116	1.14727	192	0.142	1	8.2e-05	289	0.0046	0.008154	0.202	0.965	1.19963	509	0.0887574	0.379388
FOLATE_BIOSYNTHESIS	11	-1.7146	1602	0.938	1	0.505263	1697	0.499	0.498837	0.983	1	0.570479	1688	0.959184	0.99969
FOSBPATHWAY	10	-0.119748	828	0.522	1	0.091316	1591	0.038	0.040172	0.473	1	1.06284	915	0.381423	0.82553
FRASOR_ER_DN	149	-0.662452	1207	0.75	1	0.0012	730	0.0062	0.010335	0.494	1	1.26384	335	0.0836576	0.350938
FRASOR_ER_UP	73	-0.872551	1315	0.754	1	0.024245	1391	0.0082	0.011752	0.929	1	0.867836	1484	0.708758	0.844509
FREEPATHWAY	21	2.05599	30	0.022	1	0.003089	922	0.0074	0.011368	0.081	0.66	1.57672	37	0.030888	0.185373
FRUCTOSE_AND_MANNOSE_METABOLISM	50	1.3884	132	0.101	1	0.003965	984	0.0052	0.009045	0.371	0.998	1.18757	542	0.182573	0.387056
FSH_GRANULOSA_DN	267	-0.790869	1268.5	0.803	1	0.001074	708	0.006	0.010335	0.902	1	1.05605	943	0.290837	0.831537
FSH_GRANULOSA_UP	252	-0.678765	1214	0.775	1	0	87	0.006	0.010335	0.418	1	1.27546	309	0.0220441	0.348965
FSH_HUMAN_GRANULOSA_UP	42	0.08778	689	0.447	1	0.010948	1217	0.007	0.011044	0.466	1	1.21249	465	0.160784	0.381362
FSH_OVARY_MCV152_DN	173	-1.17284	1471	0.881	1	0.005743	1071	0.0102	0.013076	0.977	1	0.918458	1358	0.657426	0.77209
FSH_OVARY_MCV152_UP	178	1.16841	184	0.147	1	0.002342	851	0.0078	0.011549	0.902	1	0.96769	1235	0.528571	0.840098
FXRPATHWAY	14	-0.322488	973	0.592	1	0.254149	1677	0.15	0.151569	0.832	1	1.17968	564	0.302326	0.750332
G_PROTEIN_SIGNALING	301	1.99511	36	0.026	1	1.2e-05	147	0.0068	0.010844	0.438	1	1.28365	289	0.0444874	0.348206
G1_TO_S_CELL_CYCLE_REACTOME	157	0.792147	314	0.219	1	0.001303	746	0.0074	0.011368	0.821	1	1.19668	513	0.0867925	0.383216
G13_SIGNALING_PATHWAY	117	0.187508	617	0.412	1	0.002375	857	0.0072	0.011315	0.631	1	1.25512	355	0.0417457	0.355432
G1PATHWAY	66	-0.603359	1169	0.726	1	0.005403	1054	0.0108	0.013485	0.651	1	0.896673	1408	0.673664	0.812848
G2PATHWAY	58	-1.41031	1551	0.935	1	0.011668	1231	0.0084	0.011798	0.725	1	1.12449	728	0.206564	0.438468
GABAPATHWAY	32	1.32472	151	0.086	1	0.00354	958	0.0074	0.011368	0.154	0.911	1.00868	1110	0.483301	0.597394
GALACTOSE_METABOLISM	48	-0.680503	1216	0.774	1	0.024169	1390	0.0132	0.015636	0.794	1	1.08265	847	0.339114	0.838773
GALE_FLT3ANDAPL_DN	45	1.13494	199	0.149	1	0.003004	913	0.0058	0.010335	0.236	0.979	0.959793	1251	0.517787	0.841428
GALE_FLT3ANDAPL_UP	190	-0.121411	829	0.514	1	0.000134	344	0.0076	0.011527	0.431	1	1.37426	171	0.0118343	0.280084
GALINDO_ACT_UP	221	-0.89749	1332	0.763	1	4.3e-05	223	0.006	0.010335	0.332	0.998	1.24079	386	0.0811881	0.370648
GAMMA_ESR_OLD_UNREG	71	-0.532119	1115	0.738	1	0.004494	1006	0.0068	0.010844	0.6	1	0.963275	1242	0.549515	0.68253
GAMMA_ESR_WS_UNREG	73	-0.550243	1126	0.748	1	0.019101	1339	0.0082	0.011752	0.903	1	0.904191	1397	0.647969	0.797336
GAMMA_HEXACHLOROCYCLOHEXANE_DEGRADATION	78	-1.34024	1528	0.908	1	0.026696	1410	0.0124	0.014866	0.963	1	0.792241	1581	0.858586	0.933777
GAMMA_UNIQUE_FIBRO_DN	190	0.654701	372	0.3	1	0.000107	320	0.0066	0.010683	0.41	0.999	1.25685	353	0.0690335	0.757189
GAMMA_UNIQUE_FIBRO_UP	38	-0.324568	975	0.647	1	0.032155	1445	0.0158	0.018071	0.753	1	0.950737	1276	0.504854	0.847779
GAMMA-UV_FIBRO_DN	143	-0.250146	922	0.613	1	0.00122	732	0.0056	0.009876	0.497	1	1.23487	399	0.0948617	0.37602
GAMMA-UV_FIBRO_UP	125	0.295042	545	0.358	1	0.001436	760	0.0076	0.011527	0.528	1	1.192	528	0.111336	0.72712
GANGLIOSIDE_BIOSYNTHESIS	20	-0.587516	1156	0.691	1	0.012391	1246	0.0098	0.012791	0.213	0.973	1.13164	708	0.239837	0.43086
GATA3PATHWAY	39	0.908932	262	0.219	1	0.009649	1196	0.0098	0.012791	0.446	1	1.56156	43	0.0265849	0.667344
GAY_YY1_DN	584	-0.050463	778	0.512	1	2.6e-05	191	0.0062	0.010335	0.642	1	1.06592	903	0.222	0.516622
GAY_YY1_UP	548	-1.36989	1533	0.885	1	0.00015	356	0.006	0.010335	0.743	1	0.933543	1316	0.717472	0.746463
GCRPATHWAY	64	0.285865	553	0.346	1	0.000958	686	0.0056	0.009876	0.233	0.978	1.4781	77	0.00618557	0.248982
GENOTOXINS_24HRS_DISCR	108	2.6675	6	0.014	1	0	58	0.0092	0.01233	0.141	0.894	1.32305	229	0.0521415	0.319777
GENOTOXINS_4HRS_DISCR	103	1.36391	137	0.108	1	3e-05	200	0.0056	0.009876	0.165	0.929	1.15568	629	0.189243	0.411826
GENOTOXINS_ALL_24HRS_REG	66	-0.386759	1014	0.636	1	0.002009	824	0.0038	0.006214	0.428	1	1.34442	203	0.0707269	0.755934
GENOTOXINS_ALL_4HRS_REG	63	-0.602863	1168	0.739	1	0.000836	655	0.0064	0.010511	0.218	0.975	0.888444	1430	0.69703	0.891373
GERY_CEBP_TARGETS	275	0.903782	264	0.205	1	0	33	0.0066	0.010683	0.418	1	0.922079	1350	0.634656	0.763972
GH_AUTOCRINE_DN	401	-0.748983	1243	0.794	1	0.000827	651	0.0072	0.011315	0.923	1	1.09621	812	0.122153	0.474453
GH_AUTOCRINE_UP	589	1.16661	186	0.189	1	8.7e-05	298	0.006	0.010335	0.735	1	1.03128	1030	0.347222	0.560435
GH_EXOGENOUS_ALL_UP	183	1.11828	201	0.081	1	1.7e-05	162	0.0064	0.010511	0.304	0.998	1.25213	362	0.0412371	0.36074
GH_EXOGENOUS_ANY_DN	240	-0.511086	1102	0.727	1	5.9e-05	251	0.0034	0.003973	0.357	0.998	1.22441	436	0.0737864	0.372606
GH_EXOGENOUS_ANY_UP	825	-0.030053	765	0.502	1	0.000101	317	0.007	0.011044	0.805	1	1.00765	1114	0.39521	0.59832
GH_EXOGENOUS_EARLY_DN	23	-0.728111	1237	0.751	1	0.198951	1659	0.1034	0.105675	0.932	1	1.13392	698	0.264113	0.430166
GH_EXOGENOUS_EARLY_UP	94	-2.63335	1686	0.998	1	0.018041	1332	0.0114	0.013996	0.942	1	1.40024	138	0.0243408	0.276121
GH_EXOGENOUS_LATE_DN	204	-0.432786	1049	0.682	1	2.6e-05	192	0.0044	0.008154	0.316	0.998	1.1413	669	0.151093	0.429307
GH_EXOGENOUS_LATE_UP	231	0.568541	406	0.277	1	5e-06	129	0.0048	0.008399	0.285	0.996	1.213	462	0.0842912	0.714332
GH_EXOGENOUS_MIDDLE_UP	317	0.052241	711	0.513	1	0.000173	383	0.0066	0.010683	0.616	1	0.960459	1248	0.616803	0.846037
GH_GHRHR_KO_24HRS_DN	537	1.8977	44	0.022	1	8e-06	137	0.0058	0.010335	0.553	1	1.33359	217	0	0.313262
GH_GHRHR_KO_24HRS_UP	382	1.58208	92	0.089	1	0.000381	507	0.0064	0.010511	0.836	1	1.00818	1112	0.412109	0.815414
GH_GHRHR_KO_6HRS_DN	105	-0.809307	1281	0.787	1	0.014436	1282	0.0082	0.011752	0.947	1	1.02931	1038	0.389764	0.563443
GH_GHRHR_KO_6HRS_UP	195	-0.041919	772	0.537	1	6.2e-05	258	0.0054	0.00943	0.363	0.998	0.891939	1423	0.79089	0.815184
GH_HYPOPHYSECTOMY_RAT_DN	44	-1.29083	1514	0.9	1	0.036568	1468	0.0136	0.016009	0.785	1	0.664549	1665	0.903967	1
GH_HYPOPHYSECTOMY_RAT_UP	40	-0.073664	792	0.563	1	0.012418	1247	0.0078	0.011549	0.493	1	0.758933	1615	0.911591	0.954248
GH_IGF_CHONDROCYTES_UP	21	-1.54229	1579	0.939	1	0.170494	1649	0.0866	0.08888	0.897	1	0.885305	1436	0.627451	0.826926
GHPATHWAY	80	0.124446	661	0.496	1	0.000234	428	0.005	0.008798	0.179	0.949	1.0975	805	0.25947	0.47381
GILDEA_BLADDER_UP	100	0.009018	741	0.46	1	0.000596	596	0.0058	0.010335	0.381	0.998	0.997026	1144	0.479208	0.615805
GLEEVECPATHWAY	68	-0.661382	1206	0.786	1	0.001595	783	0.007	0.011044	0.379	0.998	0.983375	1187	0.476834	0.641597
GLOBOSIDE_METABOLISM	34	-2.95193	1695	0.998	1	0.389591	1694	0.3202	0.320959	0.999	1	0.689865	1653	0.882591	0.987546
GLUCOCORTICOID_MINERALOCORTICOID_METABOLISM	11	-0.484409	1082	0.657	1	0.231717	1671	0.13	0.131988	0.787	1	1.11874	738	0.293893	0.449885
GLUCONEOGENESIS	103	-0.054092	780.5	0.533	1	0.009876	1201	0.0082	0.011752	0.905	1	1.03206	1023	0.390782	0.562628
GLUTAMATE_METABOLISM	67	1.61553	83	0.066	1	9.5e-05	311	0.0074	0.011368	0.109	0.795	1.91988	2	0	0.032033
GLUTATHIONE_METABOLISM	62	0.646386	376	0.273	1	0.000769	637	0.0062	0.010335	0.206	0.969	0.968758	1230	0.527103	0.668744
GLYCEROLIPID_METABOLISM	94	0.591143	398	0.284	1	0.001272	739	0.0048	0.008399	0.465	1	1.09062	824	0.259615	0.484425
GLYCEROPHOSPHOLIPID_METABOLISM	121	0.865506	278	0.24	1	0.012215	1242	0.0108	0.013485	0.928	1	1.05799	929	0.3258	0.525536
GLYCINE_SERINE_AND_THREONINE_METABOLISM	114	1.80393	57	0.06	1	4e-06	121	0.006	0.010335	0.143	0.896	1.21205	467	0.075	0.380398
GLYCOGEN	40	1.29298	159	0.075	1	0.002048	828	0.0088	0.012003	0.182	0.951	1.06272	916	0.364892	0.520701
GLYCOGEN_METABOLISM	95	1.6141	84	0.054	1	8.7e-05	297	0.0076	0.011527	0.146	0.901	1.09498	816	0.231518	0.813712
GLYCOLYSIS	103	-0.054092	780.5	0.533	1	0.009149	1180	0.0104	0.013212	0.896	1	1.03206	1024	0.390782	0.561887
GLYCOLYSIS_AND_GLUCONEOGENESIS	83	-0.362736	998	0.647	1	0.032182	1446	0.0156	0.017891	0.975	1	1.04236	988	0.371595	0.827844
GLYCOLYSISPATHWAY	25	0.373902	497	0.369	1	0.066814	1557	0.0222	0.024432	0.629	1	1.11688	745	0.309021	0.451354
GLYCOSAMINOGLYCAN_DEGRADATION	36	-1.74874	1606	0.959	1	0.082668	1583	0.0294	0.031614	0.938	1	0.795756	1578	0.816929	0.93175
GLYCOSPHINGOLIPID_METABOLISM	60	-1.40406	1550	0.901	1	0.029973	1433	0.0132	0.015636	0.912	1	1.23171	408	0.168803	0.376286
GLYOXYLATE_AND_DICARBOXYLATE_METABOLISM	24	-0.808281	1280	0.779	1	0.077037	1571	0.027	0.029182	0.688	1	0.604868	1686	0.970534	0.99538
GN_CAMP_GRANULOSA_DN	190	-1.71939	1604	0.96	1	0.005633	1066	0.01	0.012898	0.976	1	0.989511	1168	0.512428	0.627796
GN_CAMP_GRANULOSA_UP	163	-0.978272	1377	0.833	1	0.00369	968	0.0068	0.010844	0.948	1	1.03084	1032	0.359768	0.824108
GNATENKO_PLATELET	115	0.46568	452.5	0.39	1	0.000416	522	0.007	0.011044	0.336	0.998	1.05725	934	0.332016	0.525473
GNATENKO_PLATELET_UP	115	0.46568	452.5	0.39	1	0.000464	548	0.0062	0.010335	0.349	0.998	1.05725	935	0.332016	0.524731
GO_ROS	66	0.027675	728	0.474	1	0.001486	765	0.0078	0.011549	0.362	0.998	1.14929	654	0.239845	0.415696
GOLDRATH_CELLCYCLE	69	-0.352718	994	0.676	1	0.001583	781	0.0068	0.010844	0.378	0.998	1.09788	802	0.262525	0.47351
GOLDRATH_CYTOLYTIC	49	-1.08949	1430	0.903	1	0.012725	1255	0.0074	0.011368	0.65	1	0.737525	1626	0.848	0.968039
GOLDRATH_HP	448	2.06046	29	0.026	1	0.000415	521	0.0078	0.011549	0.847	1	1.44739	104	0	0.239641
GOLDRATH_MEMORY	152	-0.740798	1241	0.775	1	0.007443	1141	0.0084	0.011798	0.991	1	1.25494	356	0.046	0.354658
GOLUB_ALL_VS_AML_DN	45	-1.09031	1431	0.864	1	0.035571	1460	0.0124	0.014866	0.78	1	0.665779	1664	0.960239	0.989603
GOLUB_ALL_VS_AML_UP	65	-0.23736	916	0.644	1	0.002109	835	0.0082	0.011752	0.365	0.998	0.98734	1176	0.495951	0.837183
GPCRDB_CLASS_A_RHODOPSIN_LIKE	300	-0.137912	841	0.542	1	0.00027	448	0.0068	0.010844	0.684	1	0.969665	1227	0.543788	0.844412
GPCRDB_CLASS_A_RHODOPSIN_LIKE2	27	-1.9067	1628	0.976	1	0.204098	1661	0.1008	0.10308	0.99	1	0.626534	1680	0.95112	0.998516
GPCRDB_CLASS_B_SECRETIN_LIKE	50	0.82416	296.5	0.183	1	0.001133	717	0.005	0.008798	0.191	0.959	0.976446	1207	0.507014	0.653963
GPCRDB_CLASS_C_METABOTROPIC_GLUTAMATE_PHEROMONE	36	1.16366	187	0.108	1	0.001851	808	0.0078	0.011549	0.179	0.949	1.15718	625	0.227459	0.785036
GPCRDB_OTHER	118	0.049489	714	0.451	1	0.005654	1067	0.0096	0.012595	0.814	1	1.22245	441	0.0598802	0.373543
GPCRPATHWAY	135	0.685374	363	0.223	1	0.000432	530	0.0056	0.009876	0.341	0.998	1.44635	105	0.0114504	0.239081
GPCRS_CLASS_A_RHODOPSIN_LIKE	250	-0.30451	961	0.624	1	0.000423	525	0.0052	0.009045	0.622	1	0.934414	1314	0.65121	0.857116
GPCRS_CLASS_A_RHODOPSIN_LIKE_2	24	-1.00229	1394	0.853	1	0.072728	1562	0.026	0.028192	0.662	1	0.933365	1317	0.537864	0.746167
GPCRS_CLASS_B_SECRETIN_LIKE	50	0.82416	296.5	0.183	1	0.000893	668	0.0062	0.010335	0.159	0.923	0.976446	1208	0.507014	0.653209
GPCRS_CLASS_C_METABOTROPIC_GLUTAMATE_PHEROMONE	34	1.61397	85	0.054	1	0.000929	676	0.0074	0.011368	0.062	0.48	1.15226	641	0.236364	0.768697
GRAEBER_BETA2_INTEGRINS	32	-0.571949	1146	0.715	1	0.101598	1606	0.0374	0.039587	0.904	1	1.02459	1058	0.426877	0.573517
GRANDVAUX_IFN_NOT_IRF3_UP	20	-0.714752	1232	0.743	1	0.171624	1650	0.0822	0.084518	0.9	1	1.03831	1003	0.421811	0.829683
GRANDVAUX_IRF3_DN	59	1.14656	194	0.128	1	0.004088	993	0.0074	0.011368	0.502	1	0.960082	1249	0.524292	0.845009
GRANDVAUX_IRF3_UP	36	-0.645931	1196	0.747	1	0.016773	1316	0.0086	0.01182	0.581	1	1.18054	562	0.158287	0.389939
GREENBAUM_E2A_DN	51	1.98356	37	0.034	1	0.00123	733	0.007	0.011044	0.197	0.963	1.12717	716	0.280665	0.437458
GREENBAUM_E2A_UP	99	0.793323	313	0.216	1	0.000321	481	0.008	0.011707	0.302	0.998	1.12344	730	0.204409	0.790455
GSK3PATHWAY	64	0.198813	606	0.372	1	0.007685	1147	0.0062	0.010335	0.638	1	1.31915	235	0.0575397	0.321055
GSPATHWAY	34	0.997607	229	0.119	1	8.6e-05	294	0.0058	0.010335	0.023	0.154	1.74074	15	0	0.0745317
GUO_HEX_DN	170	0.028032	726	0.516	1	0.001665	797	0.0056	0.009876	0.857	1	1.02656	1050	0.383984	0.811766
GUO_HEX_UP	292	1.18079	180	0.08	1	0	47	0.0066	0.010683	0.418	1	1.53727	51	0	0.20091
H2O2_CSBCOMBINED	45	-1.35311	1529	0.909	1	0.063023	1545	0.0204	0.022643	0.904	1	0.711308	1640	0.935223	0.983167
H2O2_CSBDIFF_C1	100	0.031449	724	0.521	1	0.004067	991	0.008	0.011707	0.753	1	0.928784	1332	0.57551	0.861389
H2O2_CSBDIFF_C2	103	-2.68079	1688	0.99	1	0.013183	1263	0.0084	0.011798	0.937	1	0.647902	1673	0.987226	1
H2O2_CSBRESCUED_C1_UP	120	-1.66235	1596	0.965	1	0.000663	614	0.0062	0.010335	0.395	0.999	0.89433	1414	0.739044	0.813996
H2O2_CSBRESCUED_C2_UP	32	-0.19323	875	0.534	1	0.024271	1393	0.0114	0.013996	0.536	1	1.13001	711	0.266917	0.432821
H2O2_CSBRESCUED_UP	156	-1.49785	1566	0.951	1	0.000884	665	0.0058	0.010335	0.752	1	0.886532	1434	0.723608	0.825544
HADDAD_CD45CD7_PLUS_VS_MINUS_DN	292	0.685264	364.5	0.274	1	0.00018	393	0.009	0.012226	0.62	1	1.1403	672	0.129666	0.429482
HADDAD_CD45CD7_PLUS_VS_MINUS_UP	129	-1.33802	1524.5	0.909	1	0.003017	915	0.0074	0.011368	0.687	1	1.17653	577	0.158317	0.389281
HADDAD_HPCLYMPHO_ENRICHED	1019	0.80908	305	0.246	1	3.8e-05	215	0.0048	0.008399	0.766	1	1.04523	979	0.268443	0.828615
HADDAD_HSC_CD10_UP	936	0.02682	730	0.508	1	0.000152	359	0.0052	0.009045	0.875	1	1.08909	825	0.159919	0.824815
HADDAD_HSC_CD7_DN	292	0.685264	364.5	0.274	1	4.4e-05	226	0.0068	0.010844	0.487	1	1.1403	671	0.129666	0.430304
HADDAD_HSC_CD7_UP	129	-1.33802	1524.5	0.909	1	0.002971	909	0.008	0.011707	0.683	1	1.17653	576	0.158317	0.390136
HALMOS_CEBP_DN	120	0.194776	609	0.385	1	0.001382	757	0.0054	0.00943	0.522	1	0.9368	1311	0.612086	0.739879
HALMOS_CEBP_UP	124	-0.202338	883	0.604	1	0.003705	970	0.008	0.011707	0.733	1	1.28062	296	0.0651341	0.350637
HANSON_NFKAPPB_IND	54	0.982989	233	0.162	1	0.005516	1061	0.007	0.011044	0.45	1	0.898618	1404	0.722338	0.809375
HASLINGER_B_CLL_11Q23	71	0.426554	472	0.371	1	0.00309	923	0.0062	0.010335	0.522	1	1.11434	752	0.254753	0.453833
HASLINGER_B_CLL_12	44	-0.292783	950	0.575	1	0.01177	1232	0.0086	0.01182	0.484	1	0.95966	1253	0.552124	0.691276
HASLINGER_B_CLL_13Q14	57	0.722658	339	0.29	1	0.026471	1408	0.0096	0.012595	0.896	1	1.22012	445	0.143418	0.701956
HASLINGER_B_CLL_17P13	38	-0.113777	821	0.532	1	0.000838	656	0.0054	0.00943	0.126	0.844	0.989193	1170	0.488281	0.83739
HASLINGER_B_CLL_6Q21	28	-0.437469	1054	0.662	1	0.038142	1473	0.0154	0.017733	0.676	1	0.908613	1390	0.592902	0.789197
HASLINGER_B_CLL_MUTATED	43	-0.078518	795	0.551	1	0.046109	1506	0.0158	0.018071	0.844	1	0.980641	1193	0.550308	0.841221
HBX_HCC_DN	64	0.016844	738	0.515	1	0.015949	1305	0.0088	0.012003	0.797	1	0.967401	1236	0.5054	0.838845
HBX_HCC_UP	31	-1.46429	1560	0.945	1	0.148936	1639	0.0662	0.068483	0.968	1	1.10219	790	0.349802	0.828391
HBX_HEP_DN	30	1.4911	112	0.088	1	0.000697	621	0.0074	0.011368	0.056	0.449	0.801226	1572	0.775591	0.961736
HBX_HEP_UP	58	-0.88667	1323	0.836	1	0.034898	1459	0.0146	0.016951	0.936	1	1.04845	965	0.365079	0.841983
HBX_NL_DN	37	0.088611	688	0.465	1	0.031812	1444	0.0172	0.019449	0.752	1	0.849488	1513	0.711027	0.86824
HBX_NL_UP	58	-1.12388	1439	0.921	1	0.027466	1415	0.0096	0.012595	0.903	1	1.10136	793	0.313025	0.818216
HBXPATHWAY	31	-0.35101	989	0.671	1	0.009115	1177	0.0072	0.011315	0.309	0.998	1.44402	108	0.0385396	0.236132
HCC_SURVIVAL_GOOD_VS_POOR_DN	321	2.01898	34	0.046	1	0.000239	429	0.0074	0.011368	0.66	1	1.51691	56	0	0.22008
HCC_SURVIVAL_GOOD_VS_POOR_UP	296	-0.317614	971	0.595	1	0.000434	533	0.0078	0.011549	0.764	1	0.915307	1368	0.724753	0.866171
HCMVPATHWAY	48	-0.006569	749	0.534	1	0.01681	1317	0.01	0.012898	0.7	1	1.02289	1067	0.40519	0.574146
HDACI_COLON_BUT_DN	842	0.336881	514	0.306	1	3.6e-05	209	0.0048	0.008399	0.708	1	1.11209	761	0.106855	0.45392
HDACI_COLON_BUT_UP	547	-0.879591	1319	0.797	1	2.5e-05	185	0.0064	0.010511	0.585	1	1.28169	292	0.0230126	0.352281
HDACI_COLON_BUT12HRS_DN	228	1.72338	67	0.057	1	1.8e-05	168	0.0052	0.009045	0.304	0.998	1.24134	385	0.089613	0.719056
HDACI_COLON_BUT12HRS_UP	145	-0.822876	1290	0.816	1	0.001652	792	0.0048	0.008399	0.557	1	1.27037	320	0.0186916	0.350938
HDACI_COLON_BUT16HRS_DN	343	0.058172	708	0.393	1	9e-06	138	0.0046	0.008154	0.434	1	1.1451	663	0.133462	0.422875
HDACI_COLON_BUT16HRS_UP	103	-1.52639	1576	0.943	1	0.002661	882	0.0072	0.011315	0.657	1	0.893986	1416	0.707457	0.813272
HDACI_COLON_BUT24HRS_DN	370	1.10096	206	0.119	1	1.4e-05	152	0.0054	0.00943	0.502	1	1.01191	1101	0.416335	0.593632
HDACI_COLON_BUT24HRS_UP	189	-1.82577	1616	0.948	1	0.004723	1018	0.0062	0.010335	0.962	1	1.15022	648	0.171875	0.416328
HDACI_COLON_BUT2HRS_DN	41	0.511521	427	0.293	1	0.004713	1017	0.0082	0.011752	0.307	0.998	1.02373	1064	0.424116	0.5738
HDACI_COLON_BUT2HRS_UP	237	-1.43491	1554	0.924	1	3.6e-05	208	0.008	0.011707	0.326	0.998	1.15201	642	0.1643	0.415671
HDACI_COLON_BUT30MIN_DN	164	-0.940821	1354	0.848	1	0.005956	1080	0.0066	0.010683	0.981	1	0.987211	1178	0.492248	0.83513
HDACI_COLON_BUT48HRS_DN	382	-0.761372	1249	0.748	1	0.000712	626	0.007	0.011044	0.907	1	0.960515	1246	0.587891	0.85056
HDACI_COLON_BUT48HRS_UP	281	0.098914	680	0.429	1	0.0007	622	0.0076	0.011527	0.829	1	1.30261	259	0.011811	0.33388
HDACI_COLON_CLUSTER10	142	-0.682846	1218	0.777	1	0.000361	495	0.0064	0.010511	0.312	0.998	1.03133	1028	0.399225	0.561744
HDACI_COLON_CLUSTER4	46	1.06124	217	0.154	1	0.000811	647	0.0054	0.00943	0.151	0.909	1.23338	403	0.119522	0.715724
HDACI_COLON_CLUSTER5	64	0.794118	312	0.243	1	0.010795	1214	0.0084	0.011798	0.71	1	0.959665	1252	0.541922	0.839642
HDACI_COLON_CLUSTER6	184	-0.198311	882	0.568	1	0.002413	861	0.0046	0.008154	0.908	1	1.05795	930	0.350806	0.841131
HDACI_COLON_CLUSTER7	44	-0.667403	1208	0.82	1	0.02479	1397	0.0096	0.012595	0.686	1	1.11239	759	0.286837	0.454601
HDACI_COLON_CLUSTER8	37	0.603576	389	0.269	1	0.000482	555	0.0078	0.011549	0.096	0.75	1.36924	173	0.0585938	0.28796
HDACI_COLON_CLUSTER9	185	0.241179	576	0.374	1	5e-05	238	0.0054	0.00943	0.343	0.998	1.21923	447	0.0952381	0.379171
HDACI_COLON_CUR_DN	164	-1.28338	1510	0.913	1	0.000885	666	0.008	0.011707	0.752	1	1.02457	1059	0.396947	0.799946
HDACI_COLON_CUR_UP	359	0.094187	683	0.44	1	0.0001	316	0.006	0.010335	0.613	1	1.55138	47	0	0.186927
HDACI_COLON_CUR12HRS_UP	88	-0.387363	1015	0.64	1	0.001626	789	0.0084	0.011798	0.507	1	1.27963	299	0.0588235	0.349151
HDACI_COLON_CUR16HRS_DN	42	0.032735	723	0.481	1	0.005198	1041	0.0084	0.011798	0.324	0.998	1.09391	817	0.319688	0.814556
HDACI_COLON_CUR24HRS_DN	69	-0.434021	1050	0.621	1	0.010057	1204	0.0064	0.010511	0.777	1	1.1539	636	0.201566	0.777796
HDACI_COLON_CUR24HRS_UP	120	1.18301	179	0.097	1	0.000613	602	0.0058	0.010335	0.384	0.998	1.80111	8	0	0.0705449
HDACI_COLON_CUR2HRS_UP	95	0.182746	619	0.403	1	0.000532	577	0.0064	0.010511	0.314	0.998	0.863488	1494	0.73913	0.909173
HDACI_COLON_CUR48HRS_UP	187	1.67472	72	0.027	1	0	78	0.0052	0.009045	0.281	0.996	1.48864	70	0	0.244938
HDACI_COLON_CURSUL_DN	43	-1.22185	1488	0.874	1	0.076199	1569	0.0246	0.026811	0.927	1	0.889474	1427	0.653307	0.892499
HDACI_COLON_CURSUL_UP	155	-0.255856	926	0.614	1	0.002024	825	0.0054	0.00943	0.884	1	1.75808	13	0	0.0712506
HDACI_COLON_SUL_DN	791	0.791287	315	0.178	1	1e-06	111	0.0066	0.010683	0.64	1	0.980449	1196	0.527668	0.839464
HDACI_COLON_SUL_UP	436	-0.232934	912	0.572	1	0.000284	460	0.0076	0.011527	0.792	1	1.43924	113	0	0.235908
HDACI_COLON_SUL12HRS_DN	122	0.39465	483	0.336	1	0.00736	1136	0.009	0.012226	0.861	1	0.800856	1573	0.844961	0.960396
HDACI_COLON_SUL12HRS_UP	109	-0.305984	962	0.611	1	0.002365	855	0.0076	0.011527	0.629	1	1.3748	169	0.0334029	0.282811
HDACI_COLON_SUL16HRS_DN	248	0.478067	447	0.265	1	0.004882	1027	0.0066	0.010683	0.966	1	1.01125	1104	0.437113	0.594028
HDACI_COLON_SUL16HRS_UP	156	-0.849755	1301	0.8	1	0.002443	868	0.0044	0.008154	0.908	1	1.74313	14	0	0.0789196
HDACI_COLON_SUL24HRS_DN	468	-0.605885	1173	0.717	1	5.9e-05	252	0.0074	0.011368	0.632	1	0.934137	1315	0.656118	0.7455
HDACI_COLON_SUL24HRS_UP	212	0.510935	428	0.296	1	0.001147	722	0.006	0.010335	0.8	1	1.64301	27	0	0.132536
HDACI_COLON_SUL2HRS_DN	60	1.96356	38	0.056	1	0.0067	1110	0.0074	0.011368	0.613	1	0.870732	1472	0.742972	0.843637
HDACI_COLON_SUL2HRS_UP	51	-1.13812	1446	0.849	1	0.008283	1159	0.0082	0.011752	0.55	1	1.07048	891	0.357724	0.50954
HDACI_COLON_SUL30MIN_DN	156	0.059693	705	0.437	1	2.5e-05	186	0.004	0.007393	0.314	0.998	1.09631	810	0.27833	0.816046
HDACI_COLON_SUL48HRS_DN	282	-0.392293	1016	0.615	1	0.000159	366	0.0042	0.007393	0.604	1	1.13204	703	0.214145	0.787864
HDACI_COLON_SUL48HRS_UP	336	-0.106299	815	0.526	1	0.000311	475	0.0052	0.009045	0.715	1	1.52704	54	0	0.208057
HDACI_COLON_TSA_DN	212	0.246196	575	0.398	1	0.000455	545	0.0076	0.011527	0.639	1	0.998902	1137	0.445808	0.614445
HDACI_COLON_TSA_UP	331	-1.83001	1617	0.956	1	0.000612	601	0.0064	0.010511	0.812	1	1.04068	992	0.354406	0.550596
HDACI_COLON_TSA12HRS_UP	71	0.378306	494	0.395	1	0.008068	1154	0.0092	0.01233	0.733	1	0.983025	1188	0.49501	0.641849
HDACI_COLON_TSA24HRS_DN	42	-2.47665	1683	0.994	1	0.123684	1627	0.0482	0.050356	0.982	1	0.777679	1594	0.765748	0.974644
HDACI_COLON_TSA2HRS_DN	66	1.30114	157	0.064	1	0.00528	1048	0.0068	0.010844	0.644	1	0.995982	1147	0.46516	0.833264
HDACI_COLON_TSA2HRS_UP	159	-2.26091	1668	0.973	1	0.003619	960	0.0068	0.010844	0.948	1	0.850105	1511	0.872984	0.867826
HDACI_COLON_TSA30MIN_DN	41	1.28029	163	0.075	1	3.5e-05	206	0.0064	0.010511	0.031	0.219	1.02976	1035	0.389328	0.825687
HDACI_COLON_TSA48HRS_DN	29	-0.30426	960	0.672	1	0.042532	1494	0.0178	0.020047	0.7	1	1.3849	154	0.0737864	0.281165
HDACI_COLON_TSA48HRS_UP	99	-1.87081	1624	0.955	1	0.040782	1484	0.0166	0.01882	0.997	1	0.94089	1301	0.616326	0.730607
HDACI_COLON_TSABUT_DN	73	0.618428	384	0.196	1	0.000888	667	0.0058	0.010335	0.287	0.996	0.81237	1561	0.794059	0.948185
HDACI_COLON_TSABUT_UP	188	-1.38404	1541	0.92	1	0.000394	514	0.0064	0.010511	0.607	1	1.08337	844	0.277886	0.493462
HDACPATHWAY	100	0.685627	362	0.205	1	0.002056	829	0.0074	0.011368	0.608	1	1.00296	1127	0.451943	0.826268
HEARTFAILURE_ATRIA_DN	297	0.405015	480	0.409	1	0.003386	950	0.007	0.011044	0.983	1	1.05753	933	0.30099	0.525443
HEARTFAILURE_ATRIA_UP	92	-1.51511	1574	0.954	1	0.005756	1072	0.0064	0.010511	0.756	1	1.08336	845	0.289524	0.492731
HEARTFAILURE_VENTRICLE_DN	169	0.890164	271	0.189	1	0.000107	321	0.0042	0.007393	0.41	0.999	1.10339	786	0.22479	0.464791
HEATSHOCK_OLD_UP	41	0.394185	484	0.318	1	0.002382	859	0.0076	0.011527	0.207	0.97	1.08422	839	0.3222	0.844146
HEATSHOCK_YOUNG_UP	48	0.4468	462	0.301	1	0.012933	1259	0.0102	0.013076	0.652	1	0.842222	1528	0.714851	0.929323
HEDVAT_ELF_DN	4	-0.519724	1107	0.727	1	0.276039	1683	0.1672	0.168751	0.548	1	0.68703	1654	0.819802	0.987959
HEDVAT_ELF_UP	27	0.424645	473	0.322	1	0.012619	1252	0.0078	0.011549	0.368	0.998	1.60116	33	0.013834	0.161203
HEMATOP_STEM_ALL_UP	102	0.862296	279	0.163	1	4.3e-05	224	0.0068	0.010844	0.172	0.942	1.31197	248	0.0766208	0.739843
HEMATOPOESIS_RELATED_TRANSCRIPTION_FACTORS	292	0.509226	431	0.305	1	0.003003	912	0.006	0.010335	0.98	1	1.04069	991	0.330661	0.551321
HEME_BIOSYNTHESIS	19	1.31525	153	0.124	1	0.013103	1261	0.0072	0.011315	0.225	0.978	1.33895	211	0.119843	0.704612
HEPARAN_SULFATE_BIOSYNTHESIS	19	-0.211401	893.5	0.649	1	0.026179	1404	0.0124	0.014866	0.375	0.998	0.913286	1374	0.58215	0.862287
HESS_HOXAANMEIS1_DN	137	-0.942843	1355.5	0.853	1	0.001614	787	0.006	0.010335	0.552	1	1.05459	950	0.320158	0.524694
HESS_HOXAANMEIS1_UP	137	-0.942843	1355.5	0.853	1	0.001871	810	0.0072	0.011315	0.583	1	1.05459	949	0.320158	0.525425
HG_PROGERIA_DN	47	0.880348	274	0.188	1	0.000808	645	0.0062	0.010335	0.151	0.909	1.30483	257	0.0666667	0.331384
HIF1_TARGETS	98	-1.81636	1615	0.966	1	0.014466	1284	0.0088	0.012003	0.947	1	0.955726	1261	0.540816	0.70048
HIFPATHWAY	42	-0.106065	814	0.519	1	0.005273	1047	0.006	0.010335	0.326	0.998	0.910202	1384	0.662675	0.78803
HINATA_NFKB_DN	60	0.216403	593	0.408	1	0.010712	1213	0.009	0.012226	0.707	1	1.1493	653	0.193814	0.416474
HINATA_NFKB_UP	250	0.000541	745	0.531	1	0.00115	725	0.006	0.010335	0.8	1	1.39953	139	0.0212766	0.275313
HIPPOCAMPUS_DEVELOPMENT_NEONATAL	91	1.41695	126	0.092	1	0.000969	688	0.0074	0.011368	0.416	0.999	1.04439	983	0.352227	0.825707
HIPPOCAMPUS_DEVELOPMENT_POSTNATAL	116	0.885031	272	0.227	1	0.000373	503	0.0086	0.01182	0.316	0.998	1.29537	271	0.0341365	0.34005
HIPPOCAMPUS_DEVELOPMENT_PRENATAL	90	0.294447	546	0.347	1	0.001554	777	0.0058	0.010335	0.503	1	0.99365	1156	0.45674	0.840354
HISTIDINE_METABOLISM	85	0.458669	454	0.354	1	0.001148	723	0.0058	0.010335	0.372	0.998	1.31343	243	0.0503876	0.328543
HIVNEFPATHWAY	184	1.08084	210	0.12	1	0	9	0.004	0.007393	0.281	0.996	1.0568	937	0.282209	0.839112
HOFFMANN_BIVSBII_BI	282	0.523676	425	0.286	1	2.3e-05	179	0.0056	0.009876	0.462	1	1.06462	909	0.271805	0.518173
HOFFMANN_BIVSBII_BI_TABLE2	489	0.147807	643	0.465	1	0.000144	351	0.0046	0.008154	0.74	1	1.04597	977	0.350763	0.832191
HOFFMANN_BIVSBII_IMVM	209	-0.413645	1034	0.657	1	0.000432	531	0.0046	0.008154	0.625	1	1.20472	497	0.0746888	0.373658
HOFFMANN_BIVSBII_LGBII	279	0.130324	657	0.386	1	0.00014	349	0.0062	0.010335	0.588	1	1.43208	116	0	0.247086
HOFMANN_MANTEL_LYMPHOMA_VS_LYMPH_NODES_DN	102	-0.722889	1235	0.739	1	0.014643	1286	0.0086	0.01182	0.947	1	1.46957	83	0.00603622	0.246825
HOFMANN_MANTEL_LYMPHOMA_VS_LYMPH_NODES_UP	145	-0.590316	1159	0.694	1	0.000117	329	0.0048	0.008399	0.217	0.975	1.03396	1016	0.40081	0.832337
HOFMANN_MDS_CD34_HIGH_RISK	72	-1.7705	1611	0.952	1	0.062234	1542	0.0202	0.02245	0.987	1	0.721019	1632	0.887234	0.997617
HOFMANN_MDS_CD34_LOW_AND_HIGH_RISK	103	-2.40055	1676	0.991	1	0.02574	1403	0.0114	0.013996	0.989	1	0.778361	1592	0.863724	0.946175
HOFMANN_MDS_CD34_LOW_RISK	119	-0.439841	1056	0.699	1	0.006215	1090	0.0078	0.011549	0.831	1	0.893378	1421	0.72147	0.813119
HOGERKORP_ANTI_CD44_DN	44	1.00364	228	0.134	1	0.004623	1013	0.0056	0.009876	0.304	0.998	1.10889	769	0.262156	0.458287
HOGERKORP_ANTI_CD44_UP	74	-1.03274	1409	0.832	1	0.003664	963	0.006	0.010335	0.555	1	1.40582	134	0.0643863	0.739866
HOGERKORP_CD44_DN	55	-0.211887	895	0.581	1	0.009369	1186	0.0084	0.011798	0.583	1	0.909132	1387	0.711111	0.863017
HOGERKORP_CD44_TEMPORALLY_DN	54	0.967981	239	0.144	1	0.010513	1208	0.0076	0.011527	0.604	1	0.997951	1139	0.463115	0.616746
HOGERKORP_CD44_TEMPORALLY_UP	39	-0.194138	877	0.502	1	0.005051	1035	0.0062	0.010335	0.318	0.998	1.18907	537	0.220472	0.386728
HOGERKORP_CD44_UP	70	-1.06342	1423	0.863	1	0.011953	1237	0.0078	0.011549	0.814	1	1.20223	502	0.225869	0.724724
HOHENKIRK_MONOCYTE_DEND_DN	306	0.49098	438	0.318	1	0.000377	505	0.0088	0.012003	0.739	1	1.20822	486	0.0580271	0.372295
HOHENKIRK_MONOCYTE_DEND_UP	291	-0.999905	1390	0.831	1	0.00119	727	0.0084	0.011798	0.91	1	0.909268	1386	0.797665	0.789003
HOUSTIS_ROS	66	0.160049	633	0.441	1	0.000858	661	0.0064	0.010511	0.28	0.992	1.4668	85	0.0318091	0.245938
HOX_GENES	121	-0.14636	847	0.5	1	0.000199	412	0.0052	0.009045	0.256	0.987	1.45373	97	0.0182556	0.245374
HPV31_DN	108	-0.639539	1190	0.767	1	0.017442	1323	0.0076	0.011527	0.961	1	1.1585	619	0.151515	0.790935
HPV31_UP	181	0.973204	237	0.134	1	1e-05	141	0.0066	0.010683	0.295	0.997	1.05635	939	0.347305	0.525188
HSC_EARLYPROGENITORS_ADULT	1168	-0.314998	970	0.648	1	6e-06	132	0.0054	0.00943	0.704	1	1.09839	800	0.178926	0.473605
HSC_EARLYPROGENITORS_FETAL	1159	-0.424046	1039.5	0.674	1	8e-06	136	0.0052	0.009045	0.708	1	1.11776	740	0.138554	0.451145
HSC_EARLYPROGENITORS_SHARED	1159	-0.424046	1039.5	0.674	1	0	79	0.0068	0.010844	0.691	1	1.11776	741	0.138554	0.450362
HSC_HSC_ADULT	864	-0.91324	1336	0.782	1	6e-06	133	0.0058	0.010335	0.669	1	1.05762	931	0.256048	0.525917
HSC_HSC_FETAL	694	-0.356102	996	0.599	1	0	105	0.0068	0.010844	0.612	1	1.0099	1108	0.403614	0.59512
HSC_HSC_SHARED	655	-0.432597	1048	0.618	1	0	64	0.0054	0.00943	0.612	1	1.0396	998	0.31643	0.550767
HSC_HSCANDPROGENITORS_ADULT	1683	-0.657788	1205	0.728	1	1.3e-05	149	0.008	0.011707	0.837	1	1.13929	678	0.0346939	0.428803
HSC_HSCANDPROGENITORS_FETAL	1652	-0.494154	1091.5	0.68	1	1.4e-05	153	0.0058	0.010335	0.841	1	1.12588	719	0.0590631	0.439415
HSC_HSCANDPROGENITORS_SHARED	1652	-0.494154	1091.5	0.68	1	4.8e-05	234	0.0044	0.008154	0.886	1	1.12588	718	0.0590631	0.4402
HSC_INTERMEDIATEPROGENITORS_ADULT	367	0.720129	341	0.21	1	2.2e-05	178	0.0082	0.011752	0.524	1	1.25192	364	0.0147368	0.358811
HSC_INTERMEDIATEPROGENITORS_FETAL	401	0.343526	513	0.343	1	0.000177	388	0.0066	0.010683	0.707	1	1.17216	591	0.0568421	0.392879
HSC_INTERMEDIATEPROGENITORS_SHARED	338	0.715974	342	0.212	1	0	89	0.005	0.008798	0.418	1	1.23082	413	0.0313808	0.372795
HSC_LATEPROGENITORS_ADULT	1273	-0.851037	1302	0.736	1	0.000595	595	0.0052	0.009045	0.986	1	0.991452	1162	0.452611	0.841131
HSC_LATEPROGENITORS_FETAL	1266	-1.03011	1407	0.781	1	0.000388	510	0.0056	0.009876	0.961	1	1.02635	1053	0.341603	0.80681
HSC_LATEPROGENITORS_SHARED	1247	-0.892993	1330	0.748	1	0.000448	540	0.0084	0.011798	0.972	1	1.0245	1060	0.353497	0.797371
HSC_LTHSC_ADULT	1083	-0.329802	979	0.676	1	0	101	0.0046	0.008154	0.691	1	1.30976	252	0.00194553	0.32494
HSC_LTHSC_FETAL	833	0.438871	466.5	0.321	1	2.8e-05	197	0.0062	0.010335	0.691	1	1.26876	328	0.00393701	0.344472
HSC_LTHSC_SHARED	833	0.438871	466.5	0.321	1	0.000111	324	0.0064	0.010511	0.819	1	1.26876	327	0.00393701	0.345776
HSC_MATURE_ADULT	959	-0.560497	1140	0.722	1	9.5e-05	312	0.0044	0.008154	0.839	1	1.28455	288	0.0140281	0.347451
HSC_MATURE_FETAL	907	-1.03155	1408	0.841	1	0	83	0.0046	0.008154	0.658	1	1.25062	366	0.0223124	0.359756
HSC_MATURE_SHARED	706	-0.97195	1371	0.844	1	5.3e-05	244	0.0054	0.00943	0.726	1	1.27321	312	0.0302419	0.35176
HSC_STHSC_ADULT	136	0.161918	632	0.406	1	0.002946	904	0.0054	0.00943	0.679	1	1.24925	368	0.116327	0.362192
HSC_STHSC_FETAL	115	-0.094772	806.5	0.496	1	0.00587	1079	0.0062	0.010335	0.82	1	1.16483	604	0.197452	0.402226
HSC_STHSC_SHARED	115	-0.094772	806.5	0.496	1	0.00736	1137	0.0078	0.011549	0.861	1	1.16483	605	0.197452	0.401384
HSIAO_LIVER_SPECIFIC_GENES	499	-0.708702	1230	0.723	1	0.00044	536	0.0062	0.010335	0.887	1	1.1138	754	0.217391	0.453815
HSP27PATHWAY	39	-0.472825	1076	0.695	1	0.047541	1508	0.018	0.020231	0.855	1	1.35222	194	0.0855397	0.752764
HTERT_DN	220	0.273644	562	0.385	1	0.000128	342	0.007	0.011044	0.428	1	1.03263	1022	0.360236	0.825584
HTERT_UP	214	-0.334441	984	0.619	1	0.000267	443	0.005	0.008798	0.537	1	1.05617	940	0.296066	0.525003
HUMAN_CD34_ENRICHED_TRANSCRIPTION_FACTORS	545	-0.95329	1360	0.806	1	0.001046	703	0.0052	0.009045	0.958	1	1.23965	390	0.00986193	0.370139
HUMAN_MITODB_6_2002	908	-1.27008	1508	0.87	1	1.7e-05	161	0.006	0.010335	0.692	1	1.23056	415	0.0194553	0.371233
HUMAN_TISSUE_KIDNEY	23	0.757922	327	0.223	1	0.041916	1490	0.0126	0.01502	0.496	1	0.9949	1150	0.474286	0.619221
HUMAN_TISSUE_LIVER	65	-0.275926	939	0.604	1	0.003074	919	0.0096	0.012595	0.439	1	0.938761	1307	0.567108	0.735527
HUMAN_TISSUE_PANCREAS	114	0.283196	556	0.435	1	0.004923	1030	0.007	0.011044	0.785	1	1.04717	973	0.382066	0.536132
HUMAN_TISSUE_PLACENTA	64	-0.202413	884	0.6	1	0.001141	720	0.0054	0.00943	0.26	0.989	1.07184	884	0.294347	0.821198
HUMAN_TISSUE_SALIVARY	27	-1.31109	1517	0.924	1	0.081921	1581	0.03	0.032178	0.866	1	0.864339	1493	0.699187	0.909023
HUMAN_TISSUE_TESTIS	149	0.841573	287	0.22	1	0.000362	496	0.006	0.010335	0.312	0.998	1.25257	360	0.0673267	0.73737
HUMAN_TISSUE_THYMUS	41	-0.877372	1318	0.817	1	0.03181	1443	0.0154	0.017733	0.752	1	0.757918	1617	0.879541	0.981703
HYPERME_COLONCA_SW48	46	-0.646645	1197	0.706	1	0.070743	1560	0.0222	0.024432	0.969	1	0.845785	1521	0.787402	0.929618
HYPERTROPHY_MODEL	50	-0.61851	1176	0.727	1	0.023039	1380	0.0112	0.013851	0.784	1	0.97992	1198	0.531872	0.836637
HYPOPHYSECTOMY_RAT_DN	126	0.31555	529	0.413	1	0.002372	856	0.0074	0.011368	0.629	1	1.008	1113	0.438492	0.813444
HYPOPHYSECTOMY_RAT_UP	91	-2.46472	1682	0.994	1	0.014178	1274	0.0104	0.013212	0.913	1	0.987606	1175	0.516	0.631457
HYPOXIA_FIBRO_UP	51	0.150231	639	0.465	1	0.040924	1485	0.0162	0.018416	0.9	1	1.18904	538	0.236515	0.385883
HYPOXIA_NORMAL_UP	587	-0.919762	1341	0.857	1	4.2e-05	220	0.0074	0.011368	0.674	1	1.35575	191	0.00588235	0.291671
HYPOXIA_RCC_NOVHL_UP	159	1.22569	174	0.089	1	0	72	0.008	0.011707	0.281	0.996	1.25883	349	0.0522244	0.351634
HYPOXIA_RCC_UP	330	1.17852	181	0.103	1	0	100	0.0064	0.010511	0.418	1	1.67973	21	0	0.109155
HYPOXIA_REG_UP	105	-2.05557	1651	0.98	1	0.011047	1220	0.008	0.011707	0.914	1	0.834377	1542	0.760684	0.887334
HYPOXIA_REVIEW	220	-0.52693	1112	0.718	1	0.000654	610	0.0088	0.012003	0.703	1	1.08415	840	0.222892	0.492599
ICF_DN	36	-2.88546	1694	0.994	1	0.208701	1664	0.1144	0.116566	0.998	1	0.670719	1659	0.871345	0.991309
ICF_UP	28	0.290451	549	0.342	1	0.004993	1033	0.0072	0.011315	0.207	0.97	0.971429	1224	0.497951	0.84255
ICHIBA_GVHD	577	0.125645	660	0.483	1	0.000152	360	0.006	0.010335	0.796	1	1.02228	1068	0.379877	0.575336
IDX_TSA_DN_CLUSTER1	129	0.267621	564	0.414	1	0.000217	421	0.0066	0.010683	0.264	0.991	1.37781	164	0.0721649	0.281548
IDX_TSA_DN_CLUSTER2	173	-0.986783	1380	0.768	1	0.000542	578	0.0062	0.010335	0.666	1	1.32407	228	0.0398406	0.319041
IDX_TSA_DN_CLUSTER3	223	-1.20767	1487	0.858	1	0.00027	450	0.0088	0.012003	0.538	1	0.858327	1499	0.912602	0.857163
IDX_TSA_DN_CLUSTER4	93	1.09643	208	0.144	1	0	76	0.007	0.011044	0.093	0.738	1.09623	811	0.28	0.811944
IDX_TSA_DN_CLUSTER5	178	1.04122	220	0.143	1	0.000262	438	0.0062	0.010335	0.534	1	1.26869	329	0.0554493	0.343353
IDX_TSA_DN_CLUSTER6	119	1.27661	164	0.082	1	0.000113	325	0.0084	0.011798	0.214	0.975	1.27695	306	0.110039	0.346367
IDX_TSA_UP_CLUSTER1	66	-1.76653	1609	0.94	1	0.042433	1493	0.0136	0.016009	0.973	1	0.767174	1605	0.900585	0.981296
IDX_TSA_UP_CLUSTER2	192	-0.111784	819	0.574	1	0.001438	762	0.007	0.011044	0.837	1	1.11553	748	0.244211	0.809635
IDX_TSA_UP_CLUSTER3	203	-0.418878	1037	0.624	1	0.000178	390	0.0072	0.011315	0.473	1	1.09078	823	0.208835	0.484793
IDX_TSA_UP_CLUSTER4	102	-1.57628	1585	0.978	1	0.017437	1322	0.0104	0.013212	0.961	1	0.919353	1356	0.624016	0.7703
IDX_TSA_UP_CLUSTER5	236	0.135607	652	0.403	1	0.000435	534	0.0068	0.010844	0.626	1	1.10274	789	0.187251	0.830546
IDX_TSA_UP_CLUSTER6	394	-2.31574	1672	0.987	1	0.000365	498	0.007	0.011044	0.833	1	1.33156	219	0.00401606	0.314921
IFN_ALL_UP	46	-1.14223	1448	0.891	1	0.038992	1476	0.0136	0.016009	0.891	1	0.793427	1580	0.812383	0.933146
IFN_ALPHA_UP	105	-0.999605	1389	0.875	1	0.028376	1424	0.0102	0.013076	0.993	1	0.82391	1551	0.782857	0.903333
IFN_ANY_UP	216	-1.16143	1460	0.872	1	0.007266	1134	0.0084	0.011798	0.991	1	0.954208	1265	0.618644	0.84635
IFN_BETA_GLIOMA_DN	117	-0.07924	798	0.571	1	0.003294	939	0.0082	0.011752	0.702	1	1.04592	978	0.386364	0.828881
IFN_BETA_GLIOMA_UP	169	-0.460097	1067	0.652	1	0.008507	1165	0.005	0.008798	0.996	1	1.09682	806	0.289575	0.474959
IFN_BETA_UP	182	-0.515452	1105	0.734	1	0.004569	1009	0.0072	0.011315	0.96	1	1.15239	640	0.135021	0.773796
IFN_GAMMA_UP	88	-2.00574	1645	0.981	1	0.040993	1486	0.0138	0.016189	0.995	1	0.806332	1567	0.792776	0.921903
IFNA_HCMV_6HRS_UP	122	-1.40362	1549	0.918	1	0.006675	1109	0.0062	0.010335	0.842	1	0.975937	1210	0.477495	0.654009
IFNA_UV-CMV_COMMON_HCMV_6HRS_UP	56	-0.624413	1182	0.723	1	0.024999	1398	0.0118	0.014309	0.882	1	0.890816	1424	0.648544	0.817216
IFNALPHA_HCC_UP	63	0.805566	306	0.252	1	0.009779	1198	0.0084	0.011798	0.689	1	1.39469	148	0.0475248	0.74182
IFNALPHA_NL_HCC_UP	35	-0.324088	974	0.649	1	0.016723	1315	0.0094	0.012506	0.445	1	1.14897	655	0.235644	0.762483
IFNALPHA_NL_UP	62	-0.694845	1224	0.78	1	0.00709	1123	0.0084	0.011798	0.626	1	1.10841	772	0.263918	0.457357
IFNALPHA_RESIST_DN	45	-1.05605	1420	0.896	1	0.081863	1580	0.029	0.031224	0.936	1	1.14725	656	0.204365	0.420345
IFNAPATHWAY	23	-1.16883	1467	0.868	1	0.191686	1657	0.0972	0.099459	0.925	1	1.37916	161	0.0841487	0.746967
IFNGPATHWAY	19	0.1108	672	0.421	1	0.16718	1646	0.0876	0.089852	0.892	1	1.80028	9	0.00195695	0.194591
IGF_VS_PDGF_DN	94	-0.168209	858	0.562	1	0.000945	680	0.0056	0.009876	0.41	0.999	0.877786	1457	0.775468	0.898829
IGF_VS_PDGF_UP	172	-0.100483	810	0.553	1	0.000353	490	0.0084	0.011798	0.585	1	0.977567	1204	0.50813	0.652788
IGF1_NIH3T3_UP	95	-0.379309	1010	0.635	1	0.004314	999	0.0052	0.009045	0.7	1	1.1501	649	0.200409	0.76832
IGF1MTORPATHWAY	62	1.06698	214	0.142	1	0.005117	1037	0.0064	0.010511	0.552	1	0.87426	1465	0.722567	0.838628
IGF1PATHWAY	72	-0.195339	879	0.629	1	0.001278	740	0.007	0.011044	0.342	0.998	1.21085	474	0.0916179	0.377319
IGF1RPATHWAY	50	-1.30045	1516	0.935	1	0.04926	1512	0.0198	0.02202	0.93	1	0.674765	1656	0.968	0.991519
IGFR_IR_DN	30	-1.68909	1600	0.932	1	0.24307	1675	0.1442	0.145969	0.994	1	0.636208	1677	0.89	0.998031
IGFR_IR_UP	40	0.137447	650	0.432	1	0.004018	988	0.0086	0.01182	0.283	0.996	1.26441	333	0.0737705	0.773609
IGLESIAS_E2FMINUS_DN	27	-0.648882	1198	0.793	1	0.006272	1092	0.0072	0.011315	0.24	0.982	0.666887	1663	0.915521	0.990086
IGLESIAS_E2FMINUS_UP	407	1.31424	154	0.12	1	0	34	0.0054	0.00943	0.472	1	1.23149	409	0.0268595	0.375636
IL1_CORNEA_DN	235	0.568329	407	0.265	1	6.2e-05	259	0.0064	0.010511	0.363	0.998	1.11237	760	0.168776	0.453925
IL1_CORNEA_UP	185	-0.486525	1084	0.696	1	0.000482	554	0.0076	0.011527	0.648	1	1.15819	620	0.129817	0.410121
IL10PATHWAY	33	-0.780231	1263	0.747	1	0.102028	1608	0.0384	0.040544	0.905	1	1.29966	264	0.103113	0.780621
IL12PATHWAY	54	-0.116698	824	0.532	1	0.00926	1183	0.008	0.011707	0.578	1	1.27668	307	0.0714286	0.781204
IL17PATHWAY	38	-1.3965	1548	0.901	1	0.028612	1427	0.0158	0.018071	0.723	1	0.672847	1658	0.89243	0.991373
IL18PATHWAY	10	-0.96583	1367	0.842	1	0.259709	1678	0.1484	0.150131	0.839	1	0.614702	1682	0.928131	0.995205
IL1RPATHWAY	74	1.39676	130	0.111	1	0.000741	631	0.0072	0.011315	0.262	0.989	1.05285	955	0.367063	0.528177
IL22BPPATHWAY	38	0.07419	701	0.512	1	0.021709	1370	0.0088	0.012003	0.648	1	1.46284	87	0.0256917	0.680751
IL2PATHWAY	69	0.696924	354	0.265	1	0.003804	976	0.0068	0.010844	0.56	1	1.20613	492	0.112648	0.725875
IL2RBPATHWAY	125	0.408504	476	0.382	1	0	12	0.0054	0.00943	0.141	0.894	1.02585	1056	0.386905	0.800215
IL3PATHWAY	34	0.118379	668	0.438	1	0.012493	1249	0.0078	0.011549	0.366	0.998	0.897744	1406	0.645621	0.880731
IL4PATHWAY	29	-0.443647	1058	0.656	1	0.070004	1559	0.0266	0.028768	0.829	1	1.16842	597	0.185328	0.763341
IL5PATHWAY	21	0.164855	628	0.414	1	0.02839	1425	0.0138	0.016189	0.39	0.999	0.76384	1609	0.833992	0.981231
IL6_FIBRO_UP	103	0.85433	282	0.177	1	0.006863	1117	0.0062	0.010335	0.847	1	1.1731	587	0.10609	0.752323
IL6_SCAR_FIBRO_DN	26	0.904555	263	0.182	1	0.028788	1429	0.014	0.016378	0.591	1	1.46008	93	0.0263158	0.240975
IL6_SCAR_FIBRO_UP	62	-0.145012	844	0.578	1	0.000357	493	0.0076	0.011527	0.142	0.896	1.77198	11	0	0.0749725
IL6PATHWAY	74	0.2167	592	0.449	1	0.00154	775	0.0074	0.011368	0.371	0.998	0.952676	1268	0.604331	0.705669
IL7PATHWAY	53	0.107112	675	0.442	1	0.006312	1093	0.0094	0.012506	0.489	1	1.37705	165	0.049896	0.730747
INFLAMMATORY_RESPONSE_PATHWAY	74	1.27378	165	0.104	1	0.001421	759	0.0074	0.011368	0.357	0.998	1.02148	1069	0.43346	0.576916
INFLAMPATHWAY	51	-1.50284	1568	0.915	1	0.005402	1053	0.007	0.011044	0.446	1	0.868893	1481	0.664	0.843767
INNEREAR_UP	87	-1.83559	1619	0.944	1	0.023989	1387	0.0108	0.013485	0.969	1	0.764939	1606	0.922465	0.981933
INOS_ALL_DN	220	0.291789	548	0.341	1	0.000935	678	0.0066	0.010683	0.762	1	1.52466	55	0.00613497	0.208445
INOS_ALL_UP	128	-0.881228	1321	0.788	1	0.003421	951	0.007	0.011044	0.709	1	0.855005	1504	0.77167	0.86269
INOSITOL_METABOLISM	17	0.36139	506	0.325	1	0.014307	1280	0.0106	0.013373	0.247	0.984	1.71466	18	0.0139442	0.0820699
INOSITOL_PHOSPHATE_METABOLISM	65	0.850302	285	0.19	1	0.002313	849	0.0062	0.010335	0.384	0.998	1.0882	827	0.314115	0.490137
INSULIN_ADIP_INSENS_DN	64	-0.021961	760	0.531	1	0.012469	1248	0.0068	0.010844	0.737	1	1.32033	234	0.0383065	0.778761
INSULIN_ADIP_INSENS_UP	60	-0.313784	968	0.6	1	0.004117	995	0.0078	0.011549	0.503	1	0.967878	1233	0.541426	0.670752
INSULIN_ADIP_SENS_DN	62	1.69963	69	0.051	1	0.001301	745	0.0064	0.010511	0.28	0.992	1.39712	143	0.0371134	0.271898
INSULIN_ADIP_SENS_UP	39	0.202977	604	0.412	1	0.010576	1209	0.0074	0.011368	0.461	1	0.941475	1300	0.545635	0.847796
INSULIN_NIH3T3_UP	47	-1.41054	1552	0.95	1	0.017864	1330	0.0076	0.011527	0.717	1	0.851935	1507	0.819767	0.866544
INSULIN_SIGNALING	277	-2.14282	1660	0.99	1	0.000568	586	0.0066	0.010683	0.802	1	0.986717	1181	0.49899	0.632781
INSULINPATHWAY	65	-0.396107	1022	0.715	1	0.00085	660	0.0052	0.009045	0.218	0.975	1.16684	600	0.115607	0.400332
INTEGRIN_MEDIATED_CELL_ADHESION_KEGG	299	-0.352318	992	0.642	1	0.000426	527	0.0062	0.010335	0.762	1	1.30024	263	0.0381679	0.333929
INTEGRINPATHWAY	121	1.0531	219	0.168	1	0.002851	896	0.008	0.011707	0.672	1	1.13533	695	0.232932	0.427875
INTRINSICPATHWAY	50	-1.15463	1456	0.861	1	0.024252	1392	0.0108	0.013485	0.794	1	1.01641	1085	0.451429	0.80608
IONPATHWAY	16	1.28996	161	0.115	1	0.054253	1527	0.0194	0.021604	0.57	1	1.61001	30	0.0101626	0.165789
IRINOTECAN_PATHWAY_PHARMGKB	23	1.57106	98	0.103	1	0.022727	1378	0.0128	0.015227	0.339	0.998	0.992205	1160	0.488223	0.621637
IRITANI_ADPROX_DN	165	0.385454	491	0.33	1	0.000989	690	0.0074	0.011368	0.773	1	1.14017	673	0.157576	0.428981
IRITANI_ADPROX_LYMPH	349	-0.13272	837	0.552	1	0.000197	411	0.0058	0.010335	0.63	1	0.976074	1209	0.516899	0.841756
IRITANI_ADPROX_UP	65	-0.848254	1299	0.783	1	0.009785	1199	0.0082	0.011752	0.689	1	0.834147	1543	0.765504	0.924756
IRITANI_ADPROX_VASC	380	0.30045	540	0.358	1	0.000111	322	0.0074	0.011368	0.63	1	1.10293	788	0.162933	0.46454
IRS_KO_ADIP_DN	103	0.532275	423	0.279	1	1.4e-05	150	0.0056	0.009876	0.155	0.913	1.25176	365	0.140816	0.358006
IRS_KO_ADIP_UP	63	-0.239743	919	0.572	1	0.007147	1124	0.006	0.010335	0.627	1	0.841314	1531	0.80754	0.925418
IRS1_KO_ADIP_DN	355	0.117423	671	0.435	1	0	92	0.006	0.010335	0.472	1	1.17422	583	0.11359	0.391708
IRS1_KO_ADIP_UP	243	1.48936	114	0.05	1	4.5e-05	231	0.0048	0.008399	0.335	0.998	1.10322	787	0.202811	0.464486
JAIN_NEMO_DIFF	189	-0.653824	1202	0.742	1	0.000495	562	0.0082	0.011752	0.657	1	0.851492	1509	0.862869	0.865742
JECHLINGER_EMT_DN	118	1.49746	109	0.095	1	0.003478	952	0.0072	0.011315	0.713	1	1.2472	371	0.0990099	0.366922
JECHLINGER_EMT_UP	129	-0.597333	1166	0.754	1	0.006586	1105	0.0088	0.012003	0.84	1	1.03485	1012	0.377778	0.55787
JISON_SICKLE_CELL	88	-2.08665	1653	0.979	1	0.04411	1503	0.0176	0.019848	0.995	1	1.10077	795	0.245098	0.469108
JISON_SICKLECELL_DIFF	1013	0.390133	487	0.389	1	0	36	0.0072	0.011315	0.691	1	1.07155	887	0.286561	0.509452
JNK_DN	86	-2.14299	1661	0.979	1	0.024275	1394	0.01	0.012898	0.97	1	0.839314	1537	0.741414	0.879743
JNK_UP	124	-0.58045	1151	0.735	1	0.00297	908	0.0062	0.010335	0.683	1	1.08352	843	0.282869	0.49378
KAMMINGA_EZH2_TARGETS	80	1.69392	70	0.064	1	4.5e-05	230	0.0056	0.009876	0.102	0.766	0.994801	1151	0.488844	0.618773
KANG_TERT_DN	269	-2.29912	1670	0.982	1	0.002849	893	0.0074	0.011368	0.978	1	1.15064	645	0.128	0.417644
KANG_TERT_UP	229	-0.513432	1104	0.64	1	0.000119	332	0.0054	0.00943	0.417	0.999	0.914955	1369	0.737575	0.778872
KANNAN_P53_DN	56	0.286525	552	0.373	1	0.000466	550	0.006	0.010335	0.166	0.929	1.04965	961	0.383367	0.839983
KANNAN_P53_UP	73	-1.04062	1414	0.828	1	0.028585	1426	0.0118	0.014309	0.94	1	0.954994	1264	0.533613	0.845727
KENNY_WNT_DN	166	-0.396723	1023	0.709	1	0.006086	1082	0.0068	0.010844	0.983	1	0.992412	1158	0.483301	0.621708
KENNY_WNT_UP	149	-0.18785	871	0.584	1	0.000668	615	0.0048	0.008399	0.395	0.999	1.2264	432	0.0828402	0.369237
KERATAN_SULFATE_BIOSYNTHESIS	36	-0.10769	818	0.577	1	0.018241	1335	0.0088	0.012003	0.601	1	1.23584	396	0.200409	0.711929
KERATINOCYTEPATHWAY	142	0.133604	653	0.458	1	4e-06	122	0.0066	0.010683	0.143	0.896	1.04005	995	0.349076	0.551754
KIM_TH_CELLS_DN	70	-0.966829	1368	0.87	1	0.001251	736	0.0082	0.011752	0.34	0.998	0.895447	1411	0.683398	0.813486
KIM_TH_CELLS_UP	150	-0.286891	945	0.633	1	0.00049	561	0.0054	0.00943	0.355	0.998	0.945908	1289	0.615385	0.71935
KLEIN_PEL_DN	148	-0.474754	1078	0.713	1	0.001567	779	0.0086	0.01182	0.546	1	1.19542	520	0.0818965	0.381793
KLEIN_PEL_UP	145	-0.496264	1093	0.703	1	0.000678	617	0.007	0.011044	0.396	0.999	1.06247	917	0.290874	0.520677
KNUDSEN_PMNS_DN	733	-0.531557	1113	0.673	1	0	31	0.007	0.011044	0.612	1	1.28639	285	0.00594059	0.345637
KNUDSEN_PMNS_UP	230	-1.38841	1543	0.913	1	0.003136	927	0.008	0.011707	0.937	1	1.08631	834	0.238683	0.490214
KREBPATHWAY	15	-1.37198	1536	0.913	1	0.265778	1679	0.1592	0.16077	0.846	1	1.23242	404	0.192534	0.377802
KREBS_TCA_CYCLE	65	-0.679935	1215	0.785	1	0.00889	1167	0.0104	0.013212	0.669	1	0.830313	1547	0.80597	0.928298
KRETZSCHMAR_IL6_DIFF	457	-0.888291	1325.5	0.798	1	0.000123	337	0.007	0.011044	0.714	1	1.02611	1055	0.336653	0.801977
KUMAR_HOXA_DIFF	914	1.03747	221	0.194	1	3e-06	119	0.006	0.010335	0.666	1	1.07915	862	0.194499	0.499053
KUROKAWA_5FU_IFN_SENSITIVE_VS_RESISTANT_DN	103	1.88359	47	0.042	1	0.002218	842	0.006	0.010335	0.619	1	1.16393	609	0.152305	0.400526
KUROKAWA_5FU_IFN_SENSITIVE_VS_RESISTANT_UP	13	-0.57371	1147	0.69	1	0.066484	1556	0.0264	0.028607	0.38	0.998	0.54354	1691	0.965795	0.998292
LAIRPATHWAY	38	0.240009	578	0.425	1	0.026389	1407	0.01	0.012898	0.706	1	1.34586	200	0.0649087	0.303001
LAL_KO_3MO_UP	93	-0.477394	1080	0.698	1	0.005769	1073	0.0086	0.01182	0.757	1	0.900769	1402	0.640471	0.877938
LAL_KO_6MO_UP	150	0.092636	684	0.44	1	7.6e-05	282	0.0076	0.011527	0.199	0.963	0.913654	1373	0.666667	0.863145
LAMB_CYCLIN_D1_UP	30	-1.46866	1561	0.923	1	0.214085	1665	0.1128	0.115005	0.992	1	1.22455	435	0.209924	0.70286
LAMB_CYCLIN_D3_GLOCUS	30	0.570131	404	0.225	1	0.004758	1021	0.0068	0.010844	0.2	0.964	0.850057	1512	0.711462	0.926283
LDLPATHWAY	17	-0.296066	953	0.619	1	0.098918	1599	0.0364	0.038625	0.76	1	1.26124	341	0.202312	0.755842
LE_MYELIN_DN	245	-0.202487	886	0.586	1	5e-05	237	0.0062	0.010335	0.345	0.998	1.41218	126	0.0155039	0.269376
LE_MYELIN_UP	267	-0.307958	966	0.577	1	8.1e-05	286	0.0048	0.008399	0.523	1	1.24007	389	0.056	0.716122
LEE_ACOX1_DN	141	0.749128	332	0.231	1	0.000724	627	0.0082	0.011752	0.404	0.999	1.79712	10	0	0.0642612
LEE_ACOX1_UP	143	-1.99584	1643	0.979	1	0.005257	1045	0.0092	0.01233	0.802	1	0.932261	1322	0.607724	0.746996
LEE_CIP_DN	136	-0.195421	880	0.559	1	0.000437	535	0.0052	0.009045	0.343	0.998	0.991088	1163	0.470825	0.624379
LEE_CIP_UP	152	-0.605371	1172	0.748	1	8.7e-05	296	0.007	0.011044	0.391	0.999	1.73984	16	0	0.0693406
LEE_DENA_DN	135	-0.625428	1184	0.683	1	0.000449	541	0.0058	0.010335	0.346	0.998	1.07399	878	0.326044	0.506733
LEE_DENA_UP	157	0.220279	590	0.419	1	9.3e-05	307	0.0054	0.00943	0.396	0.999	1.03169	1025	0.370288	0.826678
LEE_E2F1_DN	134	0.373015	498	0.304	1	1e-05	139	0.0084	0.011798	0.151	0.909	1.86631	5	0	0.0355288
LEE_E2F1_UP	157	-0.321434	972	0.613	1	0.000175	386	0.0068	0.010844	0.471	1	0.980547	1195	0.500986	0.645916
LEE_MYC_DN	138	-0.078728	796	0.481	1	0.000358	494	0.0062	0.010335	0.312	0.998	1.89583	3	0	0.0338313
LEE_MYC_E2F1_DN	127	0.120158	665	0.434	1	0.001	691	0.0052	0.009045	0.456	1	1.87292	4	0	0.0399194
LEE_MYC_E2F1_UP	151	-0.418834	1036	0.669	1	0.00052	570	0.0062	0.010335	0.663	1	1.22425	437	0.107209	0.371952
LEE_MYC_TGFA_DN	133	-0.604735	1170	0.693	1	0.001	692	0.0058	0.010335	0.456	1	1.76969	12	0	0.0680183
LEE_MYC_TGFA_UP	157	-2.45176	1681	0.991	1	0.004941	1031	0.0056	0.009876	0.966	1	0.761336	1610	0.914343	0.954458
LEE_MYC_UP	138	-0.508767	1100	0.706	1	0.000822	650	0.0064	0.010511	0.419	1	1.01735	1081	0.407895	0.585105
LEE_TCELLS1_UP	628	-0.486777	1086	0.65	1	1.1e-05	144	0.005	0.008798	0.611	1	1.20919	481	0.0802469	0.374799
LEE_TCELLS10_UP	628	-0.486777	1086	0.65	1	3.7e-05	211	0.0064	0.010511	0.661	1	1.20919	479	0.0802469	0.376793
LEE_TCELLS2_UP	3426	-1.00248	1395	0.767	1	0	43	0.0056	0.009876	0.852	1	1.14514	662	0.0692464	0.423552
LEE_TCELLS3_UP	272	-0.642814	1194	0.787	1	6.4e-05	261	0.0058	0.010335	0.508	1	1.1318	706	0.159509	0.431976
LEE_TCELLS4_UP	215	-0.367925	1002	0.613	1	0.00191	816	0.0044	0.008154	0.873	1	1.13855	682	0.250505	0.427588
LEE_TCELLS5_UP	55	-1.0194	1401	0.856	1	0.003233	930	0.0058	0.010335	0.331	0.998	0.842961	1526	0.777778	0.874387
LEE_TCELLS6_UP	62	-0.027142	763	0.51	1	0.006988	1121	0.006	0.010335	0.622	1	0.848251	1516	0.752988	0.926385
LEE_TCELLS7_UP	37	0.700813	350	0.261	1	0.006162	1085	0.0086	0.01182	0.351	0.998	1.01277	1099	0.471513	0.801778
LEE_TCELLS8_UP	628	-0.486777	1086	0.65	1	6e-05	253	0.0086	0.01182	0.705	1	1.20919	480	0.0802469	0.375793
LEE_TCELLS9_UP	96	-0.194905	878	0.553	1	5.4e-05	246	0.0076	0.011527	0.185	0.955	0.910871	1381	0.621032	0.85989
LEI_HOXC8_DN	43	-1.23502	1495	0.901	1	0.094577	1595	0.035	0.03728	0.964	1	0.693461	1650	0.952096	0.987596
LEI_HOXC8_UP	26	0.277152	560	0.399	1	0.007392	1140	0.008	0.011707	0.279	0.992	1.30075	261	0.104331	0.335845
LEI_MYB_REGULATED_GENES	801	-0.244552	921	0.598	1	0.000194	405	0.0044	0.008154	0.89	1	1.30842	253	0.0138067	0.326721
LEPTINPATHWAY	31	0.962429	242	0.164	1	0.001347	753	0.0066	0.010683	0.08	0.656	1.08544	837	0.283237	0.490466
LH_GRANULOSA_DN	267	-0.790869	1268.5	0.803	1	0.001334	751	0.0074	0.011368	0.924	1	1.05605	942	0.290837	0.83525
LH_GRANULOSA_UP	257	-0.774635	1257	0.794	1	0	98	0.0078	0.011549	0.418	1	1.27043	319	0.02	0.352042
LI_FETAL_VS_WT_KIDNEY_DN	388	1.47323	119	0.034	1	0	48	0.0062	0.010335	0.472	1	1.06667	900	0.238095	0.515879
LI_FETAL_VS_WT_KIDNEY_UP	550	-0.372772	1005	0.647	1	0.000175	387	0.0056	0.009876	0.76	1	1.26878	326	0.0137795	0.34703
LIAN_MYELOID_DIFF_GRANULE	55	-0.928655	1349	0.86	1	0.007673	1146	0.0074	0.011368	0.534	1	0.907796	1391	0.637547	0.79065
LIAN_MYELOID_DIFF_RECEPTORS	72	0.892842	269	0.193	1	0.00052	571	0.0054	0.00943	0.226	0.978	1.09383	818	0.330709	0.810551
LIAN_MYELOID_DIFF_TF	102	0.768117	321	0.268	1	0.001599	785	0.0056	0.009876	0.551	1	1.37578	168	0.0204499	0.282562
LIMONENE_AND_PINENE_DEGRADATION	24	1.84288	49	0.04	1	0.002064	830	0.006	0.010335	0.061	0.475	1.20197	503	0.227799	0.377036
LIN_WNT_UP	146	0.170971	623	0.444	1	0.003523	957	0.0066	0.010683	0.72	1	0.995074	1148	0.464286	0.620197
LINDSTEDT_DEND_8H_VS_48H_DN	183	-0.803146	1277	0.791	1	0.004867	1026	0.0084	0.011798	0.966	1	1.31398	240	0.044898	0.761894
LINDSTEDT_DEND_8H_VS_48H_UP	161	-0.820022	1288	0.836	1	0.006555	1103	0.0074	0.011368	0.986	1	1.02886	1040	0.393657	0.563995
LINDSTEDT_DEND_DN	186	-0.867824	1310	0.759	1	0.008397	1160	0.0072	0.011315	0.996	1	0.916078	1363	0.6875	0.872068
LINDSTEDT_DEND_UP	124	0.943503	249	0.164	1	2.5e-05	184	0.0074	0.011368	0.161	0.926	0.877699	1458	0.745868	0.834562
LIZUKA_G1_GR_G2	33	-1.03847	1411	0.853	1	0.116237	1620	0.0446	0.046739	0.927	1	0.881988	1446	0.646217	0.897195
LIZUKA_G1_SM_G2	81	3.04461	2	0.017	1	1.5e-05	156	0.006	0.010335	0.087	0.684	1.45969	94	0.0216535	0.60704
LIZUKA_G2_GR_G3	96	-0.288497	947	0.615	1	0.001528	773	0.006	0.010335	0.538	1	0.869589	1476	0.743487	0.844659
LIZUKA_G2_SM_G3	19	3.00711	3	0.006	0.996	8e-06	135	0.0082	0.011752	0.008	0.036649	1.46165	90	0.063745	0.244067
LIZUKA_L0_GR_L1	46	1.57011	99	0.073	1	0.00369	967	0.009	0.012226	0.358	0.998	1.2604	347	0.0858896	0.748924
LIZUKA_L0_SM_L1	52	-0.476227	1079	0.689	1	0.017266	1319	0.0114	0.013996	0.708	1	1.03085	1031	0.403689	0.827249
LIZUKA_L1_GR_G1	50	-1.0882	1429	0.891	1	0.005818	1077	0.006	0.010335	0.463	1	1.31834	237	0.0415842	0.321327
LIZUKA_L1_SM_G1	32	1.11107	203	0.117	1	0.001874	811	0.0076	0.011527	0.101	0.763	1.20061	506	0.172277	0.718891
LONGEVITYPATHWAY	51	-1.24118	1499	0.897	1	0.056974	1533	0.0218	0.024023	0.945	1	1.0438	985	0.378641	0.544298
LOTEM_LEUKEMIA_UP	61	0.153005	636	0.468	1	0.003067	918	0.0082	0.011752	0.439	1	1.24782	370	0.133603	0.722507
LU_IL4BCELL	180	0.374777	496	0.38	1	8.8e-05	299	0.0086	0.01182	0.391	0.999	0.92291	1347	0.712891	0.762359
LVAD_HEARTFAILURE_DN	100	0.276451	561	0.399	1	0.001011	695	0.0072	0.011315	0.457	1	0.980635	1194	0.480412	0.646437
LVAD_HEARTFAILURE_UP	277	-1.48209	1564	0.956	1	0.000433	532	0.006	0.010335	0.764	1	1.22338	440	0.0461847	0.372161
LYMPHOCYTEPATHWAY	42	-0.325557	976	0.635	1	0.008254	1158	0.0084	0.011798	0.413	0.999	1.40579	135	0.0386179	0.267058
LYSINE_BIOSYNTHESIS	10	2.3828	12	0.011	0.999	0.004633	1014	0.0096	0.012595	0.059	0.464	0.865334	1489	0.646217	0.846755
LYSINE_DEGRADATION	62	2.35326	14	0.007	0.999	3.2e-05	202	0.0068	0.010844	0.057	0.453	1.10599	779	0.247465	0.46058
MA_ATRA_EMP_DN	62	-0.654633	1204	0.748	1	0.016491	1311	0.009	0.012226	0.801	1	1.44066	112	0.0423892	0.680259
MA_ATRA_EMP_UP	103	-0.27592	938	0.633	1	0.000117	328	0.006	0.010335	0.217	0.975	1.55387	45	0.00402414	0.192309
MAGRANGEAS_MULTIPLE_MYELOMA_IGG_VS_IGA_DN	32	-0.238562	917.5	0.623	1	0.028636	1428	0.012	0.014489	0.591	1	1.25274	358	0.110236	0.75803
MAGRANGEAS_MULTIPLE_MYELOMA_IGG_VS_IGA_UP	32	-0.238562	917.5	0.623	1	0.027914	1419	0.0112	0.013851	0.579	1	1.25274	359	0.110236	0.747044
MAGRANGEAS_MULTIPLE_MYELOMA_IGL_VS_IGK_DN	82	0.208797	600	0.434	1	7.2e-05	274	0.0072	0.011315	0.121	0.828	0.907176	1393	0.704684	0.790759
MAGRANGEAS_MULTIPLE_MYELOMA_IGL_VS_IGK_UP	44	0.761633	325	0.218	1	0.00083	653	0.007	0.011044	0.125	0.84	0.950569	1277	0.533203	0.846137
MALATEXPATHWAY	17	-1.45014	1557	0.934	1	0.396775	1695	0.3308	0.331	0.999	1	1.08382	841	0.380952	0.841656
MAMMARY_DEV_UP	147	0.308916	534	0.386	1	0	86	0.0042	0.007393	0.141	0.894	1.15565	631	0.150905	0.780172
MANALO_HYPOXIA_DN	211	0.187691	616	0.422	1	0.000588	594	0.0092	0.01233	0.683	1	0.978337	1200	0.537698	0.837868
MANALO_HYPOXIA_UP	305	0.707377	347	0.285	1	3.4e-05	203	0.0054	0.00943	0.473	1	1.02638	1052	0.36965	0.568727
MAPK_CASCADE	86	0.59424	395	0.268	1	0	10	0.0046	0.008154	0.093	0.738	1.0886	826	0.280242	0.489651
MAPKKK_CASCADE	26	-0.240148	920	0.574	1	0.065312	1551	0.0248	0.027012	0.811	1	0.840743	1535	0.738866	0.920957
MAPKPATHWAY	259	-1.17955	1475	0.917	1	0.005445	1059	0.0076	0.011527	0.998	1	0.931465	1326	0.61167	0.746866
MARCINIAK_CHOP_DIFF	47	0.058478	707	0.421	1	0.001019	696	0.0066	0.010683	0.178	0.947	1.08786	829	0.288235	0.489504
MARSHALL_SPLEEN_BAL	40	-0.351564	990	0.617	1	0.014972	1289	0.0094	0.012506	0.538	1	0.920918	1353	0.606557	0.866612
MARTINELLI_IFNS_DIFF	37	-0.467052	1072	0.657	1	0.030907	1438	0.0146	0.016951	0.741	1	1.22835	425	0.206759	0.707658
MATRIX_METALLOPROTEINASES	62	1.72427	65	0.042	1	0.001194	728	0.0082	0.011752	0.267	0.991	1.23683	395	0.155819	0.715584
MATSUDA_VALPHAINKT_DIFF	1176	-2.02736	1647	0.971	1	4.8e-05	233	0.006	0.010335	0.779	1	1.07105	889	0.22332	0.509408
MCALPAINPATHWAY	88	0.078307	696	0.496	1	0.003286	937	0.007	0.011044	0.648	1	1.0805	855	0.300578	0.832162
MEF2DPATHWAY	81	0.456371	455	0.279	1	0.011773	1233	0.0082	0.011752	0.852	1	1.41718	123	0.015534	0.26312
MENSE_HYPOXIA_APOPTOSIS_GENES	38	-0.922031	1343	0.845	1	0.02799	1420	0.0112	0.013851	0.716	1	1.34523	201	0.064	0.302722
MENSE_HYPOXIA_DN	14	0.497086	432	0.244	1	0.033045	1448	0.0122	0.014699	0.23	0.978	0.949653	1280	0.512146	0.711879
MENSE_HYPOXIA_TRANSPORTER_GENES	196	-0.164159	855	0.551	1	0.001464	763	0.0074	0.011368	0.84	1	1.0404	993	0.335863	0.826761
MENSE_HYPOXIA_UP	342	-1.26469	1507	0.92	1	0.000162	370	0.0074	0.011368	0.607	1	1.13862	681	0.137177	0.428181
MENSSEN_MYC_UP	90	0.23443	583	0.384	1	0.007207	1130	0.0106	0.013373	0.818	1	1.29259	277	0.0712831	0.759839
METASTASIS_ADENOCARC_DN	106	-0.540821	1121	0.735	1	0.020888	1364	0.0086	0.01182	0.978	1	1.13367	699	0.225152	0.784977
METASTASIS_ADENOCARC_UP	30	0.851829	283	0.188	1	0.03422	1453	0.0126	0.01502	0.631	1	1.15593	628	0.23062	0.411946
METHANE_METABOLISM	29	2.08537	26	0.021	1	0.003248	931	0.0082	0.011752	0.142	0.896	1.33951	209	0.0766208	0.720871
METHIONINE_METABOLISM	27	1.81482	54	0.058	1	0.009532	1193	0.0064	0.010511	0.319	0.998	1.10427	783	0.316092	0.837357
METHIONINEPATHWAY	11	2.21046	22	0.037	1	0.000195	407	0.009	0.012226	0.007	0.021222	1.67664	22	0.00382409	0.107162
METHOTREXATE_PROBCELL_DN	32	-0.568007	1144	0.664	1	0.041223	1487	0.0142	0.016532	0.69	1	1.07037	892	0.355691	0.509054
METHOTREXATE_PROBCELL_UP	59	0.55086	412	0.305	1	0.000846	659	0.0068	0.010844	0.218	0.975	1.26041	346	0.0643275	0.349649
METPATHWAY	147	0.816029	299	0.243	1	8.5e-05	292	0.0066	0.010683	0.203	0.966	1.38552	153	0.0268595	0.281838
MIDDLEAGE_DN	27	0.372144	499	0.376	1	0.004749	1019	0.0068	0.010844	0.2	0.964	0.764093	1608	0.849576	0.952524
MIDDLEAGE_UP	23	-0.916702	1338	0.809	1	0.057461	1534	0.0224	0.024588	0.589	1	1.0069	1116	0.482255	0.599906
MITOCHONDRIA	937	-1.61784	1590	0.945	1	2e-06	112	0.0048	0.008399	0.662	1	1.24035	387	0.0114068	0.370659
MITOCHONDRIAL_FATTY_ACID_BETAOXIDATION	39	1.41299	128	0.106	1	5e-06	126	0.007	0.011044	0.027	0.194	1.55364	46	0.0175439	0.187877
MITOCHONDRIAPATHWAY	54	0.354126	510	0.414	1	0.002424	863	0.0076	0.011527	0.284	0.996	1.04437	984	0.406571	0.822354
MITRPATHWAY	29	-1.51051	1570	0.953	1	0.140823	1635	0.0636	0.065834	0.955	1	0.94718	1285	0.548204	0.847131
MKK6EE_UP	29	1.91055	40	0.025	1	0.004922	1029	0.0114	0.013996	0.205	0.968	0.755983	1618	0.808468	0.981729
MMC_RES_XENOGRAFTS_UP	20	0.490998	437	0.285	1	0.049581	1514	0.019	0.02127	0.543	1	1.0487	963	0.384314	0.536874
MMS_HUMAN_LYMPH_HIGH_24HRS_DN	41	2.36903	13	0.016	1	0.002746	885	0.0086	0.01182	0.225	0.978	1.29132	281	0.0857143	0.337095
MMS_HUMAN_LYMPH_HIGH_24HRS_UP	43	-0.873057	1316	0.824	1	0.026256	1405	0.0132	0.015636	0.705	1	1.04851	964	0.373358	0.536674
MMS_HUMAN_LYMPH_LOW_4HRS_DN	53	0.773021	319	0.234	1	0.012256	1243	0.0108	0.013485	0.642	1	1.01111	1106	0.420744	0.592921
MMS_MOUSE_LYMPH_HIGH_24HRS_UP	82	-0.79557	1270	0.779	1	0.003945	982	0.0074	0.011368	0.621	1	1.06366	912	0.318182	0.519515
MMS_MOUSE_LYMPH_HIGH_4HRS_UP	107	0.407697	477	0.323	1	0.000269	447	0.0056	0.009876	0.284	0.996	1.07022	894	0.320683	0.820974
MONOAMINE_GPCRS	63	0.715615	344	0.262	1	0.000319	477	0.0066	0.010683	0.129	0.851	1.28978	283	0.0916031	0.339699
MONOCYTEPATHWAY	45	-0.078268	794	0.542	1	0.006711	1111	0.008	0.011707	0.368	0.998	1.35004	196	0.048583	0.297818
MOOTHA_VOXPHOS	168	-1.12504	1440	0.851	1	0.001288	742	0.0052	0.009045	0.821	1	0.930095	1328	0.678363	0.749385
MOREAUX_TACI_BAFF_DN	16	1.42438	125	0.068	1	0.001596	784	0.0072	0.011315	0.051	0.411	0.977472	1205	0.461847	0.652323
MOREAUX_TACI_BAFF_UP	17	2.02337	32	0.025	1	0.000195	408	0.0052	0.009045	0.017	0.115	1.4485	103	0.0767677	0.23961
MOREAUX_TACI_HI_IN_BMPC	317	-1.11258	1438	0.858	1	0.000354	491	0.0066	0.010683	0.73	1	1.16043	615	0.111789	0.407389
MOREAUX_TACI_HI_IN_PPC_UP	179	0.69632	355	0.182	1	0.000371	502	0.0074	0.011368	0.592	1	1.30758	255	0.0347648	0.325879
MOREAUX_TACI_HI_VS_LOW_DN	501	1.90962	41	0.026	1	0	35	0.0062	0.010335	0.537	1	1.36788	174	0.0147368	0.28932
MOREAUX_TACI_HI_VS_LOW_UP	1234	-0.37514	1006	0.624	1	0	50	0.0078	0.011549	0.691	1	1.21215	466	0.0457256	0.381206
MOREAUX_TACI_XG_13_DN	53	2.53872	9	0.007	0.999	0.000162	371	0.0062	0.010335	0.073	0.581	1.21075	476	0.171154	0.375575
MOREAUX_TACI_XG_13_UP	33	-0.291579	949	0.657	1	0.031303	1440	0.01	0.012898	0.61	1	1.15058	646	0.178423	0.416971
MOUSE_TISSUE_KIDNEY	29	-0.49808	1096	0.703	1	0.10593	1612	0.0406	0.04276	0.911	1	1.10501	782	0.296724	0.461049
MOUSE_TISSUE_TESTIS	75	-0.333355	982	0.642	1	0.019627	1346	0.01	0.012898	0.904	1	0.967277	1237	0.532787	0.67176
MPRPATHWAY	82	-0.11809	825	0.551	1	0.000392	512	0.0068	0.010844	0.223	0.978	1.30266	258	0.0686869	0.33533
MRNA_BINDING_ACTIVITY	25	0.405379	479	0.365	1	0.043527	1499	0.0166	0.01882	0.506	1	0.833127	1545	0.728625	0.887891
MRNA_PROCESSING	139	0.313488	532	0.361	1	0.000526	574	0.0068	0.010844	0.37	0.998	1.04453	982	0.347222	0.542782
MRNA_PROCESSING_REACTOME	334	-0.281371	942	0.581	1	0	22	0.0062	0.010335	0.418	1	1.09148	821	0.161616	0.484342
MRNA_SPLICING	141	-0.674807	1211	0.791	1	0.00525	1044	0.0084	0.011798	0.802	1	1.01587	1086	0.377432	0.805546
MRPPATHWAY	16	-0.925065	1344	0.81	1	0.071761	1561	0.0224	0.024588	0.656	1	1.11467	749	0.302734	0.455251
MSPPATHWAY	11	-0.757902	1246	0.711	1	0.102808	1610	0.0442	0.046349	0.503	1	1.01518	1089	0.432203	0.5887
MTA3PATHWAY	36	0.446794	463	0.331	1	0.005533	1062	0.0086	0.01182	0.332	0.998	0.947998	1283	0.55315	0.715296
MTORPATHWAY	79	-0.929345	1350	0.818	1	0.000527	575	0.0068	0.010844	0.253	0.987	0.875757	1461	0.772102	0.902127
MTX_RES_XENOGRAFTS_UP	20	0.304203	537	0.392	1	0.112416	1616	0.0428	0.045021	0.808	1	0.690057	1652	0.873494	0.988343
MUNSHI_MM_UP	180	-0.576689	1149	0.727	1	0.002389	860	0.0066	0.010683	0.904	1	1.07764	868	0.280392	0.817137
MUNSHI_MM_VS_PCS_DN	39	-0.595065	1165	0.687	1	0.027238	1414	0.0116	0.014168	0.712	1	1.07062	890	0.364754	0.509866
MUNSHI_MM_VS_PCS_UP	225	-0.169445	860	0.576	1	0.000686	620	0.005	0.008798	0.713	1	1.03378	1018	0.340771	0.558159
MUSCLE_MYOSIN	30	-0.114911	822	0.551	1	0.112718	1617	0.0456	0.047758	0.919	1	0.709947	1641	0.904665	0.993757
MYC_TARGETS	111	2.22033	20	0.018	1	1.1e-05	145	0.006	0.010335	0.153	0.91	1.13717	686	0.227006	0.429056
MycDown	129	-0.504812	1099	0.629	0	5.1e-05	242	0.006	0.006008	0.199	0.390438	1.8422	6	0	0.001001
MycUp	119	1.76277	60	0.083	0	0.00429	997	0.005	0.005025	0.831	0.828526	1.82866	7	0	0
MYOD_BRG1_UP	55	-0.930058	1351	0.823	1	0.025438	1402	0.012	0.014489	0.813	1	0.900295	1403	0.634195	0.877318
MYOD_NIH3T3_DN	176	1.66691	76	0.055	1	0	67	0.0064	0.010511	0.281	0.996	1.09663	807	0.190476	0.818937
MYOD_NIH3T3_UP	229	0.796301	311	0.211	1	0.000178	389	0.006	0.010335	0.473	1	0.975623	1212	0.54898	0.840997
MYOSINPATHWAY	63	0.139954	649	0.451	1	0.015189	1293	0.0104	0.013212	0.786	1	0.911237	1379	0.614919	0.860748
N_GLYCAN_BIOSYNTHESIS	56	1.83309	52	0.051	1	6.5e-05	263	0.0058	0.010335	0.068	0.55	1.22852	424	0.111562	0.370034
N_GLYCAN_DEGRADATION	30	-0.654563	1203	0.724	1	0.115961	1618	0.0476	0.04976	0.927	1	0.658135	1667	0.939271	0.990423
NAB_LUNG_DN	135	1.72418	66	0.057	1	2.3e-05	182	0.0078	0.011549	0.161	0.926	1.15686	626	0.162047	0.780567
NAB_LUNG_UP	63	-0.863894	1309	0.72	1	0.102099	1609	0.0364	0.038625	0.993	1	0.946901	1288	0.565737	0.843701
NADLER_OBESITY_DN	76	-0.692383	1223	0.744	1	0.000821	649	0.0052	0.009045	0.318	0.998	1.18275	554	0.164683	0.390233
NADLER_OBESITY_HYPERGLYCEMIA	96	-1.62768	1591	0.961	1	0.006544	1102	0.006	0.010335	0.837	1	1.11675	746	0.228992	0.450947
NADLER_OBESITY_UP	124	0.418274	474	0.283	1	0.000321	482	0.0072	0.011315	0.301	0.998	1.29454	272	0.0487329	0.340491
NAKAJIMA_MCS_UP	174	-0.253948	923	0.614	1	2e-05	174	0.007	0.011044	0.307	0.998	1.14527	661	0.209302	0.764192
NAKAJIMA_MCSMBP_EOS	55	-1.39121	1544	0.917	1	0.043607	1500	0.0152	0.017563	0.912	1	0.969308	1228	0.504873	0.667829
NAKAJIMA_MCSMBP_MAST	94	0.246408	574	0.403	1	0.011982	1239	0.0066	0.010683	0.894	1	0.872112	1471	0.769072	0.903505
NDKDYNAMINPATHWAY	73	0.551781	411	0.261	1	0.002897	900	0.007	0.011044	0.513	1	1.2346	400	0.124272	0.37557
NELSON_ANDROGEN_DN	45	-0.454849	1064	0.666	1	0.056553	1532	0.0194	0.021604	0.888	1	1.18202	557	0.193613	0.389549
NELSON_ANDROGEN_UP	207	-0.957582	1362	0.845	1	0.000218	423	0.0052	0.009045	0.503	1	1.01737	1080	0.394286	0.807446
NEMETH_TNF_DN	100	1.1772	182	0.111	1	0.000703	623	0.0088	0.012003	0.4	0.999	1.53244	53	0.00386847	0.201085
NEMETH_TNF_UP	235	-0.293489	951	0.632	1	0	41	0.0046	0.008154	0.281	0.996	1.19551	519	0.0974659	0.382508
NEUROTRANSMITTERSPATHWAY	11	-1.26183	1505	0.928	1	0.234249	1672	0.1404	0.142292	0.794	1	0.880136	1450	0.610687	0.832984
NEUTROPHILPATHWAY	31	-0.167986	857	0.559	1	0.01557	1297	0.01	0.012898	0.42	1	1.13835	683	0.243564	0.427353
NF90_DN	112	-0.497562	1094	0.728	1	0.004025	989	0.0054	0.00943	0.753	1	1.54444	48	0	0.662182
NF90_UP	54	-0.227425	908	0.606	1	0.017836	1329	0.0094	0.012506	0.717	1	0.841045	1532	0.735178	0.877167
NFATPATHWAY	168	0.407468	478	0.364	1	0.000307	473	0.0064	0.010511	0.558	1	1.11694	744	0.194779	0.807731
NFKBPATHWAY	50	0.673772	368	0.267	1	0.000951	685	0.0084	0.011798	0.17	0.938	1.34012	207	0.0598802	0.308004
NGFPATHWAY	57	0.283656	554	0.409	1	4.3e-05	222	0.0076	0.011527	0.062	0.48	1.20042	507	0.120155	0.379109
NGUYEN_KERATO_DN	274	1.62384	81	0.055	1	1.5e-05	157	0.0078	0.011549	0.445	1	1.23047	416	0.0623742	0.370395
NGUYEN_KERATO_UP	79	-0.799932	1276	0.766	1	0.002427	864	0.0056	0.009876	0.532	1	0.674653	1657	0.97006	1
NI2_LUNG_DN	69	-1.92447	1629	0.987	1	0.013251	1266	0.0086	0.01182	0.832	1	0.715466	1637	0.952	0.99575
NI2_MOUSE_DN	132	0.855698	281	0.19	1	2.5e-05	187	0.0092	0.01233	0.161	0.926	1.09545	815	0.251521	0.47432
NI2_MOUSE_UP	99	-0.395394	1020	0.687	1	0.000306	471	0.0086	0.01182	0.294	0.997	0.919467	1355	0.616162	0.770786
NICK_RHAPC_UP	130	0.303732	538	0.373	1	0.000391	511	0.0052	0.009045	0.327	0.998	1.14967	650	0.197531	0.41715
NICOTINATE_AND_NICOTINAMIDE_METABOLISM	39	-0.585987	1154	0.762	1	0.01278	1257	0.009	0.012226	0.499	1	0.783176	1591	0.788501	0.969714
NING_COPD_DN	346	1.57525	96	0.09	1	0	13	0.0058	0.010335	0.418	1	1.18726	543	0.112735	0.38714
NING_COPD_UP	411	-2.44799	1680	0.988	1	0.000487	558	0.0074	0.011368	0.867	1	1.17789	570	0.0501002	0.390755
NITROGEN_METABOLISM	52	0.173761	621	0.365	1	0.006618	1106	0.0096	0.012595	0.505	1	1.0546	948	0.379032	0.526122
NKCELLSPATHWAY	49	0.486606	442	0.349	1	0.012299	1245	0.0118	0.014309	0.643	1	0.969046	1229	0.50505	0.844372
NKTPATHWAY	50	-0.170726	863	0.589	1	0.013253	1267	0.0108	0.013485	0.659	1	1.05755	932	0.369565	0.839266
NO1PATHWAY	81	-0.397485	1024	0.635	1	0.002182	839	0.0066	0.010683	0.516	1	0.848374	1515	0.747368	0.869683
NO2IL12PATHWAY	22	-0.771176	1255	0.783	1	0.169184	1648	0.0844	0.086727	0.894	1	0.772563	1599	0.816764	0.947741
NOS1PATHWAY	80	-0.044166	773	0.48	1	0.004301	998	0.0088	0.012003	0.637	1	1.03966	997	0.344828	0.551331
NOTCHPATHWAY	16	-0.721826	1234	0.763	1	0.062694	1544	0.023	0.025214	0.613	1	0.889269	1428	0.619802	0.891064
NOUZOVA_CPG_H4_UP	303	0.001556	744	0.522	1	0.000171	380	0.0062	0.010335	0.613	1	1.3274	224	0.0235294	0.317161
NOUZOVA_CPG_METHLTD	168	-0.408703	1028	0.627	1	0.000158	364	0.007	0.011044	0.455	1	1.12205	732	0.164927	0.443721
NOVA2_KO_SPLICING	162	-0.653802	1201	0.728	1	2.5e-05	188	0.0056	0.009876	0.314	0.998	0.97765	1203	0.517241	0.653288
NTHIPATHWAY	54	2.56787	8	0.022	1	0.002419	862	0.0074	0.011368	0.283	0.996	1.06472	908	0.37182	0.827889
NUCLEAR_RECEPTORS	140	0.050711	712	0.461	1	0.000145	352	0.0052	0.009045	0.229	0.978	1.18633	546	0.116564	0.387005
NUCLEOTIDE_GPCRS	18	-0.502818	1097	0.717	1	0.116746	1621	0.0516	0.053808	0.818	1	0.811726	1562	0.722642	0.916462
NUCLEOTIDE_METABOLISM	23	0.486727	441	0.326	1	0.007072	1122	0.007	0.011044	0.148	0.904	0.72089	1634	0.805845	0.978726
NUCLEOTIDE_SUGARS_METABOLISM	11	0.872261	277	0.162	1	0.075457	1567	0.0266	0.028768	0.415	0.999	1.13197	704	0.271429	0.783004
NUMATA_G_CSF_DIFF	64	-1.51103	1572	0.923	1	0.007819	1152	0.0062	0.010335	0.641	1	0.633346	1678	0.99604	0.993957
NUTT_GBN_VS_AO_DN	21	2.62635	7	0.013	1	0.000639	608	0.0058	0.010335	0.029	0.206	0.893659	1418	0.598425	0.888488
NUTT_GBN_VS_AO_UP	21	1.15295	188	0.114	1	0.052552	1520	0.0194	0.021604	0.559	1	0.984813	1185	0.469786	0.637896
O_GLYCAN_BIOSYNTHESIS	46	-1.96095	1637	0.975	1	0.115973	1619	0.0442	0.046349	0.992	1	1.33733	215	0.0684105	0.305785
O6BG_RESIST_MEDULLOBLASTOMA_DN	155	-0.329396	978	0.628	1	0.000489	560	0.0064	0.010511	0.652	1	1.08716	832	0.286004	0.489295
O6BG_RESIST_MEDULLOBLASTOMA_UP	60	-0.697036	1225	0.714	1	0.002337	850	0.0086	0.01182	0.386	0.998	1.18224	556	0.174419	0.389848
OKUMURA_MC_LPS	563	-0.137867	840	0.571	1	3.7e-05	210	0.007	0.011044	0.664	1	1.15516	634	0.101887	0.409784
OLD_FIBRO_DN	519	2.1252	25	0.01	0.999	0	82	0.0048	0.008399	0.537	1	1.29197	279	0.0161943	0.338369
OLD_FIBRO_UP	158	0.332965	522	0.393	1	0.003265	933	0.0062	0.010335	0.937	1	0.912548	1376	0.706796	0.784818
OLDAGE_DN	99	1.29474	158	0.115	1	0.000158	365	0.0072	0.011315	0.234	0.978	1.15247	639	0.154739	0.415306
OLDONLY_FIBRO_DN	218	1.11398	202	0.142	1	3e-06	120	0.0072	0.011315	0.284	0.996	1.11349	755	0.192843	0.453878
OLDONLY_FIBRO_UP	90	0.687825	360	0.232	1	0.003728	974	0.0076	0.011527	0.671	1	0.988011	1173	0.469428	0.630993
OLDWERNER_FIBRO_DN	301	1.83625	51	0.028	1	0	91	0.0088	0.012003	0.418	1	1.34404	204	0.0212355	0.302198
OLDWERNER_FIBRO_UP	68	-0.284023	944	0.647	1	0.009231	1182	0.0064	0.010511	0.76	1	0.87231	1469	0.749511	0.906892
ONE_CARBON_POOL_BY_FOLATE	42	-0.590371	1160	0.665	1	0.039945	1482	0.0142	0.016532	0.811	1	0.725182	1631	0.890756	0.976625
OSAWA_TNFA_HEPATOCYTE_UP	30	0.754086	330	0.184	1	0.000944	679	0.0084	0.011798	0.063	0.486	1.19375	525	0.217842	0.382707
OVARIAN_INFERTILITY_GENES	62	-0.445894	1060	0.687	1	0.007965	1153	0.0088	0.012003	0.644	1	1.27747	304	0.0764588	0.347767
OXIDATIVE_PHOSPHORYLATION	125	-1.04405	1415	0.82	1	0.003759	975	0.0068	0.010844	0.735	1	1.10709	776	0.276289	0.832971
OXSTRESS_BREASTCA_DN	22	0.308756	535	0.389	1	0.079548	1577	0.0308	0.032994	0.692	1	0.879915	1452	0.656977	0.896851
OXSTRESS_BREASTCA_UP	71	-1.2642	1506	0.931	1	0.041861	1489	0.0114	0.013996	0.972	1	1.11906	736	0.242661	0.449747
OXSTRESS_RPE_H2O2HNE_DN	79	0.35616	509	0.373	1	0.001896	814	0.0062	0.010335	0.484	1	1.16325	610	0.166016	0.401551
OXSTRESS_RPE_H2O2TBH_DN	82	0.455428	458	0.388	1	0.015691	1301	0.0106	0.013373	0.895	1	0.959535	1256	0.556723	0.833237
OXSTRESS_RPE_HNETBH_DN	168	-0.283755	943	0.571	1	0.008214	1157	0.0082	0.011752	0.996	1	0.971533	1222	0.507663	0.847037
OXSTRESS_RPETHREE_DN	97	0.814797	302	0.184	1	0.000136	347	0.0068	0.010844	0.224	0.978	1.45014	101	0.0122951	0.241836
OXSTRESS_RPETWO_DN	327	0.189664	612	0.449	1	7.8e-05	284	0.0068	0.010844	0.521	1	0.916993	1360	0.650206	0.775532
P21_ANY_DN	79	-0.750075	1244	0.754	1	0.001109	715	0.0078	0.011549	0.364	0.998	0.992337	1159	0.481482	0.843022
P21_ANY_UP	31	-1.64955	1595	0.937	1	0.126649	1629	0.047	0.049163	0.938	1	0.776506	1595	0.877953	0.94653
P21_EARLY_DN	19	-0.430213	1043	0.644	1	0.026522	1409	0.0114	0.013996	0.378	0.998	1.1369	687	0.315261	0.429038
P21_MIDDLE_DN	35	-0.35222	991	0.621	1	0.019887	1350	0.0084	0.011798	0.492	1	1.1516	643	0.225	0.766448
P21_P53_ANY_DN	107	0.517261	426	0.263	1	0.000445	538	0.0056	0.009876	0.345	0.998	1.03873	1002	0.370588	0.550435
P21_P53_EARLY_DN	23	-0.326454	977	0.627	1	0.043259	1498	0.0162	0.018416	0.504	1	1.45326	98	0.0533597	0.243193
P21_P53_LATE_DN	28	0.262955	569	0.382	1	0.010875	1216	0.0068	0.010844	0.341	0.998	0.854814	1505	0.709486	0.862291
P21_P53_MIDDLE_DN	56	0.737961	336	0.178	1	0.002375	858	0.0084	0.011798	0.388	0.998	0.919029	1357	0.619883	0.868723
P27PATHWAY	31	0.990847	231	0.132	1	0.00955	1194	0.01	0.012898	0.319	0.998	1.01543	1087	0.42485	0.804595
P35ALZHEIMERSPATHWAY	37	-0.431536	1046	0.655	1	0.086936	1585	0.0292	0.031419	0.951	1	1.042	989	0.407258	0.82603
P38MAPKPATHWAY	114	-0.218744	902	0.571	1	0.005426	1056	0.0084	0.011798	0.806	1	1.13546	694	0.207585	0.428313
P53_BRCA1_UP	78	-0.098733	809	0.541	1	0.00136	755	0.006	0.010335	0.406	0.999	1.06442	910	0.347305	0.825633
P53_SIGNALING	300	0.188926	614	0.447	1	0	30	0.0052	0.009045	0.418	1	1.07669	871	0.232246	0.501925
P53GENES_ALL	38	-0.408925	1029	0.685	1	0.019911	1352	0.01	0.012898	0.628	1	1.02421	1062	0.413462	0.573897
P53HYPOXIAPATHWAY	57	0.455958	456	0.348	1	0.000487	559	0.0054	0.00943	0.168	0.933	0.937744	1310	0.567227	0.847733
P53PATHWAY	48	1.01751	226	0.176	1	0.015598	1298	0.0102	0.013076	0.685	1	1.15773	623	0.221545	0.788583
PANTOTHENATE_AND_COA_BIOSYNTHESIS	34	1.90702	43	0.067	1	0.000173	382	0.005	0.008798	0.028	0.2	1.47742	79	0.0263158	0.242792
PAR1PATHWAY	74	-0.003703	747	0.555	1	0.003577	959	0.0068	0.010844	0.551	1	0.869528	1478	0.718563	0.843955
PARK_HSC_VS_MPP_DN	41	-0.158811	853	0.524	1	0.001636	791	0.0066	0.010683	0.173	0.942	1.07031	893	0.318548	0.50848
PARK_HSC_VS_MPP_UP	57	1.22856	171	0.1	1	0.002853	897	0.0064	0.010511	0.422	1	1.20318	500	0.123232	0.72701
PARK_MSCS_BOTH	148	0.473742	450	0.321	1	0.001139	719	0.0052	0.009045	0.485	1	1.22764	429	0.0755467	0.369125
PARK_MSCS_DIFF	110	0.778889	317	0.176	1	0.000342	489	0.0058	0.010335	0.307	0.998	1.36562	176	0.0134875	0.291045
PARK_MSCS_LIN2	133	-1.36019	1531	0.901	1	0.000426	528	0.0046	0.008154	0.339	0.998	1.08134	851	0.307692	0.4948
PARK_RARALPHA_MOD	155	-2.00641	1646	0.986	1	0.001672	798	0.0044	0.008154	0.857	1	0.944518	1292	0.594175	0.721954
PARK_RARALPHA_UP	85	-0.925374	1345	0.821	1	0.006642	1108	0.0078	0.011549	0.732	1	0.833778	1544	0.757576	0.887563
PARKINPATHWAY	32	0.740558	334	0.198	1	0.000801	644	0.006	0.010335	0.059	0.464	1.13592	691	0.227006	0.784409
PARP_KO_DN	37	-0.301681	958	0.59	1	0.002537	877	0.0062	0.010335	0.216	0.975	0.963732	1240	0.540816	0.681909
PARP_KO_UP	81	0.061416	704	0.526	1	0.008475	1162	0.01	0.012898	0.79	1	1.18701	544	0.135189	0.386931
PASSERINI_ADHESION	109	0.193732	610	0.46	1	0.002002	823	0.0064	0.010511	0.605	1	1.01335	1096	0.442656	0.804814
PASSERINI_APOPTOSIS	128	-0.280792	941	0.662	1	1.9e-05	170	0.0072	0.011315	0.157	0.919	0.965047	1239	0.557143	0.843059
PASSERINI_COMPLEMENT	25	-0.887632	1324	0.811	1	0.052961	1522	0.018	0.020231	0.56	1	0.771706	1601	0.780384	0.979896
PASSERINI_EM	86	-1.02568	1406	0.864	1	0.016691	1313	0.0118	0.014309	0.931	1	1.01964	1072	0.39726	0.580956
PASSERINI_GROWTH	89	-0.125474	834	0.503	1	0.015896	1304	0.0096	0.012595	0.928	1	0.939585	1305	0.611881	0.847889
PASSERINI_IMMUNE	52	0.027037	729	0.47	1	0.00129	743	0.0078	0.011549	0.201	0.965	1.02555	1057	0.409524	0.798582
PASSERINI_INFLAMMATION	54	1.02374	225	0.112	1	0.007241	1132	0.0102	0.013076	0.52	1	1.13602	690	0.269598	0.429068
PASSERINI_OXIDATION	45	-0.25666	927	0.608	1	0.011021	1218	0.0078	0.011549	0.466	1	0.786646	1589	0.838835	0.937617
PASSERINI_PROLIFERATION	186	0.024835	731	0.45	1	0.000733	628	0.0048	0.008399	0.721	1	1.09781	803	0.251485	0.822251
PASSERINI_SIGNAL	985	-0.946641	1359	0.826	1	0.000399	516	0.0064	0.010511	0.964	1	1.08727	831	0.163107	0.489725
PASSERINI_TRANSCRIPTION	220	-0.065509	788	0.518	1	0.000136	346	0.0068	0.010844	0.434	1	1.01738	1079	0.381633	0.585744
PDGF_ES_UP	62	-0.463698	1071	0.693	1	0.009512	1191	0.0106	0.013373	0.681	1	0.940581	1304	0.590818	0.846628
PDGFPATHWAY	94	0.370869	500	0.341	1	0.000167	376	0.0062	0.010335	0.186	0.956	1.21637	454	0.0991903	0.38135
PEART_HISTONE_DN	194	0.232783	584	0.419	1	6.1e-05	255	0.0054	0.00943	0.363	0.998	1.20767	487	0.117761	0.372746
PEART_HISTONE_UP	134	-0.43096	1045	0.678	1	0.00207	831	0.0062	0.010335	0.609	1	1.44865	102	0.0255906	0.241994
PELP1PATHWAY	36	0.850521	284	0.239	1	0.013734	1270	0.0088	0.012003	0.519	1	0.968144	1232	0.519455	0.84315
PENG_GLUCOSE_DN	433	-1.55002	1580	0.936	1	0.000709	625	0.0072	0.011315	0.906	1	0.929061	1330	0.692623	0.864782
PENG_GLUCOSE_UP	101	0.597053	393	0.28	1	0.003165	928	0.007	0.011044	0.697	1	1.028	1043	0.402321	0.820666
PENG_GLUTAMINE_DN	633	-1.13529	1444	0.836	1	0.000167	375	0.0078	0.011549	0.807	1	0.910708	1382	0.701195	0.788218
PENG_GLUTAMINE_UP	685	0.330794	523	0.365	1	4.5e-05	228	0.0066	0.010683	0.709	1	1.42215	122	0.002	0.253916
PENG_LEUCINE_DN	360	0.33433	518	0.376	1	0.000104	319	0.0068	0.010844	0.62	1	1.06147	918	0.272177	0.522918
PENG_LEUCINE_UP	286	0.568713	405	0.287	1	7.2e-05	276	0.0064	0.010511	0.518	1	1.36202	182	0	0.291863
PENG_RAPAMYCIN_DN	503	0.252257	572	0.444	1	2.2e-05	175	0.0068	0.010844	0.577	1	0.927053	1337	0.672549	0.755952
PENG_RAPAMYCIN_UP	456	0.578838	401	0.294	1	0.00027	449	0.0054	0.00943	0.831	1	1.12968	712	0.11811	0.432918
PENTOSE_AND_GLUCURONATE_INTERCONVERSIONS	19	-0.278013	940	0.591	1	0.043735	1502	0.0132	0.015636	0.508	1	0.744852	1621	0.789157	0.964604
PENTOSE_PHOSPHATE_PATHWAY	52	-0.211336	892	0.587	1	0.037289	1470	0.0156	0.017891	0.886	1	1.16437	607	0.176	0.401025
PEPIPATHWAY	12	-2.5353	1684	1	1	0.279573	1684	0.1806	0.181846	0.868	1	1.31246	247	0.14257	0.324453
PEPTIDE_GPCRS	129	-0.550496	1127	0.71	1	0.003116	925	0.0064	0.010511	0.694	1	1.25478	357	0.0599613	0.75715
PGC	852	-0.543965	1123	0.706	1	0.000209	418	0.0058	0.010335	0.91	1	1.0966	808	0.128302	0.474823
PGC1APATHWAY	90	-0.231948	911	0.535	1	0.004648	1015	0.0086	0.01182	0.718	1	1.14445	665	0.212121	0.423059
PHENYLALANINE_METABOLISM	80	0.087453	690	0.482	1	0.002832	892	0.0068	0.010844	0.568	1	1.16717	599	0.165306	0.400317
PHENYLALANINE_TYROSINE_AND_TRYPTOPHAN_BIOSYNTHESIS	26	0.844045	286	0.225	1	0.011564	1228	0.0096	0.012595	0.354	0.998	1.12618	717	0.314672	0.801905
PHOSPHATIDYLINOSITOL_SIGNALING_SYSTEM	264	0.133493	654	0.461	1	0.000479	553	0.007	0.011044	0.785	1	1.01514	1090	0.373166	0.802996
PHOTOSYNTHESIS	47	-1.15685	1458	0.886	1	0.015763	1302	0.0092	0.01233	0.688	1	1.03484	1013	0.40404	0.831629
PITUITARY_FETAL_DN	32	-1.06534	1424	0.847	1	0.089822	1589	0.03	0.032178	0.881	1	1.10567	781	0.336576	0.459969
PITUITARY_FETAL_UP	46	-0.381173	1011	0.626	1	0.002278	845	0.0062	0.010335	0.275	0.991	0.795812	1577	0.855238	0.962009
PITX2PATHWAY	40	1.06124	216	0.129	1	0.005421	1055	0.0076	0.011527	0.328	0.998	1.29712	266	0.126531	0.76392
PKCPATHWAY	29	1.70068	68	0.046	1	0.000466	549	0.0094	0.012506	0.043	0.325	1.50799	60	0.0265655	0.235512
PLATELET_EXPRESSED	95	0.962863	241	0.187	1	2.7e-05	193	0.0074	0.011368	0.111	0.799	1.2058	494	0.128713	0.72041
PLCDPATHWAY	17	-0.021562	757	0.498	1	0.100142	1604	0.036	0.038249	0.767	1	1.47806	78	0.0788955	0.245125
PLCEPATHWAY	50	0.270607	563	0.365	1	0.000401	517	0.005	0.008798	0.104	0.776	1.32514	225	0.0536082	0.321371
PLCPATHWAY	27	0.382744	493	0.303	1	0.011359	1225	0.0076	0.011527	0.351	0.998	1.62059	28	0.0235294	0.162497
PLK3PATHWAY	20	-0.700076	1227	0.766	1	0.075593	1568	0.0246	0.026811	0.679	1	0.803563	1570	0.760456	0.923487
PMLPATHWAY	42	0.297528	542	0.361	1	0.000602	598	0.0062	0.010335	0.107	0.787	1.37677	167	0.0839844	0.705589
POD1_KO_DN	2402	-0.697307	1226	0.779	1	0	104	0.0048	0.008399	0.819	1	1.21321	461	0.0206379	0.382559
POD1_KO_MOST_DN	71	-0.82582	1291	0.792	1	0.004468	1004	0.0056	0.009876	0.599	1	0.88803	1432	0.639922	0.888611
POD1_KO_MOST_UP	98	0.027759	727	0.493	1	0.001488	766	0.0054	0.00943	0.534	1	0.727309	1628	0.939806	0.998611
POD1_KO_UP	1105	-0.122871	830	0.558	1	0	99	0.0046	0.008154	0.691	1	0.990091	1165	0.5	0.626715
POMEROY_DESMOPLASIC_VS_CLASSIC_MD_DN	106	-0.363025	999	0.664	1	0.000196	409	0.005	0.008798	0.256	0.987	1.39471	147	0.00390625	0.268932
POMEROY_DESMOPLASIC_VS_CLASSIC_MD_UP	122	-0.021723	759	0.537	1	0.003326	943	0.0084	0.011798	0.705	1	1.17523	580	0.153846	0.390894
POMEROY_MD_TREATMENT_GOOD_VS_POOR_DN	54	-0.790845	1267	0.806	1	0.007179	1128	0.0074	0.011368	0.517	1	0.869986	1475	0.706122	0.904929
POMEROY_MD_TREATMENT_GOOD_VS_POOR_UP	57	-0.123322	831	0.567	1	0.020766	1362	0.0118	0.014309	0.84	1	1.15817	621	0.201597	0.409342
PORPHYRIN_AND_CHLOROPHYLL_METABOLISM	44	0.034478	720	0.462	1	0.007581	1144	0.007	0.011044	0.396	0.999	0.808906	1563	0.790837	0.919775
PPARAPATHWAY	170	-1.98974	1641	0.971	1	0.002472	873	0.0066	0.010683	0.911	1	0.845843	1520	0.817097	0.871236
PPARGPATHWAY	33	0.136031	651	0.386	1	0.039044	1477	0.0156	0.017891	0.682	1	1.31368	241	0.139165	0.74583
PREADIP_VS_FIBRO_UP	39	-2.10753	1655	0.993	1	0.147268	1638	0.0614	0.063634	0.993	1	0.48981	1695	0.998008	1
PRMT5_KD_DN	65	-0.777521	1261	0.767	1	0.006122	1084	0.0088	0.012003	0.587	1	0.930997	1327	0.564417	0.747517
PRMT5_KD_UP	492	0.492744	436	0.364	1	1.5e-05	158	0.0046	0.008154	0.565	1	1.22984	420	0.0321932	0.368675
PROLIFERATION_GENES	953	-1.11193	1437	0.818	1	2.5e-05	183	0.0074	0.011368	0.74	1	1.03154	1026	0.33002	0.562641
PROPANOATE_METABOLISM	64	1.36086	139	0.098	1	0.001097	714	0.0072	0.011315	0.254	0.987	1.23065	414	0.148077	0.372132
PROSTAGLANDIN_AND_LEUKOTRIENE_METABOLISM	70	0.606027	387	0.275	1	0.006431	1096	0.0084	0.011798	0.684	1	1.24276	381	0.0924025	0.730085
PROSTAGLANDIN_SYNTHESIS_REGULATION	65	-0.669481	1210	0.756	1	0.01758	1326	0.0108	0.013485	0.811	1	0.942487	1297	0.608607	0.848611
PROTEASOME	36	0.154419	635	0.442	1	0.03451	1456	0.014	0.016378	0.772	1	1.0792	861	0.365269	0.499691
PROTEASOME_DEGRADATION	72	0.309358	533	0.364	1	0.016236	1307	0.0116	0.014168	0.872	1	1.18452	550	0.178295	0.388413
PROTEASOMEPATHWAY	52	-0.012184	753	0.481	1	0.013899	1271	0.0104	0.013212	0.667	1	1.01524	1088	0.441909	0.589261
PS1PATHWAY	39	-0.314563	969	0.652	1	0.02139	1366	0.0104	0.013212	0.642	1	0.952306	1270	0.537143	0.705215
PTC1PATHWAY	26	-0.551274	1130	0.633	1	0.017343	1321	0.0092	0.01233	0.455	1	1.26043	345	0.146199	0.350851
PTDINSPATHWAY	69	1.28492	162	0.09	1	0.000163	372	0.0066	0.010683	0.145	0.9	1.40874	128	0.0253906	0.272375
PTENPATHWAY	82	0.048571	715	0.501	1	0.000832	654	0.005	0.008798	0.321	0.998	0.925272	1343	0.66805	0.757086
PURINE_METABOLISM	296	0.281496	559	0.417	1	0.000369	500	0.0052	0.009045	0.738	1	1.20355	499	0.0951417	0.374724
PYK2PATHWAY	110	0.814845	301	0.227	1	0.000926	675	0.007	0.011044	0.443	1	1.17477	582	0.163873	0.391116
PYRIMIDINE_METABOLISM	133	-0.024085	761	0.504	1	7.2e-05	273	0.0066	0.010683	0.197	0.963	0.975907	1211	0.513238	0.653351
PYRUVATE_METABOLISM	70	-0.025271	762	0.533	1	0.007172	1126	0.0086	0.01182	0.708	1	1.15374	637	0.166667	0.772806
RABPATHWAY	36	-1.0395	1413	0.847	1	0.030182	1436	0.0114	0.013996	0.735	1	1.56136	44	0.00378788	0.182221
RAC1PATHWAY	76	-1.16497	1464	0.869	1	0.00401	986	0.0058	0.010335	0.625	1	0.876676	1460	0.696787	0.835417
RACCYCDPATHWAY	66	-0.394025	1018	0.685	1	0.011885	1236	0.0072	0.011315	0.813	1	1.05914	927	0.376278	0.523648
RADAEVA_IFNA_DN	30	-0.119574	827	0.505	1	0.009811	1200	0.0072	0.011315	0.325	0.998	0.793639	1579	0.804391	0.933727
RADAEVA_IFNA_UP	110	-0.210257	889	0.574	1	0.001928	817	0.006	0.010335	0.594	1	1.00246	1128	0.434783	0.825535
RADIATION_SENSITIVITY	98	-0.919351	1340	0.821	1	0.004454	1003	0.0066	0.010683	0.768	1	0.967225	1238	0.533074	0.837153
RADMACHER_AMLNORMALKARYTYPE_SIG	255	2.24633	18	0.028	1	0	38	0.0082	0.011752	0.418	1	1.32487	226	0.0142857	0.320315
RANKLPATHWAY	31	0.648729	375	0.212	1	0.009147	1179	0.0104	0.013212	0.31	0.998	1.0772	869	0.315992	0.501184
RANPATHWAY	12	0.544126	416	0.298	1	0.074944	1566	0.0216	0.023849	0.412	0.999	1.0642	911	0.378486	0.518693
RARRXRPATHWAY	55	-1.45749	1558	0.947	1	0.030098	1434	0.0142	0.016532	0.849	1	0.579426	1687	0.992218	0.999649
RasDown	153	-0.84666	1296	0.818	0	0.000306	472	0.006	0.006008	0.416	0.49883	1.21872	450	0.162963	0.353462
RASPATHWAY	61	0.696001	356	0.23	1	0.000736	630	0.0068	0.010844	0.205	0.968	1.08808	828	0.333333	0.489697
RasUp	195	0.557139	409	0.267	0	0.000121	335	0.006	0.006008	0.401	0.49883	1.12191	733	0.284091	0.389556
RAY_P210_DIFF	153	-1.19884	1486	0.901	1	0.002849	894	0.0096	0.012595	0.926	1	0.895459	1410	0.708	0.814298
RBPATHWAY	36	-1.05309	1418	0.864	1	0.017318	1320	0.0106	0.013373	0.589	1	0.567478	1689	0.992032	0.999064
RCC_NL_UP	1529	-0.988065	1383	0.815	1	6.4e-05	262	0.0064	0.010511	0.907	1	1.14641	658	0.0348361	0.421717
RECKPATHWAY	26	1.22783	172	0.113	1	0.013709	1269	0.0084	0.011798	0.386	0.998	0.815651	1558	0.790196	0.912798
REDUCTIVE_CARBOXYLATE_CYCLE_CO2_FIXATION	18	-0.145097	845	0.541	1	0.073818	1563	0.0284	0.030617	0.67	1	0.974475	1213	0.495902	0.842984
REELINPATHWAY	27	0.933966	252	0.208	1	0.07446	1565	0.023	0.025214	0.842	1	1.64872	25	0.00388349	0.44489
REFRACTORY_GASTRIC_UP	291	0.131688	655	0.481	1	1.6e-05	160	0.0086	0.01182	0.446	1	1.02778	1044	0.383673	0.818538
RELAPATHWAY	33	2.34389	15	0.026	1	0.008942	1170	0.0068	0.010844	0.309	0.998	1.01354	1094	0.438525	0.80685
REN_E2F1_TARGETS	85	-0.192328	874	0.533	1	0.003657	962	0.008	0.011707	0.612	1	0.926267	1340	0.632887	0.755788
REOVIRUS_HEK293_DN	695	0.094237	682	0.489	1	4.2e-05	221	0.0046	0.008154	0.699	1	1.11464	750	0.235644	0.454546
REOVIRUS_HEK293_UP	713	-0.926188	1346	0.767	1	0.00166	795	0.0052	0.009045	0.996	1	1.07984	859	0.256506	0.498561
RESISTANCE_XENOGRAFTS_UP	107	0.592812	397	0.314	1	0.000139	348	0.0074	0.011368	0.226	0.978	1.13134	709	0.231707	0.430849
RETT_DN	49	0.04093	717	0.482	1	0.021945	1372	0.0106	0.013373	0.77	1	1.31311	245	0.0947581	0.326035
RETT_UP	128	-0.762397	1251	0.762	1	0.004604	1012	0.0068	0.010844	0.777	1	1.2213	442	0.152778	0.703591
RHOPATHWAY	106	-0.304111	959	0.601	1	0.000115	327	0.0054	0.00943	0.216	0.975	1.04797	968	0.320487	0.840637
RIBAVIRIN_RSV_DN	140	-0.990381	1384	0.849	1	0.000485	557	0.0066	0.010683	0.354	0.998	1.18042	563	0.165703	0.389401
RIBAVIRIN_RSV_UP	43	-0.836851	1294	0.766	1	0.074131	1564	0.024	0.026191	0.923	1	0.864464	1492	0.687873	0.846228
RIBOFLAVIN_METABOLISM	23	-1.56903	1584	0.965	1	0.30621	1688	0.2128	0.213898	0.986	1	0.609307	1684	0.966667	0.998213
RIBOSOMAL_PROTEINS	218	-0.627412	1185	0.702	1	0.000608	600	0.0076	0.011527	0.686	1	1.34449	202	0.0120482	0.303016
RNA_POLYMERASE	30	0.746474	333	0.219	1	0.005231	1042	0.0084	0.011798	0.212	0.973	1.00544	1120	0.423387	0.601603
RNA_TRANSCRIPTION_REACTOME	67	0.228413	587	0.378	1	0.000407	519	0.0062	0.010335	0.198	0.963	1.31102	249	0.0748031	0.326446
RNAPATHWAY	19	2.70218	5	0.016	1	0.011082	1221	0.0084	0.011798	0.2	0.964	1.23731	394	0.177419	0.372764
ROME_INSULIN_2F_DN	91	2.38548	11	0.013	1	5e-06	124	0.0072	0.011315	0.098	0.755	1.31366	242	0.0755467	0.329618
ROME_INSULIN_2F_UP	542	0.903466	265	0.186	1	9.8e-05	315	0.0068	0.010844	0.69	1	1.29318	275	0.00575816	0.339374
RORIE_ES_PNET_DN	69	-0.944705	1357	0.861	1	0.009024	1174	0.0088	0.012003	0.753	1	0.915632	1365	0.637597	0.869282
RORIE_ES_PNET_UP	80	-0.487006	1089	0.698	1	0.006315	1094	0.0086	0.01182	0.722	1	0.803473	1571	0.863281	0.922732
ROS	13	-0.259268	929	0.622	1	0.192616	1658	0.109	0.111265	0.722	1	1.2457	376	0.124514	0.364901
ROS_MOUSE_AORTA_DN	208	0.168152	624	0.425	1	1.8e-05	167	0.0058	0.010335	0.305	0.998	0.962187	1244	0.571977	0.684367
ROS_MOUSE_AORTA_UP	55	-0.855423	1305	0.786	1	0.005655	1068	0.007	0.011044	0.455	1	1.19613	514	0.182927	0.734329
ROSS_AML1_ETO	188	0.651732	374	0.249	1	3.8e-05	214	0.0088	0.012003	0.327	0.998	1.06136	919	0.301741	0.522446
ROSS_CBF	229	0.477745	448	0.351	1	7.2e-05	277	0.0048	0.008399	0.375	0.998	1.04501	980	0.309478	0.542093
ROSS_CBF_LEUKEMIA	177	-0.218105	901	0.628	1	0.000337	486	0.0058	0.010335	0.572	1	1.05592	944	0.30888	0.525016
ROSS_CBF_MYH	153	0.206073	603	0.425	1	8.4e-05	291	0.0056	0.009876	0.387	0.998	1.72082	17	0	0.0814673
ROSS_FAB_M7	218	-1.75258	1608	0.927	1	0.002459	871	0.0054	0.00943	0.91	1	0.696308	1645	0.968	0.989739
ROSS_MLL_FUSION	199	-1.8747	1625	0.963	1	0.002353	853	0.0054	0.00943	0.902	1	1.13189	705	0.189453	0.432497
ROSS_PML_RAR	242	0.547126	413	0.262	1	0	23	0.0084	0.011798	0.281	0.996	1.0054	1121	0.459839	0.601007
ROTH_HTERT_DIFF	85	-0.308968	967	0.633	1	0.002092	834	0.0076	0.011527	0.51	1	1.01512	1091	0.432122	0.588162
ROTH_HTERT_DN	14	-0.915365	1337	0.806	1	0.223654	1668	0.124	0.126122	0.775	1	1.26142	340	0.185039	0.766769
ROTH_HTERT_UP	31	-0.161438	854	0.536	1	0.009026	1175	0.008	0.011707	0.309	0.998	1.3953	146	0.0664062	0.269701
RUIZ_TENASCIN_TARGETS	208	-0.12369	832	0.543	1	0.000882	664	0.0046	0.008154	0.752	1	1.03427	1015	0.363289	0.558119
RUTELLA_HEMATOGFSNDCS_DIFF	1996	1.34374	144	0.195	1	0	39	0.0042	0.007393	0.819	1	1.16875	595	0.0258449	0.398591
RUTELLA_HEPATGFSNDCS_UP	399	-0.202442	885	0.617	1	0.0003	469	0.005	0.008798	0.799	1	1.11734	743	0.184261	0.45076
S1P_SIGNALING	68	-0.404317	1027	0.708	1	0.002201	841	0.0072	0.011315	0.447	1	1.01154	1103	0.44334	0.593953
S1PPATHWAY	17	-0.796596	1274	0.834	1	0.17299	1651	0.0812	0.083591	0.901	1	1.402	136	0.075	0.728831
SA_B_CELL_RECEPTOR_COMPLEXES	89	-0.543193	1122	0.694	1	0.005292	1049	0.0066	0.010683	0.742	1	1.04893	962	0.326296	0.536894
SA_BONE_MORPHOGENETIC	18	0.386611	490	0.354	1	0.036748	1469	0.0152	0.017563	0.458	1	0.652066	1670	0.928425	1
SA_CASPASE_CASCADE	36	0.068805	703	0.537	1	0.000266	442	0.008	0.011707	0.069	0.556	0.791613	1583	0.751503	0.966066
SA_DIACYLGLYCEROL_SIGNALING	35	1.16687	185	0.077	1	0.000208	416	0.0074	0.011368	0.03	0.213	0.935716	1312	0.605485	0.742375
SA_FAS_SIGNALING	35	0.575779	403	0.24	1	0.00038	506	0.0082	0.011752	0.042	0.322	0.97133	1225	0.510721	0.840487
SA_G1_AND_S_PHASES	40	2.01984	33	0.028	1	0.003039	916	0.0056	0.009876	0.237	0.98	1.20751	488	0.128514	0.726735
SA_G2_AND_M_PHASES	21	-1.2801	1509	0.915	1	0.128977	1631	0.0552	0.057349	0.837	1	0.796733	1576	0.769376	0.962582
SA_MMP_CYTOKINE_CONNECTION	43	-0.079856	800	0.489	1	0.000774	639	0.0066	0.010683	0.121	0.828	0.839997	1536	0.769685	0.920611
SA_PROGRAMMED_CELL_DEATH	39	-0.931505	1352	0.862	1	0.015073	1290	0.0108	0.013485	0.54	1	1.15068	644	0.2643	0.418369
SA_PTEN_PATHWAY	66	0.300954	539	0.416	1	0.000471	551	0.0076	0.011527	0.215	0.975	0.909357	1385	0.629707	0.789602
SA_REG_CASCADE_OF_CYCLIN_EXPR	24	0.589004	400	0.283	1	0.012557	1251	0.0114	0.013996	0.215	0.975	1.12541	722	0.263462	0.795528
SA_TRKA_RECEPTOR	44	-0.268826	933	0.616	1	0.020637	1361	0.0118	0.014309	0.635	1	1.29213	278	0.0733198	0.339462
SALMONELLAPATHWAY	39	-1.57993	1586	0.936	1	0.044403	1504	0.016	0.018238	0.837	1	1.28101	294	0.166998	0.351123
SANA_IFNG_ENDOTHELIAL_DN	227	0.32786	524	0.36	1	0.000269	445	0.0036	0.004805	0.537	1	1.1725	590	0.0850622	0.392854
SANA_IFNG_ENDOTHELIAL_UP	181	-0.334036	983	0.59	1	0.001003	693	0.0048	0.008399	0.775	1	1.11857	739	0.173196	0.449579
SANA_TNFA_ENDOTHELIAL_DN	253	1.29262	160	0.143	1	0	18	0.0054	0.00943	0.418	1	1.20496	496	0.0548523	0.374028
SANA_TNFA_ENDOTHELIAL_UP	186	-0.291036	948	0.648	1	0	24	0.0078	0.011549	0.281	0.996	1.12879	715	0.185259	0.79411
SANSOM_APC_4_DN	180	-0.918273	1339	0.828	1	0.00026	437	0.005	0.008798	0.533	1	0.890456	1425	0.742747	0.893746
SANSOM_APC_5_DN	816	-0.274647	936	0.619	1	5.1e-05	241	0.0082	0.011752	0.73	1	1.18873	539	0.0342857	0.385797
SANSOM_APC_LOSS4_UP	312	-0.997889	1387	0.825	1	0.000161	369	0.0058	0.010335	0.605	1	1.05377	952	0.331395	0.8388
SANSOM_APC_LOSS5_UP	208	0.593347	396	0.224	1	6.6e-05	269	0.0056	0.009876	0.364	0.998	1.26051	344	0.0436508	0.35195
SARCOMAS_GISTROMAL_UP	26	-0.876951	1317	0.836	1	0.09372	1593	0.0372	0.0394	0.89	1	1.41348	125	0.0645793	0.766912
SARCOMAS_HISTIOCYTOMA_UP	17	-0.485792	1083	0.718	1	0.104078	1611	0.0442	0.046349	0.781	1	1.21082	475	0.221805	0.376378
SARCOMAS_LEIOMYOSARCOMA_CALP_UP	39	0.005157	742	0.477	1	0.037908	1472	0.0156	0.017891	0.793	1	0.893243	1422	0.656965	0.812651
SARCOMAS_LEIOMYOSARCOMA_UP	26	-0.437396	1053	0.656	1	0.05107	1517	0.0208	0.023041	0.751	1	1.17515	581	0.23092	0.754477
SARCOMAS_LIPOSARCOMA_DN	23	0.118366	669	0.449	1	0.012893	1258	0.011	0.013684	0.218	0.975	1.00516	1122	0.447479	0.601048
SARCOMAS_LIPOSARCOMA_UP	21	-0.231822	910	0.54	1	0.005774	1075	0.0088	0.012003	0.129	0.851	1.10749	774	0.340771	0.458539
SARCOMAS_SCHWANNOMA_UP	29	-1.23969	1498	0.911	1	0.020189	1355	0.0118	0.014309	0.497	1	1.21548	455	0.194932	0.382692
SARCOMAS_SYNOVIAL_DN	34	0.228944	586	0.383	1	0.005381	1052	0.0072	0.011315	0.214	0.975	1.07587	872	0.328063	0.503549
SARCOMAS_SYNOVIAL_UP	21	-0.784536	1265	0.772	1	0.093273	1592	0.0332	0.035408	0.738	1	0.840992	1533	0.720559	0.924196
SARSPATHWAY	19	1.54937	104	0.066	1	0.022221	1374	0.0134	0.015851	0.333	0.998	1.16189	612	0.274549	0.785715
SASAKI_ATL_UP	488	-0.869619	1312.5	0.807	1	0.000251	433	0.0058	0.010335	0.82	1	0.986824	1180	0.539526	0.831544
SASAKI_TCELL_LYMPHOMA_VS_CD4_UP	488	-0.869619	1312.5	0.807	1	0.000123	336	0.0056	0.009876	0.714	1	0.986824	1179	0.539526	0.834118
SCHRAETS_MLL_UP	80	-0.538077	1118	0.641	1	0.000326	483	0.0068	0.010844	0.203	0.966	1.17838	566	0.176238	0.392991
SCHUMACHER_MYC_DN	16	-0.213924	898	0.547	1	0.065526	1552	0.025	0.027195	0.623	1	0.760158	1612	0.768737	0.954776
SCHUMACHER_MYC_UP	112	-0.810239	1282	0.777	1	0.010585	1210	0.0092	0.01233	0.91	1	0.886275	1435	0.709865	0.825375
SCHURINGA_STAT5A_DN	59	-0.892356	1329	0.839	1	0.018044	1333	0.0086	0.01182	0.818	1	0.760178	1611	0.852525	0.983151
SCHURINGA_STAT5A_UP	71	1.81188	55	0.066	1	0.000512	565	0.0052	0.009045	0.226	0.978	1.18648	545	0.14881	0.387504
SELENOAMINO_ACID_METABOLISM	30	0.691274	358	0.271	1	0.020432	1357	0.0096	0.012595	0.498	1	1.25242	361	0.125984	0.727904
SERUM_FIBROBLAST_CELLCYCLE	322	0.738896	335	0.202	1	4.8e-05	235	0.0046	0.008154	0.49	1	0.994532	1152	0.489022	0.618913
SERUM_FIBROBLAST_CORE_DN	634	-0.806979	1279	0.85	1	9.1e-05	305	0.0066	0.010683	0.739	1	1.19798	510	0.0306122	0.382699
SERUM_FIBROBLAST_CORE_UP	488	2.07999	27	0.028	1	0	57	0.0074	0.011368	0.537	1	1.15543	633	0.06875	0.409937
SETPATHWAY	28	1.58158	94	0.069	1	0.005992	1081	0.0086	0.01182	0.228	0.978	1.18801	540	0.174603	0.727561
SHEPARD_BMYB_MORPHOLINO_DN	422	-0.169786	861	0.605	1	0.001241	735	0.0064	0.010511	0.962	1	1.24209	383	0.0372549	0.368548
SHEPARD_BMYB_MORPHOLINO_UP	492	-0.498037	1095	0.677	1	6.2e-05	257	0.0046	0.008154	0.636	1	1.02856	1041	0.359438	0.564172
SHEPARD_CELL_PROLIFERATION	534	-1.02424	1404.5	0.798	1	1.1e-05	142	0.0068	0.010844	0.557	1	1.16623	601	0.103586	0.401106
SHEPARD_CRASH_AND_BURN_MUT_VS_WT_DN	386	-2.12679	1658	0.987	1	0.001327	750	0.0054	0.00943	0.964	1	0.868623	1482	0.875	0.843561
SHEPARD_CRASH_AND_BURN_MUT_VS_WT_UP	369	-0.144057	843	0.52	1	0.000169	378	0.0066	0.010683	0.695	1	1.13835	684	0.082	0.42656
SHEPARD_GENES_COMMON_BW_CB_MO	174	-1.37427	1539	0.939	1	0.010617	1211	0.0082	0.011752	0.997	1	0.870111	1474	0.805726	0.844272
SHEPARD_NEG_REG_OF_CELL_PROLIFERATION	302	0.540216	418	0.333	1	6.6e-05	266	0.0056	0.009876	0.514	1	1.17274	588	0.0755814	0.393035
SHEPARD_POS_REG_OF_CELL_PROLIFERATION	215	-0.368705	1003	0.629	1	0.000174	385	0.0068	0.010844	0.47	1	0.880011	1451	0.822134	0.832468
SHH_UP	29	-2.24973	1667	0.98	1	0.204878	1663	0.1148	0.116903	0.99	1	0.543466	1692	0.980507	1
SHHPATHWAY	38	0.6273	382	0.278	1	0.016555	1312	0.0098	0.012791	0.575	1	0.857334	1500	0.799172	0.917894
SHIPP_DLBCL_CURED_DN	109	0.43702	468	0.32	1	0.000509	564	0.0062	0.010335	0.363	0.998	1.23931	391	0.0736434	0.369848
SHIPP_DLBCL_CURED_UP	72	-2.87498	1693	1	1	0.064196	1547	0.0232	0.0254	0.988	1	0.696187	1646	0.958824	0.988911
SHIPP_FL_VS_DLBCL_DN	79	-1.64539	1594	0.936	1	0.02375	1384	0.01	0.012898	0.947	1	0.771582	1602	0.882828	0.9471
SHIPP_FL_VS_DLBCL_UP	92	-0.97013	1370	0.821	1	0.019765	1349	0.011	0.013684	0.952	1	1.03289	1021	0.409615	0.827646
SIG_BCR_SIGNALING_PATHWAY	164	-0.2356	914	0.563	1	0.00041	520	0.0108	0.013485	0.614	1	1.06797	897	0.296875	0.513591
SIG_CD40PATHWAYMAP	94	1.0905	209	0.14	1	0.004341	1001	0.0066	0.010683	0.702	1	1.44174	110	0.0119048	0.235671
SIG_CHEMOTAXIS	156	-0.503793	1098	0.639	1	7.3e-05	278	0.0084	0.011798	0.375	0.998	1.23188	407	0.0954274	0.376975
SIG_IL4RECEPTOR_IN_B_LYPHOCYTES	101	-0.704285	1228	0.797	1	0.002791	888	0.0054	0.00943	0.664	1	1.07503	875	0.319688	0.817521
SIG_INSULIN_RECEPTOR_PATHWAY_IN_CARDIAC_MYOCYTES	182	-1.53794	1578	0.948	1	0.001634	790	0.0072	0.011315	0.854	1	0.97113	1226	0.529289	0.662867
SIG_PIP3_SIGNALING_IN_B_LYMPHOCYTES	131	-0.818369	1287	0.742	1	0.001032	699	0.0066	0.010683	0.462	1	0.94078	1303	0.612774	0.730103
SIG_PIP3_SIGNALING_IN_CARDIAC_MYOCTES	226	-0.254014	924	0.594	1	5e-06	127	0.0056	0.009876	0.287	0.996	1.12545	721	0.142857	0.439778
SIG_REGULATION_OF_THE_ACTIN_CYTOSKELETON_BY_RHO_GTPASES	102	1.1529	189	0.106	1	2.8e-05	195	0.0058	0.010335	0.164	0.929	1.46483	86	0.0195695	0.246983
SKP2E2FPATHWAY	28	0.590186	399	0.261	1	0.014212	1275	0.0106	0.013373	0.394	0.999	0.956685	1258	0.538	0.699049
SLRPPATHWAY	13	-1.14927	1453	0.877	1	0.328831	1689	0.2526	0.253619	0.915	1	1.17885	565	0.287449	0.392559
SMALL_LIGAND_GPCRS	36	0.618135	385	0.242	1	0.030593	1437	0.0154	0.017733	0.737	1	0.984224	1186	0.485149	0.831914
SMITH_HCV_INDUCED_HCC_UP	95	1.22651	173	0.111	1	0.00037	501	0.0056	0.009876	0.275	0.991	1.00146	1132	0.43662	0.821412
SMITH_HTERT_DN	163	-0.129048	835	0.569	1	0.000357	492	0.0064	0.010511	0.588	1	1.00192	1129	0.446465	0.608213
SMITH_HTERT_UP	281	0.251088	573	0.424	1	0.000161	368	0.0068	0.010844	0.606	1	1.32286	230	0.0153846	0.318602
SMOOTH_MUSCLE_CONTRACTION	426	0.365066	502	0.329	1	0.000128	340	0.0036	0.004805	0.655	1	1.19234	527	0.0932039	0.384636
SODDPATHWAY	20	1.47571	118	0.049	1	0.00891	1169	0.0088	0.012003	0.168	0.933	1.15397	635	0.26626	0.783371
SPPAPATHWAY	85	0.509297	430	0.313	1	5e-06	125	0.0042	0.007393	0.082	0.665	0.92778	1335	0.617587	0.755428
SPRYPATHWAY	70	0.148788	641	0.472	1	0.003322	942	0.0082	0.011752	0.538	1	1.01347	1095	0.432271	0.590939
SrcDown	45	1.8038	58	0.069	0	0	108	0.006	0.006008	0.021	0.02145	0.752383	1619	0.775148	0.787678
SRCRPTPPATHWAY	44	0.289578	550	0.334	1	0.00211	836	0.008	0.011707	0.184	0.953	1.48398	72	0.0362173	0.251362
SrcUp	28	-0.075527	793	0.44	0	0.042807	1496	0.015	0.013576	0.683	0.752033	1.06486	907	0.40856	0.373924
ST_ADRENERGIC	134	0.129818	658	0.423	1	0.000332	485	0.008	0.011707	0.303	0.998	1.13556	693	0.145709	0.428816
ST_B_CELL_ANTIGEN_RECEPTOR	120	0.359358	507	0.355	1	1.8e-05	165	0.0062	0.010335	0.156	0.917	1.32192	231	0.0321932	0.3193
ST_DICTYOSTELIUM_DISCOIDEUM_CAMP_CHEMOTAXIS_PATHWAY	109	0.62065	383	0.251	1	0.000289	464	0.006	0.010335	0.292	0.997	1.26878	325	0.0955285	0.348347
ST_DIFFERENTIATION_PATHWAY_IN_PC12_CELLS	136	-1.67363	1598	0.963	1	0.006724	1112	0.008	0.011707	0.842	1	1.12937	713	0.168675	0.432937
ST_ERK1_ERK2_MAPK_PATHWAY	96	-1.39194	1545	0.931	1	0.007177	1127	0.0094	0.012506	0.855	1	1.05921	926	0.360784	0.52417
ST_FAS_SIGNALING_PATHWAY	193	0.757981	326	0.221	1	0	21	0.0088	0.012003	0.281	0.996	1.40864	129	0.0238095	0.270116
ST_G_ALPHA_I_PATHWAY	150	-0.206928	888	0.572	1	0.000277	454	0.0076	0.011527	0.287	0.996	1.20918	482	0.0952381	0.373833
ST_G_ALPHA_S_PATHWAY	45	-1.95568	1635	0.972	1	0.05258	1521	0.0174	0.019648	0.878	1	1.07292	881	0.322382	0.507612
ST_GA12_PATHWAY	84	0.016967	737	0.547	1	0.000544	579	0.007	0.011044	0.258	0.989	0.872446	1468	0.758483	0.840411
ST_GA13_PATHWAY	113	-0.536325	1117	0.708	1	0.000321	480	0.0054	0.00943	0.301	0.998	1.27044	318	0.0465116	0.353396
ST_GAQ_PATHWAY	95	0.117608	670	0.41	1	0.001493	767	0.0072	0.011315	0.497	1	1.39262	149	0.0077821	0.271518
ST_GRANULE_CELL_SURVIVAL_PATHWAY	95	-1.17304	1472	0.881	1	0.020455	1358	0.0098	0.012791	0.956	1	1.33739	214	0.0632184	0.307418
ST_IL_13_PATHWAY	19	-0.093603	804.5	0.532	1	0.123565	1626	0.0504	0.052621	0.829	1	1.51505	57	0.0642722	0.767966
ST_INTEGRIN_SIGNALING_PATHWAY	296	0.183345	618	0.413	1	0.000268	444	0.0072	0.011315	0.683	1	1.25925	348	0.042885	0.351594
ST_INTERFERON_GAMMA_PATHWAY	25	-0.352349	993	0.618	1	0.11882	1623	0.0464	0.048565	0.824	1	1.41124	127	0.0435685	0.26912
ST_INTERLEUKIN_13_PATHWAY	19	-0.093603	804.5	0.532	1	0.12706	1630	0.0534	0.055547	0.833	1	1.51505	58	0.0642722	0.671971
ST_INTERLEUKIN_4_PATHWAY	86	-0.526619	1111	0.707	1	0.009597	1195	0.0068	0.010844	0.854	1	1.12522	724	0.220676	0.438818
ST_JAK_STAT_PATHWAY	27	1.75544	61	0.07	1	0.003668	964	0.006	0.010335	0.161	0.926	0.893622	1419	0.662602	0.813359
ST_JNK_MAPK_PATHWAY	145	-0.853335	1304	0.769	1	0.00102	697	0.0056	0.009876	0.46	1	1.50157	64	0.0020284	0.23706
ST_MYOCYTE_AD_PATHWAY	85	-1.55681	1581	0.947	1	0.015608	1300	0.0094	0.012506	0.894	1	1.32964	222	0.0583501	0.314634
ST_P38_MAPK_PATHWAY	109	-0.886585	1322	0.785	1	0.004082	992	0.007	0.011044	0.754	1	1.38251	158	0.0340681	0.280233
ST_PAC1_RECEPTOR_PATHWAY	23	-1.23949	1497	0.907	1	0.222223	1667	0.1202	0.12233	0.957	1	1.00575	1119	0.442688	0.60135
ST_PHOSPHOINOSITIDE_3_KINASE_PATHWAY	115	-1.00595	1396	0.802	1	0.000829	652	0.0056	0.009876	0.421	1	1.14538	660	0.131737	0.423746
ST_STAT3_PATHWAY	36	-0.01213	752	0.521	1	0.01429	1278	0.006	0.010335	0.526	1	1.06311	914	0.334012	0.520328
ST_T_CELL_SIGNAL_TRANSDUCTION	141	0.482536	446	0.335	1	0.000513	566	0.0046	0.008154	0.364	0.998	1.46969	82	0.00192678	0.250233
ST_TUMOR_NECROSIS_FACTOR_PATHWAY	79	1.63465	80	0.041	1	0	15	0.0072	0.011315	0.078	0.643	1.42947	118	0.0169492	0.247823
ST_TYPE_I_INTERFERON_PATHWAY	21	-0.761531	1250	0.779	1	0.182279	1654	0.0924	0.094719	0.917	1	1.2246	434	0.164751	0.710465
ST_WNT_BETA_CATENIN_PATHWAY	94	-0.172563	864	0.568	1	3.8e-05	213	0.009	0.012226	0.12	0.826	1.2461	374	0.0625	0.366286
ST_WNT_CA2_CYCLIC_GMP_PATHWAY	72	-0.707544	1229	0.728	1	0.004576	1011	0.0064	0.010511	0.606	1	0.924459	1344	0.595436	0.758681
STAEGE_EFTS_UP	77	0.698115	353	0.283	1	0.004057	990	0.008	0.011707	0.63	1	1.10624	777	0.215768	0.832356
STANELLE_E2F1_UP	80	-0.254869	925	0.604	1	0.001655	793	0.0052	0.009045	0.451	1	1.2968	267	0.0481696	0.750146
STARCH_AND_SUCROSE_METABOLISM	49	0.495468	433	0.298	1	0.000905	670	0.006	0.010335	0.163	0.928	1.08354	842	0.332649	0.838549
STAT3PATHWAY	32	-0.402445	1026	0.663	1	0.064208	1548	0.0272	0.029361	0.808	1	1.38999	151	0.0725191	0.739035
STATIN_PATHWAY_PHARMGKB	51	-2.82946	1692	0.996	1	0.204555	1662	0.1116	0.11385	1	1	0.914493	1370	0.614754	0.866592
STEFFEN_AML_PML_PLZF_TRGT	116	-2.79341	1691	0.998	1	0.004807	1023	0.0054	0.00943	0.782	1	0.941528	1299	0.602687	0.729502
STEMCELL_COMMON_DN	182	1.89311	45	0.027	1	0	62	0.0068	0.010844	0.281	0.996	1.13775	685	0.146	0.780314
STEMCELL_COMMON_UP	508	-0.445714	1059	0.668	1	0	97	0.0042	0.007393	0.537	1	1.32477	227	0.012024	0.318904
STEMCELL_EMBRYONIC_UP	3603	1.61635	82	0.064	1	0	56	0.0072	0.011315	0.852	1	1.219	448	0.02	0.378628
STEMCELL_HEMATOPOIETIC_UP	3994	-0.215753	900	0.58	1	0	84	0.0074	0.011368	0.852	1	1.30771	254	0.00202429	0.32709
STEMCELL_NEURAL_UP	5140	1.37481	134	0.124	1	0	90	0.0066	0.010683	0.852	1	1.26229	338	0.00596422	0.352385
STEMPATHWAY	24	-0.926602	1348	0.799	1	0.062184	1541	0.0252	0.027395	0.61	1	1.36104	186	0.101594	0.286415
STEROID_BIOSYNTHESIS	15	-1.62849	1592	0.951	1	0.143815	1636	0.062	0.064217	0.628	1	0.536445	1694	0.984405	0.996938
STILBENE_COUMARINE_AND_LIGNIN_BIOSYNTHESIS	22	0.336811	515	0.343	1	0.065928	1554	0.0234	0.025603	0.624	1	0.898369	1405	0.649225	0.880871
STOSSI_ER_UP	108	0.211742	599	0.384	1	0.000187	401	0.0072	0.011315	0.253	0.987	1.06064	921	0.3286	0.523079
STREPTOMYCIN_BIOSYNTHESIS	11	0.8296	295	0.212	1	0.034437	1455	0.0136	0.016009	0.234	0.978	1.50328	62	0.0530452	0.601278
STRESS_ARSENIC_SPECIFIC_DN	68	1.24519	168	0.125	1	0.001522	771	0.0072	0.011315	0.367	0.998	1.25882	350	0.0916179	0.350409
STRESS_ARSENIC_SPECIFIC_UP	462	-0.889292	1327	0.773	1	5.8e-05	248	0.0054	0.00943	0.632	1	1.04801	967	0.330612	0.536629
STRESS_GENOTOXIC_SPECIFIC_DN	125	-0.769401	1254	0.709	1	0.000272	452	0.0064	0.010511	0.285	0.996	1.06077	920	0.34898	0.52344
STRESS_GENOTOXIC_SPECIFIC_UP	90	-0.747091	1242	0.752	1	0.003353	945	0.0058	0.010335	0.651	1	1.21278	463	0.136961	0.382689
STRESS_IONIZING_SPECIFIC_UP	48	0.352525	511	0.321	1	0.012621	1253	0.0054	0.00943	0.649	1	1.24177	384	0.173038	0.726133
STRESS_P53_SPECIFIC_UP	30	-0.822793	1289	0.797	1	0.025253	1399	0.0112	0.013851	0.553	1	0.807769	1565	0.789675	0.920645
STRESS_TPA_SPECIFIC_UP	103	0.686186	361	0.269	1	7.7e-05	283	0.0054	0.00943	0.201	0.965	1.12547	720	0.219713	0.800273
STRESSPATHWAY	65	0.892881	268	0.183	1	0.003923	981	0.0052	0.009045	0.493	1	0.997088	1143	0.467803	0.616387
STRIATED_MUSCLE_CONTRACTION	79	-0.267383	931	0.584	1	0.020498	1359	0.0098	0.012791	0.931	1	0.720921	1633	0.938492	0.995833
STURLA_SONIC_HEDGEHOG	49	0.596859	394	0.272	1	0.005566	1063	0.0066	0.010683	0.451	1	1.06626	902	0.342105	0.516402
SULFUR_METABOLISM	17	-1.0836	1428	0.823	1	0.145286	1637	0.0604	0.062636	0.858	1	0.98189	1192	0.482422	0.643198
SYNTHESIS_AND_DEGRADATION_OF_KETONE_BODIES	7	1.66425	77	0.051	1	0.099832	1602	0.0372	0.0394	0.402	0.999	0.998816	1138	0.492843	0.827058
TAKEDA_NUP8_HOXA9_10D_DN	445	-0.118228	826	0.559	1	0.00018	394	0.008	0.011707	0.713	1	1.04498	981	0.330629	0.826308
TAKEDA_NUP8_HOXA9_10D_UP	478	-0.848279	1300	0.785	1	0.000984	689	0.0048	0.008399	0.954	1	1.14665	657	0.0748031	0.76818
TAKEDA_NUP8_HOXA9_16D_DN	983	1.45377	122	0.082	1	0	53	0.006	0.010335	0.691	1	1.15852	618	0.0953347	0.410016
TAKEDA_NUP8_HOXA9_16D_UP	419	-1.13506	1443	0.878	1	9e-05	302	0.005	0.008798	0.602	1	1.04244	987	0.305118	0.546783
TAKEDA_NUP8_HOXA9_3D_DN	83	1.25116	167	0.082	1	0.001145	721	0.0076	0.011527	0.372	0.998	1.00044	1133	0.468254	0.611889
TAKEDA_NUP8_HOXA9_3D_UP	583	-0.986863	1381	0.823	1	1e-06	110	0.0058	0.010335	0.597	1	1.21133	471	0.0179283	0.379205
TAKEDA_NUP8_HOXA9_6H_DN	122	-0.632812	1187	0.734	1	0.003004	914	0.006	0.010335	0.686	1	1.25017	367	0.0680934	0.7298
TAKEDA_NUP8_HOXA9_6H_UP	237	-1.28809	1513	0.897	1	9e-05	303	0.006	0.010335	0.394	0.999	1.04752	969	0.334638	0.537299
TAKEDA_NUP8_HOXA9_8D_DN	644	0.764267	322	0.208	1	6.7e-05	270	0.0068	0.010844	0.709	1	1.18917	536	0.0442105	0.387365
TAKEDA_NUP8_HOXA9_8D_UP	379	-1.72748	1605	0.949	1	0.000311	474	0.0042	0.007393	0.803	1	1.02767	1045	0.352705	0.566148
TALL1PATHWAY	28	1.72672	64	0.041	1	0.00057	588	0.0074	0.011368	0.049	0.395	1.11983	734	0.251953	0.44918
TARTE_BCELL	93	0.102716	678	0.453	1	0.001075	709	0.0064	0.010511	0.433	1	1.44135	111	0.025641	0.234042
TARTE_MATURE_PC	1002	-0.001568	746	0.485	1	0	11	0.0054	0.00943	0.691	1	1.15816	622	0.0261569	0.408552
TARTE_PC	209	-0.642121	1193	0.744	1	0.000735	629	0.008	0.011707	0.721	1	0.940803	1302	0.582692	0.847987
TARTE_PLASMA_BLASTIC	811	0.333397	521	0.374	1	9.3e-05	306	0.0064	0.010511	0.799	1	1.24031	388	0.00817996	0.369574
TAVOR_CEBP_DN	63	-1.44803	1555	0.918	1	0.021635	1367	0.0106	0.013373	0.849	1	0.656673	1668	0.990476	0.990023
TAVOR_CEBP_UP	129	-1.17998	1476	0.89	1	0.00681	1116	0.0074	0.011368	0.847	1	0.867503	1485	0.730539	0.844449
TCA	31	-0.174191	865	0.568	1	0.033661	1450	0.0162	0.018416	0.627	1	1.05802	928	0.376426	0.526187
TCAPOPTOSISPATHWAY	23	-0.667569	1209	0.69	1	0.034118	1452	0.0122	0.014699	0.432	1	0.772653	1598	0.803213	0.948496
TCELL_ANERGIC_UP	246	0.141416	646	0.431	1	2.3e-05	180	0.0066	0.010683	0.312	0.998	1.03693	1007	0.351889	0.553536
TCRAPATHWAY	42	-1.69811	1601	0.948	1	0.027909	1418	0.0138	0.016189	0.716	1	1.00375	1125	0.460606	0.603946
TCRMOLECULE	18	-0.736736	1240	0.728	1	0.038615	1475	0.0184	0.020667	0.471	1	0.9535	1266	0.552475	0.704671
TCRPATHWAY	151	0.81577	300	0.198	1	7.5e-05	280	0.0072	0.011315	0.377	0.998	1.60205	32	0	0.166329
TCYTOTOXICPATHWAY	42	-0.774787	1258	0.767	1	0.006197	1089	0.008	0.011707	0.353	0.998	1.23538	398	0.204322	0.375845
TELPATHWAY	67	0.023763	734	0.519	1	0.000658	612	0.0066	0.010683	0.248	0.984	1.18344	552	0.162055	0.744157
TENEDINI_MEGAKARYOCYTIC_GENES	160	-1.09932	1434	0.871	1	0.003715	972	0.0058	0.010335	0.948	1	0.929035	1331	0.673267	0.862722
TERCPATHWAY	27	-0.364417	1000	0.617	1	0.054033	1526	0.0192	0.021438	0.766	1	0.717678	1636	0.868952	0.979945
TERPENOID_BIOSYNTHESIS	16	1.66881	75	0.075	1	0.012497	1250	0.0092	0.01233	0.214	0.975	1.0472	972	0.387033	0.840624
TERTPATHWAY	25	0.104678	677	0.45	1	0.039893	1481	0.018	0.020231	0.485	1	0.818814	1554	0.744813	0.91025
TESTIS_EXPRESSED_GENES	150	0.674429	367	0.283	1	0.006176	1088	0.0072	0.011315	0.828	1	0.972956	1217	0.522013	0.659476
TFF2_KO_UP	50	0.189076	613	0.384	1	0.003478	953	0.0062	0.010335	0.343	0.998	0.691636	1651	0.898406	0.996437
TGF_BETA_SIGNALING_PATHWAY	158	0.954816	244	0.183	1	0.000274	453	0.0058	0.010335	0.538	1	1.08454	838	0.24466	0.492254
TGFBETA_ALL_UP	281	-0.16523	856	0.617	1	0.000574	589	0.0058	0.010335	0.803	1	1.03475	1014	0.378486	0.557431
TGFBETA_C1_UP	68	-1.96	1636	0.984	1	0.019565	1345	0.0082	0.011752	0.904	1	0.758425	1616	0.920319	0.953838
TGFBETA_C2_UP	57	1.36267	138	0.104	1	0.005676	1069	0.008	0.011707	0.567	1	1.29412	273	0.0936864	0.340038
TGFBETA_C3_UP	45	2.03508	31	0.069	1	0.046178	1507	0.0192	0.021438	0.845	1	1.27549	308	0.15739	0.774197
TGFBETA_C4_UP	40	-1.22867	1491	0.904	1	0.01813	1334	0.012	0.014489	0.6	1	0.955658	1263	0.568998	0.699117
TGFBETA_C5_UP	60	-0.064405	787	0.511	1	0.002957	906	0.0076	0.011527	0.431	1	1.22832	427	0.125	0.368348
TGFBETA_EARLY_UP	170	0.597335	392	0.34	1	0.001587	782	0.0056	0.009876	0.848	1	0.869393	1479	0.793939	0.843419
TGFBETA_LATE_UP	111	-1.00131	1391	0.852	1	0.001563	778	0.0024	0.001201	0.545	1	1.10833	773	0.267465	0.45687
TGFBPATHWAY	44	1.10091	207	0.13	1	0.003111	924	0.0072	0.011315	0.239	0.981	1.25197	363	0.0826613	0.359919
TGZ_ADIP_UP	49	-0.106767	816	0.567	1	0.008836	1166	0.0066	0.010683	0.567	1	0.806603	1566	0.848178	0.955327
TH1TH2PATHWAY	35	0.831633	291	0.189	1	0.025414	1401	0.012	0.014489	0.553	1	1.27252	315	0.169072	0.751936
THELPERPATHWAY	43	-1.2452	1503	0.893	1	0.019749	1348	0.0082	0.011752	0.625	1	1.16165	613	0.273267	0.404933
TIDPATHWAY	39	0.951563	246	0.166	1	0.027545	1416	0.0146	0.016951	0.713	1	1.07393	879	0.333333	0.506146
TIS7_OVEREXP_DN	43	0.265089	567	0.394	1	0.014035	1273	0.0084	0.011798	0.523	1	1.4622	88	0.0524194	0.249274
TNF_AND_FAS_NETWORK	39	-0.724777	1236	0.792	1	0.013952	1272	0.0104	0.013212	0.52	1	1.01775	1077	0.44856	0.585309
TNFA_NFKB_DEP_UP	29	-0.386712	1013	0.648	1	0.015145	1291	0.0096	0.012595	0.413	0.999	1.46203	89	0.0357143	0.246384
TNFALPHA_30MIN_UP	105	0.924978	256	0.242	1	0.000473	552	0.0078	0.011549	0.352	0.998	1.03696	1006	0.402834	0.832348
TNFALPHA_4HRS_UP	97	-0.15579	851	0.588	1	0.00273	884	0.0066	0.010683	0.661	1	0.993207	1157	0.462428	0.619933
TNFALPHA_ADIP_DN	138	-0.98382	1379	0.802	1	0.00328	936	0.007	0.011044	0.701	1	1.21093	473	0.100386	0.378124
TNFALPHA_ADIP_UP	39	-2.3879	1675	0.997	1	0.236018	1673	0.1316	0.133533	0.999	1	0.846893	1518	0.763158	0.870959
TNFALPHA_ALL_UP	188	0.213432	597	0.484	1	0.00032	478	0.0068	0.010844	0.566	1	0.922644	1348	0.720588	0.86946
TNFALPHA_TGZ_ADIP_DN	51	0.282963	558	0.364	1	0.008477	1163	0.0084	0.011798	0.556	1	1.1356	692	0.287425	0.429475
TNFALPHA_TGZ_ADIP_UP	45	-3.1048	1696	0.999	1	0.298008	1686	0.1906	0.191804	1	1	0.792117	1582	0.863821	0.933055
TNFR1PATHWAY	86	-1.22655	1490	0.921	1	0.009457	1189	0.0078	0.011549	0.853	1	0.949953	1279	0.621399	0.843918
TNFR2PATHWAY	38	0.149855	640	0.414	1	0.000913	671	0.0084	0.011798	0.13	0.852	1.36675	175	0.0603622	0.290271
TOB1PATHWAY	50	0.192592	611	0.393	1	0.008965	1172	0.0076	0.011527	0.568	1	1.16852	596	0.177686	0.398375
TOLLPATHWAY	88	0.236749	582	0.378	1	5.9e-05	249	0.0056	0.009876	0.133	0.856	1.31005	251	0.0333333	0.325766
TPA_RESIST_EARLY_DN	213	-0.170393	862	0.533	1	0.000289	465	0.007	0.011044	0.547	1	0.972181	1219	0.500982	0.661152
TPA_RESIST_EARLY_UP	84	-0.545581	1124	0.744	1	0.000331	484	0.0064	0.010511	0.207	0.97	1.20978	477	0.14881	0.377148
TPA_RESIST_LATE_DN	191	-0.103857	813	0.573	1	0.000147	354	0.0076	0.011527	0.445	1	1.03392	1017	0.361277	0.558459
TPA_RESIST_LATE_UP	116	1.14996	190	0.139	1	0.006512	1099	0.006	0.010335	0.836	1	1.03299	1020	0.343874	0.83036
TPA_RESIST_MIDDLE_DN	360	-0.851113	1303	0.811	1	0.000337	487	0.0082	0.011752	0.815	1	0.960985	1245	0.586345	0.851113
TPA_RESIST_MIDDLE_UP	145	0.707907	346	0.289	1	0.001303	747	0.008	0.011707	0.512	1	1.08221	848	0.291913	0.494493
TPA_SENS_EARLY_DN	816	0.3138	531	0.397	1	4.9e-05	236	0.0048	0.008399	0.728	1	1.07956	860	0.228464	0.820064
TPA_SENS_EARLY_UP	132	-0.379302	1009	0.634	1	0.002794	889	0.0058	0.010335	0.664	1	1.2799	297	0.043222	0.351238
TPA_SENS_LATE_DN	649	-0.067577	789	0.573	1	0.000181	397	0.0046	0.008154	0.817	1	1.16119	614	0.121569	0.783011
TPA_SENS_LATE_UP	142	0.229197	585	0.448	1	0.00023	426	0.0056	0.009876	0.269	0.991	1.29399	274	0.0454545	0.338772
TPA_SENS_MIDDLE_DN	810	-1.51072	1571	0.936	1	6.5e-05	264	0.0042	0.007393	0.758	1	0.992127	1161	0.476285	0.841162
TPA_SENS_MIDDLE_UP	166	0.181216	620	0.463	1	0.000172	381	0.007	0.011044	0.47	1	1.2726	314	0.0671785	0.351902
TPA_SKIN_DN	41	0.663608	371	0.297	1	6.9e-05	271	0.0064	0.010511	0.036	0.279	1.17401	585	0.223108	0.390562
TPA_SKIN_UP	48	-1.07508	1426	0.855	1	0.004573	1010	0.0066	0.010683	0.402	0.999	1.09887	799	0.332008	0.82142
TPOPATHWAY	79	0.283478	555	0.399	1	0.000171	379	0.0056	0.009876	0.163	0.928	1.504	61	0.00801603	0.240745
TRANSLATION_FACTORS	116	-1.5841	1588	0.917	1	0.011586	1230	0.0056	0.009876	0.923	1	0.804149	1568	0.912713	0.924376
TRKAPATHWAY	42	0.024685	732	0.463	1	0.006957	1119	0.0092	0.01233	0.381	0.998	1.49401	68	0.0333988	0.236631
TRNA_SYNTHETASES	42	1.72853	63	0.066	1	0.014238	1276	0.0096	0.012595	0.526	1	1.01678	1084	0.427699	0.585378
TRYPTOPHAN_METABOLISM	169	1.00606	227	0.161	1	0.000197	410	0.005	0.008798	0.488	1	1.604	31	0	0.169632
TSA_CD4_DN	48	-0.816433	1285	0.789	1	0.024006	1388	0.0116	0.014168	0.794	1	1.18958	534	0.168906	0.726092
TSA_CD4_UP	58	0.295088	544	0.397	1	0.000949	684	0.005	0.008798	0.231	0.978	1.14207	667	0.227723	0.77465
TSA_HEPATOMA_CANCER_DN	74	-0.630645	1186	0.764	1	0.000596	597	0.0072	0.011315	0.238	0.98	1.08092	853	0.337232	0.83863
TSA_HEPATOMA_CANCER_UP	91	0.602988	390	0.254	1	0.003086	921	0.0082	0.011752	0.632	1	1.17699	574	0.116858	0.389674
TSA_HEPATOMA_UP	85	0.286544	551	0.369	1	0.006769	1114	0.007	0.011044	0.737	1	0.950237	1278	0.570265	0.845108
TSA_PANC50_UP	92	-2.04137	1649	0.978	1	0.038496	1474	0.0156	0.017891	0.993	1	0.695451	1648	0.990196	0.996407
TSA_RKO_UP	60	0.049495	713	0.483	1	0.012743	1256	0.0086	0.01182	0.74	1	1.02429	1061	0.411067	0.795449
TSADAC_HYPERMETH_HYPERAC_OVCA_UP	26	0.086055	691	0.47	1	0.078884	1575	0.0276	0.029774	0.855	1	1.1971	512	0.227743	0.383062
TSADAC_HYPERMETH_OVCA_UP	32	0.147892	642	0.447	1	0.053555	1524	0.0172	0.019449	0.764	1	1.38414	155	0.0698152	0.280757
TSADAC_HYPOMETH_HYPERAC_OVCA_UP	46	0.447224	461	0.288	1	0.002352	852	0.006	0.010335	0.278	0.992	0.862674	1495	0.693676	0.84945
TSADAC_HYPOMETH_OVCA_UP	141	0.398753	481	0.313	1	0.001078	711	0.0068	0.010844	0.474	1	0.932033	1325	0.600402	0.858947
TSADAC_PANC50_UP	80	-1.97095	1638	0.98	1	0.029186	1431	0.0132	0.015636	0.971	1	1.181	559	0.152305	0.390446
TSADAC_RKOEXP_UP	54	0.024287	733	0.467	1	0.016359	1309	0.012	0.014489	0.693	1	1.04613	976	0.351297	0.834974
TSADAC_RKOSILENT_UP	73	-0.085733	801	0.51	1	0.005179	1040	0.007	0.011044	0.64	1	1.21782	452	0.150763	0.379663
TSP1PATHWAY	29	0.721735	340	0.245	1	0.00653	1100	0.0078	0.011549	0.248	0.984	0.979599	1199	0.506796	0.835431
TUBBYPATHWAY	28	1.50391	108	0.088	1	0.001483	764	0.0062	0.010335	0.089	0.695	1.17592	578	0.222656	0.389967
TUMOR_SUPRESSOR	74	2.00593	35	0.028	1	0.000662	613	0.0074	0.011368	0.249	0.984	1.22354	438	0.123106	0.699911
TYPE_III_SECRETION_SYSTEM	46	-1.23267	1493	0.901	1	0.019947	1353	0.011	0.013684	0.743	1	1.08018	858	0.33871	0.82111
TYROSINE_METABOLISM	101	-1.1379	1445	0.884	1	0.009463	1190	0.0088	0.012003	0.9	1	1.22986	419	0.104628	0.369702
TZD_ADIP_DN	41	-1.33806	1526	0.915	1	0.045519	1505	0.0196	0.021812	0.843	1	0.736503	1627	0.87526	0.993492
UBIQUINONE_BIOSYNTHESIS	33	-0.003839	748	0.472	1	0.039869	1480	0.016	0.018238	0.686	1	1.20958	478	0.226908	0.376684
UBIQUITIN_MEDIATED_PROTEOLYSIS	99	0.678408	366	0.227	1	0.001571	780	0.007	0.011044	0.548	1	1.15341	638	0.167323	0.413669
UCALPAINPATHWAY	72	0.929297	254	0.185	1	0.00845	1161	0.0084	0.011798	0.74	1	0.995071	1149	0.452479	0.61946
UEDA_MOUSE_LIVER	371	0.075776	699	0.515	1	0	1	0.0066	0.010683	0.472	1	1.11405	753	0.183505	0.453873
UEDA_MOUSE_SCN	221	-1.3194	1520	0.887	1	0.000281	457	0.005	0.008798	0.542	1	1.27887	301	0.0308008	0.348293
UNDERHILL_PROLIFERATION	41	-0.51194	1103	0.662	1	0.049249	1511	0.0192	0.021438	0.862	1	0.874709	1463	0.715726	0.90294
UREA_CYCLE_AND_METABOLISM_OF_AMINO_GROUPS	37	0.809994	304	0.234	1	0.007635	1145	0.0068	0.010844	0.398	0.999	1.31883	236	0.0583333	0.768635
UREACYCLEPATHWAY	22	1.932	39	0.069	1	0.002042	827	0.0072	0.011315	0.061	0.475	1.40719	131	0.0343434	0.768735
UV_ESR_OLD_UNREG	56	0.222849	588	0.427	1	0.021265	1365	0.0112	0.013851	0.845	1	1.04638	974	0.36747	0.840869
UV_ESR_WS_UNREG	27	-0.634118	1188	0.73	1	0.167326	1647	0.0738	0.076205	0.98	1	1.13982	675	0.266533	0.775426
UV_UNIQUE_FIBRO_DN	128	0.282971	557	0.321	1	0.000163	374	0.0082	0.011752	0.235	0.979	1.27048	317	0.0684647	0.354711
UV_UNIQUE_FIBRO_UP	52	-0.431646	1047	0.669	1	0.0111	1223	0.0086	0.01182	0.611	1	1.48434	71	0.0206612	0.660112
UV-4NQO_FIBRO_DN	85	-0.581107	1152	0.686	1	0.002462	872	0.0066	0.010683	0.533	1	1.03708	1004	0.391393	0.554593
UV-4NQO_FIBRO_UP	83	-0.257008	928	0.594	1	0.000118	330	0.0062	0.010335	0.139	0.87	1.47373	80	0.0214425	0.247985
UVB_NHEK1_C1	139	-0.048461	775	0.593	1	0.001007	694	0.0076	0.011527	0.456	1	0.921231	1351	0.614583	0.869765
UVB_NHEK1_C2	37	-1.14312	1450	0.911	1	0.108138	1614	0.04	0.042154	0.971	1	0.963326	1241	0.501002	0.844669
UVB_NHEK1_C3	32	-0.652054	1200	0.721	1	0.019262	1341	0.0128	0.015227	0.481	1	0.769501	1604	0.848361	0.980457
UVB_NHEK1_C4	25	1.67442	73	0.066	1	0.023894	1386	0.0142	0.016532	0.359	0.998	1.48253	73	0.0272904	0.25057
UVB_NHEK1_C6	511	0.858048	280	0.234	1	0	69	0.0064	0.010511	0.537	1	1.28509	287	0.00567108	0.347507
UVB_NHEK1_DN	988	1.36055	140	0.126	1	1.3e-05	148	0.006	0.010335	0.722	1	1.10748	775	0.147793	0.457804
UVB_NHEK1_UP	447	-0.037995	769	0.57	1	0.000292	467	0.0076	0.011527	0.793	1	1.0671	898	0.277247	0.515428
UVB_NHEK2_DN	234	0.979104	234	0.166	1	0	96	0.0062	0.010335	0.281	0.996	1.377	166	0.00202429	0.28139
UVB_NHEK2_UP	152	-1.1832	1480	0.881	1	0.001763	804	0.0054	0.00943	0.862	1	1.01306	1097	0.437628	0.803271
UVB_NHEK3_ALL	1104	0.412945	475	0.363	1	0	68	0.006	0.010335	0.691	1	1.21839	451	0.0160321	0.379248
UVB_NHEK3_C0	199	-0.430285	1044	0.678	1	0.00058	591	0.0058	0.010335	0.68	1	1.03153	1027	0.37232	0.561946
UVB_NHEK3_C1	147	1.59624	88	0.064	1	1.9e-05	172	0.0072	0.011315	0.156	0.917	1.14944	651	0.1341	0.765776
UVB_NHEK3_C2	154	0.723475	338	0.266	1	0	60	0.0082	0.011752	0.281	0.996	1.20512	495	0.0789474	0.374598
UVB_NHEK3_C3	39	-0.535283	1116	0.74	1	0.04272	1495	0.0138	0.016189	0.828	1	0.77613	1597	0.822355	0.945217
UVB_NHEK3_C4	44	0.577059	402	0.232	1	0.009385	1188	0.0076	0.011527	0.435	1	1.3216	232	0.0656064	0.318383
UVB_NHEK3_C5	140	1.14884	191	0.144	1	0.000682	618	0.007	0.011044	0.397	0.999	1.37821	163	0.0282258	0.282561
UVB_NHEK3_C6	74	-1.45826	1559	0.94	1	0.013116	1262	0.0078	0.011549	0.83	1	0.85022	1510	0.774757	0.927861
UVB_NHEK3_C7	123	-0.017974	756	0.501	1	0.001134	718	0.0048	0.008399	0.485	1	0.878886	1453	0.746939	0.834288
UVB_NHEK3_C8	202	-0.236638	915	0.551	1	0.000914	672	0.0078	0.011549	0.759	1	1.36078	187	0.0237154	0.285157
UVB_NHEK4_24HRS_DN	31	1.32977	150	0.107	1	0.011046	1219	0.0072	0.011315	0.343	0.998	1.31026	250	0.0590631	0.326739
UVB_NHEK4_6HRS_DN	38	0.362498	505	0.374	1	0.014566	1285	0.0062	0.010335	0.528	1	1.56329	42	0.00414938	0.18343
UVB_NHEK4_6HRS_UP	63	-0.789197	1266	0.733	1	0.002147	838	0.0082	0.011752	0.366	0.998	1.23575	397	0.136735	0.375981
UVB_SCC_DN	344	-0.555436	1135	0.711	1	2.3e-05	181	0.0052	0.009045	0.462	1	1.11169	763	0.174242	0.453487
UVB_SCC_UP	278	-0.871755	1314	0.825	1	0.000262	439	0.0094	0.012506	0.678	1	0.873914	1466	0.853707	0.838629
UVC_HIGH_ALL_DN	962	-0.092977	803	0.523	1	0	77	0.0052	0.009045	0.691	1	1.02107	1070	0.366255	0.577383
UVC_HIGH_ALL_UP	46	-1.0912	1432	0.85	1	0.052182	1519	0.0214	0.023644	0.938	1	0.74425	1623	0.946058	0.96333
UVC_HIGH_D1_DN	33	-1.00229	1393	0.818	1	0.036431	1465	0.0176	0.019848	0.654	1	0.883374	1444	0.644309	0.827522
UVC_HIGH_D2_DN	129	-1.24253	1502	0.876	1	0.00772	1149	0.0084	0.011798	0.871	1	0.877265	1459	0.814346	0.834821
UVC_HIGH_D3_DN	124	-1.18272	1479	0.887	1	0.001035	702	0.0046	0.008154	0.462	1	0.852708	1506	0.814141	0.865803
UVC_HIGH_D4_DN	171	-0.036144	767	0.548	1	0.001717	802	0.007	0.011044	0.859	1	0.989877	1167	0.504912	0.839933
UVC_HIGH_D5_DN	118	-0.211269	891	0.58	1	0.000374	504	0.0064	0.010511	0.317	0.998	1.07484	876	0.321495	0.814502
UVC_HIGH_D6_DN	105	0.385371	492	0.37	1	0.007449	1142	0.0062	0.010335	0.864	1	0.956069	1260	0.54224	0.844
UVC_HIGH_D7_DN	91	0.975046	236	0.153	1	3.4e-05	205	0.0082	0.011752	0.116	0.81	1.33862	212	0.0298805	0.308119
UVC_HIGH_D8_DN	113	1.49135	111	0.066	1	0.000145	353	0.0066	0.010683	0.229	0.978	1.13312	701	0.191489	0.430697
UVC_HIGH_D9_DN	87	0.167565	626	0.414	1	0.00052	572	0.006	0.010335	0.314	0.998	1.05513	947	0.370902	0.525235
UVC_LOW_A2_UP	20	-2.42331	1678	0.996	1	0.387184	1693	0.3252	0.32578	0.998	1	0.790347	1585	0.757322	0.965919
UVC_LOW_ALL_DN	247	-0.563258	1141	0.701	1	0.00129	744	0.0048	0.008399	0.821	1	1.13686	688	0.190283	0.428362
UVC_LOW_ALL_UP	37	-1.97634	1639	0.98	1	0.179872	1653	0.085	0.087291	0.996	1	1.19025	532	0.202929	0.729174
UVC_LOW_C1_DN	47	0.994999	230	0.172	1	0.03016	1435	0.012	0.014489	0.849	1	1.01222	1100	0.429825	0.593425
UVC_LOW_C2_DN	102	0.074606	700	0.449	1	0.000126	338	0.0098	0.012791	0.22	0.975	1.36227	181	0.0329457	0.293116
UVC_LOW_C3_DN	68	-2.04349	1650	0.973	1	0.081401	1579	0.0256	0.027794	0.997	1	0.824956	1550	0.791253	0.93238
UVC_TTD_4HR_DN	1232	-1.18268	1478	0.895	1	0.000456	546	0.0058	0.010335	0.973	1	1.07358	880	0.149225	0.506453
UVC_TTD_4HR_UP	124	-0.555613	1136	0.713	1	0.005614	1065	0.0106	0.013373	0.812	1	0.874261	1464	0.634952	0.839468
UVC_TTD_8HR_DN	752	-2.11686	1656	0.976	1	0.000584	592	0.0044	0.008154	0.979	1	1.13277	702	0.0555556	0.430909
UVC_TTD_8HR_UP	54	-0.795881	1272	0.79	1	0.018685	1338	0.0092	0.01233	0.725	1	0.919612	1354	0.664093	0.868988
UVC_TTD_ALL_DN	1493	-2.22448	1666	0.978	1	0.000545	581	0.006	0.010335	0.984	1	1.11438	751	0.0714286	0.454476
UVC_TTD_ALL_UP	163	-0.569943	1145	0.708	1	0.00181	806	0.0062	0.010335	0.866	1	0.85526	1503	0.747554	0.863034
UVC_TTD-XPCS_COMMON_DN	619	-2.16952	1663	0.98	1	0.000517	568	0.0064	0.010511	0.939	1	1.0992	797	0.168582	0.472872
UVC_TTD-XPCS_COMMON_UP	47	-0.619504	1177	0.752	1	0.01689	1318	0.0068	0.010844	0.702	1	0.916049	1364	0.627291	0.870089
UVC_XPCS_4HR_DN	1030	0.123499	662	0.464	1	0.000151	357	0.005	0.008798	0.876	1	1.23222	406	0.0131827	0.37711
UVC_XPCS_4HR_UP	25	0.216075	594	0.438	1	0.013184	1264	0.0096	0.012595	0.227	0.978	0.869542	1477	0.68357	0.904134
UVC_XPCS_8HR_DN	1656	-0.275916	937	0.625	1	5.4e-05	247	0.005	0.008798	0.893	1	1.1956	518	0.0173745	0.38326
UVC_XPCS_8HR_UP	145	-0.846747	1297	0.851	1	0.002445	869	0.0074	0.011368	0.639	1	1.1419	668	0.191571	0.428477
UVC_XPCS_ALL_DN	1917	-0.187863	872	0.605	1	2.8e-05	196	0.0078	0.011549	0.857	1	1.19534	522	0.0135659	0.380132
UVC_XPCS_ALL_UP	149	-0.623467	1181	0.782	1	0.000946	681	0.0054	0.00943	0.448	1	1.13864	680	0.194231	0.428925
UV-CMV_UNIQUE_HCMV_6HRS_DN	237	-0.14665	848	0.555	1	0.001886	812	0.0034	0.003973	0.872	1	1.26079	342	0.037182	0.353834
UV-CMV_UNIQUE_HCMV_6HRS_UP	287	-1.50196	1567	0.913	1	0.002191	840	0.0064	0.010511	0.965	1	1.06491	906	0.324853	0.518169
VALINE_LEUCINE_AND_ISOLEUCINE_BIOSYNTHESIS	18	0.012792	739	0.507	1	0.018008	1331	0.01	0.012898	0.291	0.997	1.05269	957	0.390438	0.527934
VALINE_LEUCINE_AND_ISOLEUCINE_DEGRADATION	82	2.28868	17	0.013	1	0.000213	419	0.0066	0.010683	0.171	0.939	1.49577	67	0.00782779	0.236991
VANASSE_BCL2_TARGETS	277	0.59975	391	0.278	1	0	37	0.0066	0.010683	0.418	1	1.17807	569	0.0852713	0.391126
VANTVEER_BREAST_OUTCOME_GOOD_VS_POOR_DN	167	-1.44868	1556	0.901	1	0.004439	1002	0.0078	0.011549	0.958	1	1.11206	762	0.230612	0.453235
VANTVEER_BREAST_OUTCOME_GOOD_VS_POOR_UP	57	-0.879876	1320	0.831	1	0.000636	607	0.0064	0.010511	0.192	0.959	0.760118	1613	0.941532	0.953928
VEGF_HUVEC_2HRS_UP	74	0.392564	486	0.311	1	0.002308	848	0.0074	0.011368	0.459	1	1.39117	150	0.0408163	0.272758
VEGF_HUVEC_30MIN_UP	48	0.143449	644	0.43	1	0.001148	724	0.0068	0.010844	0.191	0.959	1.5407	50	0.0138067	0.198776
VEGF_HUVEC_UP	30	-0.141526	842	0.578	1	0.03339	1449	0.0168	0.019022	0.625	1	0.888575	1429	0.673428	0.82199
VEGF_MMMEC_12HRS_UP	67	-1.16674	1465	0.912	1	0.010462	1206	0.01	0.012898	0.789	1	0.84549	1523	0.791506	0.8711
VEGF_MMMEC_3HRS_UP	172	-0.012402	754	0.518	1	0.000192	404	0.0068	0.010844	0.484	1	0.927815	1334	0.621212	0.860397
VEGF_MMMEC_6HRS_UP	122	-1.88932	1626	0.974	1	0.001841	807	0.006	0.010335	0.578	1	0.916605	1361	0.634538	0.775797
VEGF_MMMEC_ALL_UP	236	-0.837553	1295	0.816	1	0.000288	462	0.0064	0.010511	0.546	1	0.941985	1298	0.645283	0.848199
VEGFPATHWAY	85	1.33873	146	0.099	1	0	28	0.0068	0.010844	0.078	0.643	1.49761	66	0.00988142	0.236918
VENTRICLES_UP	627	-1.01239	1399	0.819	1	2.5e-05	189	0.0056	0.009876	0.639	1	1.3382	213	0	0.307349
VERHAAK_AML_NPM1_MUT_VS_WT_DN	681	-0.492554	1090	0.698	1	0	46	0.006	0.010335	0.612	1	1.18952	535	0.0117188	0.387388
VERHAAK_AML_NPM1_MUT_VS_WT_UP	451	1.80961	56	0.034	1	5.1e-05	240	0.0052	0.009045	0.621	1	1.17255	589	0.0791506	0.748891
VERNELL_PRB_CLSTR1	157	1.60707	87	0.074	1	0.000496	563	0.0046	0.008154	0.657	1	0.91561	1366	0.748	0.777807
VERNELL_PRB_CLSTR2	60	-1.36037	1532	0.938	1	0.011956	1238	0.0112	0.013851	0.729	1	1.07145	888	0.325866	0.508968
VHL_NORMAL_UP	1251	-0.73188	1239	0.741	1	4e-05	219	0.0056	0.009876	0.768	1	1.33013	220	0.00205761	0.316781
VHL_RCC_UP	288	-0.338256	987	0.599	1	5e-05	239	0.0048	0.008399	0.491	1	1.58536	36	0	0.173004
VIPPATHWAY	82	1.55607	101	0.065	1	0.000103	318	0.0064	0.010511	0.133	0.856	1.31274	246	0.0666667	0.32531
VITCBPATHWAY	41	-1.33743	1523	0.877	1	0.032563	1447	0.0124	0.014866	0.757	1	0.667844	1662	0.932347	0.990638
VLB_RES_XENOGRAFTS_UP	32	-0.912622	1335	0.834	1	0.002805	891	0.0068	0.010844	0.13	0.852	1.00583	1118	0.460194	0.601853
VOBESITYPATHWAY	14	-0.188098	873	0.512	1	0.173802	1652	0.0804	0.082818	0.684	1	0.709266	1642	0.891519	0.992329
WALKER_MM_SNP_DIFF	152	0.198434	607	0.411	1	0.005267	1046	0.0082	0.011752	0.97	1	1.4299	117	0.015748	0.249295
WALLACE_JAK2_DIFF	92	0.698781	351	0.258	1	0.002779	886	0.0066	0.010683	0.612	1	0.88454	1440	0.731557	0.894238
WANG_HOXA9_VS_MEIS1_DN	53	-0.680578	1217	0.738	1	0.002989	911	0.0074	0.011368	0.316	0.998	0.990059	1166	0.481633	0.84185
WANG_HOXA9_VS_MEIS1_UP	79	0.695254	357	0.217	1	0.004318	1000	0.0074	0.011368	0.638	1	1.36419	178	0.0311284	0.292606
WANG_MLL_CBP_VS_GMP_DN	107	2.17684	24	0.019	1	0	51	0.0074	0.011368	0.141	0.894	1.29646	268	0.0756972	0.341936
WANG_MLL_CBP_VS_GMP_UP	106	-2.63894	1687	0.985	1	0.021858	1371	0.0098	0.012791	0.981	1	0.904487	1396	0.65251	0.871014
WELCH_GATA1	62	0.162864	631	0.426	1	0.0089	1168	0.0076	0.011527	0.669	1	1.34725	199	0.0696325	0.761323
WELCSH_BRCA_DN	25	-1.56409	1582	0.927	1	0.149503	1640	0.0666	0.068855	0.867	1	0.787056	1588	0.772815	0.966623
WELCSH_BRCA_UP	133	0.711872	345	0.243	1	0.000449	542	0.0054	0.00943	0.346	0.998	1.25737	352	0.0459082	0.351812
WERNER_FIBRO_DN	494	1.75465	62	0.033	1	6e-06	131	0.0066	0.010683	0.55	1	1.37029	172	0.0155642	0.287418
WERNER_FIBRO_UP	174	0.47062	451	0.367	1	8.8e-05	300	0.006	0.010335	0.392	0.999	1.14555	659	0.184739	0.76821
WERNERONLY_FIBRO_DN	197	0.357044	508	0.322	1	0.000625	604	0.0062	0.010335	0.693	1	1.35205	195	0.00394477	0.295087
WERNERONLY_FIBRO_UP	106	0.830154	294	0.26	1	0.001032	701	0.0054	0.00943	0.462	1	1.24825	369	0.102564	0.730079
WIELAND_HEPATITIS_B_INDUCED	218	0.263874	568	0.42	1	0.000168	377	0.0082	0.011752	0.465	1	0.933156	1319	0.672802	0.857203
WILLERT_WNT_NCCIT_ALL_UP	67	-0.6458	1195	0.761	1	0.003274	934	0.0086	0.01182	0.535	1	0.893574	1420	0.636743	0.886743
WNT_SIGNALING	168	0.544413	415	0.354	1	0.000148	355	0.0052	0.009045	0.446	1	1.00367	1126	0.459615	0.603441
WNT_TARGETS	75	1.34486	142	0.09	1	0.001892	813	0.0068	0.010844	0.42	1	1.07015	895	0.346614	0.817424
WNTPATHWAY	90	1.60756	86	0.079	1	5.4e-05	245	0.0068	0.010844	0.131	0.854	1.119	737	0.236626	0.807335
WONG_IFNA_HCC_RESISTANT_VS_SENSITIVE_DN	72	-0.212445	896	0.612	1	0.013548	1268	0.006	0.010335	0.84	1	1.081	852	0.343195	0.842502
WONG_IFNA_HCC_RESISTANT_VS_SENSITIVE_UP	54	-1.41837	1553	0.911	1	0.04759	1509	0.0192	0.021438	0.924	1	1.31565	238	0.0756972	0.769321
XPB_TTD-CS_DN	49	-0.963345	1365	0.868	1	0.001625	788	0.0068	0.010844	0.225	0.978	0.973966	1214	0.532443	0.658586
XPB_TTD-CS_UP	87	-1.31534	1518	0.922	1	0.001997	822	0.0052	0.009045	0.549	1	0.798763	1575	0.878914	0.961576
XU_ATRA_DN	43	0.217599	591	0.375	1	0.015771	1303	0.0078	0.011549	0.565	1	1.24427	378	0.143137	0.367476
XU_ATRA_PLUSNSC_DN	40	-1.16476	1462	0.89	1	0.096681	1596	0.0382	0.040358	0.964	1	0.840818	1534	0.701717	0.922673
XU_ATRA_PLUSNSC_UP	37	-0.938568	1353	0.865	1	0.042021	1491	0.0168	0.019022	0.824	1	0.841401	1530	0.776718	0.927126
XU_ATRA_UP	35	-0.449265	1062	0.682	1	0.003332	944	0.0086	0.01182	0.145	0.9	1.45071	99	0.0271318	0.246256
XU_CBP_DN	86	1.24441	169	0.136	1	0.000179	391	0.0074	0.011368	0.19	0.958	1.21116	472	0.0901961	0.378608
XU_CBP_UP	35	-2.3181	1673	0.985	1	0.305264	1687	0.2172	0.218193	0.997	1	0.614522	1683	0.949187	0.999095
YAGI_AML_PROG_ASSOC	346	0.333691	519	0.35	1	5e-06	128	0.0076	0.011527	0.426	1	1.1641	608	0.11236	0.400862
YAGI_AML_PROG_FAB	550	-1.1708	1468	0.889	1	0.001349	754	0.0066	0.010683	0.969	1	0.98918	1171	0.514563	0.628106
YAGI_AML_PROGNOSIS	96	-0.945543	1358	0.786	1	0.006351	1095	0.0058	0.010335	0.833	1	1.01759	1078	0.416996	0.809369
YAMA_RECURRENT_HCC_UP	35	-0.137579	839	0.535	1	0.053142	1523	0.0204	0.022643	0.761	1	1.03491	1011	0.404339	0.834622
YANG_OSTECLASTS_SIG	65	-0.412595	1032	0.651	1	0.001497	768	0.0054	0.00943	0.297	0.997	1.34401	205	0.0618763	0.736204
YAO_P4_KO_VS_WT_DN	70	0.490179	439	0.352	1	0.009315	1184	0.009	0.012226	0.76	1	0.844292	1524	0.750499	0.928936
YAO_P4_KO_VS_WT_UP	207	-0.193612	876	0.56	1	0.000367	499	0.0068	0.010844	0.59	1	0.994118	1153	0.480652	0.619418
YE_INTRAMETASTATIC_HCC_UP	53	0.365801	501	0.37	1	0.00469	1016	0.0068	0.010844	0.414	0.999	1.40162	137	0.0340681	0.274874
YEN_MYC_MUT	11	0.010205	740	0.465	1	0.002783	887	0.009	0.012226	0.043	0.325	1.6516	24	0.00779727	0.126313
YEN_MYC_WT	34	-1.18537	1482	0.873	1	0.049917	1515	0.0194	0.021604	0.749	1	1.10601	778	0.321932	0.461296
YU_CMYC_DN	130	-2.04129	1648	0.98	1	0.013064	1260	0.0084	0.011798	0.936	1	0.932221	1323	0.639623	0.746314
YU_CMYC_UP	77	-0.073169	791	0.52	1	0.002142	837	0.0072	0.011315	0.513	1	1.00608	1117	0.45082	0.601775
ZELLER_MYC_DN	29	0.02953	725	0.535	1	0.016105	1306	0.0086	0.01182	0.431	1	0.996484	1145	0.457692	0.616731
ZELLER_MYC_UP	61	1.39564	131	0.056	1	0.00028	456	0.006	0.010335	0.124	0.838	1.26358	336	0.0787879	0.350234
ZHAN_MM_CD1_VS_CD2_DN	150	-0.29377	952	0.603	1	0.001238	734	0.0074	0.011368	0.499	1	1.46896	84	0.00617284	0.244357
ZHAN_MM_CD1_VS_CD2_UP	293	-0.183743	868	0.583	1	0.000766	636	0.0078	0.011549	0.843	1	0.939173	1306	0.667382	0.847156
ZHAN_MM_CD138_CD1_VS_REST	93	-0.267756	932	0.596	1	0.000765	635	0.0064	0.010511	0.378	0.998	1.38298	157	0.0301887	0.752201
ZHAN_MM_CD138_CD2_VS_REST	126	-0.079015	797	0.521	1	0.001978	821	0.0078	0.011549	0.6	1	0.916577	1362	0.655031	0.872584
ZHAN_MM_CD138_HP_VS_REST	130	-0.071134	790	0.525	1	0.005319	1051	0.0062	0.010335	0.803	1	1.02736	1046	0.398855	0.566514
ZHAN_MM_CD138_LB_VS_REST	95	-0.028143	764	0.572	1	0.00543	1057	0.0066	0.010683	0.744	1	0.846267	1519	0.866388	0.871309
ZHAN_MM_CD138_MF_VS_REST	115	-0.437006	1052	0.657	1	0.001089	712	0.0064	0.010511	0.476	1	1.06692	899	0.309198	0.828782
ZHAN_MM_CD138_MS_VS_REST	154	0.763144	323	0.264	1	0.00056	584	0.0058	0.010335	0.673	1	1.0369	1008	0.365112	0.829309
ZHAN_MM_CD138_PR_VS_REST	92	-0.579271	1150	0.717	1	0.000545	580	0.0062	0.010335	0.317	0.998	0.920936	1352	0.656	0.868656
ZHAN_MM_MOLECULAR_CLASSI_DN	174	-0.079724	799	0.519	1	9.3e-05	308	0.008	0.011707	0.397	0.999	1.2312	412	0.0944882	0.37296
ZHAN_MM_MOLECULAR_CLASSI_UP	143	0.155205	634	0.424	1	0	44	0.0064	0.010511	0.141	0.894	1.13526	696	0.148536	0.427274
ZHAN_MMPC_EARLYVS	125	-2.7811	1690	0.998	1	0.039393	1479	0.0174	0.019648	0.997	1	0.662327	1666	0.986084	0.989914
ZHAN_MMPC_LATEVS	139	0.392615	485	0.349	1	0	49	0.0062	0.010335	0.141	0.894	1.36125	184	0.0206186	0.28976
ZHAN_MMPC_PC	56	-2.14688	1662	0.98	1	0.079155	1576	0.031	0.033187	0.985	1	0.66854	1661	0.954733	0.99127
ZHAN_MMPC_SIM	110	-0.759254	1247	0.767	1	0.001901	815	0.0068	0.010844	0.591	1	1.1252	725	0.225296	0.438116
ZHAN_MMPC_SIM_BC_AND_MM	134	1.83707	50	0.033	1	0.000194	406	0.0056	0.009876	0.256	0.987	1.39602	144	0.0140562	0.27242
ZHAN_MMPC_SIMAL	109	1.59038	90	0.057	1	0	52	0.0072	0.011315	0.141	0.894	1.02674	1049	0.395161	0.814031
ZHAN_MULTIPLE_MYELOMA_SUBCLASSES_DIFF	76	-0.151413	849	0.535	1	0.000763	634	0.0054	0.00943	0.304	0.998	1.37971	160	0.0383838	0.283088
ZHAN_MULTIPLE_MYELOMA_VS_NORMAL_DN	91	1.64211	79	0.039	1	0.000553	583	0.0046	0.008154	0.318	0.998	1.21954	446	0.136821	0.697211
ZHAN_MULTIPLE_MYELOMA_VS_NORMAL_UP	175	-0.828786	1293	0.81	1	0.001324	749	0.005	0.008798	0.822	1	1.0819	850	0.290944	0.493932
ZHAN_PCS_MULTIPLE_MYELOMA_SPKD	43	-0.287268	946	0.568	1	0.006173	1087	0.0064	0.010511	0.352	0.998	0.883468	1443	0.687623	0.828133
ZHAN_TONSIL_BONEMARROW	117	0.950709	247	0.187	1	0	27	0.0062	0.010335	0.141	0.894	1.2722	316	0.0867769	0.351567
ZHAN_TONSIL_PCBC	107	-2.35761	1674	0.991	1	0.026389	1406	0.0126	0.01502	0.991	1	0.648856	1672	0.972495	1
ZHANG_EFT_EWSFLI1_UP	237	-0.454819	1063	0.694	1	0.003083	920	0.006	0.010335	0.936	1	1.26943	323	0.0263692	0.349217
ZMPSTE24_KO_DN	67	1.4167	127	0.097	1	0.000126	339	0.008	0.011707	0.125	0.84	1.23398	402	0.153101	0.374807
ZMPSTE24_KO_UP	92	0.483309	445	0.347	1	0.001659	794	0.0086	0.01182	0.512	1	0.896089	1409	0.690619	0.8135
ZUCCHI_EPITHELIAL_DN	102	0.074146	702	0.497	1	0.001609	786	0.0042	0.007393	0.551	1	1.00183	1130	0.438492	0.825302
ZUCCHI_EPITHELIAL_UP	129	2.0793	28	0.015	1	7e-05	272	0.0052	0.009045	0.197	0.963	1.28264	290	0.110899	0.788649
