# Supplementary material for: Comparative study of gene set enrichment methods
Source: BMC Bioinformatics. 2009 Sep 2;10:275. doi: 10.1186/1471-2105-10-275 (PMC2746222; doi:10.1186/1471-2105-10-275)
Supplement: Additional file 7 — Complete results in ras data set. Complete results obtained in Ras data set. [file 1471-2105-10-275-S7.xls]

## Sheet: rs_ras_up_down
		RS				GLAPA						GSEA
Pathway	Size	Score	Rank	P-value	FDR	Error	Rank	P-value1	FDR1	P-value2	FDR2	NES	Rank	P-value	FDR
1_2_DICHLOROETHANE_DEGRADATION	14	-0.664042	1079.5	0.793	0.99859	0.01601	1638	0.0126	0.012854	0.639	1	0.652149	1677	0.955645	0.992815
1_AND_2_METHYLNAPHTHALENE_DEGRADATION	13	-1.4716	1483	0.909	0.99859	0.013037	1632	0.0118	0.012088	0.609	1	0.722838	1630	0.853612	0.989129
3AB_GAMMA_DN	41	0.092619	575	0.459	0.99859	3.4e-05	1304	0.007	0.007501	0.613	1	1.24171	155	0.15087	0.911413
41BBPATHWAY	45	-1.29622	1409	0.916	0.99859	0.00091	1484	0.007	0.007501	0.837	1	0.624291	1685	0.97053	0.991791
4NQO_ESR_OLD_UNREG	28	0.68765	260	0.237	0.99859	0	296	0.0056	0.006056	0.429	0.986	1.35432	40	0.0806754	1
4NQO_ESR_WS_UNREG	100	0.370178	412	0.388	0.99859	0	123	0.005	0.00558	0.956	1	0.962866	1134	0.577603	0.818176
4NQO_UNIQUE_FIBRO_DN	36	0.617302	297	0.251	0.99859	0	522	0.0062	0.006703	0.582	1	0.848139	1479	0.79579	0.919752
4NQO_UNIQUE_FIBRO_UP	60	-0.700888	1106	0.809	0.99859	5e-06	1235	0.0064	0.006857	0.833	1	1.0689	674	0.326296	0.760022
5FU_RESIST_GASTRIC_DN	37	-0.791879	1161	0.785	0.99859	6.5e-05	1338	0.007	0.007501	0.63	1	1.1828	271	0.211321	1
5FU_RESIST_GASTRIC_UP	70	-2.17914	1639	0.988	0.99859	0.000388	1431	0.0068	0.007296	0.949	1	1.04036	799	0.393075	0.765784
ABBUD_LIF_DN	72	0.010957	638	0.503	0.99859	0	657	0.0066	0.007063	0.851	1	1.04535	775	0.346008	0.775513
ABBUD_LIF_GH3_DN	15	0.504195	351	0.259	0.99859	2e-06	1223	0.009	0.009382	0.126	0.407131	0.879854	1405	0.645098	0.896809
ABBUD_LIF_GH3_UP	60	-0.407609	913	0.608	0.99859	0.002407	1547	0.0058	0.006297	0.984	1	1.3297	55	0.0693642	1
ABBUD_LIF_UP	95	-2.0186	1613	0.967	0.99859	1.9e-05	1272	0.0058	0.006297	0.941	1	0.86678	1445	0.724609	0.897479
ABRAHAM_AL_VS_MM_DN	64	1.07349	153	0.12	0.99859	2e-06	1221	0.008	0.008416	0.831	1	1.02143	866	0.430894	0.785793
ABRAHAM_AL_VS_MM_UP	94	-0.097563	715	0.571	0.99859	0	742	0.0068	0.007296	0.934	1	1.16956	314	0.194059	0.957653
ABRAHAM_MM_VS_AL_DN	92	-0.07026	696	0.55	0.99859	0	466	0.0062	0.006703	0.934	1	1.13911	412	0.209073	0.880193
ABRAHAM_MM_VS_AL_UP	67	0.955963	178	0.169	0.99859	5e-06	1237	0.0072	0.007728	0.859	1	1.0761	644	0.326489	0.781873
ACE_INHIBITOR_PATHWAY_PHARMGKB	12	-0.886945	1214	0.817	0.99859	0.084103	1688	0.0348	0.034929	0.943	1	0.792543	1564	0.683897	0.954346
ACE2PATHWAY	31	0.19109	526	0.41	0.99859	0	625	0.0066	0.007063	0.429	0.986	0.711684	1638	0.939335	0.987343
ACETAMINOPHENPATHWAY	15	0.0267	626	0.432	0.99859	0.019992	1651	0.0086	0.008979	0.672	1	1.35446	39	0.131783	1
ACETYLCHOLINE_SYNTHESIS	15	-0.778152	1150	0.784	0.99859	0.026454	1665	0.0126	0.012854	0.729	1	0.612877	1687	0.901606	0.992528
ACHPATHWAY	52	-2.23655	1646	0.953	0.99859	0.004721	1586	0.0058	0.006297	0.985	1	0.881944	1401	0.679671	0.879112
ACTINYPATHWAY	46	0.18057	532	0.424	0.99859	1e-06	1212	0.0082	0.008609	0.705	1	0.755188	1601	0.869141	0.98084
AD12_24HRS_DN	31	0.155493	544	0.39	0.99859	0	1035	0.0076	0.008025	0.429	0.986	1.2076	209	0.218456	1
AD12_32HRS_DN	24	-0.338556	868	0.605	0.99859	0	616	0.0064	0.006857	0.233	0.805	1.25384	138	0.208812	1
AD12_48HRS_DN	19	-0.425787	926	0.628	0.99859	7.2e-05	1345	0.005	0.00558	0.288	0.873	1.22307	183	0.2	1
AD12_ANY_DN	43	0.403952	391	0.292	0.99859	0	1014	0.0076	0.008025	0.582	1	1.34094	51	0.0875233	1
ADDYA_K562_HEMIN_TREATMENT	211	-0.938958	1242	0.841	0.99859	0	150	0.0052	0.005697	0.995	1	0.990811	1001	0.52741	0.804357
ADIP_DIFF_CLUSTER1	156	0.312532	444	0.336	0.99859	5e-06	1234	0.0048	0.005333	0.996	1	1.06439	692	0.309055	0.779168
ADIP_DIFF_CLUSTER2	93	0.370688	411	0.365	0.99859	0	219	0.0054	0.005832	0.934	1	1.06481	687	0.317215	0.783476
ADIP_DIFF_CLUSTER3	95	0.286425	467	0.39	0.99859	0.000626	1464	0.0058	0.006297	0.988	1	0.962919	1133	0.542802	0.819265
ADIP_DIFF_CLUSTER4	78	-0.057075	682	0.523	0.99859	0	765	0.0068	0.007296	0.893	1	1.16392	336	0.136364	0.735259
ADIP_DIFF_CLUSTER5	92	0.372238	408	0.297	0.99859	0	972	0.0074	0.00786	0.934	1	0.982029	1041	0.489669	0.808233
ADIP_DIFF_UP	177	-0.967471	1258	0.839	0.99859	0	26	0.0042	0.005163	0.995	1	1.01499	899	0.400802	0.783565
ADIP_HUMAN_DN	73	-1.7392	1557	0.964	0.99859	0	1020	0.0076	0.008025	0.851	1	0.873005	1422	0.725838	0.904449
ADIP_HUMAN_UP	146	-0.357969	878	0.628	0.99859	0	352	0.0058	0.006297	0.956	1	0.929436	1267	0.60757	0.831224
ADIP_VS_FIBRO_DN	95	-0.230984	795	0.627	0.99859	0	132	0.005	0.00558	0.934	1	0.975574	1073	0.524008	0.809718
ADIP_VS_FIBRO_UP	71	-0.62433	1057	0.679	0.99859	0	1139	0.0084	0.008816	0.851	1	1.14142	405	0.223077	0.730161
ADIP_VS_PREADIP_DN	112	-1.89661	1590	0.993	0.99859	0	776	0.0068	0.007296	0.956	1	1.01289	910	0.422311	0.785248
ADIP_VS_PREADIP_UP	74	-1.33444	1422	0.896	0.99859	0	961	0.0074	0.00786	0.851	1	1.10343	539	0.269155	0.723567
ADIPOCYTE_BRCA_UP	25	0.421782	374	0.328	0.99859	1e-05	1251	0.008	0.008416	0.243	0.817	0.916026	1305	0.62753	0.844821
ADIPOCYTE_PPARG_UP	58	-0.806832	1175	0.821	0.99859	0	1155	0.0086	0.008979	0.826	1	1.25839	131	0.136273	0.98384
ADIPOGENESIS_HMSC_CLASS1_UP	67	-0.866863	1204	0.781	0.99859	0.001564	1520	0.0058	0.006297	0.976	1	0.889309	1380	0.62089	0.888351
ADIPOGENESIS_HMSC_CLASS2_UP	39	-0.465099	946	0.689	0.99859	0.00012	1373	0.0056	0.006056	0.674	1	0.978364	1056	0.515748	0.812686
ADIPOGENESIS_HMSC_CLASS3_UP	180	-0.060412	684	0.534	0.99859	0	672	0.0066	0.007063	0.995	1	0.925905	1278	0.661017	0.842889
ADIPOGENESIS_HMSC_CLASS5_UP	17	-1.87543	1586	0.965	0.99859	0.011713	1626	0.0072	0.007728	0.85	1	1.28481	93	0.168242	1
ADIPOGENESIS_HMSC_CLASS8_DN	95	-0.960606	1251	0.825	0.99859	6.6e-05	1340	0.0086	0.008979	0.958	1	1.15181	369	0.208791	0.902833
AGED_MOUSE_CEREBELLUM_DN	148	-1.80822	1576	0.976	0.99859	0	364	0.0058	0.006297	0.956	1	0.821665	1530	0.937622	0.936399
AGED_MOUSE_CEREBELLUM_UP	143	-0.71103	1112	0.776	0.99859	0	595	0.0064	0.006857	0.956	1	1.12068	480	0.226121	0.828009
AGED_MOUSE_CORTEX_DN	156	-0.325542	859	0.636	0.99859	0	841	0.007	0.007501	0.995	1	0.957122	1160	0.619718	0.8095
AGED_MOUSE_CORTEX_UP	105	0.851821	208	0.193	0.99859	0	676	0.0066	0.007063	0.956	1	1.21667	195	0.129278	1
AGED_MOUSE_HIPPOCAMPUS_ANY_DN	135	0.114887	563	0.474	0.99859	0	908	0.0072	0.007728	0.956	1	1.2532	139	0.0191939	1
AGED_MOUSE_HIPPOCAMPUS_ANY_UP	165	-0.46897	951	0.699	0.99859	0	1166	0.0088	0.009184	0.995	1	0.979567	1051	0.515748	0.810806
AGED_MOUSE_HIPPOCAMPUS_MULTI_UP	77	-0.195884	772	0.533	0.99859	0	886	0.0072	0.007728	0.893	1	1.0749	652	0.317623	0.776359
AGED_MOUSE_HYPOTH_DN	103	-0.201249	776	0.557	0.99859	0	618	0.0064	0.006857	0.956	1	0.975632	1072	0.533597	0.799747
AGED_MOUSE_HYPOTH_UP	120	-0.378554	895	0.66	0.99859	0	424	0.006	0.006564	0.956	1	0.93254	1257	0.623016	0.830534
AGED_MOUSE_MUSCLE_DN	99	0.942585	183	0.2	0.99859	0	16	0.004	0.004841	0.956	1	1.2523	141	0.0680412	0.984288
AGED_MOUSE_MUSCLE_UP	84	1.3724	91	0.048	0.99859	0	1006	0.0076	0.008025	0.893	1	1.04628	769	0.365112	0.761488
AGED_MOUSE_NEOCORTEX_DN	144	-1.14903	1348	0.86	0.99859	0	780	0.0068	0.007296	0.956	1	1.23143	169	0.0688259	0.915325
AGED_MOUSE_NEOCORTEX_UP	199	-1.10048	1323	0.848	0.99859	0	177	0.0052	0.005697	0.995	1	1.10894	520	0.253333	0.825229
AGED_MOUSE_RETINA_ANY_DN	41	1.23317	112	0.07	0.99859	0	955	0.0074	0.00786	0.582	1	0.963869	1129	0.532803	0.819731
AGED_MOUSE_RETINA_ANY_UP	70	0.112891	564	0.453	0.99859	7e-06	1240	0.0046	0.005174	0.86	1	0.878403	1407	0.781312	0.899231
AGED_RHESUS_DN	310	1.04241	160	0.185	0.99859	0	531	0.0062	0.006703	1	1	1.34103	50	0.00585938	1
AGED_RHESUS_UP	589	-0.208697	781	0.612	0.99859	0	166	0.0052	0.005697	1	1	0.979806	1049	0.541082	0.801927
AGEING_BRAIN_DN	394	-0.44341	938	0.663	0.99859	0	216	0.0054	0.005832	1	1	1.14946	375	0.132812	0.892994
AGEING_BRAIN_UP	669	-1.31448	1415	0.902	0.99859	0	586	0.0064	0.006857	1	1	1.09168	581	0.162214	0.821427
AGEING_KIDNEY_DN	430	1.73272	38	0.043	0.99859	0	71	0.0048	0.005333	1	1	0.952737	1183	0.641434	0.808022
AGEING_KIDNEY_SPECIFIC_DN	440	0.679127	267	0.259	0.99859	0	170	0.0052	0.005697	1	1	1.10846	523	0.170297	0.72014
AGEING_KIDNEY_SPECIFIC_UP	525	-0.947719	1249	0.856	0.99859	0	1003	0.0076	0.008025	1	1	0.922953	1284	0.764133	0.848758
AGEING_KIDNEY_UP	1132	-0.048421	673	0.545	0.99859	0	682	0.0066	0.007063	1	1	1.0011	954	0.483622	0.797271
AGEING_LYMPH_DN	41	-0.26729	821	0.605	0.99859	0.000408	1434	0.0076	0.008025	0.765	1	0.748711	1614	0.91502	0.978045
AGPCRPATHWAY	53	0.180907	531	0.403	0.99859	0	786	0.007	0.007501	0.702	1	0.96492	1123	0.577381	0.792206
AGUIRRE_PANCREAS_CHR1	71	1.47738	75	0.098	0.99859	0	846	0.0072	0.007728	0.851	1	1.1255	460	0.243513	0.718513
AGUIRRE_PANCREAS_CHR12	137	-0.09573	711	0.483	0.99859	0	138	0.0052	0.005697	0.956	1	1.0768	637	0.294235	0.792132
AGUIRRE_PANCREAS_CHR17	171	1.15547	128	0.129	0.99859	0	859	0.0072	0.007728	0.995	1	1.00192	951	0.427723	0.797033
AGUIRRE_PANCREAS_CHR18	62	0.285428	469	0.374	0.99859	0	1104	0.0082	0.008609	0.826	1	1.10591	529	0.292308	0.728905
AGUIRRE_PANCREAS_CHR19	172	-1.51954	1496	0.902	0.99859	0	710	0.0068	0.007296	0.995	1	0.961626	1140	0.599214	0.816052
AGUIRRE_PANCREAS_CHR22	162	-0.901204	1223	0.847	0.99859	0	985	0.0076	0.008025	0.995	1	1.01711	890	0.413043	0.788045
AGUIRRE_PANCREAS_CHR6	92	0.161483	541	0.414	0.99859	0	27	0.0044	0.005163	0.934	1	1.07199	661	0.266802	0.76046
AGUIRRE_PANCREAS_CHR7	103	-0.024391	655	0.527	0.99859	0	868	0.0072	0.007728	0.956	1	1.14789	379	0.2	0.751822
AGUIRRE_PANCREAS_CHR8	152	-0.861047	1201	0.831	0.99859	0	188	0.0054	0.005832	0.995	1	0.863954	1451	0.83	0.899304
AGUIRRE_PANCREAS_CHR9	84	0.037592	617	0.441	0.99859	0	464	0.0062	0.006703	0.893	1	1.23612	160	0.156863	1
AHSPPATHWAY	24	-1.04497	1296	0.845	0.99859	0.0046	1582	0.009	0.009382	0.722	1	1.13914	410	0.26378	0.884236
AKAP13PATHWAY	35	0.254161	494	0.365	0.99859	2.4e-05	1287	0.0062	0.006703	0.456	0.99	0.752023	1607	0.903226	0.97615
AKAPCENTROSOMEPATHWAY	35	1.73141	39	0.06	0.99859	0	549	0.0064	0.006857	0.429	0.986	0.923045	1283	0.664032	0.840076
AKTPATHWAY	51	-2.1368	1631	0.962	0.99859	0.000412	1435	0.0078	0.008216	0.884	1	0.840536	1492	0.715481	0.926684
ALANINE_AND_ASPARTATE_METABOLISM	41	-0.133688	735	0.54	0.99859	1.5e-05	1264	0.0082	0.008609	0.596	1	0.90871	1323	0.592593	0.869896
ALCALAY_AML_NPMC_DN	481	0.785859	229	0.223	0.99859	0	941	0.0074	0.00786	1	1	1.07661	640	0.168724	0.754624
ALCALAY_AML_NPMC_UP	388	0.765857	232	0.179	0.99859	0	1173	0.009	0.009382	1	1	1.14191	403	0.104	0.731619
ALKALOID_BIOSYNTHESIS_II	42	-1.19898	1367	0.873	0.99859	8.8e-05	1357	0.0058	0.006297	0.643	1	1.33552	54	0.042885	1
ALKPATHWAY	89	-0.457085	942	0.686	0.99859	0	910	0.0074	0.00786	0.934	1	0.869482	1437	0.76701	0.899035
ALTERNATIVEPATHWAY	7	-1.24231	1380	0.919	0.99859	0.06606	1685	0.0232	0.02337	0.788	1	0.858133	1460	0.664062	0.905753
ALZHEIMERS_DISEASE_DN	3169	-0.315631	852	0.633	0.99859	0	343	0.0058	0.006297	1	1	1.01631	895	0.398844	0.783359
ALZHEIMERS_DISEASE_UP	4703	0.822071	219	0.281	0.99859	0	215	0.0054	0.005832	1	1	1.03453	823	0.276768	0.762006
ALZHEIMERS_INCIPIENT_DN	423	1.00023	167	0.153	0.99859	0	756	0.0068	0.007296	1	1	0.966806	1112	0.592	0.796354
ALZHEIMERS_INCIPIENT_UP	1162	-0.73382	1123	0.745	0.99859	0	904	0.0072	0.007728	1	1	1.10512	532	0.169524	0.821551
AMINOACYL_TRNA_BIOSYNTHESIS	57	-1.04856	1300	0.862	0.99859	0	308	0.0058	0.006297	0.826	1	0.836784	1495	0.790607	0.926011
AMINOSUGARS_METABOLISM	27	-0.779444	1152	0.816	0.99859	0.038052	1672	0.017	0.017186	0.995	1	1.62044	1	0	1
AMIPATHWAY	85	0.244511	498.5	0.36	0.99859	0	397	0.006	0.006564	0.893	1	1.19128	250	0.101923	1
ANDROGEN_AND_ESTROGEN_METABOLISM	48	-2.23919	1647	0.968	0.99859	0.002852	1557	0.0062	0.006703	0.971	1	0.886025	1391	0.630561	0.889902
ANDROGEN_GENES	148	-2.09384	1627	0.972	0.99859	0	1151	0.0086	0.008979	0.956	1	0.984897	1027	0.516899	0.809566
APOPTOSIS	192	-1.06045	1304	0.847	0.99859	0	400	0.006	0.006564	0.995	1	0.829759	1511	0.902913	0.931219
APOPTOSIS_GENMAPP	121	-0.362341	882	0.616	0.99859	0	919	0.0074	0.00786	0.956	1	0.847607	1481	0.816956	0.914598
APOPTOSIS_KEGG	133	-0.558749	1024	0.721	0.99859	0	632	0.0066	0.007063	0.956	1	0.911115	1316	0.696673	0.852417
APPEL_IMATINIB_UP	87	0.410922	388	0.309	0.99859	0	572	0.0064	0.006857	0.934	1	0.997929	964	0.430704	0.802332
ARAPPATHWAY	84	0.072452	589	0.419	0.99859	0	994	0.0076	0.008025	0.893	1	1.20455	216	0.149284	1
ARENRF2PATHWAY	57	-1.29446	1407	0.871	0.99859	0.00153	1518	0.0056	0.006056	0.977	1	0.938569	1240	0.536145	0.824346
ARFPATHWAY	45	-0.998076	1275	0.843	0.99859	0.000212	1404	0.007	0.007501	0.716	1	1.10337	540	0.337812	0.818923
ARGININE_AND_PROLINE_METABOLISM	120	-0.51231	979	0.68	0.99859	0	916	0.0074	0.00786	0.956	1	0.928207	1273	0.584016	0.830873
ARGININECPATHWAY	20	0.978067	173	0.151	0.99859	0	731	0.0068	0.007296	0.233	0.805	0.618246	1686	0.943182	0.995274
AS3_FIBRO_C1	82	-0.697107	1103	0.762	0.99859	0	830	0.007	0.007501	0.893	1	0.901049	1343	0.689013	0.882706
AS3_FIBRO_C2	82	-0.697107	1103	0.762	0.99859	0	964	0.0074	0.00786	0.893	1	0.901049	1344	0.689013	0.881503
AS3_FIBRO_C3	119	-1.02866	1291.5	0.89	0.99859	0	831	0.007	0.007501	0.956	1	0.96004	1149	0.54023	0.814169
AS3_FIBRO_C4	74	1.62785	52	0.052	0.99859	0	221	0.0054	0.005832	0.851	1	0.965311	1121	0.522244	0.822425
AS3_FIBRO_DN	100	0.531824	339	0.303	0.99859	0	598	0.0064	0.006857	0.956	1	1.02318	861	0.437736	0.784855
AS3_FIBRO_UP	119	-1.02866	1291.5	0.89	0.99859	0	751	0.0068	0.007296	0.956	1	0.96004	1148	0.54023	0.815463
AS3_HEK293_DN	33	-1.86654	1585	0.953	0.99859	8.6e-05	1356	0.0062	0.006703	0.517	0.998	0.950486	1191	0.576613	0.810015
AS3_HEK293_UP	22	0.137844	550	0.406	0.99859	0.012852	1631	0.0074	0.00786	0.86	1	0.901234	1341	0.644351	0.862537
ASBCELLPATHWAY	19	-2.15659	1635	0.971	0.99859	0.032361	1669	0.016	0.016204	0.964	1	0.469051	1696	0.992032	1
ASCORBATE_AND_ALDARATE_METABOLISM	14	-0.664042	1079.5	0.793	0.99859	0.018009	1645	0.0122	0.012461	0.656	1	0.652149	1678	0.955645	0.991486
ASTIER_BCELL	167	-1.57246	1510	0.947	0.99859	0	193	0.0054	0.005832	0.995	1	1.10888	521	0.191919	0.822499
ASTIER_FN_DIFF	176	-1.53738	1502	0.943	0.99859	0	157	0.0052	0.005697	0.995	1	1.05688	722	0.300781	0.786156
ASTON_DEPRESSION_DN	500	1.12001	138	0.109	0.99859	0	201	0.0054	0.005832	1	1	0.959097	1152	0.589391	0.813666
ASTON_DEPRESSION_UP	159	-0.707946	1110	0.746	0.99859	0	1146	0.0086	0.008979	0.995	1	1.15468	359	0.172888	0.920169
ASTON_OLIGODENDROGLIA_MYELINATION_SUBSET	45	-0.235976	803	0.591	0.99859	0	487	0.0062	0.006703	0.582	1	0.782984	1580	0.788538	0.96154
AT1RPATHWAY	151	0.894759	195	0.201	0.99859	0	320	0.0058	0.006297	0.995	1	1.19868	228	0.108911	0.875079
ATMPATHWAY	59	-0.187016	768	0.605	0.99859	0.000133	1377	0.0098	0.010132	0.896	1	1.05011	756	0.377049	0.755353
ATP_SYNTHESIS	46	-0.553338	1017	0.718	0.99859	3.2e-05	1299	0.007	0.007501	0.737	1	1.12288	473	0.334608	0.836051
ATRBRCAPATHWAY	67	0.53028	340	0.296	0.99859	0	485	0.0062	0.006703	0.851	1	1.13144	446	0.251474	0.713084
ATRIA_UP	566	-0.622711	1055	0.754	0.99859	0	762	0.0068	0.007296	1	1	1.07903	629	0.198077	0.79711
BADPATHWAY	66	-1.14349	1342	0.859	0.99859	0	629	0.0066	0.007063	0.851	1	0.895696	1363	0.64741	0.884654
BAF57_BT549_DN	899	-1.14259	1341	0.862	0.99859	0	225	0.0054	0.005832	1	1	0.989089	1008	0.509728	0.807053
BAF57_BT549_UP	782	0.081366	584	0.488	0.99859	0	22	0.0042	0.005163	1	1	0.99788	965	0.471311	0.800696
BASSO_GERMINAL_CENTER_CD40_DN	215	-0.047569	670	0.472	0.99859	0	880	0.0072	0.007728	0.995	1	1.16499	331	0.0905588	0.939687
BASSO_GERMINAL_CENTER_CD40_UP	270	-0.314008	851	0.64	0.99859	0	878	0.0072	0.007728	1	1	0.957686	1156	0.573034	0.813774
BASSO_HCL_DIFF	302	0.182819	529	0.433	0.99859	0	656	0.0066	0.007063	1	1	1.17228	304	0.117188	0.984562
BASSO_REGULATORY_HUBS	389	-0.739639	1126	0.797	0.99859	0	635	0.0066	0.007063	1	1	1.17975	282	0.071291	0.771517
BBCELLPATHWAY	12	-1.79458	1572	0.932	0.99859	0.119256	1694	0.047	0.047033	0.974	1	1.0058	935	0.439216	0.787453
BcatDown	55	0.421708	375	0.407	0	0	454	0.006	0.005025	0.741	0.722237	1.16541	329	0.275591	0.449719
BcatUp	43	-0.000152	642	0.475	0	0	1098	0.008	0.007049	0.594	0.519426	0.791712	1570	0.761134	0.800356
BCL2_FAMILY_AND_REG_NETWORK	68	-0.693022	1099	0.738	0.99859	0	96	0.005	0.00558	0.851	1	1.11052	516	0.27451	0.713375
BCNU_GLIOMA_MGMT_24HRS_DN	86	-0.724611	1120	0.792	0.99859	0	947	0.0074	0.00786	0.934	1	0.936081	1248	0.64959	0.827277
BCNU_GLIOMA_MGMT_48HRS_DN	370	-1.60311	1522	0.943	0.99859	0	231	0.0054	0.005832	1	1	0.936187	1247	0.718	0.82353
BCNU_GLIOMA_MGMT_48HRS_UP	37	1.19865	119	0.104	0.99859	0	602	0.0064	0.006857	0.582	1	1.11269	510	0.330171	0.817081
BCNU_GLIOMA_NOMGMT_24HRS_UP	39	-0.858739	1199	0.785	0.99859	0.000181	1393	0.0078	0.008216	0.71	1	0.948551	1197	0.53816	0.819676
BCNU_GLIOMA_NOMGMT_48HRS_DN	61	-0.919637	1234	0.824	0.99859	3.4e-05	1303	0.0068	0.007296	0.856	1	1.15196	367	0.238569	0.743388
BCNU_GLIOMA_NOMGMT_48HRS_UP	40	-1.70135	1548	0.949	0.99859	0	968	0.0074	0.00786	0.582	1	0.789962	1572	0.792969	0.960611
BCRABL_HL60_AFFY_DN	28	-1.90135	1593	0.979	0.99859	0.017674	1642	0.0102	0.010539	0.976	1	0.602707	1688	0.955975	0.9929
BCRABL_HL60_AFFY_UP	53	-0.498382	968	0.701	0.99859	0	211	0.0054	0.005832	0.702	1	1.06191	698	0.356863	0.782677
BCRABL_HL60_CDNA_DN	86	-1.54916	1505	0.933	0.99859	5.3e-05	1325	0.007	0.007501	0.954	1	1.10376	535	0.280156	0.822705
BCRABL_HL60_CDNA_UP	31	-0.161787	753	0.571	0.99859	0.000564	1455	0.0074	0.00786	0.675	1	0.812417	1539	0.800399	0.948105
BCRPATHWAY	122	0.853679	206	0.231	0.99859	0	911	0.0074	0.00786	0.956	1	1.03654	813	0.416	0.765632
BECKER_CANCER_ASSOCIATED_SUBSET_1	19	-0.999164	1276	0.875	0.99859	0.005179	1594	0.0066	0.007063	0.738	1	1.17844	288	0.222868	0.762946
BECKER_CANCER_ASSOCIATED_SUBSET_2	49	0.365595	416	0.386	0.99859	0	724	0.0068	0.007296	0.702	1	0.858524	1458	0.749004	0.905934
BECKER_ESTROGEN_RESPONSIVE_SUBSET_2	19	0.498917	352	0.259	0.99859	0.004826	1589	0.0054	0.005832	0.727	1	1.03138	831	0.410788	0.779078
BECKER_IFN_INDUCIBLE_SUBSET_1	7	0.610346	300	0.276	0.99859	0	554	0.0064	0.006857	0.11	0.330072	0.703478	1647	0.854086	0.987618
BECKER_TAMOXIFEN_RESISTANT_DN	152	-0.338488	867	0.652	0.99859	0	813	0.007	0.007501	0.995	1	0.91596	1306	0.666667	0.843599
BECKER_TAMOXIFEN_RESISTANT_UP	86	-1.66321	1539	0.946	0.99859	8.1e-05	1352	0.0074	0.00786	0.962	1	0.89142	1371	0.709804	0.889558
BENNETT_SLE_UP	50	-2.03939	1621	0.95	0.99859	0.009477	1619	0.0072	0.007728	0.994	1	0.783898	1579	0.819231	0.9616
BENZOATE_DEGRADATION_VIA_COA_LIGATION	20	0.650291	281	0.252	0.99859	0.000446	1439	0.007	0.007501	0.415	0.959	0.826234	1518	0.680934	0.934206
BETA_ALANINE_METABOLISM	91	-0.996984	1274	0.807	0.99859	0	257	0.0056	0.006056	0.934	1	0.786221	1577	0.874755	0.959845
BETAOXIDATIONPATHWAY	14	0.787229	228	0.227	0.99859	0.029644	1668	0.0132	0.013433	0.75	1	0.934466	1254	0.605317	0.826375
BHATTACHARYA_ESC_UP	152	0.587191	310	0.237	0.99859	0	699	0.0068	0.007296	0.995	1	1.11891	489	0.214712	0.82831
BILE_ACID_BIOSYNTHESIS	44	-1.34608	1430	0.907	0.99859	0	555	0.0064	0.006857	0.582	1	0.707791	1643	0.94636	0.988533
BIOGENIC_AMINE_SYNTHESIS	40	0.148144	547	0.453	0.99859	4.7e-05	1316	0.0072	0.007728	0.619	1	0.836355	1498	0.703557	0.924623
BIOPEPTIDESPATHWAY	143	0.39356	398	0.36	0.99859	0	401	0.006	0.006564	0.956	1	1.11117	514	0.266393	0.716046
BIOSYNTHESIS_OF_STEROIDS	37	0.238379	502	0.384	0.99859	0	630	0.0066	0.007063	0.582	1	0.866008	1447	0.734893	0.897108
BLEO_HUMAN_LYMPH_HIGH_24HRS_UP	237	-2.08809	1626	0.98	0.99859	0	279	0.0056	0.006056	0.995	1	0.825087	1524	0.880903	0.930265
BLEO_HUMAN_LYMPH_HIGH_4HRS_UP	43	-2.63966	1678	0.986	0.99859	0.015786	1637	0.0098	0.010132	0.992	1	0.967006	1109	0.490196	0.800326
BLEO_MOUSE_LYMPH_HIGH_24HRS_DN	103	-2.7481	1684	0.998	0.99859	8.3e-05	1353	0.0062	0.006703	0.976	1	1.12781	453	0.230624	0.850951
BLEO_MOUSE_LYMPH_HIGH_4HRS_UP	25	1.12338	137	0.132	0.99859	0.000184	1395	0.0062	0.006703	0.34	0.92	1.02062	874	0.446465	0.777129
BLEO_MOUSE_LYMPH_LOW_24HRS_DN	72	0.270701	478	0.409	0.99859	0	130	0.005	0.00558	0.851	1	1.11525	501	0.264414	0.82205
BLOOD_CLOTTING_CASCADE	33	-0.410063	915	0.671	0.99859	0.00114	1499	0.0052	0.005697	0.733	1	0.908912	1322	0.59144	0.870496
BLOOD_GROUP_GLYCOLIPID_BIOSYNTHESIS_LACTOSERIES	31	-0.719928	1118	0.787	0.99859	0.000162	1387	0.0068	0.007296	0.557	1	0.802386	1551	0.797217	0.950021
BLOOD_GROUP_GLYCOLIPID_BIOSYNTHESIS_NEOLACTOSERIES	22	-0.024631	656	0.493	0.99859	0.000933	1485	0.0086	0.008979	0.494	0.996	0.688234	1655	0.890805	0.988811
BLYMPHOCYTEPATHWAY	34	-0.610382	1048	0.76	0.99859	0.00038	1429	0.0076	0.008025	0.637	1	1.11889	490	0.295181	0.709435
BOQUEST_CD31PLUS_VS_CD31MINUS_DN	732	-1.27744	1396	0.893	0.99859	0	815	0.007	0.007501	1	1	0.946769	1207	0.691684	0.817401
BOQUEST_CD31PLUS_VS_CD31MINUS_UP	1936	-0.745962	1128	0.79	0.99859	0	884	0.0072	0.007728	1	1	0.984809	1028	0.516505	0.808443
BOTULINPATHWAY	10	2.38276	12	0.009	0.99859	3e-06	1229	0.0088	0.009184	0.126	0.407131	1.23581	161	0.188235	0.906506
BRACX_DN	25	-0.22269	790	0.586	0.99859	0	121	0.005	0.00558	0.233	0.805	0.897522	1354	0.701403	0.867397
BRACX_UP	108	2.51798	11	0.046	0.99859	0	610	0.0064	0.006857	0.956	1	1.21798	192	0.15879	0.894101
BRCA_BRCA1_NEG	448	-0.510793	978	0.661	0.99859	0	909	0.0072	0.007728	1	1	1.04728	768	0.359615	0.772421
BRCA_BRCA1_POS	269	-0.018568	652	0.52	0.99859	0	962	0.0074	0.00786	1	1	1.13498	430	0.10223	0.855513
BRCA_ER_NEG	2275	-0.027625	658	0.507	0.99859	0	116	0.005	0.00558	1	1	0.968196	1101	0.672996	0.803924
BRCA_ER_POS	1402	1.19884	118	0.132	0.99859	0	422	0.006	0.006564	1	1	1.04393	780	0.253876	0.778244
BRCA_PROGNOSIS_NEG	244	-2.54667	1672	0.986	0.99859	0	433	0.006	0.006564	0.995	1	0.997342	968	0.441057	0.799252
BRCA_PROGNOSIS_POS	111	1.67227	44	0.033	0.99859	0	1066	0.0078	0.008216	0.956	1	1.02295	862	0.390342	0.781179
BRCA1_MES_UP	118	0.798526	227	0.218	0.99859	0	592	0.0064	0.006857	0.956	1	0.846633	1484	0.868571	0.913265
BRCA1_OVEREXP_DN	285	-0.468936	950	0.703	0.99859	0	74	0.0048	0.005333	1	1	0.919718	1289	0.764471	0.846362
BRCA1_OVEREXP_PROSTATE_DN	217	-0.260018	815	0.62	0.99859	0	833	0.007	0.007501	0.995	1	1.03778	805	0.337278	0.775022
BRCA1_OVEREXP_PROSTATE_UP	473	-0.516118	982	0.681	0.99859	0	113	0.005	0.00558	1	1	1.02443	857	0.365385	0.782651
BRCA1_OVEREXP_UP	494	-0.792625	1163	0.743	0.99859	0	901	0.0072	0.007728	1	1	1.05659	725	0.282051	0.783505
BRCA1_SW480_DN	35	0.22693	511	0.401	0.99859	0	235	0.0054	0.005832	0.429	0.986	1.16905	317	0.254826	0.954691
BRCA1_SW480_UP	71	-0.513438	981	0.73	0.99859	0	1007	0.0076	0.008025	0.851	1	1.09471	572	0.303393	0.720615
BRCA1KO_MEF_DN	305	-0.660088	1075	0.745	0.99859	0	21	0.0042	0.005163	1	1	0.989992	1006	0.50303	0.792924
BRCA2_BRCA1_DN	142	1.11224	142	0.122	0.99859	0	416	0.006	0.006564	0.956	1	1.03957	800	0.359596	0.767117
BRCA2_BRCA1_UP	139	0.456347	360	0.303	0.99859	0	9	0.0038	0.004841	0.956	1	1.16707	320	0.121212	0.955741
BREAST_CANCER_ESTROGEN_SIGNALING	312	0.882487	198	0.185	0.99859	0	241	0.0056	0.006056	1	1	1.07206	660	0.239464	0.776831
BREAST_DUCTAL_CARCINOMA_GENES	47	0.475387	357	0.304	0.99859	0	1039	0.0078	0.008216	0.702	1	1.41924	18	0.0231214	1
BREASTCA_THREE_CLASSES	100	1.52082	69	0.072	0.99859	0	526	0.0062	0.006703	0.956	1	1.0457	773	0.328897	0.77574
BREASTCA_TWO_CLASSES	404	0.452249	363	0.364	0.99859	0	691	0.0066	0.007063	1	1	1.06733	680	0.247601	0.775738
BRENTANI_ANGIOGENESIS	33	0.703566	254	0.233	0.99859	0.000349	1425	0.0078	0.008216	0.63	1	0.915949	1307	0.622951	0.842203
BRENTANI_CANCER_TESTIS	15	-0.690122	1096	0.754	0.99859	0.025673	1661	0.0112	0.011495	0.725	1	0.934055	1255	0.545988	0.827947
BRENTANI_CELL_ADHESION	308	0.534275	336	0.317	0.99859	0	11	0.004	0.004841	1	1	1.17639	293	0.0809249	0.990695
BRENTANI_CELL_CYCLE	228	1.58288	56	0.082	0.99859	0	379	0.006	0.006564	0.995	1	1.25466	137	0.0638298	1
BRENTANI_CYTOSKELETON	67	1.326	95	0.044	0.99859	0	135	0.0052	0.005697	0.851	1	1.05105	750	0.381605	0.773997
BRENTANI_DEATH	214	-0.257136	813	0.599	0.99859	0	870	0.0072	0.007728	0.995	1	1.07694	636	0.309702	0.793774
BRENTANI_DNA_METHYLATION_AND_MODIFICATION	71	-1.72434	1555	0.964	0.99859	0	246	0.0056	0.006056	0.851	1	0.914703	1309	0.651899	0.862106
BRENTANI_HORMONAL_FUNCTION	36	1.71285	42	0.085	0.99859	0	552	0.0064	0.006857	0.582	1	1.36252	36	0.0846154	1
BRENTANI_IMMUNE_FUNCTION	124	0.118695	560	0.462	0.99859	0	1076	0.008	0.008416	0.956	1	1.03547	818	0.368217	0.76402
BRENTANI_PROTEIN_MODIFICATION	424	-1.98142	1608	0.97	0.99859	0	1197	0.0096	0.009939	1	1	0.991303	999	0.475687	0.796195
BRENTANI_REPAIR	91	-1.28821	1402	0.92	0.99859	0	1073	0.008	0.008416	0.934	1	0.76984	1587	0.930041	0.968091
BRENTANI_SIGNALING	564	-2.05621	1624	0.973	0.99859	0	933	0.0074	0.00786	1	1	0.937379	1245	0.735608	0.822428
BRENTANI_TRANSCRIPTION_FACTORS	231	-1.38141	1444	0.922	0.99859	0	399	0.006	0.006564	0.995	1	0.990104	1004	0.446184	0.805726
BRENTANI_TRANSPORT	22	0.231543	506	0.426	0.99859	0.008874	1615	0.0104	0.010726	0.808	1	0.793281	1562	0.790795	0.960674
BRENTANI_TRANSPORT_OF_VESICLES	75	-0.232132	796	0.553	0.99859	0	475	0.0062	0.006703	0.851	1	1.26442	120	0.10099	1
BRG1_ALAB_DN	121	-1.68114	1545	0.971	0.99859	0	1070	0.0078	0.008216	0.956	1	1.05263	742	0.352713	0.776404
BRG1_ALAB_UP	134	0.957579	177	0.196	0.99859	0	770	0.0068	0.007296	0.956	1	1.08072	624	0.282732	0.800792
BRG1_H1299_UP	125	-0.775246	1148	0.77	0.99859	0	297	0.0056	0.006056	0.956	1	0.906203	1329	0.662651	0.858215
BRG1_SW13_UP	135	-0.864442	1202	0.687	0.99859	0	237	0.0054	0.005832	0.956	1	0.854327	1466	0.806084	0.911739
BROCKE_IL6	457	-0.961144	1253.5	0.824	0.99859	0	303	0.0058	0.006297	1	1	1.02113	871	0.381526	0.778873
BROWN_GRAN_MONO_DIFFERENTIATION	311	-0.743549	1127	0.778	0.99859	0	262	0.0056	0.006056	1	1	1.02862	842	0.362319	0.780873
BROWN_MYELOID_PROLIF_AND_SELF_RENEWAL	233	-2.21253	1644	0.988	0.99859	0	668	0.0066	0.007063	0.995	1	0.995884	976	0.476471	0.80155
BRUNO_IL3_DN	182	-1.01176	1283	0.845	0.99859	0	669	0.0066	0.007063	0.995	1	1.21082	203	0.104449	1
BUT_TSA_UP	37	-0.965948	1256	0.814	0.99859	0.006168	1601	0.0076	0.008025	0.958	1	1.22997	172	0.189824	1
BUTANOATE_METABOLISM	57	0.312433	445	0.379	0.99859	0	371	0.006	0.006564	0.826	1	0.95835	1153	0.525714	0.815185
BYSTROM_IL5_DN	219	-1.46099	1480	0.947	0.99859	0	927	0.0074	0.00786	0.995	1	1.14771	381	0.126214	0.748725
BYSTROM_IL5_UP	101	0.06197	596	0.477	0.99859	0	194	0.0054	0.005832	0.956	1	0.966216	1116	0.55336	0.822853
BYSTRYKH_FGF3_TARGETS_GLOCUS	18	-1.04752	1299	0.844	0.99859	0.034882	1671	0.013	0.013238	0.967	1	0.692989	1651	0.928879	0.992043
BYSTRYKH_FLI1_TARGETS_GLOCUS	17	-0.986355	1267	0.843	0.99859	0.052913	1682	0.018	0.018175	0.99	1	1.1927	243	0.26087	1
BYSTRYKH_HSC_BRAIN_CIS_GLOCUS	161	-0.177406	762	0.57	0.99859	0	796	0.007	0.007501	0.995	1	1.12354	469	0.203742	0.718434
BYSTRYKH_HSC_BRAIN_TRANS_GLOCUS	428	-0.929141	1236	0.879	0.99859	0	982	0.0076	0.008025	1	1	1.11918	488	0.113725	0.71109
BYSTRYKH_HSC_CIS_GLOCUS	288	-0.294224	835	0.627	0.99859	0	310	0.0058	0.006297	1	1	1.08497	607	0.242485	0.734076
BYSTRYKH_HSC_TRANS_GLOCUS	2037	0.508288	350	0.32	0.99859	0	5	0.0036	0.004199	1	1	1.11237	512	0.0445736	0.716538
BYSTRYKH_RUNX1_TARGETS_GLOCUS	19	-0.767774	1142	0.736	0.99859	0.013351	1633	0.0074	0.00786	0.862	1	0.909232	1320	0.594862	0.870699
BYSTRYKH_SCP2_CIS_TRANSCRIPTS_GLOCUS	10	0.659616	275	0.238	0.99859	5.1e-05	1320	0.0062	0.006703	0.146	0.407131	1.24457	150	0.160321	0.941958
C21_STEROID_HORMONE_METABOLISM	15	-1.58725	1516	0.954	0.99859	0.043337	1676	0.0156	0.015818	0.846	1	0.956139	1165	0.532039	0.809912
CACAMPATHWAY	53	1.39965	85	0.064	0.99859	0	1189	0.0094	0.009751	0.702	1	1.16193	338	0.236948	0.741262
CALCINEURIN_NF_AT_SIGNALING	264	-0.77561	1149	0.792	0.99859	0	1078	0.008	0.008416	1	1	1.06168	701	0.301811	0.760547
CALCINEURINPATHWAY	81	0.416557	380	0.335	0.99859	0	553	0.0064	0.006857	0.893	1	1.25206	142	0.128906	0.970914
CALCIUM_REGULATION_IN_CARDIAC_CELLS	429	-0.491006	960	0.693	0.99859	0	373	0.006	0.006564	1	1	1.03478	821	0.315464	0.76293
CALRES_MOUSE_DN	119	-0.333435	865	0.58	0.99859	0	282	0.0056	0.006056	0.956	1	1.06376	695	0.325	0.777987
CALRES_MOUSE_NEOCORTEX_DN	187	-1.60485	1525	0.949	0.99859	0	54	0.0046	0.005174	0.995	1	1.06323	696	0.269461	0.75845
CALRES_MOUSE_NEOCORTEX_UP	172	-2.0381	1620	0.979	0.99859	0	516	0.0062	0.006703	0.995	1	0.94836	1199	0.590551	0.817867
CALRES_MOUSE_UP	62	-0.270222	822	0.567	0.99859	0	778	0.0068	0.007296	0.826	1	1.42878	16	0.0116732	1
CALRES_RHESUS_DN	171	0.26678	486	0.351	0.99859	0	1165	0.0088	0.009184	0.995	1	0.965808	1117	0.550813	0.793822
CALRES_RHESUS_UP	188	-0.436848	934	0.685	0.99859	0	355	0.0058	0.006297	0.995	1	0.944638	1211	0.629482	0.821171
CAMPTOTHECIN_PROBCELL_DN	76	-0.664814	1081	0.702	0.99859	1.3e-05	1258	0.0074	0.00786	0.904	1	1.14445	392	0.259766	0.891317
CAMPTOTHECIN_PROBCELL_UP	60	1.78332	34	0.065	0.99859	0	824	0.007	0.007501	0.826	1	1.1596	342	0.197318	0.941501
CANCER_NEOPLASTIC_META_UP	158	-0.066437	694	0.523	0.99859	0	585	0.0064	0.006857	0.995	1	1.07206	659	0.267961	0.778956
CANCER_UNDIFFERENTIATED_META_UP	124	-0.694119	1100	0.76	0.99859	0	1192	0.0094	0.009751	0.956	1	0.891208	1373	0.726166	0.871949
CANCERDRUGS_PROBCELL_DN	40	-0.943272	1245	0.804	0.99859	0	960	0.0074	0.00786	0.582	1	0.910621	1317	0.662239	0.869031
CANCERDRUGS_PROBCELL_UP	59	0.25586	493	0.357	0.99859	0	449	0.006	0.006564	0.826	1	0.952376	1185	0.529981	0.814967
CANTHARIDIN_DN	128	-1.52585	1499	0.953	0.99859	0	301	0.0056	0.006056	0.956	1	1.27421	104	0.0174081	1
CANTHARIDIN_UP	37	-2.66535	1680	0.984	0.99859	0.006439	1603	0.0076	0.008025	0.963	1	1.25531	136	0.170254	0.97601
CAPROLACTAM_DEGRADATION	12	1.12768	135	0.176	0.99859	0.00131	1510	0.0078	0.008216	0.312	0.891	1.04902	761	0.425703	0.75363
CARBON_FIXATION	52	-1.81022	1577	0.965	0.99859	0.000272	1415	0.0048	0.005333	0.863	1	0.730313	1627	0.906746	0.981658
CARDIACEGFPATHWAY	63	-0.12452	728	0.587	0.99859	3.1e-05	1298	0.0088	0.009184	0.856	1	1.18145	275	0.178279	0.789869
CARIES_PULP_DN	227	0.5973	306	0.243	0.99859	0	781	0.0068	0.007296	0.995	1	1.23374	167	0.0670611	1
CARIES_PULP_HIGH_UP	204	1.66805	45	0.03	0.99859	0	945	0.0074	0.00786	0.995	1	1.02491	854	0.38833	0.780877
CARIES_PULP_UP	504	-0.750958	1130	0.761	0.99859	0	354	0.0058	0.006297	1	1	1.04282	788	0.323077	0.77057
CARM_ERPATHWAY	76	0.909881	190	0.188	0.99859	0	981	0.0076	0.008025	0.893	1	1.21233	200	0.101923	1
CARM1PATHWAY	43	0.070221	590	0.475	0.99859	2.8e-05	1296	0.0076	0.008025	0.61	1	0.869681	1435	0.762	0.891373
CASPASE_ACTIVITY	22	-1.39914	1455	0.919	0.99859	0.000795	1473	0.0062	0.006703	0.473	0.992	0.896077	1360	0.621154	0.864311
CASPASEPATHWAY	65	0.743697	237	0.237	0.99859	0	734	0.0068	0.007296	0.826	1	1.18129	276	0.190283	0.785224
CBLPATHWAY	60	-0.391851	904	0.676	0.99859	0	915	0.0074	0.00786	0.826	1	1.25131	144	0.119608	0.961703
CCR3PATHWAY	92	0.587143	311	0.283	0.99859	0	306	0.0058	0.006297	0.934	1	1.01782	886	0.420949	0.777175
CCR5PATHWAY	62	0.710301	250	0.27	0.99859	0	712	0.0068	0.007296	0.826	1	1.13753	418	0.247082	0.717181
CD40PATHWAY	27	-0.949404	1250	0.819	0.99859	0.025922	1662	0.0154	0.015625	0.989	1	1.02967	838	0.4	0.770359
CDC25PATHWAY	27	-0.425428	924	0.644	0.99859	0.00021	1403	0.0066	0.007063	0.575	1	0.914934	1308	0.592308	0.862559
CDC42RACPATHWAY	52	-0.662502	1078	0.77	0.99859	0.000159	1385	0.0066	0.007063	0.831	1	0.847256	1482	0.675472	0.914223
CDK5PATHWAY	33	-0.572656	1032	0.74	0.99859	0.000307	1419	0.0074	0.00786	0.615	1	0.750512	1611	0.826255	0.977475
CDMACPATHWAY	49	0.44275	367	0.342	0.99859	0	845	0.0072	0.007728	0.702	1	0.966892	1111	0.485944	0.797595
CELL_ADHESION	443	-0.365456	885	0.633	0.99859	0	803	0.007	0.007501	1	1	1.05359	736	0.29505	0.781709
CELL_ADHESION_MOLECULE_ACTIVITY	280	-0.210558	783	0.55	0.99859	0	31	0.0044	0.005163	1	1	1.079	630	0.288462	0.794856
CELL_ADHESION_RECEPTOR_ACTIVITY	107	-0.066014	693	0.466	0.99859	0	12	0.004	0.004841	0.956	1	0.958279	1154	0.56699	0.814112
CELL_CYCLE	191	1.99085	24	0.03	0.99859	0	992	0.0076	0.008025	0.995	1	1.15181	370	0.172888	0.897978
CELL_CYCLE_ARREST	90	1.5232	67	0.052	0.99859	0	723	0.0068	0.007296	0.934	1	1.23566	162	0.121857	1
CELL_CYCLE_CHECKPOINT	69	-0.668963	1084	0.758	0.99859	0.000193	1399	0.0052	0.005697	0.932	1	0.906467	1328	0.641434	0.874007
CELL_CYCLE_CHECKPOINT_II	22	0.356959	419	0.331	0.99859	0.003334	1565	0.006	0.006564	0.669	1	1.37537	29	0.06	1
CELL_CYCLE_KEGG	214	2.15637	18	0.027	0.99859	0	253	0.0056	0.006056	0.995	1	1.13376	439	0.234375	0.847264
CELL_CYCLE_REGULATOR	68	-0.2151	786	0.56	0.99859	0	148	0.0052	0.005697	0.851	1	0.944377	1213	0.532544	0.820875
CELL_DEATH	50	0.440437	368	0.323	0.99859	0	567	0.0064	0.006857	0.702	1	0.962003	1139	0.497984	0.799795
CELL_GROWTH_AND_OR_MAINTENANCE	184	-0.915672	1233	0.776	0.99859	0	58	0.0048	0.005333	0.995	1	1.13687	421	0.200405	0.872583
CELL_MOTILITY	269	-0.495464	963	0.696	0.99859	0	920	0.0074	0.00786	1	1	0.894419	1365	0.722555	0.887116
CELL_PROLIFERATION	534	0.020931	628.5	0.453	0.99859	0	141	0.0052	0.005697	1	1	1.08145	621	0.292308	0.804422
CELL_SURFACE_RECEPTOR_LINKED_SIGNAL_TRANSDUCTION	277	-0.548449	1008	0.676	0.99859	0	314	0.0058	0.006297	1	1	1.07981	625	0.296875	0.802648
CELL2CELLPATHWAY	51	-0.977424	1263	0.857	0.99859	7e-06	1243	0.0064	0.006857	0.712	1	1.22846	176	0.141199	0.902954
CELLCYCLEPATHWAY	60	2.07081	20	0.01	0.99859	0	1108	0.0082	0.008609	0.826	1	1.18123	277	0.208333	1
CERAMIDEPATHWAY	69	-1.26885	1391	0.92	0.99859	0	652	0.0066	0.007063	0.851	1	0.916986	1301	0.612359	0.858431
CFTRPATHWAY	50	0.081212	586	0.412	0.99859	0	458	0.0062	0.006703	0.702	1	1.25727	132	0.0862745	1
CHANG_SERUM_RESPONSE_DN	383	0.51488	349	0.291	0.99859	0	634	0.0066	0.007063	1	1	1.14219	401	0.134503	0.882802
CHANG_SERUM_RESPONSE_UP	370	-0.648229	1069	0.714	0.99859	0	651	0.0066	0.007063	1	1	0.991388	997	0.5	0.804934
CHAUHAN_2ME2	127	1.8683	30	0.035	0.99859	0	984	0.0076	0.008025	0.956	1	1.1558	352	0.118952	0.752095
CHAUVIN_ANDROGEN_REGULATED_GENES	106	-0.808259	1176	0.828	0.99859	0	468	0.0062	0.006703	0.956	1	1.01497	900	0.435203	0.784304
CHEMICALPATHWAY	77	-0.475555	953	0.643	0.99859	0	700	0.0068	0.007296	0.893	1	1.08858	588	0.313609	0.730712
CHEN_HOXA5_TARGETS_DN	114	0.145783	548	0.482	0.99859	0	207	0.0054	0.005832	0.956	1	1.25247	140	0.0964083	1
CHEN_HOXA5_TARGETS_UP	664	-1.17855	1360	0.873	0.99859	0	1136	0.0084	0.008816	1	1	0.942941	1218	0.745455	0.821255
CHEN_LUNG_SURVIVAL	54	1.13287	133	0.165	0.99859	0	847	0.0072	0.007728	0.702	1	1.06181	699	0.351456	0.781096
CHEOK_HDMTX_DN	15	-0.475635	954	0.723	0.99859	0.008259	1612	0.0112	0.011495	0.541	0.999	1.04543	774	0.411992	0.758708
CHEOK_HDMTX_UP	4	1.09279	146	0.127	0.99859	0.005761	1599	0.0082	0.008609	0.259	0.838	0.708699	1642	0.866397	0.987857
CHEOK_LDMTX_MP_DN	10	-0.600383	1041	0.704	0.99859	0.028472	1666	0.016	0.016204	0.74	1	0.58318	1692	0.957831	0.992972
CHEOK_LDMTX_MP_UP	16	-1.35365	1432	0.927	0.99859	0.002964	1560	0.0052	0.005697	0.645	1	1.13786	417	0.306202	0.718854
CHEOK_MP_DN	8	0.826667	216	0.191	0.99859	0.000943	1486	0.005	0.00558	0.233	0.805	1.11959	484	0.300199	0.718549
CHEOK_MP_UP	9	-0.710529	1111	0.715	0.99859	0.001386	1514	0.0062	0.006703	0.271	0.854	1.06872	675	0.375519	0.775431
CHESLER_BRAIN_CIS_GENES	168	0.336344	433	0.33	0.99859	0	459	0.0062	0.006703	0.995	1	1.04385	782	0.339251	0.775012
CHESLER_BRAIN_HIGHEST_VARIANCE_GENES	65	0.556597	324	0.232	0.99859	0	391	0.006	0.006564	0.826	1	1.16043	341	0.225933	0.941419
CHESLER_BRAIN_NEURAL_HIGH_GENES	41	-1.20508	1368	0.871	0.99859	5.1e-05	1321	0.0062	0.006703	0.621	1	0.972203	1086	0.513347	0.81346
CHESLER_BRAIN_ONLY_SUBSET	81	-0.170722	757	0.564	0.99859	0	63	0.0048	0.005333	0.893	1	1.42269	17	0.0275049	1
CHESLER_BRAIN_TRANS_GENES	23	-1.67899	1544	0.94	0.99859	0.022837	1656	0.0082	0.008609	0.931	1	0.84867	1477	0.716024	0.913536
CHESLER_D6MIT150_CIS_GLOCUS	18	0.386725	401	0.334	0.99859	0.00024	1409	0.006	0.006564	0.364	0.935	0.721683	1632	0.835616	0.987691
CHESLER_D6MIT150_NEURAL_TARGETS_GLOCUS	25	-1.40988	1463	0.917	0.99859	0.000451	1441	0.0088	0.009184	0.415	0.959	0.883347	1398	0.651429	0.893575
CHESLER_D6MIT150_TRANSCRIPTION_FACTORS_GLOCUS	22	1.76174	36	0.05	0.99859	3.8e-05	1308	0.0082	0.008609	0.266	0.846	0.977661	1060	0.510397	0.812583
CHESLER_HIGHEST_FOLD_RANGE_GENES	142	1.5821	57	0.05	0.99859	0	863	0.0072	0.007728	0.956	1	1.03696	810	0.34004	0.773325
CHIARETTI_T_ALL	702	0.351789	423	0.341	0.99859	0	695	0.0068	0.007296	1	1	1.02448	856	0.360377	0.784089
CHIARETTI_T_ALL_DIFF	792	-0.076204	700	0.528	0.99859	0	270	0.0056	0.006056	1	1	1.05078	753	0.266284	0.773262
CHIARETTI_ZAP70_DIFF	188	1.80951	31	0.023	0.99859	0	1049	0.0078	0.008216	0.995	1	1.15762	346	0.128459	0.751012
CHOLESTEROL_BIOSYNTHESIS	39	0.269512	479	0.384	0.99859	1.8e-05	1269	0.0062	0.006703	0.598	1	1.06952	672	0.361446	0.759743
CHONDROITIN	19	-1.31899	1417.5	0.907	0.99859	0.009252	1617	0.0072	0.007728	0.818	1	1.01286	912	0.406312	0.779185
CHREBPPATHWAY	60	0.037031	618	0.465	0.99859	0	809	0.007	0.007501	0.826	1	1.06392	694	0.311284	0.779247
CIRCADIAN_EXERCISE	111	0.304184	451	0.357	0.99859	0	319	0.0058	0.006297	0.956	1	1.18196	274	0.135496	0.792906
CIRCADIANPATHWAY	17	-0.149052	745	0.52	0.99859	6.9e-05	1341	0.0058	0.006297	0.287	0.873	1.20478	215	0.190099	0.884085
CIS_RESIST_GASTRIC_UP	33	-0.701956	1107	0.755	0.99859	0.000199	1400	0.007	0.007501	0.57	1	0.755233	1600	0.808081	0.981909
CIS_RESIST_LUNG_DN	25	1.14785	131	0.123	0.99859	0	517	0.0062	0.006703	0.233	0.805	1.2217	186	0.160784	1
CIS_RESIST_LUNG_UP	24	-0.38242	897	0.644	0.99859	0.001096	1496	0.0056	0.006056	0.514	0.998	0.942519	1221	0.578529	0.822307
CIS_XPC_DN	530	-0.522009	988	0.663	0.99859	0	15	0.004	0.004841	1	1	0.917831	1296	0.711297	0.845019
CIS_XPC_UP	380	-0.401784	911	0.68	0.99859	0	763	0.0068	0.007296	1	1	1.01332	907	0.377863	0.78653
CISPLATIN_PROBCELL_UP	46	-0.017406	650	0.525	0.99859	0	693	0.0066	0.007063	0.702	1	1.32292	58	0.0377734	1
CITED1_KO_HET_DN	86	0.841735	213	0.198	0.99859	0	1060	0.0078	0.008216	0.934	1	0.962161	1137	0.573643	0.816727
CITED1_KO_HET_UP	91	-0.061555	687	0.565	0.99859	0	591	0.0064	0.006857	0.934	1	1.03463	822	0.385744	0.775004
CITED1_KO_WT_DN	24	1.32492	96	0.077	0.99859	0	1027	0.0076	0.008025	0.233	0.805	0.977543	1061	0.521154	0.798842
CITED1_KO_WT_UP	57	-0.294934	836	0.652	0.99859	0	357	0.0058	0.006297	0.826	1	0.875175	1417	0.706478	0.886404
CITRATE_CYCLE_TCA_CYCLE	39	-0.482666	957	0.7	0.99859	0	461	0.0062	0.006703	0.582	1	1.11237	513	0.294118	0.713613
CK1PATHWAY	45	0.875602	199	0.189	0.99859	0	1196	0.0096	0.009939	0.582	1	1.26454	119	0.1079	1
CLASSICPATHWAY	16	-1.34367	1426	0.925	0.99859	0.042408	1675	0.0168	0.016994	0.981	1	1.34208	49	0.100604	1
CMV_24HRS_DN	220	-0.46641	948	0.649	0.99859	0	1187	0.0092	0.009593	0.995	1	1.04758	766	0.339806	0.774757
CMV_24HRS_UP	184	0.520564	345	0.302	0.99859	0	275	0.0056	0.006056	0.995	1	1.0668	682	0.282869	0.759557
CMV_8HRS_DN	150	-1.69712	1547	0.957	0.99859	0	973	0.0074	0.00786	0.956	1	0.992696	992	0.457086	0.800926
CMV_8HRS_UP	62	-0.425441	925	0.684	0.99859	0.000662	1467	0.006	0.006564	0.95	1	1.1887	260	0.219417	0.82192
CMV_ALL_DN	326	-1.16918	1356	0.853	0.99859	0	361	0.0058	0.006297	1	1	1.05242	743	0.329435	0.775515
CMV_ALL_UP	227	0.104638	570	0.469	0.99859	0	285	0.0056	0.006056	0.995	1	1.09188	580	0.246988	0.723546
CMV_HCMV_6HRS_DN	167	1.10644	144	0.111	0.99859	0	692	0.0066	0.007063	0.995	1	0.967329	1107	0.533473	0.800719
CMV_HCMV_6HRS_UP	64	1.16311	125	0.103	0.99859	0	1094	0.008	0.008416	0.826	1	1.23373	168	0.189655	1
CMV_HCMV_TIMECOURSE_10HRS_DN	36	-0.27616	826	0.591	0.99859	0.005645	1597	0.0062	0.006703	0.951	1	1.07574	649	0.369231	0.776746
CMV_HCMV_TIMECOURSE_10HRS_UP	37	-0.544354	1002	0.694	0.99859	0.004384	1580	0.0076	0.008025	0.935	1	0.75835	1597	0.792208	0.974336
CMV_HCMV_TIMECOURSE_12HRS_DN	55	-0.319644	854	0.657	0.99859	0	1012	0.0076	0.008025	0.702	1	1.19608	236	0.190751	1
CMV_HCMV_TIMECOURSE_12HRS_UP	55	-0.798331	1168	0.79	0.99859	0	590	0.0064	0.006857	0.702	1	0.854864	1465	0.775391	0.910919
CMV_HCMV_TIMECOURSE_14HRS_DN	128	-2.01052	1610	0.967	0.99859	0	81	0.0048	0.005333	0.956	1	0.980223	1048	0.520548	0.80966
CMV_HCMV_TIMECOURSE_14HRS_UP	104	-1.49192	1489	0.915	0.99859	0	683	0.0066	0.007063	0.956	1	0.896416	1357	0.661417	0.885064
CMV_HCMV_TIMECOURSE_16HRS_DN	63	-1.70948	1551	0.909	0.99859	5e-06	1236	0.007	0.007501	0.833	1	0.861413	1455	0.752049	0.902944
CMV_HCMV_TIMECOURSE_16HRS_UP	168	0.842721	212	0.169	0.99859	0	181	0.0052	0.005697	0.995	1	1.06953	671	0.266802	0.762205
CMV_HCMV_TIMECOURSE_18HRS_DN	56	-0.484194	958	0.698	0.99859	0	419	0.006	0.006564	0.826	1	1.08345	613	0.319688	0.804283
CMV_HCMV_TIMECOURSE_18HRS_UP	215	-0.845815	1193	0.772	0.99859	0	534	0.0062	0.006703	0.995	1	0.963825	1130	0.550201	0.7948
CMV_HCMV_TIMECOURSE_1HR_DN	96	-1.42468	1467	0.896	0.99859	0.00011	1371	0.008	0.008416	0.98	1	1.07504	651	0.328215	0.777861
CMV_HCMV_TIMECOURSE_20HRS_DN	129	-0.976706	1262	0.836	0.99859	0	966	0.0074	0.00786	0.956	1	1.00574	936	0.416	0.785861
CMV_HCMV_TIMECOURSE_20HRS_UP	248	2.2892	14	0.009	0.99859	0	687	0.0066	0.007063	0.995	1	1.05034	755	0.316406	0.773523
CMV_HCMV_TIMECOURSE_24HRS_DN	118	-1.3468	1431	0.926	0.99859	6.5e-05	1339	0.0076	0.008025	0.972	1	1.05701	721	0.335968	0.753747
CMV_HCMV_TIMECOURSE_24HRS_UP	167	-0.8949	1219	0.869	0.99859	0	827	0.007	0.007501	0.995	1	1.06682	681	0.305613	0.761967
CMV_HCMV_TIMECOURSE_48HRS_DN	344	-0.056842	681	0.553	0.99859	0	277	0.0056	0.006056	1	1	1.13135	447	0.117647	0.710209
CMV_HCMV_TIMECOURSE_48HRS_UP	175	0.119926	559	0.437	0.99859	0	1018	0.0076	0.008025	0.995	1	1.02273	863	0.424474	0.785186
CMV_HCMV_TIMECOURSE_4HRS_DN	105	0.013091	635	0.52	0.99859	0	675	0.0066	0.007063	0.956	1	1.13182	444	0.227612	0.847073
CMV_HCMV_TIMECOURSE_6HRS_DN	133	0.124455	557	0.408	0.99859	0	184	0.0052	0.005697	0.956	1	1.11586	499	0.258893	0.825261
CMV_HCMV_TIMECOURSE_8HRS_DN	71	0.911467	188	0.244	0.99859	0.000521	1449	0.0072	0.007728	0.956	1	1.25669	133	0.0904059	1
CMV_HCMV_TIMECOURSE_8HRS_UP	69	0.036938	619	0.476	0.99859	0	1164	0.0088	0.009184	0.851	1	0.99287	986	0.465677	0.804661
CMV_HCMV_TIMECOURSE_ALL_DN	1258	-1.74311	1560	0.94	0.99859	0	828	0.007	0.007501	1	1	1.01793	885	0.375235	0.789243
CMV_HCMV_TIMECOURSE_ALL_UP	1271	-0.860441	1200	0.822	0.99859	0	232	0.0054	0.005832	1	1	0.900345	1346	0.857143	0.881066
CMV_IE86_UP	103	-0.793758	1167	0.778	0.99859	1e-05	1252	0.0094	0.009751	0.958	1	1.157	349	0.19112	0.936725
CMV_UV-CMV_COMMON_HCMV_6HRS_DN	75	0.2193	516	0.406	0.99859	0	452	0.006	0.006564	0.851	1	1.13206	442	0.217647	0.84935
CMV_UV-CMV_COMMON_HCMV_6HRS_UP	55	0.681915	264	0.231	0.99859	0	537	0.0062	0.006703	0.702	1	1.15479	356	0.26276	0.924554
CMV-CHX_HCMV_6HRS_DN	30	1.11911	139	0.119	0.99859	0	1023	0.0076	0.008025	0.429	0.986	0.898956	1351	0.63308	0.880277
CMV-UV_HCMV_6HRS_DN	297	0.26766	482	0.421	0.99859	0	673	0.0066	0.007063	1	1	1.00076	957	0.456075	0.795618
CMV-UV_HCMV_6HRS_UP	334	-1.14594	1345	0.894	0.99859	0	346	0.0058	0.006297	1	1	0.957169	1159	0.536885	0.810875
COCAINE_BRAIN_4WKS_UP	187	1.33059	94	0.078	0.99859	0	746	0.0068	0.007296	0.995	1	1.11962	483	0.196532	0.830996
COCAINE_BRAIN_5D_UP	192	2.08628	19	0.056	0.99859	0	772	0.0068	0.007296	0.995	1	1.28825	92	0.0533333	1
COLLER_MYC_DN	21	0.799193	226	0.197	0.99859	0.000173	1390	0.0076	0.008025	0.339	0.919	1.40863	21	0.0679612	1
COLLER_MYC_UP	50	-1.04607	1298	0.838	0.99859	5.7e-05	1330	0.0056	0.006056	0.764	1	1.45639	7	0.013308	1
COMPLEMENT_ACTIVATION_CLASSICAL	20	-1.25783	1388	0.928	0.99859	0.013555	1634	0.0104	0.010726	0.863	1	0.843187	1487	0.690871	0.917807
COMPPATHWAY	26	-1.40279	1457	0.939	0.99859	0.002089	1532	0.008	0.008416	0.806	1	0.814705	1536	0.746964	0.946709
CORDERO_KRAS_KD_VS_CONTROL_DN	144	-0.866338	1203	0.855	0.99859	0	848	0.0072	0.007728	0.956	1	1.16961	313	0.166667	0.963597
CORDERO_KRAS_KD_VS_CONTROL_UP	249	-0.199036	775	0.609	0.99859	0	57	0.0048	0.005333	0.995	1	1.0147	901	0.42126	0.783758
CORTEX_ENRICHMENT_EARLY_UP	38	1.5786	58	0.039	0.99859	0.002052	1530	0.0076	0.008025	0.889	1	0.907973	1327	0.674044	0.870748
CORTEX_ENRICHMENT_LATE_UP	59	-0.267258	820	0.584	0.99859	0	1091	0.008	0.008416	0.826	1	1.01639	894	0.438272	0.784598
CPR_LOW_LIVER_DN	69	-2.18593	1641	0.967	0.99859	0.000524	1450	0.0054	0.005832	0.956	1	1.10998	517	0.286517	0.828651
CPR_LOW_LIVER_UP	42	-0.049199	675	0.53	0.99859	0	970	0.0074	0.00786	0.582	1	1.19742	230	0.141732	0.875235
CPR_NULL_LIVER_DN	50	-1.07146	1311	0.846	0.99859	0.005668	1598	0.0086	0.008979	0.989	1	0.80677	1547	0.817505	0.951346
CPR_NULL_LIVER_UP	88	1.11612	141	0.133	0.99859	0	428	0.006	0.006564	0.934	1	1.14614	388	0.185714	0.733293
CPR_NULL-LOW_LIVER_UP	47	-0.042129	666	0.533	0.99859	7e-06	1241	0.0054	0.005832	0.714	1	1.07762	632	0.286561	0.797078
CREB_BRAIN_2WKS_UP	67	0.125989	555	0.389	0.99859	0	119	0.005	0.00558	0.851	1	0.877365	1409	0.786948	0.899521
CREB_BRAIN_8WKS_DN	176	0.015491	633	0.515	0.99859	0	1116	0.0082	0.008609	0.995	1	1.05574	728	0.306641	0.785445
CREB_BRAIN_8WKS_UP	220	-0.241296	806	0.573	0.99859	0	1004	0.0076	0.008025	0.995	1	1.08826	590	0.285178	0.825622
CREBPATHWAY	112	-0.059612	683	0.568	0.99859	0	1133	0.0084	0.008816	0.956	1	0.867514	1442	0.793169	0.898021
CREMPATHWAY	35	0.938416	185	0.155	0.99859	0.000191	1398	0.0072	0.007728	0.566	1	1.11943	486	0.257426	0.828646
CROMER_HYPOPHARYNGEAL_MET_VS_NON_DN	226	-1.16157	1353	0.863	0.99859	0	271	0.0056	0.006056	0.995	1	1.00304	949	0.47012	0.793913
CROMER_HYPOPHARYNGEAL_MET_VS_NON_UP	222	0.42179	373	0.346	0.99859	0	160	0.0052	0.005697	0.995	1	1.10379	534	0.233645	0.825535
CROONQUIST_IL6_RAS_DN	48	0.45995	359	0.31	0.99859	0	810	0.007	0.007501	0.702	1	1.10518	531	0.2167	0.726614
CROONQUIST_IL6_RAS_UP	58	0.066677	592	0.48	0.99859	2.3e-05	1281	0.0048	0.005333	0.849	1	1.17888	285	0.234286	1
CROONQUIST_IL6_STARVE_UP	64	-0.628983	1059	0.769	0.99859	0	388	0.006	0.006564	0.826	1	0.869568	1436	0.7607	0.899985
CROONQUIST_IL6_STROMA_UP	112	-0.41297	917	0.645	0.99859	0	144	0.0052	0.005697	0.956	1	1.22913	174	0.122093	1
CROONQUIST_RAS_STROMA_DN	43	-0.357663	876	0.641	0.99859	0.000854	1478	0.0062	0.006703	0.829	1	1.50934	3	0.0426357	1
CROONQUIST_RAS_STROMA_UP	66	0.597678	304	0.256	0.99859	0	381	0.006	0.006564	0.851	1	0.792351	1566	0.914449	0.959678
CSKPATHWAY	85	0.244511	498.5	0.36	0.99859	0	706	0.0068	0.007296	0.893	1	1.19128	249	0.101923	1
CTLA4PATHWAY	60	-0.662388	1076	0.736	0.99859	0	643	0.0066	0.007063	0.826	1	1.09694	569	0.306238	0.810145
CTLPATHWAY	38	2.30312	13	0.003	0.973	0	376	0.006	0.006564	0.582	1	1.13362	440	0.203488	0.844252
CXCR4PATHWAY	82	0.700646	255	0.295	0.99859	0	921	0.0074	0.00786	0.893	1	1.0198	878	0.394004	0.774755
CYANOAMINO_ACID_METABOLISM	15	0.738544	239	0.243	0.99859	0.001532	1519	0.0062	0.006703	0.326	0.907	1.4291	15	0.0155945	1
CYSTEINE_METABOLISM	15	-1.74638	1561	0.935	0.99859	0.038876	1674	0.009	0.009382	0.822	1	1.27041	110	0.169202	1
CYTOKINEPATHWAY	26	0.039272	614	0.469	0.99859	5.6e-05	1329	0.007	0.007501	0.487	0.995	1.07442	653	0.368726	0.776294
D4GDIPATHWAY	39	-0.389176	902	0.67	0.99859	0	561	0.0064	0.006857	0.582	1	1.22342	182	0.189084	0.91679
DAC_BLADDER_UP	60	-0.326128	860	0.637	0.99859	6.9e-05	1342	0.0074	0.00786	0.872	1	1.06543	685	0.326572	0.760843
DAC_CGI_BLADDER_UP	28	0.680527	266	0.246	0.99859	0.001161	1501	0.0072	0.007728	0.733	1	1.3102	71	0.104651	1
DAC_FIBRO_DN	22	1.24436	111	0.116	0.99859	0.000627	1465	0.0046	0.005174	0.452	0.989	1.2106	204	0.127619	0.89713
DAC_FIBRO_UP	39	-0.934433	1240	0.838	0.99859	9.1e-05	1360	0.0072	0.007728	0.645	1	0.999176	961	0.444227	0.797747
DAC_IFN_BLADDER_UP	32	-0.507543	975	0.722	0.99859	0	117	0.005	0.00558	0.429	0.986	1.0062	933	0.424658	0.789577
DAC_PANC_UP	911	-0.489687	959	0.685	0.99859	0	218	0.0054	0.005832	1	1	1.01319	908	0.411321	0.785461
DAC_PANC50_UP	105	0.840498	214	0.168	0.99859	0	124	0.005	0.00558	0.956	1	0.977436	1065	0.540323	0.795892
DAVIES_MGUS_MM	82	-0.943793	1246	0.82	0.99859	1.1e-05	1254	0.0084	0.008816	0.903	1	0.938366	1241	0.655804	0.823463
DAVIES_N	43	-0.386397	899	0.636	0.99859	0.0039	1575	0.0094	0.009751	0.929	1	0.901195	1342	0.67002	0.861249
DCPATHWAY	33	-1.13126	1335	0.875	0.99859	0.01068	1622	0.0094	0.009751	0.946	1	0.836639	1496	0.739382	0.932783
DEATHPATHWAY	100	0.729129	240	0.218	0.99859	0	550	0.0064	0.006857	0.956	1	1.00851	925	0.445312	0.791028
DER_IFNA_UP	161	-1.58649	1515	0.945	0.99859	0	195	0.0054	0.005832	0.995	1	0.749787	1612	0.950593	0.975408
DER_IFNB_DN	23	-0.495382	962	0.706	0.99859	0.005039	1591	0.0064	0.006857	0.734	1	1.00002	959	0.456566	0.795405
DER_IFNB_UP	261	-1.89915	1591	0.979	0.99859	0	187	0.0054	0.005832	1	1	0.789886	1573	0.960552	0.959601
DER_IFNG_DN	26	0.274283	476	0.326	0.99859	0.000547	1454	0.007	0.007501	0.672	1	0.82279	1526	0.739563	0.931437
DER_IFNG_UP	153	-1.18194	1361	0.881	0.99859	0	799	0.007	0.007501	0.995	1	0.767208	1588	0.915152	0.977401
DFOSB_BRAIN_2WKS_UP	110	-0.789691	1159	0.723	0.99859	1.5e-05	1262	0.0056	0.006056	0.962	1	0.983646	1032	0.531496	0.810247
DFOSB_BRAIN_8WKS_UP	126	-0.050279	676	0.541	0.99859	0	437	0.006	0.006564	0.956	1	1.0085	926	0.440711	0.789534
DIAB_NEPH_DN	1269	-0.793195	1166	0.785	0.99859	0	336	0.0058	0.006297	1	1	1.07761	633	0.21374	0.794808
DIAB_NEPH_UP	182	0.043981	612	0.491	0.99859	0	430	0.006	0.006564	0.995	1	1.19707	233	0.0929293	0.861981
DISTECHE_XINACTIVATED_GENES	61	-0.161828	754	0.528	0.99859	0	86	0.005	0.00558	0.826	1	0.960296	1146	0.502982	0.817136
DNA_DAMAGE_SIGNALING	230	-1.34163	1424	0.903	0.99859	0	547	0.0064	0.006857	0.995	1	1.05669	724	0.333333	0.752923
DNA_POLYMERASE	18	-0.54921	1011	0.697	0.99859	3.1e-05	1297	0.0078	0.008216	0.262	0.842	1.12303	471	0.262452	0.714698
DNA_REPLICATION_REACTOME	87	0.280536	472	0.369	0.99859	0	394	0.006	0.006564	0.934	1	1.13809	416	0.160784	0.877783
DNAFRAGMENTPATHWAY	20	-0.373096	891	0.647	0.99859	0.001697	1524	0.0076	0.008025	0.567	1	1.04608	770	0.350575	0.77585
DNMT1_KO_DN	47	-0.542587	998	0.752	0.99859	0	1156	0.0086	0.008979	0.702	1	0.901698	1339	0.695122	0.862604
DNMT1_KO_UP	185	-1.45863	1478	0.883	0.99859	0	228	0.0054	0.005832	0.995	1	1.04242	790	0.408397	0.770619
DORSAM_HOXA9_DN	95	-1.45626	1477	0.925	0.99859	0	861	0.0072	0.007728	0.934	1	1.09003	584	0.277559	0.824596
DORSAM_HOXA9_UP	98	0.438178	371	0.312	0.99859	0	1131	0.0084	0.008816	0.956	1	1.02473	855	0.385356	0.779659
DORSEY_DOXYCYCLINE_UP	104	-0.534402	994	0.733	0.99859	0	408	0.006	0.006564	0.956	1	0.964605	1124	0.545098	0.823631
DOX_RESIST_GASTRIC_DN	64	0.349825	424	0.37	0.99859	0	359	0.0058	0.006297	0.826	1	1.02987	836	0.404082	0.773669
DOX_RESIST_GASTRIC_UP	96	-0.108726	720	0.548	0.99859	0	1194	0.0094	0.009751	0.956	1	0.955586	1168	0.609467	0.812264
DREAMPATHWAY	38	0.443031	366	0.346	0.99859	7.2e-05	1346	0.0056	0.006056	0.634	1	0.82599	1521	0.809901	0.931431
DRUG_RESISTANCE_AND_METABOLISM	299	-0.688773	1095	0.763	0.99859	0	185	0.0054	0.005832	1	1	1.02914	840	0.389662	0.780216
DSRNA_DN	36	-0.703049	1108	0.734	0.99859	0.000182	1394	0.0072	0.007728	0.71	1	0.94236	1222	0.597938	0.821618
DSRNA_UP	111	0.013071	636	0.512	0.99859	0	967	0.0074	0.00786	0.956	1	1.03786	804	0.357422	0.776397
E2F1_DNA_UP	24	-0.360255	880	0.631	0.99859	0.000905	1483	0.008	0.008416	0.492	0.996	0.754016	1604	0.842942	0.975646
E2F3Down	160	0.288875	464	0.409	0	0	1206	0.011	0.010055	0.995	0.994997	0.997724	967	0.472727	0.680177
E2F3Up	138	1.91366	28	0.05	0	0	1	0.003	0.002004	0.989	0.990989	0.957683	1157	0.53012	0.636819
ECMPATHWAY	87	0.630057	288	0.284	0.99859	0	198	0.0054	0.005832	0.934	1	0.971502	1091	0.533742	0.802542
EDG1PATHWAY	109	0.253215	495	0.421	0.99859	0	41	0.0046	0.005174	0.956	1	1.02324	860	0.385246	0.782008
EEA1PATHWAY	36	1.30465	102	0.102	0.99859	0	1200	0.0098	0.010132	0.582	1	1.23499	164	0.195358	0.901165
EGF_HDMEC_UP	131	-1.00016	1278	0.827	0.99859	0	898	0.0072	0.007728	0.956	1	1.19051	254	0.136187	0.99985
EGF_RECEPTOR_SIGNALING_PATHWAY	45	0.843398	211	0.212	0.99859	3e-06	1230	0.009	0.009382	0.584	1	1.07082	666	0.330078	0.758489
EGFPATHWAY	103	0.392934	399	0.334	0.99859	0	720	0.0068	0.007296	0.956	1	0.873515	1421	0.772917	0.8863
EGFR_SMRTEPATHWAY	50	-0.506161	971	0.729	0.99859	0	62	0.0048	0.005333	0.702	1	1.31705	66	0.0948617	1
EICOSANOID_SYNTHESIS	45	0.564991	321	0.254	0.99859	0	1106	0.0082	0.008609	0.583	1	0.985273	1024	0.517103	0.812341
EIF2PATHWAY	20	0.53803	334	0.242	0.99859	2.6e-05	1291	0.0056	0.006056	0.259	0.838	1.19452	238	0.198428	0.855144
EIF4PATHWAY	87	-0.201411	777	0.577	0.99859	0	1127	0.0084	0.008816	0.934	1	0.995346	980	0.460251	0.79817
ELECTRON_TRANSPORT	167	-1.40874	1462	0.932	0.99859	0	18	0.0042	0.005163	0.995	1	0.752028	1606	0.957611	0.979355
ELECTRON_TRANSPORT_CHAIN	212	0.685667	261	0.263	0.99859	0	622	0.0066	0.007063	0.995	1	1.14729	384	0.183712	0.887831
ELECTRON_TRANSPORTER_ACTIVITY	285	-1.29964	1411	0.884	0.99859	0	566	0.0064	0.006857	1	1	0.87061	1433	0.869823	0.899814
ELONGINA_KO_DN	474	0.566392	320	0.225	0.99859	0	604	0.0064	0.006857	1	1	1.06116	702	0.264766	0.760478
ELONGINA_KO_UP	485	0.872218	201	0.183	0.99859	0	1015	0.0076	0.008025	1	1	1.00904	924	0.433145	0.790472
EMT_DN	152	0.71106	248	0.237	0.99859	0	176	0.0052	0.005697	0.995	1	1.00181	952	0.446894	0.791484
EMT_UP	151	-2.44848	1667	0.987	0.99859	5.9e-05	1336	0.0068	0.007296	0.999	1	1.23553	163	0.0861423	1
EOSINOPHILSPATHWAY	16	-1.40727	1460	0.893	0.99859	0.050522	1681	0.0214	0.02157	0.99	1	1.09604	571	0.417323	0.717136
EPHA4PATHWAY	33	-0.449294	941	0.669	0.99859	0	309	0.0058	0.006297	0.429	0.986	1.26698	114	0.10058	1
EPONFKBPATHWAY	38	-1.09972	1322	0.858	0.99859	0.000597	1462	0.0076	0.008025	0.795	1	1.09464	573	0.35729	0.718307
EPOPATHWAY	61	0.051439	603	0.43	0.99859	0	55	0.0048	0.005333	0.826	1	1.10726	527	0.305389	0.815937
ERBB3PATHWAY	31	0.162561	539	0.412	0.99859	0.00216	1536	0.0076	0.008025	0.81	1	1.29274	86	0.156436	1
ERBB4PATHWAY	32	1.00114	165	0.12	0.99859	9.8e-05	1366	0.0058	0.006297	0.523	0.999	1.17987	281	0.267057	0.776299
ERK5PATHWAY	53	-0.522088	989	0.701	0.99859	0	1150	0.0086	0.008979	0.702	1	1.0431	786	0.43021	0.772952
ERKPATHWAY	129	0.395794	397	0.297	0.99859	0	791	0.007	0.007501	0.956	1	1.02158	865	0.396518	0.786867
ERM_KO_SERTOLI_DN	51	-0.060548	686	0.542	0.99859	0.000568	1457	0.0066	0.007063	0.902	1	0.909701	1319	0.589899	0.87055
ERM_KO_TESTES_DN	50	1.40319	83	0.099	0.99859	4.1e-05	1311	0.0088	0.009184	0.746	1	1.22902	175	0.0710173	0.909562
ERYTHPATHWAY	29	-1.95703	1600	0.968	0.99859	0.002767	1555	0.0058	0.006297	0.838	1	0.554298	1694	0.961464	0.99894
ESR_FIBROBLAST_DN	53	-0.442152	936	0.659	0.99859	0.002099	1533	0.0078	0.008216	0.964	1	0.999282	960	0.457732	0.798795
ESR_FIBROBLAST_UP	139	0.596072	308	0.241	0.99859	0	77	0.0048	0.005333	0.956	1	0.992808	989	0.498069	0.803424
ET743_HELA_DN	44	0.625046	296	0.243	0.99859	2e-06	1220	0.0074	0.00786	0.583	1	0.982369	1039	0.505769	0.800436
ET743_HELA_UP	147	-2.27661	1650	0.974	0.99859	0	79	0.0048	0.005333	0.956	1	0.847234	1483	0.860041	0.913156
ET743_RESIST_DN	112	0.220149	515	0.399	0.99859	0	1195	0.0094	0.009751	0.956	1	0.953928	1178	0.597107	0.807029
ET743_RESIST_UP	45	-0.906924	1228	0.829	0.99859	0	530	0.0062	0.006703	0.582	1	0.80683	1546	0.759766	0.944725
ET743_SARCOMA_24HRS_DN	327	1.00071	166	0.127	0.99859	0	758	0.0068	0.007296	1	1	1.07017	669	0.289738	0.775092
ET743_SARCOMA_24HRS_UP	32	-0.657417	1074	0.738	0.99859	8.4e-05	1354	0.0048	0.005333	0.515	0.998	0.982668	1036	0.503891	0.808526
ET743_SARCOMA_48HRS_DN	551	0.724314	241	0.185	0.99859	0	681	0.0066	0.007063	1	1	1.17013	311	0.0708661	0.973013
ET743_SARCOMA_6HRS_UP	86	-1.05497	1303	0.829	0.99859	2e-06	1215	0.0036	0.004199	0.935	1	0.875972	1412	0.745562	0.900555
ET743_SARCOMA_72HRS_DN	681	0.449313	364	0.29	0.99859	0	283	0.0056	0.006056	1	1	1.1735	297	0.0878906	0.996996
ET743_SARCOMA_72HRS_UP	162	-1.34325	1425	0.897	0.99859	0	603	0.0064	0.006857	0.995	1	1.15036	373	0.173996	0.892338
ET743_SARCOMA_DN	848	0.84416	210	0.131	0.99859	0	38	0.0044	0.005163	1	1	1.08097	622	0.178357	0.804365
ET743_SARCOMA_UP	188	-0.737564	1125	0.746	0.99859	0	524	0.0062	0.006703	0.995	1	0.906029	1330	0.724203	0.874123
ET743PT650_COLONCA_DN	213	0.116192	561	0.437	0.99859	0	1009	0.0076	0.008025	0.995	1	1.03578	817	0.341897	0.764752
ETCPATHWAY	18	1.04666	158	0.117	0.99859	0	721	0.0068	0.007296	0.233	0.805	1.18897	259	0.193416	0.826671
ETSPATHWAY	47	-0.395454	907	0.636	0.99859	0.001408	1516	0.0068	0.007296	0.946	1	0.8309	1509	0.793233	0.931489
EXTRINSICPATHWAY	23	-0.590091	1038	0.703	0.99859	0.001613	1521	0.0074	0.00786	0.561	1	1.00413	945	0.451417	0.795481
FALT_BCLL_DN	144	0.305096	450	0.35	0.99859	0	743	0.0068	0.007296	0.956	1	1.01797	884	0.414784	0.778515
FALT_BCLL_IG_MUTATED_VS_WT_DN	124	-0.323532	857	0.594	0.99859	0	1161	0.0088	0.009184	0.956	1	1.11111	515	0.267347	0.713504
FALT_BCLL_IG_MUTATED_VS_WT_UP	157	-1.15662	1352	0.823	0.99859	0	110	0.005	0.00558	0.995	1	0.916923	1302	0.60404	0.8449
FALT_BCLL_UP	117	0.330035	436	0.377	0.99859	0	498	0.0062	0.006703	0.956	1	0.964036	1127	0.529532	0.821765
FASPATHWAY	94	-1.22117	1370	0.901	0.99859	0	801	0.007	0.007501	0.934	1	0.890336	1378	0.686747	0.887818
FATTY_ACID_BIOSYNTHESIS_PATH_2	19	0.675174	269	0.224	0.99859	3.9e-05	1310	0.0072	0.007728	0.267	0.849	0.89822	1352	0.596525	0.881188
FATTY_ACID_DEGRADATION	67	0.6816	265	0.224	0.99859	1.6e-05	1265	0.0058	0.006297	0.871	1	1.35532	38	0.0308285	1
FATTY_ACID_METABOLISM	197	-0.370111	888	0.661	0.99859	0	87	0.005	0.00558	0.995	1	1.04421	777	0.352442	0.759594
FATTY_ACID_SYNTHESIS	45	0.271803	477	0.371	0.99859	0	99	0.005	0.00558	0.582	1	0.78692	1576	0.814	0.960076
FBW7PATHWAY	27	0.172291	533	0.424	0.99859	0.004628	1583	0.0076	0.008025	0.898	1	1.13974	409	0.277108	0.884899
FCER1PATHWAY	137	-0.34851	872	0.68	0.99859	0	558	0.0064	0.006857	0.956	1	0.968195	1102	0.512195	0.802316
FEEDERPATHWAY	14	0.518111	347	0.299	0.99859	0	325	0.0058	0.006297	0.122	0.407131	1.12682	455	0.229703	0.853189
FERNANDEZ_MYC_TARGETS	459	0.325781	437	0.387	0.99859	0	986	0.0076	0.008025	1	1	1.05104	751	0.281124	0.757861
FERRANDO_CHEMO_RESPONSE_PATHWAY	22	-1.67711	1543	0.961	0.99859	0.012084	1629	0.0108	0.011104	0.855	1	1.1154	500	0.369352	0.824505
FERRANDO_LYL1_NEIGHBORS	26	-0.63822	1066	0.742	0.99859	0.000184	1396	0.007	0.007501	0.564	1	1.16484	332	0.212598	0.739385
FERRANDO_MLL_T_ALL_DN	217	-1.39418	1451	0.93	0.99859	0	1051	0.0078	0.008216	0.995	1	1.12409	466	0.178423	0.718698
FERRANDO_MLL_T_ALL_UP	231	-1.00082	1279	0.836	0.99859	0	208	0.0054	0.005832	0.995	1	1.0946	574	0.216061	0.817022
FERRANDO_T_CELL_DIFFERENTIATION_PATHWAY	34	-0.828565	1186	0.822	0.99859	1.2e-05	1255	0.006	0.006564	0.44	0.987	0.864699	1450	0.747554	0.898858
FERRANDO_TAL1_NEIGHBORS	40	0.206162	521	0.409	0.99859	0	250	0.0056	0.006056	0.582	1	1.20047	224	0.135294	1
FERRARI_4HPR_UP	57	-0.81645	1182	0.774	0.99859	0	582	0.0064	0.006857	0.826	1	1.11518	502	0.240631	0.819269
FETAL_LIVER_ENRICHED_TRANSCRIPTION_FACTORS	236	-0.101012	717	0.52	0.99859	0	805	0.007	0.007501	0.995	1	1.06439	691	0.294589	0.781241
FETAL_LIVER_VS_ADULT_LIVER_GNF2	153	-0.939081	1243	0.879	0.99859	0	989	0.0076	0.008025	0.995	1	1.22124	188	0.0443548	0.901197
FIBRINOLYSISPATHWAY	20	-0.809776	1177	0.789	0.99859	0.017683	1644	0.0094	0.009751	0.901	1	1.04587	772	0.438878	0.758955
FLAGELLAR_ASSEMBLY	46	-0.553338	1017	0.718	0.99859	3.4e-05	1302	0.0066	0.007063	0.739	1	1.12288	472	0.334608	0.83952
FLECHNER_KIDNEY_TRANSPLANT_REJECTION_DN	1550	-0.335983	866	0.662	0.99859	0	56	0.0048	0.005333	1	1	0.935934	1249	0.738878	0.826563
FLECHNER_KIDNEY_TRANSPLANT_REJECTION_PBL_DN	159	-0.578141	1034	0.723	0.99859	0	1103	0.0082	0.008609	0.995	1	1.17326	299	0.126252	0.760603
FLECHNER_KIDNEY_TRANSPLANT_REJECTION_PBL_UP	191	0.528704	342	0.294	0.99859	0	979	0.0076	0.008025	0.995	1	0.960284	1147	0.584762	0.8159
FLECHNER_KIDNEY_TRANSPLANT_REJECTION_UP	193	-2.73197	1683	0.986	0.99859	0	186	0.0054	0.005832	0.995	1	0.757977	1598	0.95	0.9733
FLECHNER_KIDNEY_TRANSPLANT_WELL_DN	47	0.128845	553	0.454	0.99859	0	628	0.0066	0.007063	0.702	1	1.19273	242	0.163188	1
FLECHNER_KIDNEY_TRANSPLANT_WELL_PBL_DN	140	-0.408704	914	0.648	0.99859	0	10	0.004	0.004841	0.956	1	1.00711	929	0.432866	0.79375
FLECHNER_KIDNEY_TRANSPLANT_WELL_PBL_UP	417	-0.192682	771	0.585	0.99859	0	926	0.0074	0.00786	1	1	1.03495	819	0.35214	0.775399
FLECHNER_KIDNEY_TRANSPLANT_WELL_UP	1776	-0.400182	910	0.667	0.99859	0	470	0.0062	0.006703	1	1	1.03008	835	0.368217	0.779525
FLOTHO_CASP8AP2_MRD_DIFF	220	-0.278788	829	0.591	0.99859	0	69	0.0048	0.005333	0.995	1	1.04091	797	0.381853	0.766745
FLUMAZENILPATHWAY	23	0.856405	204	0.224	0.99859	0.001116	1498	0.0086	0.008979	0.517	0.998	0.882912	1400	0.642308	0.89241
FMLPPATHWAY	116	1.41253	81	0.103	0.99859	0	1041	0.0078	0.008216	0.956	1	1.0991	558	0.280318	0.718792
FOLATE_BIOSYNTHESIS	11	-0.042716	667	0.496	0.99859	0.000583	1459	0.0056	0.006056	0.251	0.827	1.1518	371	0.250988	0.893227
FOSBPATHWAY	10	0.290388	461	0.333	0.99859	0.007335	1608	0.0094	0.009751	0.518	0.998	0.982869	1035	0.501002	0.809145
FRASOR_ER_DN	149	-0.433331	931	0.687	0.99859	0	322	0.0058	0.006297	0.956	1	1.11422	505	0.254302	0.821413
FRASOR_ER_UP	73	-0.506274	972	0.67	0.99859	0.000335	1423	0.0064	0.006857	0.945	1	1.1017	548	0.237525	0.723042
FREEPATHWAY	21	-0.147269	744	0.557	0.99859	0.001227	1507	0.0084	0.008816	0.525	0.999	1.02132	867	0.417178	0.786111
FRUCTOSE_AND_MANNOSE_METABOLISM	50	-1.5284	1500	0.942	0.99859	0	472	0.0062	0.006703	0.702	1	0.868173	1440	0.748515	0.898769
FSH_GRANULOSA_DN	267	-0.251935	811.5	0.627	0.99859	0	976	0.0074	0.00786	1	1	0.976159	1069	0.572277	0.810177
FSH_GRANULOSA_UP	252	-1.56042	1508	0.933	0.99859	0	37	0.0044	0.005163	1	1	1.22101	189	0.037182	0.892841
FSH_HUMAN_GRANULOSA_UP	42	-0.143712	742	0.565	0.99859	3e-06	1225	0.006	0.006564	0.584	1	1.26408	122	0.160156	1
FSH_OVARY_MCV152_DN	173	-0.909145	1229	0.814	0.99859	0	131	0.005	0.00558	0.995	1	0.940483	1235	0.558366	0.818429
FSH_OVARY_MCV152_UP	178	-1.89552	1589	0.956	0.99859	0	775	0.0068	0.007296	0.995	1	0.930192	1263	0.676983	0.836031
FXRPATHWAY	14	-0.669593	1085	0.723	0.99859	0.004055	1577	0.005	0.00558	0.445	0.989	1.02259	864	0.429158	0.784218
G_PROTEIN_SIGNALING	301	0.597561	305	0.312	0.99859	0	560	0.0064	0.006857	1	1	1.06038	705	0.280992	0.761781
G1_TO_S_CELL_CYCLE_REACTOME	157	1.98301	25	0.018	0.99859	0	30	0.0044	0.005163	0.995	1	1.1896	258	0.132296	0.975503
G13_SIGNALING_PATHWAY	117	-0.203205	778	0.548	0.99859	0	197	0.0054	0.005832	0.956	1	1.10346	538	0.227642	0.726244
G1PATHWAY	66	1.13562	132	0.123	0.99859	0	61	0.0048	0.005333	0.851	1	1.28361	94	0.112621	1
G2PATHWAY	58	0.296441	454	0.327	0.99859	0	843	0.0072	0.007728	0.826	1	0.849149	1475	0.71068	0.914729
GABAPATHWAY	32	-1.09715	1321	0.903	0.99859	0.000457	1442	0.0076	0.008025	0.654	1	1.04603	771	0.37931	0.760342
GALACTOSE_METABOLISM	48	-1.79851	1574	0.974	0.99859	0.01738	1641	0.0108	0.011104	1	1	0.677629	1668	0.963265	0.984634
GALE_FLT3ANDAPL_DN	45	-0.995109	1271	0.817	0.99859	0	736	0.0068	0.007296	0.582	1	0.809273	1544	0.796992	0.949738
GALE_FLT3ANDAPL_UP	190	-0.98191	1265	0.821	0.99859	0	203	0.0054	0.005832	0.995	1	0.918887	1290	0.736	0.84762
GALINDO_ACT_UP	221	0.294207	459	0.39	0.99859	0	105	0.005	0.00558	0.995	1	0.988267	1012	0.493097	0.80752
GAMMA_ESR_OLD_UNREG	71	1.27529	106	0.117	0.99859	0	1168	0.0088	0.009184	0.851	1	1.05304	739	0.339882	0.778389
GAMMA_ESR_WS_UNREG	73	0.370961	410	0.342	0.99859	8e-06	1247	0.0084	0.008816	0.86	1	1.014	904	0.410609	0.781872
GAMMA_HEXACHLOROCYCLOHEXANE_DEGRADATION	78	-0.839601	1189	0.811	0.99859	0	1129	0.0084	0.008816	0.893	1	0.75625	1599	0.969349	0.982022
GAMMA_UNIQUE_FIBRO_DN	190	0.366302	415	0.367	0.99859	0	1138	0.0084	0.008816	0.995	1	1.17055	308	0.147573	0.983389
GAMMA_UNIQUE_FIBRO_UP	38	-1.25897	1389	0.902	0.99859	5.7e-05	1332	0.0066	0.007063	0.625	1	0.896295	1358	0.658103	0.866572
GAMMA-UV_FIBRO_DN	143	1.79008	32	0.048	0.99859	0	338	0.0058	0.006297	0.956	1	1.0213	868	0.377778	0.784191
GAMMA-UV_FIBRO_UP	125	-0.81248	1178	0.781	0.99859	0	838	0.007	0.007501	0.956	1	0.942339	1223	0.57971	0.820343
GANGLIOSIDE_BIOSYNTHESIS	20	-1.14464	1343	0.889	0.99859	0.007398	1609	0.0054	0.005832	0.777	1	1.01618	896	0.44358	0.782312
GATA3PATHWAY	39	0.462621	358	0.312	0.99859	1e-06	1213	0.0082	0.008609	0.583	1	1.0271	848	0.420039	0.78085
GAY_YY1_DN	584	-1.37576	1442	0.898	0.99859	0	507	0.0062	0.006703	1	1	0.926943	1276	0.782946	0.841879
GAY_YY1_UP	548	0.368383	413	0.378	0.99859	0	263	0.0056	0.006056	1	1	1.0729	657	0.229958	0.758808
GCRPATHWAY	64	-0.217105	787	0.566	0.99859	0	697	0.0068	0.007296	0.826	1	1.39987	24	0.0529412	1
GENOTOXINS_24HRS_DISCR	108	-1.44379	1473	0.946	0.99859	0	510	0.0062	0.006703	0.956	1	1.22139	187	0.0973783	0.910316
GENOTOXINS_4HRS_DISCR	103	-0.37401	892	0.619	0.99859	0	823	0.007	0.007501	0.956	1	1.16421	334	0.186508	0.93921
GENOTOXINS_ALL_24HRS_REG	66	-1.38578	1446	0.887	0.99859	0.002929	1559	0.0064	0.006857	0.987	1	0.698839	1650	0.93159	0.987945
GENOTOXINS_ALL_4HRS_REG	63	-2.33335	1656	0.975	0.99859	0	769	0.0068	0.007296	0.826	1	0.813439	1538	0.801193	0.947604
GERY_CEBP_TARGETS	275	-1.03589	1295	0.865	0.99859	0	816	0.007	0.007501	1	1	0.942229	1224	0.605691	0.819269
GH_AUTOCRINE_DN	401	-0.509551	977	0.756	0.99859	0	509	0.0062	0.006703	1	1	1.04095	796	0.283203	0.768348
GH_AUTOCRINE_UP	589	0.400266	393	0.345	0.99859	0	75	0.0048	0.005333	1	1	0.895768	1362	0.809981	0.885657
GH_EXOGENOUS_ALL_UP	183	0.019732	630	0.468	0.99859	1e-06	1208	0.0058	0.006297	0.995	1	0.972036	1088	0.546169	0.802242
GH_EXOGENOUS_ANY_DN	240	0.872207	202	0.18	0.99859	0	213	0.0054	0.005832	0.995	1	1.16541	330	0.11306	0.94284
GH_EXOGENOUS_ANY_UP	825	-0.122287	726	0.566	0.99859	0	905	0.0072	0.007728	1	1	1.19052	253	0.022449	0.823669
GH_EXOGENOUS_EARLY_DN	23	-0.692309	1098	0.758	0.99859	0.004101	1578	0.0086	0.008979	0.703	1	0.818401	1532	0.812253	0.935933
GH_EXOGENOUS_EARLY_UP	94	0.339861	431	0.324	0.99859	0	350	0.0058	0.006297	0.934	1	1.13444	433	0.212679	0.715335
GH_EXOGENOUS_LATE_DN	204	0.883765	197	0.167	0.99859	0	129	0.005	0.00558	0.995	1	1.16698	321	0.160232	0.950177
GH_EXOGENOUS_LATE_UP	231	0.171155	535	0.436	0.99859	0	52	0.0046	0.005174	0.995	1	1.2398	158	0.0483871	0.889559
GH_EXOGENOUS_MIDDLE_UP	317	-0.543033	1000	0.741	0.99859	0	1090	0.008	0.008416	1	1	1.11768	495	0.145492	0.712205
GH_GHRHR_KO_24HRS_DN	537	-0.131303	732	0.573	0.99859	0	894	0.0072	0.007728	1	1	1.10363	536	0.122	0.728367
GH_GHRHR_KO_24HRS_UP	382	0.363395	417	0.344	0.99859	0	302	0.0056	0.006056	1	1	0.92584	1279	0.720703	0.841891
GH_GHRHR_KO_6HRS_DN	105	-1.48643	1487	0.947	0.99859	0	1013	0.0076	0.008025	0.956	1	1.12137	479	0.221545	0.719403
GH_GHRHR_KO_6HRS_UP	195	-0.580207	1037	0.726	0.99859	0	287	0.0056	0.006056	0.995	1	0.901609	1340	0.724206	0.882352
GH_HYPOPHYSECTOMY_RAT_DN	44	-0.674741	1089	0.743	0.99859	0	212	0.0054	0.005832	0.582	1	0.99285	988	0.452716	0.801037
GH_HYPOPHYSECTOMY_RAT_UP	40	-1.02116	1288	0.865	0.99859	1.1e-05	1253	0.0066	0.007063	0.592	1	0.826219	1519	0.777336	0.933795
GH_IGF_CHONDROCYTES_UP	21	-0.173204	759	0.56	0.99859	0.000726	1471	0.0062	0.006703	0.47	0.991	1.16584	328	0.237624	0.94569
GHPATHWAY	80	-0.781064	1154	0.831	0.99859	0	103	0.005	0.00558	0.893	1	0.849008	1476	0.75822	0.913936
GILDEA_BLADDER_UP	100	-1.27565	1395	0.891	0.99859	0	741	0.0068	0.007296	0.956	1	1.26545	116	0.0610687	1
GLEEVECPATHWAY	68	-1.23125	1377	0.91	0.99859	0	1102	0.0082	0.008609	0.851	1	0.955931	1167	0.548757	0.812327
GLOBOSIDE_METABOLISM	34	-1.25203	1387	0.903	0.99859	0.007873	1611	0.0072	0.007728	0.926	1	0.732767	1624	0.899614	0.98124
GLUCOCORTICOID_MINERALOCORTICOID_METABOLISM	11	-2.30647	1652	0.992	0.99859	0.172336	1696	0.0766	0.076564	0.988	1	0.961168	1143	0.518304	0.799574
GLUCONEOGENESIS	103	-1.06824	1308.5	0.914	0.99859	0	375	0.006	0.006564	0.956	1	0.735711	1622	0.971253	0.98171
GLUTAMATE_METABOLISM	67	1.24901	110	0.072	0.99859	0	1132	0.0084	0.008816	0.851	1	1.53939	2	0	1
GLUTATHIONE_METABOLISM	62	0.345427	427	0.433	0.99859	0	708	0.0068	0.007296	0.826	1	1.02087	873	0.432271	0.786644
GLYCEROLIPID_METABOLISM	94	-0.260648	816	0.655	0.99859	0	456	0.0062	0.006703	0.934	1	0.839254	1493	0.863985	0.923478
GLYCEROPHOSPHOLIPID_METABOLISM	121	0.044141	610	0.489	0.99859	0	648	0.0066	0.007063	0.956	1	1.15919	344	0.155819	0.74691
GLYCINE_SERINE_AND_THREONINE_METABOLISM	114	-1.74693	1562	0.95	0.99859	0	369	0.006	0.006564	0.956	1	0.868064	1441	0.765714	0.897881
GLYCOGEN	40	-1.51749	1495	0.924	0.99859	0	993	0.0076	0.008025	0.582	1	1.3154	70	0.0875233	1
GLYCOGEN_METABOLISM	95	-0.413987	919	0.679	0.99859	0	924	0.0074	0.00786	0.934	1	0.974932	1077	0.525105	0.799234
GLYCOLYSIS	103	-1.06824	1308.5	0.914	0.99859	0	1130	0.0084	0.008816	0.956	1	0.735711	1623	0.971253	0.980354
GLYCOLYSIS_AND_GLUCONEOGENESIS	83	-1.6604	1538	0.972	0.99859	5e-06	1238	0.0078	0.008216	0.903	1	0.706367	1644	0.962076	0.987878
GLYCOLYSISPATHWAY	25	-0.792736	1164	0.833	0.99859	0.001184	1504	0.007	0.007501	0.522	0.999	0.980841	1046	0.477823	0.799631
GLYCOSAMINOGLYCAN_DEGRADATION	36	0.128801	554	0.394	0.99859	0.000124	1374	0.0052	0.005697	0.676	1	1.26224	127	0.0489796	0.986008
GLYCOSPHINGOLIPID_METABOLISM	60	-0.142945	740	0.563	0.99859	2e-06	1219	0.0068	0.007296	0.831	1	0.942994	1217	0.551657	0.823175
GLYOXYLATE_AND_DICARBOXYLATE_METABOLISM	24	-0.800214	1171	0.787	0.99859	0.001311	1511	0.0086	0.008979	0.535	0.999	1.18322	268	0.203922	1
GN_CAMP_GRANULOSA_DN	190	-0.320085	855	0.682	0.99859	0	344	0.0058	0.006297	0.995	1	1.11438	504	0.188119	0.715992
GN_CAMP_GRANULOSA_UP	163	-2.07575	1625	0.982	0.99859	0	125	0.005	0.00558	0.995	1	1.16934	315	0.0984252	0.752081
GNATENKO_PLATELET	115	-0.052899	677.5	0.539	0.99859	0	1081	0.008	0.008416	0.956	1	1.21648	196	0.073501	0.885368
GNATENKO_PLATELET_UP	115	-0.052899	677.5	0.539	0.99859	0	494	0.0062	0.006703	0.956	1	1.21648	197	0.073501	0.876049
GO_ROS	66	-1.65211	1535	0.948	0.99859	0.000804	1474	0.0074	0.00786	0.967	1	1.09357	576	0.332016	0.720734
GOLDRATH_CELLCYCLE	69	-1.11302	1326	0.877	0.99859	0	19	0.0042	0.005163	0.851	1	0.852754	1469	0.758197	0.911736
GOLDRATH_CYTOLYTIC	49	-0.116132	722	0.601	0.99859	0	707	0.0068	0.007296	0.702	1	1.12833	452	0.254826	0.71448
GOLDRATH_HP	448	0.988767	171	0.166	0.99859	0	101	0.005	0.00558	1	1	1.13064	448	0.136364	0.846075
GOLDRATH_MEMORY	152	1.38958	88	0.108	0.99859	0	1134	0.0084	0.008816	0.995	1	0.987857	1014	0.491124	0.794453
GOLUB_ALL_VS_AML_DN	45	-1.1719	1358	0.901	0.99859	0.000809	1475	0.0064	0.006857	0.825	1	1.13208	441	0.254438	0.716729
GOLUB_ALL_VS_AML_UP	65	0.015085	634	0.477	0.99859	1.2e-05	1257	0.0092	0.009593	0.84	1	1.01903	880	0.447791	0.789552
GPCRDB_CLASS_A_RHODOPSIN_LIKE	300	-1.75847	1565	0.937	0.99859	0	980	0.0076	0.008025	1	1	0.825902	1522	0.90303	0.930246
GPCRDB_CLASS_A_RHODOPSIN_LIKE2	27	-1.1075	1324	0.88	0.99859	0.003535	1567	0.007	0.007501	0.869	1	0.7254	1628	0.875969	0.983806
GPCRDB_CLASS_B_SECRETIN_LIKE	50	-1.64464	1532.5	0.942	0.99859	0.024675	1658	0.0128	0.013042	1	1	0.792059	1568	0.781124	0.952198
GPCRDB_CLASS_C_METABOTROPIC_GLUTAMATE_PHEROMONE	36	-0.552563	1014	0.728	0.99859	0.000246	1410	0.0066	0.007063	0.727	1	0.788898	1574	0.819392	0.95975
GPCRDB_OTHER	118	-1.40378	1458	0.919	0.99859	0	719	0.0068	0.007296	0.956	1	1.11458	503	0.235529	0.717967
GPCRPATHWAY	135	1.47133	76	0.132	0.99859	0	563	0.0064	0.006857	0.956	1	1.16433	333	0.164706	0.737556
GPCRS_CLASS_A_RHODOPSIN_LIKE	250	-1.18395	1362	0.845	0.99859	0	1142	0.0086	0.008979	0.995	1	0.886462	1390	0.725971	0.874522
GPCRS_CLASS_A_RHODOPSIN_LIKE_2	24	-0.897967	1220	0.824	0.99859	0.003752	1572	0.0068	0.007296	0.689	1	0.875003	1418	0.65392	0.885415
GPCRS_CLASS_B_SECRETIN_LIKE	50	-1.64464	1532.5	0.942	0.99859	0.024865	1659	0.012	0.012271	1	1	0.792059	1569	0.781124	0.950844
GPCRS_CLASS_C_METABOTROPIC_GLUTAMATE_PHEROMONE	34	-0.291704	833	0.632	0.99859	0.00015	1382	0.0066	0.007063	0.549	0.999	0.809367	1543	0.77907	0.950716
GRAEBER_BETA2_INTEGRINS	32	-0.227774	793	0.579	0.99859	5.8e-05	1334	0.0062	0.006703	0.491	0.996	0.962169	1136	0.526112	0.818015
GRANDVAUX_IFN_NOT_IRF3_UP	20	-2.72702	1682	0.992	0.99859	0.086433	1689	0.036	0.036112	0.997	1	0.923558	1282	0.583838	0.839884
GRANDVAUX_IRF3_DN	59	-0.734173	1124	0.778	0.99859	0	714	0.0068	0.007296	0.826	1	0.940126	1236	0.619691	0.818427
GRANDVAUX_IRF3_UP	36	0.646466	283	0.217	0.99859	0.000542	1453	0.0086	0.008979	0.784	1	0.949918	1193	0.579962	0.817414
GREENBAUM_E2A_DN	51	-1.01675	1284	0.804	0.99859	0.002488	1548	0.0084	0.008816	0.969	1	0.666725	1673	0.971074	0.992153
GREENBAUM_E2A_UP	99	0.171585	534	0.433	0.99859	0	410	0.006	0.006564	0.956	1	1.01704	891	0.425197	0.786705
GSK3PATHWAY	64	-1.584	1514	0.907	0.99859	0	642	0.0066	0.007063	0.826	1	0.836287	1499	0.85102	0.932024
GSPATHWAY	34	0.957908	176	0.116	0.99859	0	565	0.0064	0.006857	0.429	0.986	1.08685	602	0.295367	0.80919
GUO_HEX_DN	170	-2.21539	1645	0.986	0.99859	0	662	0.0066	0.007063	0.995	1	0.751491	1609	0.976	0.978735
GUO_HEX_UP	292	1.37758	89	0.073	0.99859	0	501	0.0062	0.006703	1	1	1.14309	399	0.0955285	0.729715
H2O2_CSBCOMBINED	45	-0.119982	723	0.52	0.99859	0	615	0.0064	0.006857	0.582	1	1.04334	783	0.374269	0.759047
H2O2_CSBDIFF_C1	100	0.722889	244	0.215	0.99859	0	608	0.0064	0.006857	0.956	1	1.00212	950	0.447732	0.791922
H2O2_CSBDIFF_C2	103	-0.163617	755	0.562	0.99859	0	837	0.007	0.007501	0.956	1	0.745496	1617	0.947776	0.977522
H2O2_CSBRESCUED_C1_UP	120	-1.5515	1506	0.968	0.99859	0	1033	0.0076	0.008025	0.956	1	0.874851	1419	0.770355	0.884419
H2O2_CSBRESCUED_C2_UP	32	-0.987211	1268	0.842	0.99859	3.6e-05	1306	0.0062	0.006703	0.466	0.991	1.40568	22	0.0617761	1
H2O2_CSBRESCUED_UP	156	-1.75008	1563	0.98	0.99859	0	363	0.0058	0.006297	0.995	1	0.969045	1098	0.540161	0.803982
HADDAD_CD45CD7_PLUS_VS_MINUS_DN	292	0.267099	484.5	0.394	0.99859	0	205	0.0054	0.005832	1	1	1.15588	351	0.149533	0.93314
HADDAD_CD45CD7_PLUS_VS_MINUS_UP	129	-1.24927	1385.5	0.845	0.99859	3e-06	1224	0.0044	0.005163	0.958	1	0.872871	1424	0.67304	0.902426
HADDAD_HPCLYMPHO_ENRICHED	1019	-0.055746	679	0.543	0.99859	0	151	0.0052	0.005697	1	1	1.1384	415	0.045977	0.719573
HADDAD_HSC_CD10_UP	936	0.218014	517	0.419	0.99859	0	850	0.0072	0.007728	1	1	1.14715	386	0.037182	0.735728
HADDAD_HSC_CD7_DN	292	0.267099	484.5	0.394	0.99859	0	871	0.0072	0.007728	1	1	1.15588	350	0.149533	0.938565
HADDAD_HSC_CD7_UP	129	-1.24927	1385.5	0.845	0.99859	0	42	0.0046	0.005174	0.956	1	0.872871	1423	0.67304	0.903584
HALMOS_CEBP_DN	120	1.27837	105	0.086	0.99859	0	940	0.0074	0.00786	0.956	1	1.1907	252	0.126195	1
HALMOS_CEBP_UP	124	-1.44749	1474	0.898	0.99859	0	581	0.0064	0.006857	0.956	1	1.12141	478	0.259481	0.827229
HANSON_NFKAPPB_IND	54	-1.32403	1420	0.917	0.99859	0.000238	1408	0.0072	0.007728	0.853	1	0.822259	1527	0.820076	0.93876
HASLINGER_B_CLL_11Q23	71	1.49587	73	0.081	0.99859	0	818	0.007	0.007501	0.851	1	1.01203	916	0.44511	0.778693
HASLINGER_B_CLL_12	44	0.029216	624	0.488	0.99859	1.2e-05	1256	0.0076	0.008025	0.593	1	0.801673	1553	0.807054	0.948315
HASLINGER_B_CLL_13Q14	57	1.65432	48	0.069	0.99859	0	744	0.0068	0.007296	0.826	1	1.15218	366	0.212302	0.910711
HASLINGER_B_CLL_17P13	38	-0.03257	661	0.476	0.99859	0	1162	0.0088	0.009184	0.582	1	1.21213	201	0.199597	1
HASLINGER_B_CLL_6Q21	28	0.704432	253	0.211	0.99859	0.000177	1392	0.0076	0.008025	0.562	1	1.12256	475	0.298279	0.830945
HASLINGER_B_CLL_MUTATED	43	-0.913148	1232	0.785	0.99859	0.001329	1513	0.0068	0.007296	0.861	1	0.774857	1583	0.836327	0.967949
HBX_HCC_DN	64	-0.542738	999	0.728	0.99859	0	164	0.0052	0.005697	0.826	1	0.829586	1512	0.826923	0.930388
HBX_HCC_UP	31	-0.359426	879	0.658	0.99859	0.000338	1424	0.0052	0.005697	0.626	1	1.3945	25	0.0658683	1
HBX_HEP_DN	30	-0.670158	1086	0.746	0.99859	0	356	0.0058	0.006297	0.429	0.986	0.690709	1652	0.895062	0.990935
HBX_HEP_UP	58	-2.00765	1609	0.973	0.99859	0.001939	1528	0.0074	0.00786	0.982	1	1.10357	537	0.267857	0.820783
HBX_NL_DN	37	0.011626	637	0.536	0.99859	4e-06	1233	0.0066	0.007063	0.584	1	1.14794	378	0.251908	0.893019
HBX_NL_UP	58	-0.842212	1190	0.812	0.99859	0	358	0.0058	0.006297	0.826	1	0.871421	1431	0.679283	0.900139
HBXPATHWAY	31	0.55229	327	0.27	0.99859	7.4e-05	1348	0.007	0.007501	0.503	0.998	0.991731	995	0.49499	0.798145
HCC_SURVIVAL_GOOD_VS_POOR_DN	321	-0.129698	730	0.541	0.99859	0	800	0.007	0.007501	1	1	1.19251	244	0.0465587	0.838816
HCC_SURVIVAL_GOOD_VS_POOR_UP	296	-1.70447	1549	0.934	0.99859	0	987	0.0076	0.008025	1	1	0.947801	1202	0.611222	0.813351
HCMVPATHWAY	48	-1.66358	1540	0.953	0.99859	0.00105	1492	0.0054	0.005832	0.932	1	0.724822	1629	0.846154	0.982853
HDACI_COLON_BUT_DN	842	-0.785821	1158	0.771	0.99859	0	349	0.0058	0.006297	1	1	1.04729	767	0.278311	0.774214
HDACI_COLON_BUT_UP	547	-0.755442	1135	0.825	0.99859	0	890	0.0072	0.007728	1	1	1.09882	559	0.146947	0.81397
HDACI_COLON_BUT12HRS_DN	228	-2.17055	1637	0.984	0.99859	0	532	0.0062	0.006703	0.995	1	1.10098	550	0.292829	0.813973
HDACI_COLON_BUT12HRS_UP	145	-0.887275	1215	0.852	0.99859	0	168	0.0052	0.005697	0.956	1	1.20483	213	0.0982318	0.901362
HDACI_COLON_BUT16HRS_DN	343	-2.56382	1673	0.994	0.99859	0	829	0.007	0.007501	1	1	1.08449	608	0.262646	0.808798
HDACI_COLON_BUT16HRS_UP	103	-0.266311	819	0.606	0.99859	0	180	0.0052	0.005697	0.956	1	0.970428	1096	0.553571	0.801815
HDACI_COLON_BUT24HRS_DN	370	-0.555995	1022	0.759	0.99859	0	679	0.0066	0.007063	1	1	1.07074	667	0.285441	0.776636
HDACI_COLON_BUT24HRS_UP	189	-1.81082	1578	0.953	0.99859	0	274	0.0056	0.006056	0.995	1	0.974684	1079	0.518518	0.798522
HDACI_COLON_BUT2HRS_DN	41	-1.07983	1317	0.858	0.99859	3e-06	1226	0.0064	0.006857	0.584	1	0.924491	1281	0.632768	0.845096
HDACI_COLON_BUT2HRS_UP	237	0.645053	284	0.259	0.99859	0	895	0.0072	0.007728	0.995	1	0.916391	1304	0.760563	0.845102
HDACI_COLON_BUT30MIN_DN	164	0.268563	480	0.371	0.99859	0	441	0.006	0.006564	0.995	1	1.17742	291	0.101887	0.99732
HDACI_COLON_BUT48HRS_DN	382	-1.2858	1401	0.914	0.99859	0	529	0.0062	0.006703	1	1	0.957518	1158	0.613412	0.813081
HDACI_COLON_BUT48HRS_UP	281	-0.964422	1255	0.887	0.99859	0	605	0.0064	0.006857	1	1	1.23392	166	0.0361905	1
HDACI_COLON_CLUSTER10	142	-1.03556	1294	0.821	0.99859	0	224	0.0054	0.005832	0.956	1	0.890704	1375	0.703629	0.871985
HDACI_COLON_CLUSTER4	46	-1.76486	1568	0.964	0.99859	0	1067	0.0078	0.008216	0.702	1	0.890828	1374	0.692008	0.888841
HDACI_COLON_CLUSTER5	64	-0.250881	809	0.602	0.99859	0	959	0.0074	0.00786	0.826	1	0.842619	1490	0.740042	0.923964
HDACI_COLON_CLUSTER6	184	-0.850365	1195	0.825	0.99859	0	172	0.0052	0.005697	0.995	1	1.00374	947	0.469512	0.794098
HDACI_COLON_CLUSTER7	44	-0.061923	688	0.487	0.99859	0	48	0.0046	0.005174	0.582	1	0.826081	1520	0.760956	0.932637
HDACI_COLON_CLUSTER8	37	-1.06977	1310	0.883	0.99859	0.005374	1595	0.0068	0.007296	0.946	1	0.716305	1634	0.896761	0.988904
HDACI_COLON_CLUSTER9	185	0.544372	330	0.256	0.99859	0	353	0.0058	0.006297	0.995	1	1.13042	450	0.171206	0.711242
HDACI_COLON_CUR_DN	164	-0.290277	831	0.652	0.99859	0	1114	0.0082	0.008609	0.995	1	1.07758	634	0.308594	0.752653
HDACI_COLON_CUR_UP	359	-0.094643	710	0.542	0.99859	0	25	0.0042	0.005163	1	1	1.17839	289	0.0315582	0.75797
HDACI_COLON_CUR12HRS_UP	88	0.348274	425	0.342	0.99859	0	1024	0.0076	0.008025	0.934	1	1.08604	606	0.25462	0.803072
HDACI_COLON_CUR16HRS_DN	42	0.120995	558	0.45	0.99859	0.003648	1570	0.008	0.008416	0.927	1	0.66582	1674	0.986248	0.985955
HDACI_COLON_CUR24HRS_DN	69	0.236413	505	0.419	0.99859	0	521	0.0062	0.006703	0.851	1	1.05423	734	0.386408	0.754696
HDACI_COLON_CUR24HRS_UP	120	0.228666	508	0.398	0.99859	0	783	0.0068	0.007296	0.956	1	1.30087	76	0.0280561	1
HDACI_COLON_CUR2HRS_UP	95	-1.07322	1314	0.894	0.99859	0	112	0.005	0.00558	0.934	1	0.866553	1446	0.798387	0.896888
HDACI_COLON_CUR48HRS_UP	187	0.636084	286	0.214	0.99859	0	958	0.0074	0.00786	0.995	1	1.24113	156	0.03	0.903781
HDACI_COLON_CURSUL_DN	43	-1.63821	1531	0.961	0.99859	0.000442	1438	0.0074	0.00786	0.772	1	0.788496	1575	0.865759	0.959174
HDACI_COLON_CURSUL_UP	155	-0.000263	643	0.497	0.99859	0	239	0.0054	0.005832	0.995	1	1.33767	53	0.00585938	1
HDACI_COLON_SUL_DN	791	-0.733537	1121	0.837	0.99859	0	182	0.0052	0.005697	1	1	1.06077	704	0.197343	0.782021
HDACI_COLON_SUL_UP	436	-1.76589	1569	0.958	0.99859	0	421	0.006	0.006564	1	1	1.14024	407	0.129897	0.728561
HDACI_COLON_SUL12HRS_DN	122	0.084688	580	0.455	0.99859	0.000158	1384	0.0096	0.009939	0.983	1	1.13738	419	0.207767	0.877917
HDACI_COLON_SUL12HRS_UP	109	-0.326819	861	0.621	0.99859	0	694	0.0066	0.007063	0.956	1	1.02592	851	0.338677	0.778505
HDACI_COLON_SUL16HRS_DN	248	-0.505696	970	0.699	0.99859	0	295	0.0056	0.006056	0.995	1	1.08699	600	0.233397	0.813599
HDACI_COLON_SUL16HRS_UP	156	-0.278257	827	0.584	0.99859	0	280	0.0056	0.006056	0.995	1	1.35738	37	0.0204918	1
HDACI_COLON_SUL24HRS_DN	468	-0.418325	920	0.739	0.99859	0	685	0.0066	0.007063	1	1	0.995487	979	0.452242	0.799768
HDACI_COLON_SUL24HRS_UP	212	-1.38525	1445	0.882	0.99859	0	907	0.0072	0.007728	0.995	1	1.19209	247	0.109562	0.827527
HDACI_COLON_SUL2HRS_DN	60	-0.613914	1051	0.706	0.99859	0	3	0.0034	0.003412	0.826	1	1.0529	741	0.398422	0.758547
HDACI_COLON_SUL2HRS_UP	51	-1.33446	1423	0.922	0.99859	0.000174	1391	0.0058	0.006297	0.834	1	0.890672	1376	0.652259	0.870655
HDACI_COLON_SUL30MIN_DN	156	-1.22412	1374	0.893	0.99859	0	1059	0.0078	0.008216	0.995	1	1.02818	844	0.389535	0.781084
HDACI_COLON_SUL48HRS_DN	282	0.320021	440	0.376	0.99859	0	1120	0.0082	0.008609	1	1	1.08343	614	0.252	0.801906
HDACI_COLON_SUL48HRS_UP	336	-1.58346	1513	0.938	0.99859	0	49	0.0046	0.005174	1	1	1.17384	296	0.11134	0.767802
HDACI_COLON_TSA_DN	212	-0.21192	784	0.559	0.99859	0	294	0.0056	0.006056	0.995	1	1.18216	273	0.135338	0.797627
HDACI_COLON_TSA_UP	331	0.416987	379	0.317	0.99859	0	291	0.0056	0.006056	1	1	0.995509	978	0.469388	0.7993
HDACI_COLON_TSA12HRS_UP	71	1.18531	121	0.13	0.99859	0	1167	0.0088	0.009184	0.851	1	0.938822	1239	0.603306	0.824997
HDACI_COLON_TSA24HRS_DN	42	-0.309593	848	0.599	0.99859	0	975	0.0074	0.00786	0.582	1	1.05831	710	0.351889	0.785501
HDACI_COLON_TSA2HRS_DN	66	-1.02344	1289	0.854	0.99859	0	51	0.0046	0.005174	0.851	1	0.751639	1608	0.878486	0.97514
HDACI_COLON_TSA2HRS_UP	159	0.242526	500	0.379	0.99859	0	209	0.0054	0.005832	0.995	1	0.964932	1122	0.579592	0.793724
HDACI_COLON_TSA30MIN_DN	41	-0.430817	929	0.668	0.99859	0.002017	1529	0.0066	0.007063	0.886	1	0.978267	1058	0.518812	0.799429
HDACI_COLON_TSA48HRS_DN	29	0.571461	316	0.296	0.99859	1e-06	1209	0.0062	0.006703	0.43	0.987	1.25046	145	0.158915	0.954001
HDACI_COLON_TSA48HRS_UP	99	-0.518833	987	0.747	0.99859	0	587	0.0064	0.006857	0.956	1	1.06423	693	0.316	0.756464
HDACI_COLON_TSABUT_DN	73	-1.17148	1357	0.886	0.99859	0	950	0.0074	0.00786	0.851	1	0.832591	1504	0.765385	0.933304
HDACI_COLON_TSABUT_UP	188	0.420821	376	0.327	0.99859	0	536	0.0062	0.006703	0.995	1	1.04965	758	0.336614	0.753054
HDACPATHWAY	100	-0.033716	662	0.504	0.99859	0	857	0.0072	0.007728	0.956	1	1.10175	547	0.248996	0.725625
HEARTFAILURE_ATRIA_DN	297	-0.768685	1143	0.736	0.99859	0	448	0.006	0.006564	1	1	1.06988	670	0.296935	0.774305
HEARTFAILURE_ATRIA_UP	92	0.627999	291	0.265	0.99859	0	1119	0.0082	0.008609	0.934	1	0.941393	1231	0.60202	0.819231
HEARTFAILURE_VENTRICLE_DN	169	-0.478613	956	0.699	0.99859	0	174	0.0052	0.005697	0.995	1	0.914406	1310	0.738636	0.845386
HEATSHOCK_OLD_UP	41	-0.000395	644	0.461	0.99859	0	226	0.0054	0.005832	0.582	1	1.20125	222	0.148936	1
HEATSHOCK_YOUNG_UP	48	0.817518	221	0.223	0.99859	0	748	0.0068	0.007296	0.702	1	1.27115	108	0.112705	1
HEDVAT_ELF_DN	4	0.062024	595	0.469	0.99859	0.075723	1686	0.0252	0.025354	0.649	1	1.12429	464	0.339147	0.845592
HEDVAT_ELF_UP	27	0.999537	168	0.128	0.99859	2.3e-05	1285	0.0084	0.008816	0.453	0.99	1.28296	96	0.132948	1
HEMATOP_STEM_ALL_UP	102	1.08873	147	0.14	0.99859	0	1097	0.008	0.008416	0.956	1	0.987368	1015	0.466527	0.794638
HEMATOPOESIS_RELATED_TRANSCRIPTION_FACTORS	292	0.043911	613	0.453	0.99859	0	145	0.0052	0.005697	1	1	0.932368	1258	0.624746	0.832075
HEME_BIOSYNTHESIS	19	-0.558351	1023	0.694	0.99859	0.019876	1650	0.0106	0.010925	0.91	1	0.685927	1658	0.865079	0.987697
HEPARAN_SULFATE_BIOSYNTHESIS	19	-1.31899	1417.5	0.907	0.99859	0.010175	1621	0.0082	0.008609	0.829	1	1.01286	911	0.406312	0.781099
HESS_HOXAANMEIS1_DN	137	-1.57299	1511.5	0.918	0.99859	0	735	0.0068	0.007296	0.956	1	0.965595	1120	0.541502	0.822673
HESS_HOXAANMEIS1_UP	137	-1.57299	1511.5	0.918	0.99859	0	493	0.0062	0.006703	0.956	1	0.965595	1119	0.541502	0.824029
HG_PROGERIA_DN	47	0.62951	290	0.243	0.99859	0	1021	0.0076	0.008025	0.702	1	1.31818	64	0.0333333	1
HIF1_TARGETS	98	-1.06206	1306	0.865	0.99859	0	298	0.0056	0.006056	0.956	1	0.899976	1347	0.67002	0.88093
HIFPATHWAY	42	0.453761	361	0.279	0.99859	0.000509	1447	0.005	0.00558	0.781	1	0.648045	1679	0.967213	0.991338
HINATA_NFKB_DN	60	1.51802	71	0.052	0.99859	0	797	0.007	0.007501	0.826	1	1.36714	33	0.0183673	1
HINATA_NFKB_UP	250	-0.872242	1207	0.829	0.99859	0	2	0.0034	0.003412	0.995	1	0.885741	1392	0.786822	0.874872
HIPPOCAMPUS_DEVELOPMENT_NEONATAL	91	0.092156	576	0.433	0.99859	0	278	0.0056	0.006056	0.934	1	1.42917	14	0.0169173	1
HIPPOCAMPUS_DEVELOPMENT_POSTNATAL	116	2.25762	15	0.03	0.99859	0	1008	0.0076	0.008025	0.956	1	1.12516	461	0.238477	0.847832
HIPPOCAMPUS_DEVELOPMENT_PRENATAL	90	-0.822515	1183	0.792	0.99859	0	1176	0.009	0.009382	0.934	1	0.874045	1420	0.684418	0.903004
HISTIDINE_METABOLISM	85	-1.50472	1493	0.912	0.99859	0	623	0.0066	0.007063	0.893	1	0.930131	1264	0.619958	0.833397
HIVNEFPATHWAY	184	-0.136872	737	0.536	0.99859	0	243	0.0056	0.006056	0.995	1	1.06918	673	0.306641	0.775494
HOFFMANN_BIVSBII_BI	282	-1.44238	1472	0.955	0.99859	0	269	0.0056	0.006056	1	1	0.941222	1232	0.697143	0.818217
HOFFMANN_BIVSBII_BI_TABLE2	489	-2.61528	1676	0.973	0.99859	0	503	0.0062	0.006703	1	1	1.02957	839	0.352601	0.780025
HOFFMANN_BIVSBII_IMVM	209	-1.90161	1594	0.946	0.99859	0	106	0.005	0.00558	0.995	1	0.871302	1432	0.729941	0.899305
HOFFMANN_BIVSBII_LGBII	279	-1.29019	1404	0.917	0.99859	0	814	0.007	0.007501	1	1	0.955077	1170	0.638	0.810546
HOFMANN_MANTEL_LYMPHOMA_VS_LYMPH_NODES_DN	102	0.002349	640	0.506	0.99859	0	266	0.0056	0.006056	0.956	1	1.0212	869	0.39881	0.782618
HOFMANN_MANTEL_LYMPHOMA_VS_LYMPH_NODES_UP	145	-0.063199	690	0.478	0.99859	0	883	0.0072	0.007728	0.956	1	1.07778	631	0.331349	0.798697
HOFMANN_MDS_CD34_HIGH_RISK	72	-0.55529	1020	0.703	0.99859	0	1055	0.0078	0.008216	0.851	1	1.07415	654	0.377863	0.775408
HOFMANN_MDS_CD34_LOW_AND_HIGH_RISK	103	-1.24917	1384	0.864	0.99859	0	822	0.007	0.007501	0.956	1	0.928698	1271	0.627615	0.832198
HOFMANN_MDS_CD34_LOW_RISK	119	0.196147	525	0.439	0.99859	0	1053	0.0078	0.008216	0.956	1	1.13388	437	0.157143	0.854214
HOGERKORP_ANTI_CD44_DN	44	0.24826	497	0.405	0.99859	5.4e-05	1326	0.006	0.006564	0.622	1	0.932605	1256	0.625243	0.831532
HOGERKORP_ANTI_CD44_UP	74	-1.36238	1436	0.896	0.99859	0	90	0.005	0.00558	0.851	1	0.808544	1545	0.810547	0.949777
HOGERKORP_CD44_DN	55	-0.233211	798	0.62	0.99859	0	571	0.0064	0.006857	0.702	1	0.944575	1212	0.637427	0.820161
HOGERKORP_CD44_TEMPORALLY_DN	54	0.28925	463	0.411	0.99859	3e-06	1227	0.0082	0.008609	0.706	1	0.937666	1244	0.636719	0.823209
HOGERKORP_CD44_TEMPORALLY_UP	39	-1.55609	1507	0.928	0.99859	0.001732	1525	0.0052	0.005697	0.877	1	0.982417	1038	0.523232	0.808084
HOGERKORP_CD44_UP	70	-1.35875	1434	0.927	0.99859	0	1046	0.0078	0.008216	0.851	1	0.772812	1585	0.904854	0.967575
HOHENKIRK_MONOCYTE_DEND_DN	306	0.889255	196	0.171	0.99859	0	405	0.006	0.006564	1	1	1.02393	858	0.395538	0.781053
HOHENKIRK_MONOCYTE_DEND_UP	291	0.384363	404	0.364	0.99859	0	876	0.0072	0.007728	1	1	1.07257	658	0.333333	0.778714
HOUSTIS_ROS	66	-1.03314	1293	0.861	0.99859	0	92	0.005	0.00558	0.851	1	0.770914	1586	0.935294	0.968257
HOX_GENES	121	0.238293	503	0.411	0.99859	0	621	0.0066	0.007063	0.956	1	0.976219	1067	0.491557	0.812769
HPV31_DN	108	-0.007215	647	0.519	0.99859	0	341	0.0058	0.006297	0.956	1	0.934878	1253	0.670732	0.826459
HPV31_UP	181	1.3708	92	0.052	0.99859	0	777	0.0068	0.007296	0.995	1	1.24661	148	0.0552147	0.953859
HSC_EARLYPROGENITORS_ADULT	1168	0.695064	257	0.265	0.99859	0	446	0.006	0.006564	1	1	1.08786	596	0.117647	0.726184
HSC_EARLYPROGENITORS_FETAL	1159	0.724134	242.5	0.261	0.99859	0	752	0.0068	0.007296	1	1	1.09817	565	0.0880503	0.714989
HSC_EARLYPROGENITORS_SHARED	1159	0.724134	242.5	0.261	0.99859	0	351	0.0058	0.006297	1	1	1.09817	566	0.0880503	0.712331
HSC_HSC_ADULT	864	-0.389012	901	0.643	0.99859	0	82	0.0048	0.005333	1	1	1.0795	626	0.24	0.801947
HSC_HSC_FETAL	694	0.318466	441	0.376	0.99859	0	367	0.0058	0.006297	1	1	1.08397	611	0.238921	0.806518
HSC_HSC_SHARED	655	0.488364	353	0.302	0.99859	0	167	0.0052	0.005697	1	1	1.10056	553	0.213462	0.813325
HSC_HSCANDPROGENITORS_ADULT	1683	-0.518076	985	0.696	0.99859	0	173	0.0052	0.005697	1	1	1.13686	422	0.038	0.716988
HSC_HSCANDPROGENITORS_FETAL	1652	-0.419926	921.5	0.661	0.99859	0	289	0.0056	0.006056	1	1	1.13451	432	0.0381526	0.718453
HSC_HSCANDPROGENITORS_SHARED	1652	-0.419926	921.5	0.661	0.99859	0	210	0.0054	0.005832	1	1	1.13451	431	0.0381526	0.721891
HSC_INTERMEDIATEPROGENITORS_ADULT	367	-0.047689	671	0.519	0.99859	0	133	0.005	0.00558	1	1	1.0331	826	0.37428	0.776679
HSC_INTERMEDIATEPROGENITORS_FETAL	401	-0.555772	1021	0.726	0.99859	0	949	0.0074	0.00786	1	1	1.043	787	0.339552	0.771577
HSC_INTERMEDIATEPROGENITORS_SHARED	338	0.292965	460	0.384	0.99859	0	50	0.0046	0.005174	1	1	1.05297	740	0.328846	0.77678
HSC_LATEPROGENITORS_ADULT	1273	0.28755	466	0.366	0.99859	0	684	0.0066	0.007063	1	1	1.01254	913	0.404715	0.785164
HSC_LATEPROGENITORS_FETAL	1266	0.583797	312	0.261	0.99859	0	1017	0.0076	0.008025	1	1	1.00364	948	0.437008	0.792968
HSC_LATEPROGENITORS_SHARED	1247	0.534634	335	0.264	0.99859	0	1089	0.008	0.008416	1	1	1.02492	853	0.337891	0.783666
HSC_LTHSC_ADULT	1083	-0.496064	964	0.71	0.99859	0	233	0.0054	0.005832	1	1	1.01749	889	0.350575	0.787957
HSC_LTHSC_FETAL	833	-1.22169	1371.5	0.9	0.99859	0	1034	0.0076	0.008025	1	1	0.979156	1053	0.61	0.799346
HSC_LTHSC_SHARED	833	-1.22169	1371.5	0.9	0.99859	0	445	0.006	0.006564	1	1	0.979156	1052	0.61	0.80104
HSC_MATURE_ADULT	959	0.101181	572	0.435	0.99859	0	435	0.006	0.006564	1	1	0.990389	1003	0.456914	0.794749
HSC_MATURE_FETAL	907	-0.365351	884	0.664	0.99859	0	1061	0.0078	0.008216	1	1	1.12342	470	0.113095	0.715801
HSC_MATURE_SHARED	706	-0.982143	1266	0.878	0.99859	0	220	0.0054	0.005832	1	1	1.07131	663	0.231076	0.758598
HSC_STHSC_ADULT	136	-1.01147	1282	0.849	0.99859	0	620	0.0064	0.006857	0.956	1	0.990674	1002	0.480469	0.79529
HSC_STHSC_FETAL	115	-0.851543	1196.5	0.815	0.99859	1e-06	1214	0.0086	0.008979	0.956	1	0.96631	1114	0.562863	0.795094
HSC_STHSC_SHARED	115	-0.851543	1196.5	0.815	0.99859	0	535	0.0062	0.006703	0.956	1	0.96631	1115	0.562863	0.793526
HSIAO_LIVER_SPECIFIC_GENES	499	-1.3859	1447	0.907	0.99859	0	570	0.0064	0.006857	1	1	0.918401	1293	0.64833	0.859867
HSP27PATHWAY	39	-0.233505	799	0.548	0.99859	0.000222	1406	0.006	0.006564	0.72	1	0.685897	1659	0.947479	0.986631
HTERT_DN	220	-1.58995	1518	0.943	0.99859	0	1117	0.0082	0.008609	0.995	1	1.06271	697	0.298311	0.780831
HTERT_UP	214	-0.548759	1009	0.704	0.99859	0	520	0.0062	0.006703	0.995	1	1.12511	462	0.182178	0.844614
HUMAN_CD34_ENRICHED_TRANSCRIPTION_FACTORS	545	-1.04888	1301	0.871	0.99859	0	703	0.0068	0.007296	1	1	0.982243	1040	0.547809	0.799264
HUMAN_MITODB_6_2002	908	-0.755545	1136	0.751	0.99859	0	462	0.0062	0.006703	1	1	1.01875	883	0.350622	0.777236
HUMAN_TISSUE_KIDNEY	23	-0.71169	1113	0.759	0.99859	8.8e-05	1358	0.0072	0.007728	0.297	0.88	1.05862	709	0.363273	0.767513
HUMAN_TISSUE_LIVER	65	-0.017333	649	0.526	0.99859	0	365	0.0058	0.006297	0.826	1	0.917908	1295	0.625984	0.846228
HUMAN_TISSUE_PANCREAS	114	1.15085	130	0.096	0.99859	0	594	0.0064	0.006857	0.956	1	1.0929	577	0.219512	0.721386
HUMAN_TISSUE_PLACENTA	64	-0.712595	1114	0.751	0.99859	0	1198	0.0096	0.009939	0.826	1	1.08294	615	0.315041	0.738394
HUMAN_TISSUE_SALIVARY	27	0.226107	512	0.409	0.99859	0.002083	1531	0.008	0.008416	0.806	1	1.09097	582	0.319149	0.725188
HUMAN_TISSUE_TESTIS	149	-0.369545	886	0.625	0.99859	0	360	0.0058	0.006297	0.956	1	0.988581	1010	0.477407	0.807734
HUMAN_TISSUE_THYMUS	41	-0.158521	751	0.548	0.99859	0.003651	1571	0.007	0.007501	0.927	1	0.971845	1089	0.530572	0.812211
HYPERME_COLONCA_SW48	46	-1.41223	1464	0.919	0.99859	0	339	0.0058	0.006297	0.702	1	0.90481	1333	0.693487	0.875459
HYPERTROPHY_MODEL	50	-0.339493	869	0.61	0.99859	0	1143	0.0086	0.008979	0.702	1	0.803433	1549	0.839844	0.954035
HYPOPHYSECTOMY_RAT_DN	126	-0.192144	769	0.618	0.99859	0	677	0.0066	0.007063	0.956	1	0.931418	1260	0.615534	0.833094
HYPOPHYSECTOMY_RAT_UP	91	-1.26067	1390	0.86	0.99859	0	518	0.0062	0.006703	0.934	1	1.16877	318	0.161165	0.745778
HYPOXIA_FIBRO_UP	51	-1.3705	1440	0.935	0.99859	0	515	0.0062	0.006703	0.702	1	0.736844	1621	0.896476	0.982166
HYPOXIA_NORMAL_UP	587	-0.595107	1039	0.779	0.99859	0	1064	0.0078	0.008216	1	1	1.29385	84	0.00398406	1
HYPOXIA_RCC_NOVHL_UP	159	1.31105	101	0.118	0.99859	0	345	0.0058	0.006297	0.995	1	1.19128	248	0.131115	0.825756
HYPOXIA_RCC_UP	330	2.6361	5	0.009	0.99859	0	128	0.005	0.00558	1	1	1.05757	716	0.272212	0.758068
HYPOXIA_REG_UP	105	0.627971	292	0.244	0.99859	0	292	0.0056	0.006056	0.956	1	1.28874	91	0.0359281	0.956869
HYPOXIA_REVIEW	220	-0.995741	1272	0.865	0.99859	0	892	0.0072	0.007728	0.995	1	1.08817	591	0.208812	0.823451
ICF_DN	36	-2.30683	1653	0.988	0.99859	0.000316	1421	0.0064	0.006857	0.746	1	0.766817	1590	0.790385	0.976722
ICF_UP	28	0.115055	562	0.455	0.99859	0.000891	1480	0.0066	0.007063	0.708	1	0.872454	1427	0.69112	0.887514
ICHIBA_GVHD	577	-1.70715	1550	0.94	0.99859	0	860	0.0072	0.007728	1	1	1.15575	353	0.0560928	0.928535
IDX_TSA_DN_CLUSTER1	129	0.259112	490	0.393	0.99859	0	533	0.0062	0.006703	0.956	1	1.03767	806	0.363636	0.766875
IDX_TSA_DN_CLUSTER2	173	0.683305	263	0.184	0.99859	0	230	0.0054	0.005832	0.995	1	1.05082	752	0.305835	0.756688
IDX_TSA_DN_CLUSTER3	223	0.532223	338	0.246	0.99859	0	340	0.0058	0.006297	0.995	1	1.00027	958	0.454545	0.796232
IDX_TSA_DN_CLUSTER4	93	-0.467463	949	0.641	0.99859	0	835	0.007	0.007501	0.934	1	1.19482	237	0.13	1
IDX_TSA_DN_CLUSTER5	178	0.765008	233	0.211	0.99859	0	596	0.0064	0.006857	0.995	1	0.942006	1227	0.610136	0.819154
IDX_TSA_DN_CLUSTER6	119	1.07475	152	0.123	0.99859	0	899	0.0072	0.007728	0.956	1	0.948495	1198	0.591376	0.818607
IDX_TSA_UP_CLUSTER1	66	-0.35379	874	0.654	0.99859	0	597	0.0064	0.006857	0.851	1	1.18553	264	0.127083	0.814693
IDX_TSA_UP_CLUSTER2	192	1.18669	120	0.118	0.99859	0	1068	0.0078	0.008216	0.995	1	0.980388	1047	0.549801	0.810435
IDX_TSA_UP_CLUSTER3	203	0.083539	583	0.451	0.99859	0	293	0.0056	0.006056	0.995	1	1.09656	570	0.253385	0.809412
IDX_TSA_UP_CLUSTER4	102	-0.799564	1170	0.783	0.99859	0	443	0.006	0.006564	0.956	1	0.961334	1142	0.515385	0.80057
IDX_TSA_UP_CLUSTER5	236	-0.13789	738	0.568	0.99859	0	169	0.0052	0.005697	0.995	1	1.03745	808	0.338951	0.772962
IDX_TSA_UP_CLUSTER6	394	-0.262922	817	0.572	0.99859	0	276	0.0056	0.006056	1	1	0.9213	1286	0.739464	0.852974
IFN_ALL_UP	46	-2.3922	1663	0.989	0.99859	9.5e-05	1364	0.0062	0.006703	0.796	1	0.759199	1596	0.863014	0.974903
IFN_ALPHA_UP	105	-2.02742	1616	0.985	0.99859	0	1069	0.0078	0.008216	0.956	1	0.966943	1110	0.519157	0.798996
IFN_ANY_UP	216	-3.05212	1691	0.992	0.99859	0	785	0.0068	0.007296	0.995	1	0.89909	1350	0.699203	0.865825
IFN_BETA_GLIOMA_DN	117	0.200273	524	0.401	0.99859	0	747	0.0068	0.007296	0.956	1	1.07626	642	0.304598	0.785572
IFN_BETA_GLIOMA_UP	169	-1.63362	1529	0.958	0.99859	0	588	0.0064	0.006857	0.995	1	1.02892	841	0.364892	0.771443
IFN_BETA_UP	182	-2.80586	1686	0.994	0.99859	0	39	0.0044	0.005163	0.995	1	0.920932	1288	0.640816	0.84413
IFN_GAMMA_UP	88	-2.69828	1681	0.985	0.99859	0	902	0.0072	0.007728	0.934	1	0.67459	1670	0.953488	0.991945
IFNA_HCMV_6HRS_UP	122	-2.32783	1655	0.98	0.99859	0	599	0.0064	0.006857	0.956	1	0.713424	1636	0.952107	0.988529
IFNA_UV-CMV_COMMON_HCMV_6HRS_UP	56	-1.0199	1286	0.876	0.99859	0	450	0.006	0.006564	0.826	1	0.940969	1233	0.548204	0.817878
IFNALPHA_HCC_UP	63	0.647306	282	0.243	0.99859	0	183	0.0052	0.005697	0.826	1	0.860459	1456	0.730539	0.903984
IFNALPHA_NL_HCC_UP	35	0.135821	551	0.395	0.99859	0.00109	1495	0.007	0.007501	0.729	1	0.705493	1646	0.964	0.987618
IFNALPHA_NL_UP	62	0.376172	407	0.302	0.99859	0	953	0.0074	0.00786	0.826	1	0.90358	1335	0.744639	0.861445
IFNALPHA_RESIST_DN	45	-0.381685	896	0.656	0.99859	0	438	0.006	0.006564	0.582	1	0.700569	1648	0.969697	0.989597
IFNAPATHWAY	23	-2.13578	1630	0.982	0.99859	0.048789	1679	0.0168	0.016994	0.989	1	0.790282	1571	0.764818	0.961288
IFNGPATHWAY	19	-2.51087	1670	0.99	0.99859	0.092906	1690	0.0376	0.037694	0.998	1	1.07678	638	0.361468	0.78991
IGF_VS_PDGF_DN	94	-0.161171	752	0.556	0.99859	5.1e-05	1324	0.0096	0.009939	0.953	1	1.07544	650	0.324111	0.752185
IGF_VS_PDGF_UP	172	0.220997	514	0.378	0.99859	0	678	0.0066	0.007063	0.995	1	1.17692	292	0.140078	0.994078
IGF1_NIH3T3_UP	95	-0.145898	743	0.575	0.99859	0	584	0.0064	0.006857	0.934	1	1.18553	265	0.175337	0.80849
IGF1MTORPATHWAY	62	0.249359	496	0.351	0.99859	0	457	0.0062	0.006703	0.826	1	1.13912	411	0.231405	0.726792
IGF1PATHWAY	72	0.181892	530	0.447	0.99859	0	98	0.005	0.00558	0.851	1	0.942216	1225	0.54509	0.820874
IGF1RPATHWAY	50	-0.681716	1093	0.796	0.99859	0	386	0.006	0.006564	0.702	1	0.87591	1413	0.672222	0.899559
IGFR_IR_DN	30	0.849489	209	0.196	0.99859	2.3e-05	1283	0.0066	0.007063	0.453	0.99	1.07586	647	0.331407	0.755305
IGFR_IR_UP	40	1.54867	62	0.081	0.99859	0	834	0.007	0.007501	0.582	1	0.946833	1205	0.564356	0.818451
IGLESIAS_E2FMINUS_DN	27	0.00478	639	0.517	0.99859	0.000901	1482	0.0078	0.008216	0.71	1	0.66673	1672	0.951172	0.986689
IGLESIAS_E2FMINUS_UP	407	1.56182	60	0.057	0.99859	0	1160	0.0088	0.009184	1	1	1.11352	508	0.156	0.815768
IL1_CORNEA_DN	235	0.303668	452	0.378	0.99859	0	1121	0.0082	0.008609	0.995	1	0.893172	1368	0.772819	0.888192
IL1_CORNEA_UP	185	-0.465879	947	0.692	0.99859	0	23	0.0042	0.005163	0.995	1	0.968154	1104	0.598778	0.819593
IL10PATHWAY	33	-2.25467	1648	0.988	0.99859	0.002244	1541	0.0074	0.00786	0.813	1	0.598873	1689	0.987578	0.992157
IL12PATHWAY	54	-1.1135	1327	0.882	0.99859	0.000899	1481	0.0052	0.005697	0.923	1	0.677765	1666	0.966173	0.992005
IL17PATHWAY	38	0.099106	573	0.413	0.99859	0.000222	1407	0.006	0.006564	0.72	1	1.14301	400	0.272553	0.882276
IL18PATHWAY	10	-1.11922	1330	0.869	0.99859	0.049498	1680	0.0174	0.01758	0.86	1	0.680499	1664	0.886454	0.992244
IL1RPATHWAY	74	-0.506493	973	0.72	0.99859	0	626	0.0066	0.007063	0.851	1	0.685724	1660	0.99187	0.992738
IL22BPPATHWAY	38	-1.95533	1599	0.946	0.99859	0.001036	1491	0.0064	0.006857	0.846	1	0.964494	1125	0.510557	0.822728
IL2PATHWAY	69	0.657165	279	0.231	0.99859	0	385	0.006	0.006564	0.851	1	1.1268	456	0.239089	0.849598
IL2RBPATHWAY	125	-1.32035	1419	0.923	0.99859	0	189	0.0054	0.005832	0.956	1	1.0983	564	0.276596	0.808554
IL3PATHWAY	34	-0.327912	862	0.632	0.99859	0	372	0.006	0.006564	0.429	0.986	1.17116	306	0.220755	0.985844
IL4PATHWAY	29	-1.40598	1459	0.936	0.99859	0.002888	1558	0.0074	0.00786	0.843	1	1.26021	128	0.128015	1
IL5PATHWAY	21	1.40085	84	0.082	0.99859	1.6e-05	1268	0.0072	0.007728	0.251	0.827	1.11875	492	0.293561	0.822555
IL6_FIBRO_UP	103	-2.02654	1615	0.983	0.99859	0	671	0.0066	0.007063	0.956	1	0.883056	1399	0.718	0.893187
IL6_SCAR_FIBRO_DN	26	-0.627385	1058	0.732	0.99859	0.000158	1383	0.0052	0.005697	0.554	1	1.07721	635	0.322457	0.794707
IL6_SCAR_FIBRO_UP	62	-0.369775	887	0.626	0.99859	0	1202	0.0098	0.010132	0.826	1	0.948974	1195	0.624481	0.813859
IL6PATHWAY	74	0.598309	303	0.299	0.99859	0	474	0.0062	0.006703	0.851	1	1.00432	943	0.487805	0.784552
IL7PATHWAY	53	-1.8252	1581	0.967	0.99859	5.1e-05	1323	0.0072	0.007728	0.757	1	0.853226	1467	0.734893	0.912959
INFLAMMATORY_RESPONSE_PATHWAY	74	-0.096913	714	0.566	0.99859	0	318	0.0058	0.006297	0.851	1	1.24274	153	0.113949	1
INFLAMPATHWAY	51	-0.968056	1259	0.823	0.99859	0.000148	1381	0.0074	0.00786	0.83	1	0.844154	1486	0.700405	0.92499
INNEREAR_UP	87	-0.291721	834	0.607	0.99859	0	161	0.0052	0.005697	0.934	1	0.753375	1605	0.936538	0.97924
INOS_ALL_DN	220	-0.665544	1082	0.76	0.99859	0	122	0.005	0.00558	0.995	1	1.09788	567	0.209924	0.710981
INOS_ALL_UP	128	0.822156	218	0.185	0.99859	0	73	0.0048	0.005333	0.956	1	1.26877	112	0.0481928	1
INOSITOL_METABOLISM	17	-1.08834	1320	0.92	0.99859	0.018833	1648	0.0134	0.013628	0.906	1	1.14738	383	0.24502	0.742536
INOSITOL_PHOSPHATE_METABOLISM	65	0.94797	180	0.142	0.99859	0	793	0.007	0.007501	0.826	1	1.06475	688	0.343396	0.781609
INSULIN_ADIP_INSENS_DN	64	-0.769589	1144	0.767	0.99859	0	434	0.006	0.006564	0.826	1	0.877862	1408	0.75	0.899381
INSULIN_ADIP_INSENS_UP	60	0.596552	307	0.273	0.99859	0	779	0.0068	0.007296	0.826	1	1.05439	733	0.33209	0.78394
INSULIN_ADIP_SENS_DN	62	0.625131	295	0.22	0.99859	0	767	0.0068	0.007296	0.826	1	1.10248	545	0.308911	0.811963
INSULIN_ADIP_SENS_UP	39	-0.152733	747	0.564	0.99859	0.000104	1368	0.0074	0.00786	0.661	1	1.01439	902	0.460888	0.784009
INSULIN_NIH3T3_UP	47	0.947181	181	0.169	0.99859	0.000377	1428	0.0038	0.004841	0.88	1	1.20694	210	0.11412	0.894771
INSULIN_SIGNALING	277	-0.912147	1231	0.838	0.99859	0	248	0.0056	0.006056	1	1	1.05797	714	0.310924	0.760991
INSULINPATHWAY	65	0.413819	383	0.334	0.99859	0	1169	0.009	0.009382	0.826	1	1.08677	603	0.29697	0.806952
INTEGRIN_MEDIATED_CELL_ADHESION_KEGG	299	-0.942532	1244	0.796	0.99859	0	1099	0.0082	0.008609	1	1	0.975965	1071	0.548255	0.800107
INTEGRINPATHWAY	121	0.161283	542	0.444	0.99859	0	853	0.0072	0.007728	0.956	1	1.12473	463	0.224033	0.718885
INTRINSICPATHWAY	50	-0.060416	685	0.548	0.99859	0	1125	0.0084	0.008816	0.702	1	0.872171	1428	0.740977	0.88681
IONPATHWAY	16	0.932869	187	0.166	0.99859	0.000216	1405	0.0064	0.006857	0.35	0.926	1.01311	909	0.427992	0.781828
IRINOTECAN_PATHWAY_PHARMGKB	23	-0.356188	875	0.621	0.99859	0.001055	1493	0.007	0.007501	0.51	0.998	0.995514	977	0.451172	0.801119
IRITANI_ADPROX_DN	165	-1.92283	1598	0.979	0.99859	0	881	0.0072	0.007728	0.995	1	1.0573	719	0.313953	0.786209
IRITANI_ADPROX_LYMPH	349	-0.464365	944	0.678	0.99859	0	879	0.0072	0.007728	1	1	0.98546	1023	0.526316	0.813041
IRITANI_ADPROX_UP	65	-0.694893	1101	0.75	0.99859	0	1175	0.009	0.009382	0.826	1	0.984975	1025	0.477318	0.812103
IRITANI_ADPROX_VASC	380	-2.5901	1674	0.995	0.99859	0	1087	0.008	0.008416	1	1	0.935496	1252	0.71068	0.824369
IRS_KO_ADIP_DN	103	0.295192	456	0.367	0.99859	0	670	0.0066	0.007063	0.956	1	1.03194	829	0.380952	0.77829
IRS_KO_ADIP_UP	63	-0.771822	1147	0.784	0.99859	0.000505	1446	0.0072	0.007728	0.943	1	0.884216	1395	0.745136	0.892403
IRS1_KO_ADIP_DN	355	2.04865	22	0.034	0.99859	0	440	0.006	0.006564	1	1	1.05348	737	0.30038	0.780203
IRS1_KO_ADIP_UP	243	-0.806123	1174	0.823	0.99859	0	1030	0.0076	0.008025	0.995	1	1.14956	374	0.0546875	0.751521
JAIN_NEMO_DIFF	189	-0.834579	1187	0.816	0.99859	0	495	0.0062	0.006703	0.995	1	0.865698	1448	0.834646	0.897648
JECHLINGER_EMT_DN	118	1.08051	151	0.143	0.99859	0	865	0.0072	0.007728	0.956	1	1.02037	875	0.416503	0.776236
JECHLINGER_EMT_UP	129	-2.46904	1668	0.989	0.99859	0.000585	1460	0.0064	0.006857	0.993	1	1.26484	117	0.071028	1
JISON_SICKLE_CELL	88	-2.48481	1669	0.994	0.99859	0.000263	1412	0.0068	0.007296	0.983	1	1.03582	816	0.381148	0.766672
JISON_SICKLECELL_DIFF	1013	-0.310158	849	0.607	0.99859	0	874	0.0072	0.007728	1	1	0.979022	1054	0.523629	0.811529
JNK_DN	86	-1.3675	1437	0.923	0.99859	0	759	0.0068	0.007296	0.934	1	0.974759	1078	0.498965	0.808738
JNK_UP	124	-0.007013	646	0.471	0.99859	0	229	0.0054	0.005832	0.956	1	0.956959	1163	0.548077	0.811276
KAMMINGA_EZH2_TARGETS	80	-0.30169	843	0.663	0.99859	5e-05	1318	0.0076	0.008025	0.924	1	1.00689	930	0.430041	0.788643
KANG_TERT_DN	269	-2.29966	1651	0.982	0.99859	0	107	0.005	0.00558	1	1	1.01576	898	0.409938	0.78208
KANG_TERT_UP	229	-1.24659	1383	0.886	0.99859	0	580	0.0064	0.006857	0.995	1	1.01964	879	0.400786	0.788576
KANNAN_P53_DN	56	0.574123	313	0.294	0.99859	0	990	0.0076	0.008025	0.826	1	0.997771	966	0.425	0.799273
KANNAN_P53_UP	73	-1.89126	1587	0.934	0.99859	0.002709	1554	0.0082	0.008609	0.985	1	0.869409	1438	0.763006	0.898084
KENNY_WNT_DN	166	0.629733	289	0.249	0.99859	0	788	0.007	0.007501	0.995	1	0.967174	1108	0.524462	0.820531
KENNY_WNT_UP	149	-1.79537	1573	0.971	0.99859	0	45	0.0046	0.005174	0.956	1	0.838508	1494	0.83908	0.923773
KERATAN_SULFATE_BIOSYNTHESIS	36	-1.62038	1527	0.941	0.99859	0.005606	1596	0.0092	0.009593	0.95	1	1.05732	718	0.384913	0.788131
KERATINOCYTEPATHWAY	142	-0.814261	1180	0.842	0.99859	0	991	0.0076	0.008025	0.956	1	0.990028	1005	0.468	0.794502
KIM_TH_CELLS_DN	70	-0.446783	940	0.656	0.99859	0	1144	0.0086	0.008979	0.851	1	1.01159	917	0.452794	0.778575
KIM_TH_CELLS_UP	150	0.049499	607	0.467	0.99859	0	1101	0.0082	0.008609	0.956	1	1.25578	135	0.0696325	0.987712
KLEIN_PEL_DN	148	1.26982	108	0.095	0.99859	0	240	0.0056	0.006056	0.956	1	1.10795	525	0.204365	0.818349
KLEIN_PEL_UP	145	0.412376	384	0.287	0.99859	0	641	0.0066	0.007063	0.956	1	0.91675	1303	0.755102	0.858003
KNUDSEN_PMNS_DN	733	-1.90389	1595	0.956	0.99859	0	653	0.0066	0.007063	1	1	1.02756	846	0.42065	0.780467
KNUDSEN_PMNS_UP	230	0.546214	329	0.295	0.99859	0	35	0.0044	0.005163	0.995	1	1.07936	627	0.286538	0.800305
KREBPATHWAY	15	0.613334	299	0.294	0.99859	0.011123	1624	0.0072	0.007728	0.588	1	0.937055	1246	0.569416	0.82204
KREBS_TCA_CYCLE	65	-0.124444	727	0.572	0.99859	0	711	0.0068	0.007296	0.826	1	1.03704	809	0.382353	0.767643
KRETZSCHMAR_IL6_DIFF	457	-0.961144	1253.5	0.824	0.99859	0	492	0.0062	0.006703	1	1	1.02113	872	0.381526	0.776881
KUMAR_HOXA_DIFF	914	-1.48352	1486	0.901	0.99859	0	264	0.0056	0.006056	1	1	1.00473	942	0.441121	0.796033
KUROKAWA_5FU_IFN_SENSITIVE_VS_RESISTANT_DN	103	-1.22722	1375	0.908	0.99859	0	307	0.0058	0.006297	0.956	1	1.04255	789	0.402806	0.760414
KUROKAWA_5FU_IFN_SENSITIVE_VS_RESISTANT_UP	13	0.164289	538	0.412	0.99859	0.00881	1614	0.01	0.010332	0.548	0.999	1.2709	109	0.184109	1
LAIRPATHWAY	38	0.532243	337	0.299	0.99859	0	147	0.0052	0.005697	0.582	1	0.83224	1505	0.825462	0.930137
LAL_KO_3MO_UP	93	0.170392	536	0.437	0.99859	0	453	0.006	0.006564	0.934	1	1.0522	744	0.341667	0.759375
LAL_KO_6MO_UP	150	0.615564	298	0.272	0.99859	0	688	0.0066	0.007063	0.956	1	0.94091	1234	0.643299	0.819329
LAMB_CYCLIN_D1_UP	30	-0.209076	782	0.564	0.99859	0.002165	1537	0.0062	0.006703	0.81	1	1.14465	391	0.24952	0.894612
LAMB_CYCLIN_D3_GLOCUS	30	-0.90294	1226	0.844	0.99859	0.005174	1592	0.0082	0.008609	0.904	1	1.3506	43	0.063745	1
LDLPATHWAY	17	-0.603562	1043	0.73	0.99859	0.043471	1678	0.0196	0.019767	0.982	1	1.14309	398	0.278978	0.886162
LE_MYELIN_DN	245	0.563262	323	0.264	0.99859	0	1184	0.0092	0.009593	0.995	1	1.00079	956	0.455645	0.793916
LE_MYELIN_UP	267	-0.872248	1208	0.806	0.99859	0	844	0.0072	0.007728	1	1	1.20853	207	0.102857	1
LEE_ACOX1_DN	141	0.002311	641	0.488	0.99859	0	929	0.0074	0.00786	0.956	1	0.832186	1506	0.9002	0.932619
LEE_ACOX1_UP	143	-0.612914	1049	0.742	0.99859	0	1042	0.0078	0.008216	0.956	1	0.792605	1563	0.90982	0.955608
LEE_CIP_DN	136	-1.4891	1488	0.922	0.99859	0	249	0.0056	0.006056	0.956	1	0.858432	1459	0.711198	0.908804
LEE_CIP_UP	152	1.52826	66	0.049	0.99859	0	465	0.0062	0.006703	0.995	1	1.29073	88	0.036	1
LEE_DENA_DN	135	-0.497316	967	0.667	0.99859	0	922	0.0074	0.00786	0.956	1	0.887454	1388	0.753937	0.88735
LEE_DENA_UP	157	0.752957	235	0.218	0.99859	0	1185	0.0092	0.009593	0.995	1	1.11242	511	0.262956	0.719267
LEE_E2F1_DN	134	0.708097	251	0.246	0.99859	0	866	0.0072	0.007728	0.956	1	1.08943	585	0.223602	0.729451
LEE_E2F1_UP	157	1.01436	164	0.134	0.99859	0	789	0.007	0.007501	0.995	1	1.19984	226	0.0990476	1
LEE_MYC_DN	138	0.205972	522	0.397	0.99859	0	557	0.0064	0.006857	0.956	1	1.17277	301	0.133874	0.758271
LEE_MYC_E2F1_DN	127	-0.944504	1248	0.84	0.99859	0	644	0.0066	0.007063	0.956	1	0.795742	1558	0.921415	0.959505
LEE_MYC_E2F1_UP	151	0.965313	175	0.142	0.99859	0	384	0.006	0.006564	0.995	1	0.979724	1050	0.533203	0.800544
LEE_MYC_TGFA_DN	133	-1.38728	1449	0.923	0.99859	0	1083	0.008	0.008416	0.956	1	1.06444	690	0.31185	0.758032
LEE_MYC_TGFA_UP	157	-1.14678	1346	0.841	0.99859	0	932	0.0074	0.00786	0.995	1	0.986915	1018	0.485149	0.811617
LEE_MYC_UP	138	0.859163	203	0.137	0.99859	0	393	0.006	0.006564	0.956	1	1.11387	507	0.225933	0.817052
LEE_TCELLS1_UP	628	-0.181095	765	0.582	0.99859	0	154	0.0052	0.005697	1	1	1.05818	713	0.21499	0.762417
LEE_TCELLS10_UP	628	-0.181095	765	0.582	0.99859	0	403	0.006	0.006564	1	1	1.05818	711	0.21499	0.767182
LEE_TCELLS2_UP	3426	1.05491	157	0.14	0.99859	0	497	0.0062	0.006703	1	1	1.01982	877	0.320236	0.789495
LEE_TCELLS3_UP	272	1.62942	51	0.045	0.99859	0	156	0.0052	0.005697	1	1	1.17876	286	0.122371	1
LEE_TCELLS4_UP	215	-0.324222	858	0.628	0.99859	0	739	0.0068	0.007296	0.995	1	1.19668	234	0.136538	0.856739
LEE_TCELLS5_UP	55	0.105818	569	0.49	0.99859	2e-06	1222	0.0086	0.008979	0.706	1	0.785035	1578	0.841365	0.958531
LEE_TCELLS6_UP	62	0.353855	420	0.316	0.99859	0	817	0.007	0.007501	0.826	1	0.847715	1480	0.818898	0.919234
LEE_TCELLS7_UP	37	-0.805803	1173	0.741	0.99859	0.000973	1488	0.0068	0.007296	0.843	1	1.13635	423	0.266925	0.871641
LEE_TCELLS8_UP	628	-0.181095	765	0.582	0.99859	0	737	0.0068	0.007296	1	1	1.05818	712	0.21499	0.764792
LEE_TCELLS9_UP	96	-0.733737	1122	0.761	0.99859	0	111	0.005	0.00558	0.956	1	0.850383	1471	0.841463	0.919208
LEI_HOXC8_DN	43	1.20051	117	0.069	0.99859	0	324	0.0058	0.006297	0.582	1	1.01658	893	0.437158	0.785382
LEI_HOXC8_UP	26	-0.1432	741	0.508	0.99859	0.00213	1534	0.0072	0.007728	0.808	1	1.18727	262	0.184049	0.817362
LEI_MYB_REGULATED_GENES	801	-1.59625	1521	0.94	0.99859	0	68	0.0048	0.005333	1	1	0.959479	1151	0.599609	0.813567
LEPTINPATHWAY	31	0.240188	501	0.396	0.99859	6e-06	1239	0.0066	0.007063	0.433	0.987	0.98192	1042	0.501852	0.807292
LH_GRANULOSA_DN	267	-0.251935	811.5	0.627	0.99859	0	525	0.0062	0.006703	1	1	0.976159	1068	0.572277	0.81156
LH_GRANULOSA_UP	257	-1.34582	1428	0.912	0.99859	0	690	0.0066	0.007063	1	1	1.21692	194	0.035503	0.891629
LI_FETAL_VS_WT_KIDNEY_DN	388	-2.74975	1685	0.996	0.99859	0	576	0.0064	0.006857	1	1	0.883715	1397	0.888	0.875904
LI_FETAL_VS_WT_KIDNEY_UP	550	-0.048313	672	0.477	0.99859	0	505	0.0062	0.006703	1	1	0.973638	1081	0.528	0.800944
LIAN_MYELOID_DIFF_GRANULE	55	-1.44925	1475	0.892	0.99859	0.000383	1430	0.006	0.006564	0.881	1	0.961003	1144	0.54649	0.815719
LIAN_MYELOID_DIFF_RECEPTORS	72	-1.60823	1526	0.933	0.99859	0	661	0.0066	0.007063	0.851	1	1.26301	125	0.0651341	1
LIAN_MYELOID_DIFF_TF	102	-0.936627	1241	0.793	0.99859	0	1201	0.0098	0.010132	0.956	1	0.755146	1603	0.913044	0.978654
LIMONENE_AND_PINENE_DEGRADATION	24	-0.476056	955	0.696	0.99859	0.004955	1590	0.0072	0.007728	0.732	1	0.802074	1552	0.753425	0.949088
LIN_WNT_UP	146	-0.33318	864	0.635	0.99859	0	94	0.005	0.00558	0.956	1	0.97509	1075	0.549407	0.800275
LINDSTEDT_DEND_8H_VS_48H_DN	183	-0.561405	1026	0.688	0.99859	0	260	0.0056	0.006056	0.995	1	0.885148	1394	0.832	0.874917
LINDSTEDT_DEND_8H_VS_48H_UP	161	-1.29934	1410	0.906	0.99859	0	999	0.0076	0.008025	0.995	1	1.08616	605	0.251938	0.805022
LINDSTEDT_DEND_DN	186	-0.60744	1047	0.742	0.99859	0	819	0.007	0.007501	0.995	1	1.15452	360	0.149194	0.741921
LINDSTEDT_DEND_UP	124	0.059189	597	0.456	0.99859	0	6	0.0038	0.004841	0.956	1	1.08664	604	0.351351	0.805124
LIZUKA_G1_GR_G2	33	-0.536674	995	0.676	0.99859	0.000665	1468	0.0082	0.008609	0.688	1	1.29505	82	0.111984	1
LIZUKA_G1_SM_G2	81	-0.295526	838	0.661	0.99859	0	392	0.006	0.006564	0.893	1	0.986874	1019	0.460526	0.810336
LIZUKA_G2_GR_G3	96	-0.542109	997	0.676	0.99859	0.002363	1545	0.0082	0.008609	0.998	1	0.778644	1581	0.92638	0.965752
LIZUKA_G2_SM_G3	19	0.139649	549	0.425	0.99859	0	143	0.0052	0.005697	0.233	0.805	1.11415	506	0.298246	0.818691
LIZUKA_L0_GR_L1	46	0.275749	475	0.385	0.99859	0	1147	0.0086	0.008979	0.702	1	1.13987	408	0.217712	0.726767
LIZUKA_L0_SM_L1	52	-0.311601	850	0.605	0.99859	8.1e-05	1350	0.0058	0.006297	0.782	1	0.833678	1503	0.808967	0.928531
LIZUKA_L1_GR_G1	50	-0.629246	1060	0.728	0.99859	0	787	0.007	0.007501	0.702	1	0.973498	1083	0.554217	0.799819
LIZUKA_L1_SM_G1	32	-1.16627	1355	0.846	0.99859	0.01768	1643	0.0084	0.008816	0.976	1	1.37642	28	0.111546	1
LONGEVITYPATHWAY	51	-0.911518	1230	0.831	0.99859	0	1190	0.0094	0.009751	0.702	1	0.751484	1610	0.905222	0.977638
LOTEM_LEUKEMIA_UP	61	1.2017	116	0.149	0.99859	0	702	0.0068	0.007296	0.826	1	1.02024	876	0.435514	0.774832
LU_IL4BCELL	180	-0.464772	945	0.711	0.99859	0	396	0.006	0.006564	0.995	1	0.881286	1402	0.779923	0.895507
LVAD_HEARTFAILURE_DN	100	-1.11774	1329	0.846	0.99859	0	335	0.0058	0.006297	0.956	1	1.38824	26	0.0287356	1
LVAD_HEARTFAILURE_UP	277	-1.58843	1517	0.944	0.99859	0	601	0.0064	0.006857	1	1	0.852456	1470	0.954972	0.911246
LYMPHOCYTEPATHWAY	42	-0.273176	825	0.584	0.99859	0	931	0.0074	0.00786	0.582	1	0.99693	971	0.476654	0.801238
LYSINE_BIOSYNTHESIS	10	0.570867	317	0.232	0.99859	5.4e-05	1327	0.0062	0.006703	0.147	0.407131	0.679851	1665	0.909962	0.985918
LYSINE_DEGRADATION	62	0.817766	220	0.217	0.99859	1.8e-05	1271	0.0082	0.008609	0.844	1	0.816918	1533	0.846791	0.936935
MA_ATRA_EMP_DN	62	-0.567401	1029	0.736	0.99859	0	327	0.0058	0.006297	0.826	1	1.1641	335	0.228175	0.934338
MA_ATRA_EMP_UP	103	-0.782684	1155	0.779	0.99859	0	331	0.0058	0.006297	0.956	1	0.986606	1020	0.5	0.792399
MAGRANGEAS_MULTIPLE_MYELOMA_IGG_VS_IGA_DN	32	0.440025	369.5	0.349	0.99859	0	696	0.0068	0.007296	0.429	0.986	1.15471	357	0.257812	0.749353
MAGRANGEAS_MULTIPLE_MYELOMA_IGG_VS_IGA_UP	32	0.440025	369.5	0.349	0.99859	1.6e-05	1266	0.006	0.006564	0.447	0.989	1.15471	358	0.257812	0.745095
MAGRANGEAS_MULTIPLE_MYELOMA_IGL_VS_IGK_DN	82	0.806046	225	0.221	0.99859	0	1128	0.0084	0.008816	0.893	1	1.32131	59	0.0360531	1
MAGRANGEAS_MULTIPLE_MYELOMA_IGL_VS_IGK_UP	44	0.937991	186	0.158	0.99859	5e-05	1319	0.0082	0.008609	0.621	1	0.942058	1226	0.539652	0.820173
MALATEXPATHWAY	17	-0.236907	804	0.613	0.99859	0.038113	1673	0.0136	0.013823	0.975	1	0.918626	1292	0.58	0.845448
MAMMARY_DEV_UP	147	2.06064	21	0.027	0.99859	0	175	0.0052	0.005697	0.956	1	0.992471	993	0.521298	0.798877
MANALO_HYPOXIA_DN	211	-0.867549	1205	0.785	0.99859	0	140	0.0052	0.005697	0.995	1	1.15739	347	0.129032	0.9392
MANALO_HYPOXIA_UP	305	0.310246	446	0.385	0.99859	0	242	0.0056	0.006056	1	1	1.02814	845	0.362573	0.779586
MAPK_CASCADE	86	-0.442205	937	0.688	0.99859	0	794	0.007	0.007501	0.934	1	1.01056	921	0.448405	0.787212
MAPKKK_CASCADE	26	-0.40197	912	0.694	0.99859	0.001656	1523	0.0058	0.006297	0.776	1	0.845753	1485	0.649425	0.913973
MAPKPATHWAY	259	-2.63996	1679	0.995	0.99859	0	645	0.0066	0.007063	1	1	0.976058	1070	0.533981	0.809149
MARCINIAK_CHOP_DIFF	47	0.428129	372	0.33	0.99859	0	875	0.0072	0.007728	0.702	1	1.13865	413	0.248609	0.878531
MARSHALL_SPLEEN_BAL	40	-1.62407	1528	0.923	0.99859	0.00876	1613	0.009	0.009382	0.976	1	1.06809	677	0.374517	0.77428
MARTINELLI_IFNS_DIFF	37	-0.217203	788	0.578	0.99859	0	404	0.006	0.006564	0.582	1	0.968369	1100	0.518591	0.820116
MATRIX_METALLOPROTEINASES	62	-0.634931	1064	0.748	0.99859	0.000114	1372	0.0062	0.006703	0.888	1	0.84082	1491	0.808678	0.921332
MATSUDA_VALPHAINKT_DIFF	1176	-1.11608	1328	0.846	0.99859	0	328	0.0058	0.006297	1	1	1.01377	906	0.407619	0.786127
MCALPAINPATHWAY	88	0.048046	609	0.478	0.99859	0	541	0.0064	0.006857	0.934	1	0.941805	1229	0.617476	0.819283
MEF2DPATHWAY	81	1.65288	49	0.054	0.99859	0	247	0.0056	0.006056	0.893	1	1.14513	390	0.22332	0.734318
MENSE_HYPOXIA_APOPTOSIS_GENES	38	-1.40056	1456	0.881	0.99859	0.006663	1604	0.0094	0.009751	0.963	1	0.689662	1653	0.950397	0.990284
MENSE_HYPOXIA_DN	14	-1.26983	1392	0.871	0.99859	0.02025	1652	0.0104	0.010726	0.676	1	0.721704	1631	0.885437	0.988775
MENSE_HYPOXIA_TRANSPORTER_GENES	196	1.09288	145	0.101	0.99859	0	1086	0.008	0.008416	0.995	1	1.05117	749	0.303213	0.759474
MENSE_HYPOXIA_UP	342	1.11813	140	0.125	0.99859	0	575	0.0064	0.006857	1	1	1.19725	232	0.0873016	0.868599
MENSSEN_MYC_UP	90	-0.605385	1044	0.719	0.99859	0	368	0.006	0.006564	0.934	1	1.03452	824	0.405941	0.773769
METASTASIS_ADENOCARC_DN	106	0.974392	174	0.137	0.99859	0	826	0.007	0.007501	0.956	1	0.984356	1029	0.508772	0.797788
METASTASIS_ADENOCARC_UP	30	-1.53198	1501	0.923	0.99859	7.1e-05	1344	0.0076	0.008025	0.503	0.998	1.13384	438	0.306513	0.850625
METHANE_METABOLISM	29	1.10658	143	0.146	0.99859	2.5e-05	1288	0.006	0.006564	0.456	0.99	0.95284	1182	0.547619	0.814541
METHIONINE_METABOLISM	27	-0.047366	669	0.507	0.99859	1e-05	1249	0.006	0.006564	0.438	0.987	1.15088	372	0.250478	0.894126
METHIONINEPATHWAY	11	1.15891	126	0.114	0.99859	0	1180	0.0092	0.009593	0.122	0.407131	1.04961	759	0.395626	0.774944
METHOTREXATE_PROBCELL_DN	32	-0.843185	1191	0.785	0.99859	0	427	0.006	0.006564	0.429	0.986	0.849327	1474	0.788054	0.915497
METHOTREXATE_PROBCELL_UP	59	0.110718	565	0.426	0.99859	0	72	0.0048	0.005333	0.826	1	0.973739	1080	0.52	0.811384
METPATHWAY	147	0.051856	602	0.479	0.99859	0	139	0.0052	0.005697	0.956	1	1.17038	309	0.152642	0.977837
MIDDLEAGE_DN	27	1.48221	74	0.048	0.99859	0	903	0.0072	0.007728	0.429	0.986	0.996107	975	0.4375	0.798664
MIDDLEAGE_UP	23	-0.622407	1054	0.772	0.99859	0.000503	1445	0.0056	0.006056	0.424	0.967	1.28265	97	0.177481	1
MITOCHONDRIA	937	0.65074	280	0.289	0.99859	0	564	0.0064	0.006857	1	1	1.16618	327	0.019802	0.736872
MITOCHONDRIAL_FATTY_ACID_BETAOXIDATION	39	-0.204022	779	0.565	0.99859	0.002376	1546	0.0076	0.008025	0.9	1	1.26413	121	0.0753968	1
MITOCHONDRIAPATHWAY	54	0.33941	432	0.383	0.99859	0	196	0.0054	0.005832	0.702	1	0.83073	1510	0.777132	0.93066
MITRPATHWAY	29	0.037647	616	0.446	0.99859	0.000133	1376	0.0068	0.007296	0.54	0.999	1.10195	546	0.343874	0.812011
MKK6EE_UP	29	-0.672581	1088	0.775	0.99859	0.000537	1452	0.0076	0.008025	0.67	1	1.00415	944	0.455969	0.796949
MMC_RES_XENOGRAFTS_UP	20	-0.234939	800	0.569	0.99859	0	519	0.0062	0.006703	0.233	0.805	1.00554	937	0.432271	0.784861
MMS_HUMAN_LYMPH_HIGH_24HRS_DN	41	0.017994	632	0.46	0.99859	0	832	0.007	0.007501	0.582	1	1.18397	267	0.228457	0.805109
MMS_HUMAN_LYMPH_HIGH_24HRS_UP	43	-1.52471	1498	0.941	0.99859	4e-06	1231	0.0052	0.005697	0.584	1	1.17013	310	0.200772	0.75253
MMS_HUMAN_LYMPH_LOW_4HRS_DN	53	1.02039	163	0.193	0.99859	0	606	0.0064	0.006857	0.702	1	1.22662	179	0.12024	0.905631
MMS_MOUSE_LYMPH_HIGH_24HRS_UP	82	0.026197	627	0.443	0.99859	0	887	0.0072	0.007728	0.893	1	1.02114	870	0.452055	0.780851
MMS_MOUSE_LYMPH_HIGH_4HRS_UP	107	-1.31131	1414	0.91	0.99859	0	83	0.0048	0.005333	0.956	1	1.29293	85	0.11553	1
MONOAMINE_GPCRS	63	0.076742	588	0.467	0.99859	2e-05	1274	0.0056	0.006056	0.845	1	1.37196	32	0.0342052	1
MONOCYTEPATHWAY	45	-0.546727	1006	0.694	0.99859	0	1159	0.0088	0.009184	0.582	1	1.07122	665	0.288462	0.776462
MOOTHA_VOXPHOS	168	-0.09575	712	0.52	0.99859	0	104	0.005	0.00558	0.995	1	0.956109	1166	0.610895	0.812922
MOREAUX_TACI_BAFF_DN	16	-1.37945	1443	0.922	0.99859	0.007849	1610	0.0074	0.00786	0.79	1	0.90833	1326	0.577689	0.853573
MOREAUX_TACI_BAFF_UP	17	0.325489	438	0.366	0.99859	0.003564	1568	0.0074	0.00786	0.682	1	0.867304	1443	0.664093	0.895499
MOREAUX_TACI_HI_IN_BMPC	317	-1.00087	1280	0.863	0.99859	0	1002	0.0076	0.008025	1	1	0.937935	1242	0.730126	0.823484
MOREAUX_TACI_HI_IN_PPC_UP	179	-0.640888	1067	0.746	0.99859	0	655	0.0066	0.007063	0.995	1	1.20524	211	0.11412	1
MOREAUX_TACI_HI_VS_LOW_DN	501	0.940489	184	0.17	0.99859	0	204	0.0054	0.005832	1	1	1.10336	541	0.266145	0.816083
MOREAUX_TACI_HI_VS_LOW_UP	1234	-0.301207	842	0.638	0.99859	0	577	0.0064	0.006857	1	1	0.978095	1059	0.622129	0.798358
MOREAUX_TACI_XG_13_DN	53	1.32026	98	0.127	0.99859	0.00074	1472	0.0052	0.005697	0.914	1	1.20499	212	0.197605	1
MOREAUX_TACI_XG_13_UP	33	0.744818	236	0.234	0.99859	9.4e-05	1363	0.0074	0.00786	0.521	0.999	1.3723	31	0.0868687	1
MOUSE_TISSUE_KIDNEY	29	-0.595985	1040	0.721	0.99859	0.003176	1563	0.0076	0.008025	0.856	1	1.22783	177	0.167897	1
MOUSE_TISSUE_TESTIS	75	-0.192362	770	0.562	0.99859	0	1191	0.0094	0.009751	0.851	1	0.893645	1367	0.728653	0.888006
MPRPATHWAY	82	0.59982	302	0.263	0.99859	0	1038	0.0078	0.008216	0.893	1	0.964041	1126	0.551102	0.823099
MRNA_BINDING_ACTIVITY	25	0.757812	234	0.219	0.99859	0	380	0.006	0.006564	0.233	0.805	1.13529	428	0.272549	0.721417
MRNA_PROCESSING	139	-0.218335	789	0.601	0.99859	0	704	0.0068	0.007296	0.956	1	0.899714	1349	0.742331	0.879264
MRNA_PROCESSING_REACTOME	334	-0.494067	961	0.727	0.99859	0	482	0.0062	0.006703	1	1	0.957062	1161	0.668582	0.813499
MRNA_SPLICING	141	-0.546305	1004	0.717	0.99859	0	252	0.0056	0.006056	0.956	1	1.05687	723	0.379447	0.784174
MRPPATHWAY	16	-1.45023	1476	0.926	0.99859	0.006188	1602	0.0064	0.006857	0.75	1	0.684332	1661	0.856557	0.991973
MSPPATHWAY	11	1.42541	80	0.101	0.99859	0.00697	1607	0.0074	0.00786	0.512	0.998	1.35432	41	0.135922	1
MTA3PATHWAY	36	1.97644	27	0.045	0.99859	0	473	0.0062	0.006703	0.582	1	1.29896	78	0.0535373	1
MTORPATHWAY	79	-0.384226	898	0.588	0.99859	0	551	0.0064	0.006857	0.893	1	1.01661	892	0.396154	0.78687
MTX_RES_XENOGRAFTS_UP	20	-0.272004	824	0.616	0.99859	0	426	0.006	0.006564	0.233	0.805	0.796776	1557	0.778409	0.959143
MUNSHI_MM_UP	180	-0.168342	756	0.567	0.99859	0	732	0.0068	0.007296	0.995	1	1.0407	798	0.355865	0.765893
MUNSHI_MM_VS_PCS_DN	39	-0.616101	1053	0.752	0.99859	2.5e-05	1289	0.0064	0.006857	0.608	1	0.715354	1635	0.966135	0.988403
MUNSHI_MM_VS_PCS_UP	225	0.657251	278	0.229	0.99859	0	740	0.0068	0.007296	0.995	1	1.23063	170	0.0613027	1
MUSCLE_MYOSIN	30	-1.02013	1287	0.891	0.99859	0.002794	1556	0.0064	0.006857	0.839	1	1.27012	111	0.1409	1
MYC_TARGETS	111	1.60415	53	0.083	0.99859	0	508	0.0062	0.006703	0.956	1	1.18718	263	0.116466	0.811495
MycDown	129	1.66424	46	0.046	0	0	134	0.005	0.004016	0.976	0.975887	1.2141	198	0.120833	0.467575
MycUp	119	-0.114767	721	0.562	0	0	1179	0.009	0.008042	0.974	0.973842	1.13611	425	0.231557	0.287767
MYOD_BRG1_UP	55	-0.892755	1217	0.825	0.99859	0	766	0.0068	0.007296	0.702	1	1.10148	549	0.3371	0.721313
MYOD_NIH3T3_DN	176	-0.771131	1145	0.751	0.99859	0	952	0.0074	0.00786	0.995	1	1.08789	595	0.205821	0.728616
MYOD_NIH3T3_UP	229	-0.34556	871	0.666	0.99859	0	70	0.0048	0.005333	0.995	1	0.896136	1359	0.753507	0.865561
MYOSINPATHWAY	63	1.42641	79	0.083	0.99859	0	728	0.0068	0.007296	0.826	1	1.21261	199	0.148362	0.892378
N_GLYCAN_BIOSYNTHESIS	56	-1.07252	1312	0.83	0.99859	0	244	0.0056	0.006056	0.826	1	1.26296	126	0.118868	1
N_GLYCAN_DEGRADATION	30	-0.389501	903	0.601	0.99859	0.016796	1639	0.008	0.008416	0.975	1	0.810284	1542	0.780198	0.950356
NAB_LUNG_DN	135	-0.374536	893	0.66	0.99859	0	1031	0.0076	0.008025	0.956	1	0.954528	1175	0.537879	0.812283
NAB_LUNG_UP	63	-1.66454	1541	0.938	0.99859	0.002209	1539	0.0056	0.006056	0.983	1	1.0556	729	0.368627	0.75092
NADLER_OBESITY_DN	76	0.397977	396	0.301	0.99859	0	937	0.0074	0.00786	0.893	1	1.06169	700	0.307071	0.762895
NADLER_OBESITY_HYPERGLYCEMIA	96	0.739482	238	0.257	0.99859	0	407	0.006	0.006564	0.956	1	1.33791	52	0.0292398	1
NADLER_OBESITY_UP	124	0.669111	272	0.262	0.99859	0	36	0.0044	0.005163	0.956	1	1.05207	745	0.337255	0.775203
NAKAJIMA_MCS_UP	174	-1.83039	1583	0.978	0.99859	0	414	0.006	0.006564	0.995	1	0.944876	1210	0.585271	0.820644
NAKAJIMA_MCSMBP_EOS	55	-0.926274	1235	0.811	0.99859	0	942	0.0074	0.00786	0.702	1	0.890661	1377	0.648289	0.888104
NAKAJIMA_MCSMBP_MAST	94	-3.22757	1693	0.998	0.99859	0	409	0.006	0.006564	0.934	1	0.806139	1548	0.810547	0.951094
NDKDYNAMINPATHWAY	73	1.39495	86	0.074	0.99859	0	486	0.0062	0.006703	0.851	1	1.31645	68	0.0526316	0.982753
NELSON_ANDROGEN_DN	45	0.412336	386	0.361	0.99859	0	545	0.0064	0.006857	0.582	1	0.947158	1204	0.551102	0.818571
NELSON_ANDROGEN_UP	207	0.30745	449	0.36	0.99859	0	490	0.0062	0.006703	0.995	1	0.983803	1031	0.52439	0.798131
NEMETH_TNF_DN	100	1.59593	54	0.051	0.99859	0	665	0.0066	0.007063	0.956	1	0.942661	1220	0.631683	0.820705
NEMETH_TNF_UP	235	-1.17354	1359	0.873	0.99859	0	658	0.0066	0.007063	0.995	1	1.11856	493	0.178161	0.820141
NEUROTRANSMITTERSPATHWAY	11	0.713359	246	0.27	0.99859	3.4e-05	1305	0.0084	0.008816	0.14	0.407131	0.94977	1194	0.558994	0.816658
NEUTROPHILPATHWAY	31	-1.0612	1305	0.873	0.99859	0.000266	1413	0.0076	0.008025	0.6	1	0.928865	1269	0.582692	0.837954
NF90_DN	112	-1.63514	1530	0.943	0.99859	0	299	0.0056	0.006056	0.956	1	0.903676	1334	0.723404	0.862623
NF90_UP	54	-0.197563	773	0.563	0.99859	0	347	0.0058	0.006297	0.702	1	0.762215	1593	0.906694	0.979476
NFATPATHWAY	168	-0.496655	965	0.727	0.99859	0	254	0.0056	0.006056	0.995	1	0.97019	1097	0.522863	0.801142
NFKBPATHWAY	50	-1.60397	1523	0.931	0.99859	0.001211	1506	0.007	0.007501	0.939	1	1.01125	919	0.443114	0.778056
NGFPATHWAY	57	0.278729	473	0.374	0.99859	0	716	0.0068	0.007296	0.826	1	1.14378	396	0.227799	0.88644
NGUYEN_KERATO_DN	274	-0.642586	1068	0.796	0.99859	0	1152	0.0086	0.008979	1	1	0.945603	1209	0.662136	0.818935
NGUYEN_KERATO_UP	79	-0.526015	991	0.703	0.99859	0	412	0.006	0.006564	0.893	1	1.23045	171	0.106178	1
NI2_LUNG_DN	69	-0.754427	1133	0.789	0.99859	0	749	0.0068	0.007296	0.851	1	1.13434	434	0.231537	0.712507
NI2_MOUSE_DN	132	-0.017135	648	0.503	0.99859	0	1025	0.0076	0.008025	0.956	1	1.13609	426	0.190207	0.865016
NI2_MOUSE_UP	99	-0.68076	1092	0.752	0.99859	0	755	0.0068	0.007296	0.956	1	0.899911	1348	0.670476	0.879945
NICK_RHAPC_UP	130	0.674243	270	0.245	0.99859	0	268	0.0056	0.006056	0.956	1	1.26375	123	0.0531496	0.990069
NICOTINATE_AND_NICOTINAMIDE_METABOLISM	39	-1.36015	1435	0.915	0.99859	7e-05	1343	0.0058	0.006297	0.632	1	0.801519	1554	0.781633	0.954634
NING_COPD_DN	346	1.56486	59	0.09	0.99859	0	639	0.0066	0.007063	1	1	1.25151	143	0.108987	1
NING_COPD_UP	411	-0.706408	1109	0.747	0.99859	0	192	0.0054	0.005832	1	1	1.06106	703	0.296154	0.782668
NITROGEN_METABOLISM	52	-1.18616	1363	0.869	0.99859	0	463	0.0062	0.006703	0.702	1	0.711805	1637	0.849802	0.988376
NKCELLSPATHWAY	49	0.227594	510	0.37	0.99859	0	867	0.0072	0.007728	0.702	1	1.2558	134	0.151163	1
NKTPATHWAY	50	-2.38732	1662	0.988	0.99859	0.000209	1402	0.0058	0.006297	0.845	1	1.15185	368	0.247082	0.907548
NO1PATHWAY	81	1.30384	103	0.104	0.99859	0	918	0.0074	0.00786	0.893	1	1.18086	279	0.190476	0.782209
NO2IL12PATHWAY	22	-3.29777	1696	0.997	0.99859	0.207745	1697	0.1214	0.121274	1	1	0.764143	1591	0.727273	0.97137
NOS1PATHWAY	80	1.06893	154	0.133	0.99859	0	85	0.005	0.00558	0.893	1	1.14432	393	0.217304	0.734612
NOTCHPATHWAY	16	-0.092722	707	0.5	0.99859	0.01698	1640	0.0096	0.009939	0.893	1	0.625163	1683	0.94012	0.992956
NOUZOVA_CPG_H4_UP	303	-0.09764	716	0.519	0.99859	0	411	0.006	0.006564	1	1	1.10033	554	0.216061	0.811653
NOUZOVA_CPG_METHLTD	168	-0.554295	1019	0.704	0.99859	0	659	0.0066	0.007063	0.995	1	0.814829	1535	0.862903	0.937595
NOVA2_KO_SPLICING	162	2.53944	9	0.003	0.973	0	288	0.0056	0.006056	0.995	1	1.24223	154	0.113725	0.920227
NTHIPATHWAY	54	-0.271787	823	0.636	0.99859	0.00036	1426	0.006	0.006564	0.877	1	0.887589	1386	0.641221	0.889336
NUCLEAR_RECEPTORS	140	0.712856	247	0.242	0.99859	0	43	0.0046	0.005174	0.956	1	1.04822	763	0.328897	0.777358
NUCLEOTIDE_GPCRS	18	-0.827345	1185	0.803	0.99859	0.011762	1627	0.008	0.008416	0.852	1	0.89581	1361	0.614907	0.863577
NUCLEOTIDE_METABOLISM	23	-0.152333	746	0.563	0.99859	0.001103	1497	0.0062	0.006703	0.515	0.998	1.31832	63	0.123772	1
NUCLEOTIDE_SUGARS_METABOLISM	11	-1.80496	1575	0.957	0.99859	0.154319	1695	0.0698	0.069808	0.985	1	0.561667	1693	0.953307	0.999385
NUMATA_G_CSF_DIFF	64	-0.720937	1119	0.747	0.99859	0	873	0.0072	0.007728	0.826	1	0.90311	1337	0.645914	0.859904
NUTT_GBN_VS_AO_DN	21	1.64771	50	0.03	0.99859	0.000201	1401	0.0072	0.007728	0.346	0.923	1.04778	765	0.425781	0.775673
NUTT_GBN_VS_AO_UP	21	0.057017	600	0.475	0.99859	0.005176	1593	0.0074	0.00786	0.738	1	0.866908	1444	0.622351	0.898321
O_GLYCAN_BIOSYNTHESIS	46	-0.278354	828	0.65	0.99859	0.002313	1544	0.0044	0.005163	0.966	1	1.20016	225	0.120482	0.873139
O6BG_RESIST_MEDULLOBLASTOMA_DN	155	0.224899	513	0.388	0.99859	0	1193	0.0094	0.009751	0.995	1	1.02628	849	0.385797	0.782721
O6BG_RESIST_MEDULLOBLASTOMA_UP	60	0.554689	326	0.265	0.99859	0	619	0.0064	0.006857	0.826	1	1.16275	337	0.255515	0.937267
OKUMURA_MC_LPS	563	0.84047	215	0.2	0.99859	0	199	0.0054	0.005832	1	1	0.998336	963	0.460967	0.79837
OLD_FIBRO_DN	519	0.39985	394	0.338	0.99859	0	118	0.005	0.00558	1	1	1.05541	730	0.243513	0.785148
OLD_FIBRO_UP	158	0.352621	421	0.311	0.99859	0	286	0.0056	0.006056	0.995	1	1.12366	467	0.210832	0.842148
OLDAGE_DN	99	0.658625	276	0.274	0.99859	0	333	0.0058	0.006297	0.956	1	1.28914	89	0.0198807	0.994651
OLDONLY_FIBRO_DN	218	-0.713912	1115	0.761	0.99859	0	900	0.0072	0.007728	0.995	1	0.990939	1000	0.456212	0.795995
OLDONLY_FIBRO_UP	90	0.285854	468	0.359	0.99859	0	1019	0.0076	0.008025	0.934	1	0.996467	972	0.460821	0.801682
OLDWERNER_FIBRO_DN	301	1.13202	134	0.125	0.99859	0	774	0.0068	0.007296	1	1	1.10851	522	0.181087	0.821236
OLDWERNER_FIBRO_UP	68	0.208267	520	0.404	0.99859	0	1092	0.008	0.008416	0.851	1	1.22252	184	0.158203	1
ONE_CARBON_POOL_BY_FOLATE	42	-2.3427	1657	0.992	0.99859	0.003256	1564	0.0108	0.011104	0.921	1	1.28141	98	0.148438	1
OSAWA_TNFA_HEPATOCYTE_UP	30	0.296317	455	0.353	0.99859	0	1100	0.0082	0.008609	0.429	0.986	1.30006	77	0.164093	1
OVARIAN_INFERTILITY_GENES	62	-0.178994	763	0.588	0.99859	0.000141	1379	0.008	0.008416	0.9	1	1.19344	241	0.185714	0.840331
OXIDATIVE_PHOSPHORYLATION	125	-0.931059	1239	0.798	0.99859	0	1183	0.0092	0.009593	0.956	1	1.08893	586	0.368217	0.827706
OXSTRESS_BREASTCA_DN	22	0.41566	382	0.335	0.99859	1e-05	1250	0.0068	0.007296	0.243	0.817	1.08802	592	0.348178	0.821534
OXSTRESS_BREASTCA_UP	71	-0.507092	974	0.697	0.99859	0	784	0.0068	0.007296	0.851	1	0.872822	1425	0.814394	0.901398
OXSTRESS_RPE_H2O2HNE_DN	79	-0.081413	704	0.496	0.99859	0	17	0.004	0.004841	0.893	1	1.20392	218	0.166994	1
OXSTRESS_RPE_H2O2TBH_DN	82	-0.697107	1103	0.762	0.99859	0	238	0.0054	0.005832	0.893	1	0.901049	1345	0.689013	0.880304
OXSTRESS_RPE_HNETBH_DN	168	-0.316552	853	0.593	0.99859	0	893	0.0072	0.007728	0.995	1	0.975018	1076	0.506641	0.809151
OXSTRESS_RPETHREE_DN	97	-0.306936	844	0.577	0.99859	0	764	0.0068	0.007296	0.956	1	1.25916	130	0.0640777	0.994055
OXSTRESS_RPETWO_DN	327	-0.622744	1056	0.719	0.99859	0	115	0.005	0.00558	1	1	1.07674	639	0.254753	0.787853
P21_ANY_DN	79	0.30986	447	0.342	0.99859	0	963	0.0074	0.00786	0.893	1	0.95083	1190	0.565476	0.816716
P21_ANY_UP	31	-0.088107	706	0.571	0.99859	0.001397	1515	0.0076	0.008025	0.752	1	0.962243	1135	0.509652	0.819077
P21_EARLY_DN	19	0.417068	378	0.293	0.99859	8.1e-05	1351	0.0064	0.006857	0.292	0.877	1.13624	424	0.296367	0.868249
P21_MIDDLE_DN	35	-0.516238	983	0.673	0.99859	0.000945	1487	0.0096	0.009939	0.713	1	1.00831	927	0.465209	0.786557
P21_P53_ANY_DN	107	1.65572	47	0.037	0.99859	0	214	0.0054	0.005832	0.956	1	1.11815	494	0.253906	0.819109
P21_P53_EARLY_DN	23	2.15908	17	0.016	0.99859	0	1137	0.0084	0.008816	0.233	0.805	0.929909	1266	0.603306	0.831197
P21_P53_LATE_DN	28	-0.397992	908	0.65	0.99859	5.8e-05	1335	0.0066	0.007063	0.491	0.996	0.836533	1497	0.764	0.925384
P21_P53_MIDDLE_DN	56	1.18499	122	0.095	0.99859	0	906	0.0072	0.007728	0.826	1	1.16963	312	0.222222	0.969852
P27PATHWAY	31	0.366694	414	0.315	0.99859	0.003801	1574	0.0078	0.008216	0.879	1	1.30933	72	0.108871	1
P35ALZHEIMERSPATHWAY	37	-1.71584	1553	0.931	0.99859	0.009766	1620	0.0066	0.007063	0.98	1	0.675204	1669	0.903409	0.98453
P38MAPKPATHWAY	114	-1.07285	1313	0.836	0.99859	0	725	0.0068	0.007296	0.956	1	1.08747	597	0.295019	0.816411
P53_BRCA1_UP	78	-1.12631	1332	0.855	0.99859	0	451	0.006	0.006564	0.893	1	0.767137	1589	0.896078	0.969612
P53_SIGNALING	300	0.65822	277	0.238	0.99859	0	811	0.007	0.007501	1	1	0.981579	1044	0.536539	0.807284
P53GENES_ALL	38	-0.019219	653	0.501	0.99859	0.000829	1476	0.0084	0.008816	0.827	1	0.917649	1297	0.606	0.859895
P53HYPOXIAPATHWAY	57	-1.76256	1567	0.946	0.99859	0.001179	1503	0.0066	0.007063	0.969	1	0.740706	1620	0.880769	0.97925
P53PATHWAY	48	-0.066749	695	0.512	0.99859	0	311	0.0058	0.006297	0.702	1	1.1908	251	0.189243	1
PANTOTHENATE_AND_COA_BIOSYNTHESIS	34	1.99612	23	0.017	0.99859	0	649	0.0066	0.007063	0.429	0.986	1.21128	202	0.146771	1
PAR1PATHWAY	74	1.53119	65	0.073	0.99859	0	1040	0.0078	0.008216	0.851	1	1.09932	557	0.254902	0.720478
PARK_HSC_VS_MPP_DN	41	-0.533137	993	0.731	0.99859	0.009155	1616	0.0074	0.00786	0.977	1	0.761521	1594	0.888679	0.979039
PARK_HSC_VS_MPP_UP	57	-1.35732	1433	0.915	0.99859	2.2e-05	1280	0.0074	0.00786	0.849	1	0.971339	1093	0.501002	0.811444
PARK_MSCS_BOTH	148	-0.754208	1132	0.798	0.99859	0	1050	0.0078	0.008216	0.956	1	0.849441	1473	0.871486	0.916386
PARK_MSCS_DIFF	110	-0.874762	1209	0.844	0.99859	0	738	0.0068	0.007296	0.956	1	0.876868	1410	0.815842	0.899546
PARK_MSCS_LIN2	133	-1.36879	1438	0.897	0.99859	0	109	0.005	0.00558	0.956	1	1.20359	219	0.119374	0.874686
PARK_RARALPHA_MOD	155	0.264143	487	0.389	0.99859	0	66	0.0048	0.005333	0.995	1	0.961389	1141	0.525813	0.815597
PARK_RARALPHA_UP	85	-2.05284	1623	0.976	0.99859	2.3e-05	1282	0.0062	0.006703	0.913	1	0.981762	1043	0.508876	0.799423
PARKINPATHWAY	32	-0.888549	1216	0.806	0.99859	0.00119	1505	0.0046	0.005174	0.734	1	0.926466	1277	0.624288	0.842288
PARP_KO_DN	37	0.809712	224	0.19	0.99859	2.6e-05	1294	0.0076	0.008025	0.608	1	1.05379	735	0.366197	0.782721
PARP_KO_UP	81	0.095244	574	0.494	0.99859	7.4e-05	1347	0.006	0.006564	0.932	1	0.831859	1507	0.862275	0.931811
PASSERINI_ADHESION	109	0.573776	314	0.278	0.99859	0	637	0.0066	0.007063	0.956	1	0.939153	1238	0.640927	0.819335
PASSERINI_APOPTOSIS	128	-0.551243	1013	0.707	0.99859	0	89	0.005	0.00558	0.956	1	0.977494	1063	0.440994	0.797323
PASSERINI_COMPLEMENT	25	0.587386	309	0.221	0.99859	0	136	0.0052	0.005697	0.233	0.805	1.31797	65	0.0871212	1
PASSERINI_EM	86	-1.29495	1408	0.901	0.99859	0	539	0.0064	0.006857	0.934	1	0.968863	1099	0.535104	0.803066
PASSERINI_GROWTH	89	-2.19	1642	0.988	0.99859	8e-06	1246	0.0072	0.007728	0.939	1	0.90598	1331	0.604743	0.873094
PASSERINI_IMMUNE	52	-0.258102	814	0.58	0.99859	0	726	0.0068	0.007296	0.702	1	1.01219	915	0.455598	0.785026
PASSERINI_INFLAMMATION	54	-2.02947	1617	0.969	0.99859	3.8e-05	1309	0.01	0.010332	0.744	1	0.903397	1336	0.614458	0.860494
PASSERINI_OXIDATION	45	-0.133517	734	0.531	0.99859	0.000395	1433	0.0068	0.007296	0.764	1	1.06737	679	0.354639	0.761904
PASSERINI_PROLIFERATION	186	0.058657	598	0.429	0.99859	0	1145	0.0086	0.008979	0.995	1	1.06006	706	0.351145	0.783294
PASSERINI_SIGNAL	985	-2.36251	1661	0.977	0.99859	0	316	0.0058	0.006297	1	1	0.953716	1181	0.603053	0.812711
PASSERINI_TRANSCRIPTION	220	-0.322749	856	0.595	0.99859	0	251	0.0056	0.006056	0.995	1	1.13159	445	0.216891	0.844576
PDGF_ES_UP	62	1.22877	114	0.121	0.99859	0	436	0.006	0.006564	0.826	1	1.45325	9	0.0056391	1
PDGFPATHWAY	94	-0.029409	660	0.518	0.99859	0	1045	0.0078	0.008216	0.934	1	1.19739	231	0.133459	1
PEART_HISTONE_DN	194	-1.08065	1319	0.832	0.99859	0	636	0.0066	0.007063	0.995	1	0.977469	1064	0.507692	0.810548
PEART_HISTONE_UP	134	-0.757985	1137	0.778	0.99859	0	377	0.006	0.006564	0.956	1	1.24741	147	0.0903733	0.961884
PELP1PATHWAY	36	1.2291	113	0.097	0.99859	0	387	0.006	0.006564	0.582	1	1.41787	19	0.00943396	1
PENG_GLUCOSE_DN	433	-0.761228	1139	0.767	0.99859	0	715	0.0068	0.007296	1	1	1.08447	609	0.162109	0.733885
PENG_GLUCOSE_UP	101	-1.13489	1337	0.887	0.99859	0	317	0.0058	0.006297	0.956	1	0.954616	1172	0.57722	0.814504
PENG_GLUTAMINE_DN	633	-0.654348	1070	0.725	0.99859	0	467	0.0062	0.006703	1	1	1.05751	717	0.274472	0.75598
PENG_GLUTAMINE_UP	685	-0.791198	1160	0.783	0.99859	0	383	0.006	0.006564	1	1	1.05779	715	0.209544	0.75941
PENG_LEUCINE_DN	360	-0.235522	801	0.596	0.99859	0	1079	0.008	0.008416	1	1	0.988598	1009	0.545643	0.796774
PENG_LEUCINE_UP	286	-1.15012	1349	0.847	0.99859	0	713	0.0068	0.007296	1	1	1.04328	785	0.348659	0.773994
PENG_RAPAMYCIN_DN	503	-1.76783	1570	0.979	0.99859	0	538	0.0064	0.006857	1	1	1.00511	941	0.4	0.783028
PENG_RAPAMYCIN_UP	456	0.278058	474	0.399	0.99859	0	245	0.0056	0.006056	1	1	0.954128	1176	0.634249	0.809317
PENTOSE_AND_GLUCURONATE_INTERCONVERSIONS	19	-1.24609	1382	0.924	0.99859	0.004119	1579	0.0082	0.008609	0.705	1	0.912524	1315	0.542574	0.864151
PENTOSE_PHOSPHATE_PATHWAY	52	-1.13371	1336	0.909	0.99859	0	795	0.007	0.007501	0.702	1	0.761292	1595	0.882	0.978147
PEPIPATHWAY	12	-0.285647	830	0.57	0.99859	0.011292	1625	0.0094	0.009751	0.59	1	1.32082	61	0.189723	1
PEPTIDE_GPCRS	129	-0.096442	713	0.534	0.99859	0	1181	0.0092	0.009593	0.956	1	0.917193	1300	0.685393	0.85898
PGC	852	-2.11969	1629	0.973	0.99859	0	191	0.0054	0.005832	1	1	0.997176	969	0.451219	0.79811
PGC1APATHWAY	90	0.312781	443	0.355	0.99859	0	624	0.0066	0.007063	0.934	1	1.20452	217	0.140594	0.877067
PHENYLALANINE_METABOLISM	80	-1.19287	1366	0.857	0.99859	0	304	0.0058	0.006297	0.893	1	0.917356	1298	0.650628	0.845014
PHENYLALANINE_TYROSINE_AND_TRYPTOPHAN_BIOSYNTHESIS	26	-1.43281	1469	0.877	0.99859	0.02212	1655	0.009	0.009382	0.984	1	1.1478	380	0.276639	0.889254
PHOSPHATIDYLINOSITOL_SIGNALING_SYSTEM	264	-0.633388	1061	0.749	0.99859	0	792	0.007	0.007501	1	1	0.876592	1411	0.853608	0.888418
PHOTOSYNTHESIS	47	-0.671555	1087	0.758	0.99859	1.4e-05	1259	0.0056	0.006056	0.719	1	1.10824	524	0.354962	0.81972
PITUITARY_FETAL_DN	32	0.685215	262	0.234	0.99859	0	956	0.0074	0.00786	0.429	0.986	1.34235	48	0.0589474	1
PITUITARY_FETAL_UP	46	0.314197	442	0.334	0.99859	0	300	0.0056	0.006056	0.702	1	1.04393	781	0.413793	0.776426
PITX2PATHWAY	40	-0.902854	1225	0.833	0.99859	3e-06	1228	0.0086	0.008979	0.583	1	0.826644	1517	0.79096	0.934417
PKCPATHWAY	29	0.352091	422	0.353	0.99859	0	701	0.0068	0.007296	0.429	0.986	1.17939	283	0.238659	0.768223
PLATELET_EXPRESSED	95	0.028982	625	0.528	0.99859	0.000109	1370	0.0076	0.008025	0.965	1	1.05721	720	0.338521	0.755057
PLCDPATHWAY	17	0.994424	169	0.154	0.99859	0.000511	1448	0.0074	0.00786	0.428	0.968	1.24276	152	0.167653	0.929255
PLCEPATHWAY	50	-0.227176	792	0.568	0.99859	0	1141	0.0086	0.008979	0.702	1	1.20294	221	0.117188	1
PLCPATHWAY	27	-0.076776	701	0.52	0.99859	2e-05	1275	0.0068	0.007296	0.45	0.989	0.896841	1355	0.609442	0.867851
PLK3PATHWAY	20	-0.679312	1091	0.773	0.99859	0.004764	1587	0.0062	0.006703	0.726	1	1.04164	793	0.385659	0.768759
PMLPATHWAY	42	-0.508407	976	0.71	0.99859	0.00184	1527	0.0072	0.007728	0.88	1	0.942766	1219	0.586481	0.822696
POD1_KO_DN	2402	0.18862	527	0.443	0.99859	0	782	0.0068	0.007296	1	1	1.03073	834	0.295833	0.772072
POD1_KO_MOST_DN	71	-0.881373	1212	0.833	0.99859	4e-06	1232	0.0064	0.006857	0.859	1	1.09968	556	0.302326	0.812234
POD1_KO_MOST_UP	98	0.51629	348	0.33	0.99859	0	839	0.007	0.007501	0.956	1	1.32097	60	0.0728972	1
POD1_KO_UP	1105	0.063911	594	0.464	0.99859	0	447	0.006	0.006564	1	1	1.03248	827	0.309942	0.769022
POMEROY_DESMOPLASIC_VS_CLASSIC_MD_DN	106	-1.1413	1340	0.949	0.99859	0	488	0.0062	0.006703	0.956	1	0.951393	1188	0.568047	0.809772
POMEROY_DESMOPLASIC_VS_CLASSIC_MD_UP	122	0.107398	568	0.491	0.99859	0	727	0.0068	0.007296	0.956	1	0.892687	1369	0.711423	0.888402
POMEROY_MD_TREATMENT_GOOD_VS_POOR_DN	54	-0.978988	1264	0.828	0.99859	8e-06	1245	0.0056	0.006056	0.715	1	1.04215	791	0.386719	0.770014
POMEROY_MD_TREATMENT_GOOD_VS_POOR_UP	57	-0.046365	668	0.557	0.99859	0	471	0.0062	0.006703	0.826	1	1.11975	482	0.26506	0.720816
PORPHYRIN_AND_CHLOROPHYLL_METABOLISM	44	-2.34303	1658	0.974	0.99859	0.002639	1553	0.0044	0.005163	0.904	1	1.09842	562	0.328244	0.810621
PPARAPATHWAY	170	-2.14121	1632	0.975	0.99859	0	32	0.0044	0.005163	0.995	1	0.797911	1556	0.929293	0.952376
PPARGPATHWAY	33	-1.31892	1416	0.904	0.99859	0.00936	1618	0.0094	0.009751	0.937	1	0.677652	1667	0.944664	0.985693
PREADIP_VS_FIBRO_UP	39	-0.37051	889	0.665	0.99859	0.000464	1444	0.0068	0.007296	0.773	1	1.17894	284	0.154455	0.765333
PRMT5_KD_DN	65	-0.549642	1012	0.702	0.99859	1.8e-05	1270	0.0074	0.00786	0.844	1	1.03645	814	0.402277	0.77224
PRMT5_KD_UP	492	0.377235	406	0.379	0.99859	0	120	0.005	0.00558	1	1	1.08832	589	0.132196	0.729364
PROLIFERATION_GENES	953	-0.558963	1025	0.707	0.99859	0	190	0.0054	0.005832	1	1	1.0313	833	0.331373	0.776049
PROPANOATE_METABOLISM	64	0.357197	418	0.389	0.99859	0.000296	1417	0.0056	0.006056	0.924	1	0.819528	1531	0.791753	0.935481
PROSTAGLANDIN_AND_LEUKOTRIENE_METABOLISM	70	-0.229379	794	0.59	0.99859	0	88	0.005	0.00558	0.851	1	0.962077	1138	0.520309	0.815729
PROSTAGLANDIN_SYNTHESIS_REGULATION	65	-1.155	1351	0.87	0.99859	1e-06	1211	0.007	0.007501	0.827	1	0.870575	1434	0.753479	0.89875
PROTEASOME	36	-0.171155	758	0.56	0.99859	0.000105	1369	0.0062	0.006703	0.661	1	0.930287	1262	0.525667	0.834343
PROTEASOME_DEGRADATION	72	-0.525311	990	0.694	0.99859	4.5e-05	1315	0.006	0.006564	0.896	1	1.34981	44	0.0493097	1
PROTEASOMEPATHWAY	52	0.677876	268	0.205	0.99859	0	1084	0.008	0.008416	0.702	1	0.925197	1280	0.578732	0.83594
PS1PATHWAY	39	-0.24177	807	0.569	0.99859	0.000688	1469	0.0066	0.007063	0.812	1	0.711682	1639	0.945565	0.990088
PTC1PATHWAY	26	1.02136	162	0.122	0.99859	0	1170	0.009	0.009382	0.429	0.986	0.994589	983	0.46139	0.800382
PTDINSPATHWAY	69	0.343467	429	0.353	0.99859	0	717	0.0068	0.007296	0.851	1	0.935734	1250	0.636893	0.825981
PTENPATHWAY	82	0.331619	435	0.387	0.99859	0	869	0.0072	0.007728	0.893	1	1.23428	165	0.0978887	1
PURINE_METABOLISM	296	-0.566125	1028	0.751	0.99859	0	543	0.0064	0.006857	1	1	0.983604	1033	0.495049	0.809024
PYK2PATHWAY	110	0.691191	259	0.257	0.99859	0	313	0.0058	0.006297	0.956	1	1.15715	348	0.173469	0.749344
PYRIMIDINE_METABOLISM	133	-2.42924	1666	0.997	0.99859	0	1199	0.0098	0.010132	0.956	1	0.99279	991	0.478011	0.802028
PYRUVATE_METABOLISM	70	-0.540532	996	0.768	0.99859	0	374	0.006	0.006564	0.851	1	1.12418	465	0.246154	0.84268
RABPATHWAY	36	-0.66243	1077	0.764	0.99859	9.7e-05	1365	0.007	0.007501	0.655	1	1.31685	67	0.0910816	1
RAC1PATHWAY	76	-1.06396	1307	0.834	0.99859	0	733	0.0068	0.007296	0.893	1	0.872084	1430	0.76342	0.899662
RACCYCDPATHWAY	66	-0.132923	733	0.551	0.99859	0	988	0.0076	0.008025	0.851	1	1.07628	641	0.291429	0.787765
RADAEVA_IFNA_DN	30	-0.175348	761	0.515	0.99859	0.00059	1461	0.0068	0.007296	0.677	1	1.28304	95	0.14881	0.983061
RADAEVA_IFNA_UP	110	0.71067	249	0.218	0.99859	0	790	0.007	0.007501	0.956	1	1.00081	955	0.428016	0.796874
RADIATION_SENSITIVITY	98	-0.771518	1146	0.798	0.99859	0	709	0.0068	0.007296	0.956	1	1.0677	678	0.328063	0.762911
RADMACHER_AMLNORMALKARYTYPE_SIG	255	1.08725	148	0.14	0.99859	0	261	0.0056	0.006056	1	1	1.00732	928	0.451943	0.788674
RANKLPATHWAY	31	0.050458	605	0.473	0.99859	0	1080	0.008	0.008416	0.429	0.986	0.910166	1318	0.579957	0.853781
RANPATHWAY	12	-0.298438	839	0.624	0.99859	0.000701	1470	0.0044	0.005163	0.264	0.844	1.16671	323	0.247012	0.94613
RARRXRPATHWAY	55	-1.29054	1405	0.91	0.99859	0.000159	1386	0.0068	0.007296	0.831	1	0.629236	1682	0.980315	0.993394
RasDown	153	0.322092	439	0.442	0	2e-06	1216	0.004	0.003009	0.991	0.990989	1.47478	5	0.00591716	0.0988667
RASPATHWAY	61	0.521327	344	0.29	0.99859	0.000437	1437	0.0068	0.007296	0.936	1	1.17872	287	0.224172	0.994574
RasUp	195	-0.815273	1181	0.726	0	0	842	0.007	0.006036	0.998	0.998	1.45704	6	0.0194553	0.0721
RAY_P210_DIFF	153	-1.46389	1482	0.937	0.99859	0	273	0.0056	0.006056	0.995	1	1.09848	561	0.279923	0.812992
RBPATHWAY	36	0.044014	611	0.432	0.99859	0	484	0.0062	0.006703	0.582	1	1.10296	543	0.295367	0.812294
RCC_NL_UP	1529	0.167014	537	0.418	0.99859	0	969	0.0074	0.00786	1	1	1.03585	815	0.279468	0.773176
RECKPATHWAY	26	-0.3642	883	0.64	0.99859	0.003774	1573	0.0064	0.006857	0.878	1	1.08885	587	0.340081	0.825422
REDUCTIVE_CARBOXYLATE_CYCLE_CO2_FIXATION	18	-0.549193	1010	0.738	0.99859	0.000852	1477	0.0062	0.006703	0.483	0.994	0.853198	1468	0.69962	0.911882
REELINPATHWAY	27	0.70767	252	0.214	0.99859	2.2e-05	1279	0.0066	0.007063	0.452	0.989	1.41495	20	0.0362903	1
REFRACTORY_GASTRIC_UP	291	1.68322	43	0.064	0.99859	0	1032	0.0076	0.008025	1	1	1.12063	481	0.144269	0.719697
RELAPATHWAY	33	-0.357868	877	0.639	0.99859	0.001178	1502	0.0072	0.007728	0.734	1	0.889061	1381	0.651822	0.873429
REN_E2F1_TARGETS	85	-0.51859	986	0.721	0.99859	0	995	0.0076	0.008025	0.893	1	1.13697	420	0.191781	0.876249
REOVIRUS_HEK293_DN	695	0.213401	519	0.446	0.99859	0	965	0.0074	0.00786	1	1	1.03657	812	0.313152	0.767625
REOVIRUS_HEK293_UP	713	-3.25133	1694	0.996	0.99859	0	527	0.0062	0.006703	1	1	0.991314	998	0.457031	0.803796
RESISTANCE_XENOGRAFTS_UP	107	-0.291353	832	0.589	0.99859	0	1096	0.008	0.008416	0.956	1	1.20297	220	0.114519	0.870538
RETT_DN	49	1.04438	159	0.133	0.99859	0	1157	0.0086	0.008979	0.702	1	1.27192	106	0.0700389	1
RETT_UP	128	-0.197961	774	0.569	0.99859	0	366	0.0058	0.006297	0.956	1	1.01771	887	0.373967	0.775702
RHOPATHWAY	106	0.571672	315	0.266	0.99859	0	59	0.0048	0.005333	0.956	1	1.13205	443	0.151329	0.713499
RIBAVIRIN_RSV_DN	140	-0.930602	1237	0.801	0.99859	0	974	0.0074	0.00786	0.956	1	1.01121	920	0.41683	0.785943
RIBAVIRIN_RSV_UP	43	-2.01927	1614	0.965	0.99859	0.001418	1517	0.006	0.006564	0.866	1	0.748762	1613	0.866279	0.97499
RIBOFLAVIN_METABOLISM	23	-1.82764	1582	0.971	0.99859	0.058188	1683	0.0246	0.024765	0.991	1	0.634846	1680	0.973196	0.993719
RIBOSOMAL_PROTEINS	218	-0.544088	1001	0.716	0.99859	0	983	0.0076	0.008025	0.995	1	0.993747	984	0.447368	0.802563
RNA_POLYMERASE	30	-1.54658	1504	0.956	0.99859	0.00102	1489	0.006	0.006564	0.722	1	1.05124	748	0.371094	0.775072
RNA_TRANSCRIPTION_REACTOME	67	0.261986	488	0.416	0.99859	0	146	0.0052	0.005697	0.851	1	0.996976	970	0.46748	0.802576
RNAPATHWAY	19	-0.232501	797	0.589	0.99859	0.000566	1456	0.0056	0.006056	0.44	0.987	1.32082	62	0.0821053	1
ROME_INSULIN_2F_DN	91	1.5417	63	0.087	0.99859	0	544	0.0064	0.006857	0.934	1	1.24441	151	0.0813954	0.93009
ROME_INSULIN_2F_UP	542	-0.61577	1052	0.729	0.99859	0	978	0.0076	0.008025	1	1	1.05331	738	0.302144	0.779043
RORIE_ES_PNET_DN	69	-0.30742	845	0.648	0.99859	0	938	0.0074	0.00786	0.851	1	0.914038	1311	0.636882	0.863077
RORIE_ES_PNET_UP	80	-0.430357	928	0.664	0.99859	0	939	0.0074	0.00786	0.893	1	0.992802	990	0.468504	0.799426
ROS	13	0.382825	405	0.312	0.99859	0.002168	1538	0.0062	0.006703	0.367	0.937	0.950938	1189	0.542744	0.809873
ROS_MOUSE_AORTA_DN	208	0.412354	385	0.31	0.99859	0	431	0.006	0.006564	0.995	1	1.16642	325	0.0972222	0.744752
ROS_MOUSE_AORTA_UP	55	-1.41562	1465	0.944	0.99859	9e-06	1248	0.007	0.007501	0.715	1	1.32846	57	0.0742188	1
ROSS_AML1_ETO	188	0.949654	179	0.16	0.99859	0	323	0.0058	0.006297	0.995	1	1.09036	583	0.284884	0.825495
ROSS_CBF	229	1.45365	78	0.107	0.99859	0	1148	0.0086	0.008979	0.995	1	0.932086	1259	0.666667	0.83152
ROSS_CBF_LEUKEMIA	177	1.59508	55	0.081	0.99859	0	631	0.0066	0.007063	0.995	1	0.833873	1501	0.878296	0.933784
ROSS_CBF_MYH	153	0.109511	566	0.432	0.99859	0	390	0.006	0.006564	0.995	1	1.18523	266	0.100213	0.804153
ROSS_FAB_M7	218	-1.23671	1378	0.874	0.99859	0	852	0.0072	0.007728	0.995	1	1.23866	159	0.0547945	1
ROSS_MLL_FUSION	199	-2.16634	1636	0.978	0.99859	0	1044	0.0078	0.008216	0.995	1	0.827937	1516	0.907258	0.933547
ROSS_PML_RAR	242	1.06157	156	0.128	0.99859	0	102	0.005	0.00558	0.995	1	1.07918	628	0.234496	0.79875
ROTH_HTERT_DIFF	85	0.670657	271	0.247	0.99859	0	996	0.0076	0.008025	0.893	1	0.885278	1393	0.756809	0.890636
ROTH_HTERT_DN	14	-1.71872	1554	0.954	0.99859	0.02561	1660	0.015	0.015228	0.725	1	0.825286	1523	0.743697	0.934678
ROTH_HTERT_UP	31	1.78574	33	0.046	0.99859	0	1135	0.0084	0.008816	0.429	0.986	1.29414	83	0.0647059	1
RUIZ_TENASCIN_TARGETS	208	-0.076966	702	0.526	0.99859	0	872	0.0072	0.007728	0.995	1	0.983565	1034	0.517647	0.807741
RUTELLA_HEMATOGFSNDCS_DIFF	1996	0.692514	258	0.36	0.99859	0	496	0.0062	0.006703	1	1	1.04143	794	0.276956	0.763216
RUTELLA_HEPATGFSNDCS_UP	399	-0.435343	932	0.684	0.99859	0	153	0.0052	0.005697	1	1	1.24626	149	0.0213592	0.942579
S1P_SIGNALING	68	-0.250949	810	0.619	0.99859	0	1074	0.008	0.008416	0.851	1	0.699565	1649	0.911654	0.988654
S1PPATHWAY	17	-0.422637	923	0.664	0.99859	0.018032	1646	0.012	0.012271	0.902	1	0.855427	1461	0.700197	0.913895
SA_B_CELL_RECEPTOR_COMPLEXES	89	-0.498527	969	0.695	0.99859	0	455	0.0062	0.006703	0.934	1	1.13048	449	0.243243	0.843115
SA_BONE_MORPHOGENETIC	18	-0.901913	1224	0.832	0.99859	0.043454	1677	0.0188	0.018972	0.982	1	0.912769	1313	0.578544	0.865802
SA_CASPASE_CASCADE	36	1.3181	99	0.107	0.99859	0	546	0.0064	0.006857	0.582	1	1.20063	223	0.226054	0.877923
SA_DIACYLGLYCEROL_SIGNALING	35	1.3947	87	0.096	0.99859	0	1072	0.008	0.008416	0.429	0.986	1.4326	13	0.0247619	1
SA_FAS_SIGNALING	35	-0.248119	808	0.553	0.99859	0	562	0.0064	0.006857	0.429	0.986	0.975208	1074	0.512671	0.809828
SA_G1_AND_S_PHASES	40	1.25188	109	0.098	0.99859	0	398	0.006	0.006564	0.582	1	0.976421	1066	0.501018	0.813361
SA_G2_AND_M_PHASES	21	0.081245	585	0.423	0.99859	0.000579	1458	0.0068	0.007296	0.443	0.988	1.04126	795	0.418787	0.768587
SA_MMP_CYTOKINE_CONNECTION	43	-0.413843	918	0.631	0.99859	0.002613	1551	0.006	0.006564	0.904	1	0.887828	1385	0.685328	0.87374
SA_PROGRAMMED_CELL_DEATH	39	-0.76082	1138	0.753	0.99859	2.7e-05	1295	0.0076	0.008025	0.609	1	1.08698	601	0.344689	0.811105
SA_PTEN_PATHWAY	66	1.12372	136	0.147	0.99859	0	627	0.0066	0.007063	0.851	1	1.00534	939	0.437859	0.796614
SA_REG_CASCADE_OF_CYCLIN_EXPR	24	3.02534	2	0.003	0.973	0	917	0.0074	0.00786	0.233	0.805	1.26748	113	0.140316	1
SA_TRKA_RECEPTOR	44	0.154052	546	0.424	0.99859	0	1205	0.0102	0.010539	0.582	1	1.06832	676	0.353282	0.775241
SALMONELLAPATHWAY	39	-0.130198	731	0.564	0.99859	0.000524	1451	0.0078	0.008216	0.782	1	0.632682	1681	0.965795	0.993946
SANA_IFNG_ENDOTHELIAL_DN	227	0.856068	205	0.181	0.99859	0	851	0.0072	0.007728	0.995	1	1.14581	389	0.133205	0.892037
SANA_IFNG_ENDOTHELIAL_UP	181	-0.437163	935	0.662	0.99859	0	855	0.0072	0.007728	0.995	1	0.875514	1415	0.803758	0.888327
SANA_TNFA_ENDOTHELIAL_DN	253	2.53684	10	0.013	0.99859	0	862	0.0072	0.007728	1	1	1.2193	190	0.0422794	1
SANA_TNFA_ENDOTHELIAL_UP	186	0.982387	172	0.15	0.99859	0	29	0.0044	0.005163	0.995	1	0.986377	1021	0.499076	0.810884
SANSOM_APC_4_DN	180	0.049013	608	0.479	0.99859	0	152	0.0052	0.005697	0.995	1	1.0313	832	0.37525	0.777705
SANSOM_APC_5_DN	816	-0.033797	663	0.518	0.99859	0	20	0.0042	0.005163	1	1	1.04409	778	0.230453	0.757958
SANSOM_APC_LOSS4_UP	312	-1.45906	1479	0.906	0.99859	0	573	0.0064	0.006857	1	1	0.946238	1208	0.65737	0.817989
SANSOM_APC_LOSS5_UP	208	-0.03884	665	0.52	0.99859	0	667	0.0066	0.007063	0.995	1	0.948191	1200	0.610309	0.813569
SARCOMAS_GISTROMAL_UP	26	-1.42394	1466	0.961	0.99859	2.1e-05	1276	0.0054	0.005832	0.451	0.989	1.28882	90	0.0836576	0.976369
SARCOMAS_HISTIOCYTOMA_UP	17	-0.360841	881	0.661	0.99859	0.003986	1576	0.0092	0.009593	0.7	1	1.27304	105	0.144444	1
SARCOMAS_LEIOMYOSARCOMA_CALP_UP	39	-0.426344	927	0.62	0.99859	0	674	0.0066	0.007063	0.582	1	0.887403	1389	0.639442	0.873434
SARCOMAS_LEIOMYOSARCOMA_UP	26	0.049696	606	0.453	0.99859	1.4e-05	1260	0.0082	0.008609	0.442	0.987	1.36279	34	0.0727273	1
SARCOMAS_LIPOSARCOMA_DN	23	3.53791	1	0.002	0.929	0	1154	0.0086	0.008979	0.233	0.805	1.09256	578	0.317739	0.822413
SARCOMAS_LIPOSARCOMA_UP	21	-0.546568	1005	0.628	0.99859	0.006723	1605	0.0086	0.008979	0.76	1	1.44418	10	0.059761	1
SARCOMAS_SCHWANNOMA_UP	29	-1.30794	1413	0.875	0.99859	0.01475	1635	0.011	0.011303	0.97	1	0.709461	1641	0.919847	0.988769
SARCOMAS_SYNOVIAL_DN	34	0.03213	622	0.517	0.99859	0	946	0.0074	0.00786	0.429	0.986	1.3044	74	0.0975143	1
SARCOMAS_SYNOVIAL_UP	21	1.50947	72	0.06	0.99859	0	281	0.0056	0.006056	0.233	0.805	0.710443	1640	0.892996	0.989521
SARSPATHWAY	19	-0.656885	1073	0.763	0.99859	0.022926	1657	0.0114	0.011693	0.931	1	1.05455	732	0.409774	0.785224
SASAKI_ATL_UP	488	-2.36031	1659.5	0.956	0.99859	0	944	0.0074	0.00786	1	1	1.15358	364	0.146154	0.91211
SASAKI_TCELL_LYMPHOMA_VS_CD4_UP	488	-2.36031	1659.5	0.956	0.99859	0	305	0.0058	0.006297	1	1	1.15358	363	0.146154	0.917206
SCHRAETS_MLL_UP	80	-0.457331	943	0.65	0.99859	0	579	0.0064	0.006857	0.893	1	1.14764	382	0.172065	0.745073
SCHUMACHER_MYC_DN	16	-0.208147	780	0.563	0.99859	0.0025	1549	0.005	0.00558	0.622	1	0.670598	1671	0.879837	0.992089
SCHUMACHER_MYC_UP	112	-2.17732	1638	0.953	0.99859	3.4e-05	1301	0.0058	0.006297	0.964	1	0.811197	1541	0.907298	0.939411
SCHURINGA_STAT5A_DN	59	-1.5935	1519	0.941	0.99859	0.00033	1422	0.0066	0.007063	0.927	1	0.94789	1201	0.52354	0.818326
SCHURINGA_STAT5A_UP	71	-0.12847	729	0.554	0.99859	0	569	0.0064	0.006857	0.851	1	1.05166	747	0.357143	0.775173
SELENOAMINO_ACID_METABOLISM	30	-0.783679	1157	0.794	0.99859	5.6e-05	1328	0.0064	0.006857	0.488	0.995	1.27133	107	0.128544	1
SERUM_FIBROBLAST_CELLCYCLE	322	0.161591	540	0.398	0.99859	0	234	0.0054	0.005832	1	1	1.08701	599	0.227273	0.816109
SERUM_FIBROBLAST_CORE_DN	634	-0.135605	736	0.566	0.99859	0	439	0.006	0.006564	1	1	0.985745	1022	0.494647	0.794104
SERUM_FIBROBLAST_CORE_UP	488	0.895601	194	0.177	0.99859	0	14	0.004	0.004841	1	1	0.995048	981	0.463938	0.79999
SETPATHWAY	28	-0.793169	1165	0.784	0.99859	0.000882	1479	0.0054	0.005832	0.708	1	1.37466	30	0.0497132	1
SHEPARD_BMYB_MORPHOLINO_DN	422	0.284785	470	0.39	0.99859	0	698	0.0068	0.007296	1	1	1.01762	888	0.393346	0.788987
SHEPARD_BMYB_MORPHOLINO_UP	492	-1.14734	1347	0.893	0.99859	0	65	0.0048	0.005333	1	1	1.04166	792	0.312253	0.770474
SHEPARD_CELL_PROLIFERATION	534	0.020931	628.5	0.453	0.99859	0	1124	0.0084	0.008816	1	1	1.08145	620	0.292308	0.806875
SHEPARD_CRASH_AND_BURN_MUT_VS_WT_DN	386	-0.174018	760	0.529	0.99859	0	477	0.0062	0.006703	1	1	1.17275	302	0.121094	0.988235
SHEPARD_CRASH_AND_BURN_MUT_VS_WT_UP	369	-0.988609	1270	0.847	0.99859	0	798	0.007	0.007501	1	1	1.1058	530	0.151923	0.726543
SHEPARD_GENES_COMMON_BW_CB_MO	174	0.549538	328	0.272	0.99859	0	95	0.005	0.00558	0.995	1	1.09776	568	0.243615	0.8086
SHEPARD_NEG_REG_OF_CELL_PROLIFERATION	302	2.96333	3	0.006	0.99859	0	460	0.0062	0.006703	1	1	1.05962	707	0.310757	0.783218
SHEPARD_POS_REG_OF_CELL_PROLIFERATION	215	-1.49277	1490	0.893	0.99859	0	1109	0.0082	0.008609	0.995	1	0.947417	1203	0.539062	0.818868
SHH_UP	29	-1.15174	1350	0.824	0.99859	0.02888	1667	0.012	0.012271	0.99	1	0.930457	1261	0.553279	0.835294
SHHPATHWAY	38	0.54055	332	0.227	0.99859	0	854	0.0072	0.007728	0.582	1	0.894456	1364	0.696737	0.865939
SHIPP_DLBCL_CURED_DN	109	1.52061	70	0.064	0.99859	0	1149	0.0086	0.008979	0.956	1	1.21774	193	0.0812854	1
SHIPP_DLBCL_CURED_UP	72	-1.90032	1592	0.949	0.99859	0	93	0.005	0.00558	0.851	1	1.16806	319	0.245648	0.955069
SHIPP_FL_VS_DLBCL_DN	79	-0.881158	1211	0.764	0.99859	0	137	0.0052	0.005697	0.893	1	0.918846	1291	0.658203	0.846252
SHIPP_FL_VS_DLBCL_UP	92	-0.158007	750	0.579	0.99859	0	1172	0.009	0.009382	0.934	1	0.946816	1206	0.542683	0.815304
SIG_BCR_SIGNALING_PATHWAY	164	-1.02558	1290	0.859	0.99859	0	378	0.006	0.006564	0.995	1	0.7941	1560	0.926078	0.954964
SIG_CD40PATHWAYMAP	94	-0.999414	1277	0.876	0.99859	0	476	0.0062	0.006703	0.934	1	0.850011	1472	0.813559	0.918611
SIG_CHEMOTAXIS	156	0.419889	377	0.322	0.99859	0	856	0.0072	0.007728	0.995	1	0.939894	1237	0.566855	0.817962
SIG_IL4RECEPTOR_IN_B_LYPHOCYTES	101	-1.51024	1494	0.937	0.99859	0	640	0.0066	0.007063	0.956	1	0.828983	1514	0.758621	0.930322
SIG_INSULIN_RECEPTOR_PATHWAY_IN_CARDIAC_MYOCYTES	182	-0.754572	1134	0.799	0.99859	0	1123	0.0084	0.008816	0.995	1	0.943042	1216	0.634454	0.822394
SIG_PIP3_SIGNALING_IN_B_LYMPHOCYTES	131	-1.39284	1450	0.919	0.99859	0	1122	0.0084	0.008816	0.956	1	1.02571	852	0.397004	0.78191
SIG_PIP3_SIGNALING_IN_CARDIAC_MYOCTES	226	-2.01541	1612	0.975	0.99859	0	489	0.0062	0.006703	0.995	1	1.07594	646	0.305284	0.778056
SIG_REGULATION_OF_THE_ACTIN_CYTOSKELETON_BY_RHO_GTPASES	102	0.564973	322	0.255	0.99859	0	469	0.0062	0.006703	0.956	1	0.943932	1214	0.601533	0.821146
SKP2E2FPATHWAY	28	0.643785	285	0.24	0.99859	0.002296	1543	0.0068	0.007296	0.816	1	1.36257	35	0.0783939	1
SLRPPATHWAY	13	-0.867963	1206	0.825	0.99859	0.026062	1663	0.0128	0.013042	0.727	1	0.953755	1179	0.541825	0.806103
SMALL_LIGAND_GPCRS	36	-1.71537	1552	0.972	0.99859	2.1e-05	1277	0.0062	0.006703	0.602	1	0.68947	1654	0.891519	0.989272
SMITH_HCV_INDUCED_HCC_UP	95	0.626398	294	0.239	0.99859	0	912	0.0074	0.00786	0.934	1	1.12219	476	0.201629	0.829781
SMITH_HTERT_DN	163	-0.393063	905	0.652	0.99859	0	100	0.005	0.00558	0.995	1	1.07608	645	0.292636	0.779746
SMITH_HTERT_UP	281	0.528101	343	0.306	0.99859	0	646	0.0066	0.007063	1	1	1.19423	239	0.0654397	0.849796
SMOOTH_MUSCLE_CONTRACTION	426	-1.36898	1439	0.913	0.99859	0	483	0.0062	0.006703	1	1	0.863418	1452	0.90689	0.900668
SODDPATHWAY	20	0.101528	571	0.455	0.99859	0.006107	1600	0.0074	0.00786	0.749	1	1.15297	365	0.282051	0.911085
SPPAPATHWAY	85	0.301916	453	0.392	0.99859	0	312	0.0058	0.006297	0.893	1	0.89231	1370	0.708984	0.888272
SPRYPATHWAY	70	0.570863	318	0.328	0.99859	0	913	0.0074	0.00786	0.851	1	1.1805	280	0.129555	0.778501
SrcDown	45	0.476581	356	0.328	0	0	1207	0.011	0.010055	0.646	0.606894	1.2498	146	0.182524	0.570551
SRCRPTPPATHWAY	44	0.268381	481	0.369	0.99859	0	542	0.0064	0.006857	0.582	1	0.918231	1294	0.65692	0.859181
SrcUp	28	0.340184	430	0.328	0	0.000269	1414	0.003	0.002004	0.526	0.356852	1.43371	12	0.0374753	0.0466464
ST_ADRENERGIC	134	-0.082679	705	0.55	0.99859	0	1043	0.0078	0.008216	0.956	1	1.27628	103	0.0718563	1
ST_B_CELL_ANTIGEN_RECEPTOR	120	-0.974783	1261	0.83	0.99859	0	395	0.006	0.006564	0.956	1	0.842982	1488	0.851695	0.926045
ST_DICTYOSTELIUM_DISCOIDEUM_CAMP_CHEMOTAXIS_PATHWAY	109	0.910881	189	0.194	0.99859	0	200	0.0054	0.005832	0.956	1	0.872115	1429	0.740952	0.900748
ST_DIFFERENTIATION_PATHWAY_IN_PC12_CELLS	136	-2.18335	1640	0.986	0.99859	0	1182	0.0092	0.009593	0.956	1	1.01386	905	0.389558	0.780497
ST_ERK1_ERK2_MAPK_PATHWAY	96	-1.37099	1441	0.91	0.99859	0	255	0.0056	0.006056	0.956	1	0.836105	1500	0.799189	0.930933
ST_FAS_SIGNALING_PATHWAY	193	-0.960694	1252	0.845	0.99859	0	864	0.0072	0.007728	0.995	1	0.987351	1016	0.454737	0.792995
ST_G_ALPHA_I_PATHWAY	150	0.993657	170	0.15	0.99859	0	1077	0.008	0.008416	0.956	1	1.03863	801	0.358491	0.769148
ST_G_ALPHA_S_PATHWAY	45	-0.823369	1184	0.789	0.99859	4.4e-05	1314	0.0074	0.00786	0.616	1	1.14426	394	0.218623	0.731062
ST_GA12_PATHWAY	84	-0.239595	805	0.632	0.99859	0	142	0.0052	0.005697	0.893	1	0.965793	1118	0.533465	0.792306
ST_GA13_PATHWAY	113	-1.75986	1566	0.94	0.99859	0	97	0.005	0.00558	0.956	1	0.859681	1457	0.780335	0.90454
ST_GAQ_PATHWAY	95	-1.34569	1427	0.913	0.99859	0	1110	0.0082	0.008609	0.934	1	0.745806	1616	0.952756	0.978356
ST_GRANULE_CELL_SURVIVAL_PATHWAY	95	-0.899707	1221	0.845	0.99859	9.9e-05	1367	0.0068	0.007296	0.965	1	0.952406	1184	0.558704	0.807672
ST_IL_13_PATHWAY	19	-1.97323	1604.5	0.977	0.99859	0.010896	1623	0.0092	0.009593	0.84	1	0.592915	1690	0.907692	0.998234
ST_INTEGRIN_SIGNALING_PATHWAY	296	0.406588	390	0.345	0.99859	0	1107	0.0082	0.008609	1	1	1.14079	406	0.131356	0.729426
ST_INTERFERON_GAMMA_PATHWAY	25	-2.03706	1619	0.98	0.99859	0.012539	1630	0.0072	0.007728	0.856	1	0.842968	1489	0.761224	0.924676
ST_INTERLEUKIN_13_PATHWAY	19	-1.97323	1604.5	0.977	0.99859	0.011775	1628	0.0094	0.009751	0.853	1	0.592915	1691	0.907692	0.997162
ST_INTERLEUKIN_4_PATHWAY	86	-2.14395	1633	0.978	0.99859	0	326	0.0058	0.006297	0.934	1	0.833735	1502	0.817797	0.932641
ST_JAK_STAT_PATHWAY	27	-1.28417	1397	0.918	0.99859	0.020469	1653	0.0088	0.009184	0.982	1	1.1965	235	0.218107	0.850354
ST_JNK_MAPK_PATHWAY	145	-1.74161	1559	0.944	0.99859	0	1105	0.0082	0.008609	0.956	1	0.88755	1387	0.681818	0.888271
ST_MYOCYTE_AD_PATHWAY	85	-0.06601	692	0.522	0.99859	0	925	0.0074	0.00786	0.893	1	1.01417	903	0.428862	0.783061
ST_P38_MAPK_PATHWAY	109	-1.28545	1399	0.912	0.99859	0	928	0.0074	0.00786	0.956	1	0.952228	1186	0.578748	0.814314
ST_PAC1_RECEPTOR_PATHWAY	23	-0.071013	697	0.501	0.99859	3.3e-05	1300	0.0068	0.007296	0.263	0.843	0.762277	1592	0.881988	0.980529
ST_PHOSPHOINOSITIDE_3_KINASE_PATHWAY	115	-1.47945	1485	0.943	0.99859	0	1037	0.0078	0.008216	0.956	1	1.01131	918	0.444231	0.787125
ST_STAT3_PATHWAY	36	-1.73768	1556	0.95	0.99859	0.001288	1509	0.0088	0.009184	0.86	1	1.29762	80	0.0627451	1
ST_T_CELL_SIGNAL_TRANSDUCTION	141	0.39122	400	0.364	0.99859	0	1071	0.008	0.008416	0.956	1	0.960607	1145	0.562118	0.800052
ST_TUMOR_NECROSIS_FACTOR_PATHWAY	79	0.215323	518	0.373	0.99859	0	923	0.0074	0.00786	0.893	1	1.04807	764	0.369295	0.776188
ST_TYPE_I_INTERFERON_PATHWAY	21	-1.56283	1509	0.937	0.99859	0.033212	1670	0.0146	0.014831	0.964	1	0.659432	1675	0.932653	0.993258
ST_WNT_BETA_CATENIN_PATHWAY	94	-2.20496	1643	0.957	0.99859	0	256	0.0056	0.006056	0.934	1	1.07579	648	0.333996	0.753042
ST_WNT_CA2_CYCLIC_GMP_PATHWAY	72	-0.763012	1140	0.758	0.99859	0	40	0.0046	0.005174	0.851	1	0.688028	1656	0.955684	0.987828
STAEGE_EFTS_UP	77	-1.23	1376	0.893	0.99859	0	664	0.0066	0.007063	0.893	1	0.821781	1529	0.866405	0.937311
STANELLE_E2F1_UP	80	-0.139768	739	0.597	0.99859	0	858	0.0072	0.007728	0.893	1	1.28037	100	0.0635246	1
STARCH_AND_SUCROSE_METABOLISM	49	-1.28518	1398	0.92	0.99859	0	934	0.0074	0.00786	0.702	1	0.883933	1396	0.676707	0.876713
STAT3PATHWAY	32	-2.04196	1622	0.976	0.99859	0.002252	1542	0.0078	0.008216	0.813	1	0.522089	1695	0.974806	0.999905
STATIN_PATHWAY_PHARMGKB	51	-1.47378	1484	0.868	0.99859	0.000389	1432	0.0052	0.005697	0.882	1	0.880892	1403	0.714868	0.895325
STEFFEN_AML_PML_PLZF_TRGT	116	-0.06256	689	0.562	0.99859	0	1052	0.0078	0.008216	0.956	1	1.10066	552	0.255682	0.719569
STEMCELL_COMMON_DN	182	1.32491	97	0.135	0.99859	0	593	0.0064	0.006857	0.995	1	1.12574	459	0.209709	0.848096
STEMCELL_COMMON_UP	508	0.567968	319	0.299	0.99859	0	689	0.0066	0.007063	1	1	1.14621	387	0.0448065	0.736751
STEMCELL_EMBRYONIC_UP	3603	-0.049191	674	0.493	0.99859	0	162	0.0052	0.005697	1	1	0.996369	973	0.491429	0.800631
STEMCELL_HEMATOPOIETIC_UP	3994	-1.39638	1453	0.894	0.99859	0	600	0.0064	0.006857	1	1	1.10068	551	0.0460251	0.722197
STEMCELL_NEURAL_UP	5140	-0.971583	1260	0.788	0.99859	0	24	0.0042	0.005163	1	1	1.03837	803	0.222698	0.76602
STEMPATHWAY	24	-1.01866	1285	0.845	0.99859	0.021517	1654	0.0116	0.011891	0.925	1	1.07041	668	0.380282	0.776074
STEROID_BIOSYNTHESIS	15	-1.67416	1542	0.947	0.99859	0.063771	1684	0.0268	0.026931	0.898	1	1.29771	79	0.110236	1
STILBENE_COUMARINE_AND_LIGNIN_BIOSYNTHESIS	22	1.20196	115	0.081	0.99859	0	807	0.007	0.007501	0.233	0.805	1.45522	8	0.0349515	1
STOSSI_ER_UP	108	0.259444	489	0.375	0.99859	0	1000	0.0076	0.008025	0.956	1	1.08229	617	0.279261	0.736352
STREPTOMYCIN_BIOSYNTHESIS	11	-1.40786	1461	0.958	0.99859	0.102099	1692	0.046	0.04606	0.962	1	0.417455	1697	1	0.999834
STRESS_ARSENIC_SPECIFIC_DN	68	0.478103	355	0.319	0.99859	0	1093	0.008	0.008416	0.851	1	1.20973	205	0.159844	0.893598
STRESS_ARSENIC_SPECIFIC_UP	462	-3.13221	1692	0.998	0.99859	0	222	0.0054	0.005832	1	1	0.798536	1555	0.945205	0.957864
STRESS_GENOTOXIC_SPECIFIC_DN	125	-0.635248	1065	0.749	0.99859	0	348	0.0058	0.006297	0.956	1	0.744237	1618	0.983936	0.977604
STRESS_GENOTOXIC_SPECIFIC_UP	90	-0.681899	1094	0.771	0.99859	0	511	0.0062	0.006703	0.934	1	0.902102	1338	0.633333	0.882161
STRESS_IONIZING_SPECIFIC_UP	48	-1.13503	1338	0.831	0.99859	0	126	0.005	0.00558	0.702	1	1.30088	75	0.132692	1
STRESS_P53_SPECIFIC_UP	30	-0.690635	1097	0.753	0.99859	0.004404	1581	0.0064	0.006857	0.895	1	1.18835	261	0.245098	0.817439
STRESS_TPA_SPECIFIC_UP	103	0.288213	465	0.407	0.99859	0	761	0.0068	0.007296	0.956	1	0.888853	1383	0.691235	0.887146
STRESSPATHWAY	65	-1.64583	1534	0.946	0.99859	0.000309	1420	0.0056	0.006056	0.925	1	0.746047	1615	0.877193	0.979259
STRIATED_MUSCLE_CONTRACTION	79	0.334976	434	0.341	0.99859	0	849	0.0072	0.007728	0.893	1	1.47684	4	0.0018797	1
STURLA_SONIC_HEDGEHOG	49	1.55763	61	0.06	0.99859	0	936	0.0074	0.00786	0.702	1	1.00952	923	0.452	0.783356
SULFUR_METABOLISM	17	-1.53812	1503	0.964	0.99859	0.001069	1494	0.0086	0.008979	0.512	0.998	0.922167	1285	0.594488	0.841514
SYNTHESIS_AND_DEGRADATION_OF_KETONE_BODIES	7	0.294456	458	0.375	0.99859	0.026373	1664	0.0122	0.012461	0.598	1	1.0919	579	0.38477	0.822986
TAKEDA_NUP8_HOXA9_10D_DN	445	-1.38672	1448	0.939	0.99859	0	267	0.0056	0.006056	1	1	1.16681	322	0.0923379	0.752058
TAKEDA_NUP8_HOXA9_10D_UP	478	-1.4982	1491	0.936	0.99859	0	745	0.0068	0.007296	1	1	0.989826	1007	0.46875	0.805434
TAKEDA_NUP8_HOXA9_16D_DN	983	-1.39798	1454	0.932	0.99859	0	272	0.0056	0.006056	1	1	0.958137	1155	0.657088	0.813391
TAKEDA_NUP8_HOXA9_16D_UP	419	-0.845683	1192	0.776	0.99859	0	67	0.0048	0.005333	1	1	0.928843	1270	0.717391	0.836823
TAKEDA_NUP8_HOXA9_3D_DN	83	1.89047	29	0.088	0.99859	1.6e-05	1267	0.006	0.006564	0.908	1	1.10491	533	0.226804	0.725032
TAKEDA_NUP8_HOXA9_3D_UP	583	-1.28999	1403	0.854	0.99859	0	574	0.0064	0.006857	1	1	0.935515	1251	0.733981	0.8255
TAKEDA_NUP8_HOXA9_6H_DN	122	-0.574426	1033	0.731	0.99859	0	1001	0.0076	0.008025	0.956	1	1.15863	345	0.115094	0.936717
TAKEDA_NUP8_HOXA9_6H_UP	237	1.37406	90	0.127	0.99859	0	1054	0.0078	0.008216	0.995	1	1.06457	689	0.262846	0.759921
TAKEDA_NUP8_HOXA9_8D_DN	644	-1.18726	1364	0.908	0.99859	0	568	0.0064	0.006857	1	1	1.12687	454	0.0914634	0.718168
TAKEDA_NUP8_HOXA9_8D_UP	379	-2.86012	1689	0.986	0.99859	0	491	0.0062	0.006703	1	1	0.909107	1321	0.717054	0.855533
TALL1PATHWAY	28	-0.411401	916	0.73	0.99859	8.5e-05	1355	0.0076	0.008025	0.517	0.998	0.987219	1017	0.430928	0.791827
TARTE_BCELL	93	-1.43969	1471	0.957	0.99859	0	935	0.0074	0.00786	0.934	1	1.07323	656	0.32449	0.759752
TARTE_MATURE_PC	1002	0.067259	591	0.484	0.99859	0	91	0.005	0.00558	1	1	0.984918	1026	0.518868	0.810885
TARTE_PC	209	-1.89251	1588	0.953	0.99859	0	382	0.006	0.006564	0.995	1	1.13572	427	0.226923	0.86314
TARTE_PLASMA_BLASTIC	811	-1.42675	1468	0.887	0.99859	0	28	0.0044	0.005163	1	1	1.01875	882	0.40619	0.787464
TAVOR_CEBP_DN	63	-1.1629	1354	0.869	0.99859	0	499	0.0062	0.006703	0.826	1	1.20955	206	0.150097	0.885895
TAVOR_CEBP_UP	129	1.08369	149	0.109	0.99859	0	1163	0.0088	0.009184	0.956	1	0.848347	1478	0.88247	0.920699
TCA	31	-0.378321	894	0.599	0.99859	1.5e-05	1261	0.0054	0.005832	0.444	0.989	0.888991	1382	0.722815	0.887974
TCAPOPTOSISPATHWAY	23	-0.212451	785	0.547	0.99859	0.004695	1585	0.0086	0.008979	0.724	1	1.11646	497	0.311412	0.825269
TCELL_ANERGIC_UP	246	-1.74042	1558	0.941	0.99859	0	114	0.005	0.00558	0.995	1	1.05582	727	0.344423	0.752139
TCRAPATHWAY	42	-0.025797	657	0.471	0.99859	0.000446	1440	0.0072	0.007728	0.772	1	0.855213	1462	0.743158	0.91295
TCRMOLECULE	18	0.697725	256	0.192	0.99859	0.003499	1566	0.0074	0.00786	0.681	1	1.07622	643	0.336576	0.783535
TCRPATHWAY	151	1.35743	93	0.102	0.99859	0	729	0.0068	0.007296	0.995	1	1.05002	757	0.327869	0.753553
TCYTOTOXICPATHWAY	42	-0.002963	645	0.466	0.99859	0	730	0.0068	0.007296	0.582	1	0.967812	1106	0.488565	0.800472
TELPATHWAY	67	-0.750473	1129	0.796	0.99859	0	914	0.0074	0.00786	0.851	1	1.05619	726	0.348928	0.752725
TENEDINI_MEGAKARYOCYTIC_GENES	160	-0.893341	1218	0.797	0.99859	0	60	0.0048	0.005333	0.995	1	1.03412	825	0.356473	0.773853
TERCPATHWAY	27	-0.666106	1083	0.751	0.99859	0.001763	1526	0.0076	0.008025	0.785	1	0.973097	1084	0.503817	0.811228
TERPENOID_BIOSYNTHESIS	16	-0.395269	906	0.629	0.99859	0.00691	1606	0.0094	0.009751	0.765	1	1.19895	227	0.266402	1
TERTPATHWAY	25	-1.07933	1316	0.805	0.99859	0.018394	1647	0.0098	0.010132	0.904	1	1.0053	940	0.473054	0.795227
TESTIS_EXPRESSED_GENES	150	-1.1915	1365	0.871	0.99859	7e-06	1242	0.0058	0.006297	0.958	1	0.814155	1537	0.903226	0.937332
TFF2_KO_UP	50	-0.655954	1072	0.725	0.99859	4.4e-05	1313	0.0054	0.005832	0.75	1	1.15552	354	0.254369	0.924807
TGF_BETA_SIGNALING_PATHWAY	158	-0.603138	1042	0.742	0.99859	0	718	0.0068	0.007296	0.995	1	0.85496	1463	0.869121	0.911517
TGFBETA_ALL_UP	281	-0.996888	1273	0.863	0.99859	0	617	0.0064	0.006857	1	1	1.19387	240	0.111328	0.844791
TGFBETA_C1_UP	68	-1.29431	1406	0.918	0.99859	1.5e-05	1263	0.007	0.007501	0.87	1	0.930055	1265	0.632	0.832179
TGFBETA_C2_UP	57	-0.676638	1090	0.769	0.99859	0	971	0.0074	0.00786	0.826	1	0.988556	1011	0.492784	0.795221
TGFBETA_C3_UP	45	0.774715	231	0.239	0.99859	2e-06	1218	0.0066	0.007063	0.583	1	1.2221	185	0.160232	0.915573
TGFBETA_C4_UP	40	-0.80558	1172	0.753	0.99859	2e-06	1217	0.0062	0.006703	0.583	1	0.948874	1196	0.539806	0.812647
TGFBETA_C5_UP	60	-0.093708	709	0.546	0.99859	0.00014	1378	0.0072	0.007728	0.9	1	1.19235	245	0.145349	0.832773
TGFBETA_EARLY_UP	170	-0.812526	1179	0.815	0.99859	0	612	0.0064	0.006857	0.995	1	1.18274	272	0.163462	0.800135
TGFBETA_LATE_UP	111	-0.578654	1036	0.714	0.99859	0	614	0.0064	0.006857	0.956	1	1.05064	754	0.327381	0.755319
TGFBPATHWAY	44	0.82647	217	0.174	0.99859	5.8e-05	1333	0.0052	0.005697	0.627	1	1.17778	290	0.172962	0.75607
TGZ_ADIP_UP	49	1.15615	127	0.124	0.99859	0	444	0.006	0.006564	0.702	1	1.24103	157	0.155512	0.892709
TH1TH2PATHWAY	35	-1.98117	1607	0.952	0.99859	0.000164	1388	0.0066	0.007063	0.557	1	1.14387	395	0.277883	0.890261
THELPERPATHWAY	43	-0.349837	873	0.617	0.99859	5.7e-05	1331	0.0062	0.006703	0.626	1	0.982621	1037	0.472165	0.801117
TIDPATHWAY	39	-2.32105	1654	0.984	0.99859	0.004693	1584	0.007	0.007501	0.941	1	1.12162	477	0.26378	0.829511
TIS7_OVEREXP_DN	43	0.084092	581	0.51	0.99859	0	1188	0.0092	0.009593	0.582	1	1.0944	575	0.307985	0.815258
TNF_AND_FAS_NETWORK	39	0.058218	599	0.463	0.99859	0.001027	1490	0.0078	0.008216	0.846	1	0.988087	1013	0.506224	0.795302
TNFA_NFKB_DEP_UP	29	-0.578352	1035	0.74	0.99859	4.9e-05	1317	0.0042	0.005163	0.483	0.994	0.730646	1626	0.922929	0.984802
TNFALPHA_30MIN_UP	105	-1.11193	1325	0.865	0.99859	0	613	0.0064	0.006857	0.956	1	1.03847	802	0.381526	0.76774
TNFALPHA_4HRS_UP	97	-1.46119	1481	0.929	0.99859	0	773	0.0068	0.007296	0.956	1	1.17154	305	0.104839	0.755013
TNFALPHA_ADIP_DN	138	0.284759	471	0.412	0.99859	0	80	0.0048	0.005333	0.956	1	1.13853	414	0.203252	0.726081
TNFALPHA_ADIP_UP	39	-2.59363	1675	0.985	0.99859	0.019522	1649	0.0108	0.011104	0.997	1	1.00412	946	0.45155	0.793991
TNFALPHA_ALL_UP	188	-1.95795	1602	0.944	0.99859	0	178	0.0052	0.005697	0.995	1	1.04464	776	0.331288	0.76002
TNFALPHA_TGZ_ADIP_DN	51	-0.613895	1050	0.707	0.99859	0.000143	1380	0.007	0.007501	0.828	1	0.896714	1356	0.614583	0.866777
TNFALPHA_TGZ_ADIP_UP	45	-1.78976	1571	0.928	0.99859	0.00302	1561	0.0048	0.005333	0.917	1	0.79488	1559	0.819838	0.95527
TNFR1PATHWAY	86	-1.95739	1601	0.983	0.99859	0	722	0.0068	0.007296	0.934	1	0.716429	1633	0.983838	0.989911
TNFR2PATHWAY	38	-1.00774	1281	0.828	0.99859	0.015426	1636	0.0096	0.009939	0.991	1	1.11879	491	0.308271	0.825627
TOB1PATHWAY	50	0.777178	230	0.203	0.99859	1e-06	1210	0.0066	0.007063	0.705	1	0.956969	1162	0.548263	0.812507
TOLLPATHWAY	88	-2.39262	1664	0.978	0.99859	0.000464	1443	0.005	0.00558	0.986	1	0.864913	1449	0.729045	0.898384
TPA_RESIST_EARLY_DN	213	0.813224	223	0.212	0.99859	0	754	0.0068	0.007296	0.995	1	1.11632	498	0.188641	0.712698
TPA_RESIST_EARLY_UP	84	-1.91109	1597	0.961	0.99859	0	1057	0.0078	0.008216	0.893	1	1.14716	385	0.238095	0.739634
TPA_RESIST_LATE_DN	191	1.71349	41	0.066	0.99859	0	1005	0.0076	0.008025	0.995	1	0.897883	1353	0.753061	0.867786
TPA_RESIST_LATE_UP	116	0.204992	523	0.406	0.99859	0	686	0.0066	0.007063	0.956	1	0.95406	1177	0.606299	0.808019
TPA_RESIST_MIDDLE_DN	360	0.256577	491	0.394	0.99859	0	417	0.006	0.006564	1	1	0.971459	1092	0.590726	0.801107
TPA_RESIST_MIDDLE_UP	145	0.90465	192	0.213	0.99859	0	1186	0.0092	0.009593	0.956	1	1.06567	684	0.253863	0.76223
TPA_SENS_EARLY_DN	816	0.018183	631	0.493	0.99859	0	512	0.0062	0.006703	1	1	1.03657	811	0.333333	0.773384
TPA_SENS_EARLY_UP	132	-0.716277	1117	0.782	0.99859	0	1063	0.0078	0.008216	0.956	1	0.951782	1187	0.521739	0.814744
TPA_SENS_LATE_DN	649	-1.521	1497	0.902	0.99859	0	362	0.0058	0.006297	1	1	1.08796	594	0.245714	0.816579
TPA_SENS_LATE_UP	142	-0.093654	708	0.515	0.99859	0	217	0.0054	0.005832	0.956	1	0.984116	1030	0.521401	0.809793
TPA_SENS_MIDDLE_DN	810	-0.263586	818	0.624	0.99859	0	1016	0.0076	0.008025	1	1	1.059	708	0.296089	0.784087
TPA_SENS_MIDDLE_UP	166	0.129535	552	0.425	0.99859	0	223	0.0054	0.005832	0.995	1	1.01611	897	0.430556	0.781027
TPA_SKIN_DN	41	-0.966147	1257	0.853	0.99859	0.00043	1436	0.006	0.006564	0.768	1	1.00552	938	0.457906	0.783071
TPA_SKIN_UP	48	0.160354	543	0.446	0.99859	0	1010	0.0076	0.008025	0.702	1	1.15432	361	0.224409	0.917219
TPOPATHWAY	79	-0.120803	724	0.543	0.99859	0	259	0.0056	0.006056	0.893	1	1.19047	255	0.146067	0.992252
TRANSLATION_FACTORS	116	-0.516333	984	0.731	0.99859	0	930	0.0074	0.00786	0.956	1	1.11749	496	0.249505	0.710078
TRKAPATHWAY	42	-0.697714	1105	0.755	0.99859	0	1082	0.008	0.008416	0.582	1	0.963195	1131	0.532468	0.820874
TRNA_SYNTHETASES	42	-1.24072	1379	0.928	0.99859	0.000295	1416	0.0068	0.007296	0.745	1	0.792477	1565	0.839388	0.960623
TRYPTOPHAN_METABOLISM	169	-1.12044	1331	0.901	0.99859	0	804	0.007	0.007501	0.995	1	0.992076	994	0.474012	0.798635
TSA_CD4_DN	48	0.187262	528	0.428	0.99859	0	514	0.0062	0.006703	0.702	1	0.955457	1169	0.591954	0.810785
TSA_CD4_UP	58	-1.395	1452	0.901	0.99859	0	513	0.0062	0.006703	0.826	1	1.40031	23	0.0404624	1
TSA_HEPATOMA_CANCER_DN	74	0.668582	273	0.249	0.99859	0	1178	0.009	0.009382	0.851	1	1.26463	118	0.133466	1
TSA_HEPATOMA_CANCER_UP	91	0.520115	346	0.297	0.99859	0	1177	0.009	0.009382	0.934	1	1.01228	914	0.441532	0.77963
TSA_HEPATOMA_UP	85	-0.782854	1156	0.773	0.99859	0	836	0.007	0.007501	0.893	1	1.17514	294	0.162791	0.992349
TSA_PANC50_UP	92	0.032715	620	0.449	0.99859	0	891	0.0072	0.007728	0.934	1	1.10722	528	0.260956	0.813209
TSA_RKO_UP	60	-0.342511	870	0.664	0.99859	9.2e-05	1361	0.0084	0.008816	0.879	1	1.22597	180	0.138067	1
TSADAC_HYPERMETH_HYPERAC_OVCA_UP	26	-0.436791	933	0.671	0.99859	0.001146	1500	0.0066	0.007063	0.733	1	0.959793	1150	0.508571	0.813743
TSADAC_HYPERMETH_OVCA_UP	32	-0.545413	1003	0.725	0.99859	0.000131	1375	0.007	0.007501	0.539	0.999	0.827994	1515	0.799603	0.934855
TSADAC_HYPOMETH_HYPERAC_OVCA_UP	46	2.54102	8	0.004	0.995	0	1026	0.0076	0.008025	0.702	1	1.14184	404	0.235644	0.876228
TSADAC_HYPOMETH_OVCA_UP	141	2.77007	4	0.003	0.973	0	76	0.0048	0.005333	0.956	1	1.28065	99	0.0480962	1
TSADAC_PANC50_UP	80	-1.60424	1524	0.957	0.99859	0	1022	0.0076	0.008025	0.893	1	0.941918	1228	0.582353	0.81828
TSADAC_RKOEXP_UP	54	-0.633976	1062	0.76	0.99859	0.002623	1552	0.0054	0.005832	0.969	1	1.16136	339	0.228628	0.940848
TSADAC_RKOSILENT_UP	73	0.08688	579	0.422	0.99859	0	1058	0.0078	0.008216	0.851	1	1.29617	81	0.0575397	1
TSP1PATHWAY	29	-0.295331	837	0.66	0.99859	0.003568	1569	0.007	0.007501	0.87	1	1.16928	316	0.266798	0.747667
TUBBYPATHWAY	28	1.78305	35	0.033	0.99859	0	806	0.007	0.007501	0.429	0.986	1.15957	343	0.260038	0.936048
TUMOR_SUPRESSOR	74	2.56492	7	0.013	0.99859	0	802	0.007	0.007501	0.851	1	0.937928	1243	0.63147	0.822029
TYPE_III_SECRETION_SYSTEM	46	-0.553338	1017	0.718	0.99859	2.5e-05	1290	0.0082	0.008609	0.732	1	1.12288	474	0.334608	0.83261
TYROSINE_METABOLISM	101	-1.95975	1603	0.943	0.99859	0	33	0.0044	0.005163	0.956	1	0.774531	1584	0.899787	0.966937
TZD_ADIP_DN	41	-0.850293	1194	0.818	0.99859	0.0003	1418	0.0052	0.005697	0.746	1	0.862586	1453	0.715128	0.90095
UBIQUINONE_BIOSYNTHESIS	33	-0.792378	1162	0.8	0.99859	2.1e-05	1278	0.007	0.007501	0.451	0.989	0.963996	1128	0.494071	0.820595
UBIQUITIN_MEDIATED_PROTEOLYSIS	99	0.556422	325	0.293	0.99859	0	1204	0.01	0.010332	0.956	1	1.17448	295	0.150198	0.769288
UCALPAINPATHWAY	72	-0.753102	1131	0.75	0.99859	0	480	0.0062	0.006703	0.851	1	0.802852	1550	0.882353	0.953826
UEDA_MOUSE_LIVER	371	-1.90733	1596	0.968	0.99859	0	540	0.0064	0.006857	1	1	0.950445	1192	0.607767	0.81687
UEDA_MOUSE_SCN	221	0.108477	567	0.478	0.99859	0	389	0.006	0.006564	0.995	1	1.29173	87	0.00194553	1
UNDERHILL_PROLIFERATION	41	0.626619	293	0.205	0.99859	0	559	0.0064	0.006857	0.582	1	1.30807	73	0.041502	1
UREA_CYCLE_AND_METABOLISM_OF_AMINO_GROUPS	37	2.61926	6	0.026	0.99859	0	650	0.0066	0.007063	0.582	1	1.34303	47	0.0807692	1
UREACYCLEPATHWAY	22	0.479581	354	0.29	0.99859	0	321	0.0058	0.006297	0.233	0.805	0.683662	1662	0.901381	0.986518
UV_ESR_OLD_UNREG	56	-0.387041	900	0.621	0.99859	0	284	0.0056	0.006056	0.826	1	1.27905	101	0.0614203	1
UV_ESR_WS_UNREG	27	1.28755	104	0.122	0.99859	6.3e-05	1337	0.0082	0.008609	0.495	0.996	1.10989	518	0.298077	0.826035
UV_UNIQUE_FIBRO_DN	128	-1.27506	1394	0.888	0.99859	0	768	0.0068	0.007296	0.956	1	1.08411	610	0.295918	0.808302
UV_UNIQUE_FIBRO_UP	52	0.412287	387	0.33	0.99859	4.3e-05	1312	0.0076	0.008025	0.749	1	1.34868	45	0.0592734	1
UV-4NQO_FIBRO_DN	85	-2.14662	1634	0.977	0.99859	0.000645	1466	0.0052	0.005697	0.983	1	0.730906	1625	0.917836	0.985708
UV-4NQO_FIBRO_UP	83	1.06783	155	0.092	0.99859	0	418	0.006	0.006564	0.893	1	0.97159	1090	0.509921	0.811828
UVB_NHEK1_C1	139	-1.97508	1606	0.961	0.99859	0	332	0.0058	0.006297	0.956	1	1.12648	457	0.251429	0.847769
UVB_NHEK1_C2	37	-0.101263	718	0.543	0.99859	0.002548	1550	0.0058	0.006297	0.904	1	0.829344	1513	0.693878	0.933748
UVB_NHEK1_C3	32	0.717199	245	0.247	0.99859	0.002159	1535	0.0094	0.009751	0.81	1	1.13401	436	0.235756	0.710833
UVB_NHEK1_C4	25	1.18464	123	0.129	0.99859	0	1029	0.0076	0.008025	0.233	0.805	1.15548	355	0.232794	0.749451
UVB_NHEK1_C6	511	-0.569269	1030	0.743	0.99859	0	954	0.0074	0.00786	1	1	1.17084	307	0.0489796	0.753709
UVB_NHEK1_DN	988	-0.432437	930	0.696	0.99859	0	342	0.0058	0.006297	1	1	1.08183	619	0.166324	0.735992
UVB_NHEK1_UP	447	-1.13548	1339	0.861	0.99859	0	589	0.0064	0.006857	1	1	0.908541	1324	0.699187	0.855844
UVB_NHEK2_DN	234	0.290079	462	0.366	0.99859	0	840	0.007	0.007501	0.995	1	0.95505	1171	0.653101	0.809095
UVB_NHEK2_UP	152	-0.634431	1063	0.764	0.99859	0	53	0.0046	0.005174	0.995	1	0.776224	1582	0.931106	0.967797
UVB_NHEK3_ALL	1104	-3.37105	1697	0.993	0.99859	0	757	0.0068	0.007296	1	1	0.973585	1082	0.558541	0.810674
UVB_NHEK3_C0	199	-2.01503	1611	0.943	0.99859	0	171	0.0052	0.005697	0.995	1	0.972151	1087	0.483019	0.812328
UVB_NHEK3_C1	147	-0.605851	1045	0.762	0.99859	0	442	0.006	0.006564	0.956	1	1.10272	544	0.249493	0.723902
UVB_NHEK3_C2	154	-0.307466	846	0.634	0.99859	0	337	0.0058	0.006297	0.995	1	1.04393	779	0.346442	0.780072
UVB_NHEK3_C3	39	1.74497	37	0.045	0.99859	0	1095	0.008	0.008416	0.582	1	1.13516	429	0.237828	0.86235
UVB_NHEK3_C4	44	-0.512825	980	0.665	0.99859	0	771	0.0068	0.007296	0.582	1	1.16123	340	0.230315	0.740505
UVB_NHEK3_C5	140	-1.50005	1492	0.931	0.99859	0	948	0.0074	0.00786	0.956	1	0.970984	1095	0.539806	0.801357
UVB_NHEK3_C6	74	-2.25619	1649	0.987	0.99859	2.6e-05	1293	0.0074	0.00786	0.878	1	0.86227	1454	0.733333	0.902133
UVB_NHEK3_C7	123	-1.30397	1412	0.849	0.99859	0	165	0.0052	0.005697	0.956	1	1.02392	859	0.403614	0.783169
UVB_NHEK3_C8	202	-1.81249	1579	0.958	0.99859	0	420	0.006	0.006564	0.995	1	1.14202	402	0.189655	0.879487
UVB_NHEK4_24HRS_DN	31	-0.548231	1007	0.729	0.99859	0.00017	1389	0.007	0.007501	0.559	1	1.08093	623	0.323077	0.802095
UVB_NHEK4_6HRS_DN	38	0.606244	301	0.261	0.99859	8e-05	1349	0.0072	0.007728	0.639	1	1.04328	784	0.421875	0.775767
UVB_NHEK4_6HRS_UP	63	-0.570632	1031	0.751	0.99859	0	236	0.0054	0.005832	0.826	1	0.879463	1406	0.765918	0.882532
UVB_SCC_DN	344	-1.04581	1297	0.869	0.99859	0	889	0.0072	0.007728	1	1	0.963047	1132	0.598394	0.820123
UVB_SCC_UP	278	-2.03444	1618	0.968	0.99859	0	609	0.0064	0.006857	1	1	0.998656	962	0.449416	0.798515
UVC_HIGH_ALL_DN	962	-0.497124	966	0.687	0.99859	0	957	0.0074	0.00786	1	1	1.0105	922	0.417308	0.785862
UVC_HIGH_ALL_UP	46	0.416204	381	0.32	0.99859	3.8e-05	1307	0.0064	0.006857	0.742	1	1.01894	881	0.415842	0.788298
UVC_HIGH_D1_DN	33	0.256381	492	0.368	0.99859	1.9e-05	1273	0.0068	0.007296	0.449	0.989	0.981476	1045	0.514113	0.798782
UVC_HIGH_D2_DN	129	0.084065	582	0.458	0.99859	0	1115	0.0082	0.008609	0.956	1	1.22774	178	0.0890269	1
UVC_HIGH_D3_DN	124	-1.05242	1302	0.859	0.99859	0	432	0.006	0.006564	0.956	1	0.941538	1230	0.617591	0.818357
UVC_HIGH_D4_DN	171	-0.036062	664	0.545	0.99859	0	977	0.0074	0.00786	0.995	1	1.07338	655	0.254864	0.776866
UVC_HIGH_D5_DN	118	0.078027	587	0.463	0.99859	0	179	0.0052	0.005697	0.956	1	0.927414	1275	0.670757	0.830471
UVC_HIGH_D6_DN	105	1.03481	161	0.155	0.99859	0	528	0.0062	0.006703	0.956	1	1.18106	278	0.155039	0.999884
UVC_HIGH_D7_DN	91	-1.75288	1564	0.968	0.99859	0	47	0.0046	0.005174	0.934	1	0.992857	987	0.51004	0.802827
UVC_HIGH_D8_DN	113	0.294954	457	0.36	0.99859	0	8	0.0038	0.004841	0.956	1	1.11952	485	0.226453	0.715742
UVC_HIGH_D9_DN	87	-0.398683	909	0.67	0.99859	0	429	0.006	0.006564	0.934	1	0.793447	1561	0.892787	0.961585
UVC_LOW_A2_UP	20	-2.81243	1687	0.998	0.99859	0.112705	1693	0.0424	0.042481	0.998	1	0.680932	1663	0.914852	0.986549
UVC_LOW_ALL_DN	247	-2.42356	1665	0.99	0.99859	0	127	0.005	0.00558	0.995	1	0.917298	1299	0.805221	0.859854
UVC_LOW_ALL_UP	37	-3.28647	1695	1	1	0.078414	1687	0.0258	0.025942	1	1	0.624452	1684	0.948665	0.995041
UVC_LOW_C1_DN	47	-1.28578	1400	0.919	0.99859	0.000606	1463	0.0068	0.007296	0.904	1	1.22558	181	0.138004	1
UVC_LOW_C2_DN	102	-1.07431	1315	0.9	0.99859	0	1118	0.0082	0.008609	0.956	1	0.953734	1180	0.539216	0.81391
UVC_LOW_C3_DN	68	-1.34587	1429	0.909	0.99859	0	13	0.004	0.004841	0.851	1	0.824578	1525	0.882235	0.92977
UVC_TTD_4HR_DN	1232	-0.900932	1222	0.851	0.99859	0	888	0.0072	0.007728	1	1	1.10017	555	0.100402	0.719067
UVC_TTD_4HR_UP	124	-0.328464	863	0.641	0.99859	0	760	0.0068	0.007296	0.956	1	1.07192	662	0.304527	0.758226
UVC_TTD_8HR_DN	752	-1.33183	1421	0.955	0.99859	0	825	0.007	0.007501	1	1	1.03145	830	0.327935	0.771196
UVC_TTD_8HR_UP	54	0.125558	556	0.412	0.99859	0	1065	0.0078	0.008216	0.702	1	0.978949	1055	0.544513	0.798476
UVC_TTD_ALL_DN	1493	-1.59365	1520	0.952	0.99859	0	750	0.0068	0.007296	1	1	1.0518	746	0.196787	0.758914
UVC_TTD_ALL_UP	163	0.050892	604	0.461	0.99859	0	523	0.0062	0.006703	0.995	1	1.12924	451	0.197959	0.713627
UVC_TTD-XPCS_COMMON_DN	619	-0.854828	1198	0.83	0.99859	0	753	0.0068	0.007296	1	1	1.12577	458	0.096	0.720381
UVC_TTD-XPCS_COMMON_UP	47	0.154609	545	0.431	0.99859	0.001649	1522	0.006	0.006564	0.954	1	0.875199	1416	0.77821	0.887739
UVC_XPCS_4HR_DN	1030	0.347661	426	0.375	0.99859	0	611	0.0064	0.006857	1	1	1.18308	269	0.0223577	0.804066
UVC_XPCS_4HR_UP	25	-0.235769	802	0.592	0.99859	0.003089	1562	0.008	0.008416	0.654	1	0.912633	1314	0.634615	0.865045
UVC_XPCS_8HR_DN	1656	0.529537	341	0.297	0.99859	0	896	0.0072	0.007728	1	1	1.15386	362	0.033195	0.741204
UVC_XPCS_8HR_UP	145	-1.12989	1333	0.858	0.99859	0	290	0.0056	0.006056	0.956	1	0.956323	1164	0.558468	0.810804
UVC_XPCS_ALL_DN	1917	0.228205	509	0.437	0.99859	0	163	0.0052	0.005697	1	1	1.14795	377	0.0281125	0.755649
UVC_XPCS_ALL_UP	149	-0.930616	1238	0.819	0.99859	0	951	0.0074	0.00786	0.956	1	0.943202	1215	0.609658	0.823365
UV-CMV_UNIQUE_HCMV_6HRS_DN	237	0.26714	483	0.427	0.99859	0	1113	0.0082	0.008609	0.995	1	0.95455	1174	0.625263	0.809361
UV-CMV_UNIQUE_HCMV_6HRS_UP	287	-1.43786	1470	0.942	0.99859	0	1011	0.0076	0.008025	1	1	1.08259	616	0.270661	0.73747
VALINE_LEUCINE_AND_ISOLEUCINE_BIOSYNTHESIS	18	-0.654352	1071	0.79	0.99859	0.004806	1588	0.0074	0.00786	0.727	1	0.687866	1657	0.919386	0.99311
VALINE_LEUCINE_AND_ISOLEUCINE_DEGRADATION	82	0.231373	507	0.441	0.99859	0	556	0.0064	0.006857	0.893	1	0.81611	1534	0.875256	0.936916
VANASSE_BCL2_TARGETS	277	-2.09767	1628	0.938	0.99859	0	1153	0.0086	0.008979	1	1	0.913252	1312	0.787109	0.84753
VANTVEER_BREAST_OUTCOME_GOOD_VS_POOR_DN	167	-2.85686	1688	0.987	0.99859	0	705	0.0068	0.007296	0.995	1	0.872713	1426	0.794626	0.900489
VANTVEER_BREAST_OUTCOME_GOOD_VS_POOR_UP	57	-0.019841	654	0.458	0.99859	0	812	0.007	0.007501	0.826	1	1.20815	208	0.113462	1
VEGF_HUVEC_2HRS_UP	74	-0.607201	1046	0.757	0.99859	0	78	0.0048	0.005333	0.851	1	1.19804	229	0.170825	1
VEGF_HUVEC_30MIN_UP	48	-0.056343	680	0.518	0.99859	2.4e-05	1286	0.0058	0.006297	0.731	1	1.31627	69	0.0660194	1
VEGF_HUVEC_UP	30	1.53466	64	0.078	0.99859	2.6e-05	1292	0.0058	0.006297	0.459	0.99	1.06502	686	0.390244	0.76043
VEGF_MMMEC_12HRS_UP	67	-0.88295	1213	0.83	0.99859	0.00036	1427	0.0064	0.006857	0.945	1	0.831071	1508	0.843687	0.93189
VEGF_MMMEC_3HRS_UP	172	0.539395	333	0.284	0.99859	0	334	0.0058	0.006297	0.995	1	1.25941	129	0.0730337	1
VEGF_MMMEC_6HRS_UP	122	-0.798362	1169	0.791	0.99859	9.3e-05	1362	0.0054	0.005832	0.976	1	1.14846	376	0.187135	0.894405
VEGF_MMMEC_ALL_UP	236	-0.075229	698	0.57	0.99859	0	680	0.0066	0.007063	0.995	1	1.27766	102	0.0398482	1
VEGFPATHWAY	85	0.815714	222	0.209	0.99859	0	202	0.0054	0.005832	0.893	1	1.16646	324	0.188017	0.749153
VENTRICLES_UP	627	0.410703	389	0.307	0.99859	0	227	0.0054	0.005832	1	1	1.10746	526	0.121154	0.817957
VERHAAK_AML_NPM1_MUT_VS_WT_DN	681	1.72276	40	0.066	0.99859	0	660	0.0066	0.007063	1	1	1.03228	828	0.383562	0.778605
VERHAAK_AML_NPM1_MUT_VS_WT_UP	451	-0.943835	1247	0.811	0.99859	0	330	0.0058	0.006297	1	1	0.928651	1272	0.753507	0.830894
VERNELL_PRB_CLSTR1	157	0.064107	593	0.495	0.99859	0	158	0.0052	0.005697	0.995	1	0.978297	1057	0.557809	0.811556
VERNELL_PRB_CLSTR2	60	1.15223	129	0.117	0.99859	0	877	0.0072	0.007728	0.826	1	1.37987	27	0.0271845	1
VHL_NORMAL_UP	1251	1.45562	77	0.082	0.99859	0	1036	0.0076	0.008025	1	1	1.03486	820	0.295775	0.764639
VHL_RCC_UP	288	2.21857	16	0.009	0.99859	0	1203	0.0098	0.010132	1	1	1.21832	191	0.0346232	0.901355
VIPPATHWAY	82	0.237263	504	0.406	0.99859	0	1075	0.008	0.008416	0.893	1	1.1734	298	0.149105	0.764996
VITCBPATHWAY	41	1.97827	26	0.041	0.99859	0	478	0.0062	0.006703	0.582	1	1.17299	300	0.222635	0.993395
VLB_RES_XENOGRAFTS_UP	32	0.308224	448	0.363	0.99859	0	423	0.006	0.006564	0.429	0.986	1.43955	11	0.013834	1
VOBESITYPATHWAY	14	-0.988357	1269	0.799	0.99859	0.096003	1691	0.0344	0.034548	0.957	1	1.2048	214	0.259813	0.89269
WALKER_MM_SNP_DIFF	152	0.540802	331	0.333	0.99859	0	583	0.0064	0.006857	0.995	1	1.07123	664	0.295775	0.77858
WALLACE_JAK2_DIFF	92	1.52083	68	0.078	0.99859	0	578	0.0064	0.006857	0.934	1	0.97099	1094	0.525194	0.811444
WANG_HOXA9_VS_MEIS1_DN	53	-1.22288	1373	0.889	0.99859	0	1111	0.0082	0.008609	0.702	1	0.811923	1540	0.772819	0.939596
WANG_HOXA9_VS_MEIS1_UP	79	0.664147	274	0.219	0.99859	0	108	0.005	0.00558	0.893	1	1.16627	326	0.135338	0.740954
WANG_MLL_CBP_VS_GMP_DN	107	0.087756	578	0.454	0.99859	0	1112	0.0082	0.008609	0.956	1	1.00111	953	0.466805	0.79876
WANG_MLL_CBP_VS_GMP_UP	106	-1.65713	1536	0.953	0.99859	0	663	0.0066	0.007063	0.956	1	1.12357	468	0.277778	0.839078
WELCH_GATA1	62	-2.62206	1677	0.982	0.99859	0	481	0.0062	0.006703	0.826	1	0.755148	1602	0.833977	0.97976
WELCSH_BRCA_DN	25	-1.27304	1393	0.901	0.99859	0.000189	1397	0.0076	0.008025	0.34	0.92	1.00667	932	0.449505	0.792559
WELCSH_BRCA_UP	133	0.372084	409	0.39	0.99859	0	4	0.0036	0.004199	0.956	1	1.05511	731	0.307071	0.784533
WERNER_FIBRO_DN	494	0.872305	200	0.19	0.99859	0	1062	0.0078	0.008216	1	1	0.996324	974	0.524193	0.799309
WERNER_FIBRO_UP	174	-0.309188	847	0.631	0.99859	0	1028	0.0076	0.008025	0.995	1	0.92928	1268	0.631783	0.837828
WERNERONLY_FIBRO_DN	197	-0.121026	725	0.54	0.99859	0	1056	0.0078	0.008216	0.995	1	0.972271	1085	0.511387	0.802983
WERNERONLY_FIBRO_UP	106	-0.562757	1027	0.743	0.99859	0	607	0.0064	0.006857	0.956	1	0.792287	1567	0.909091	0.953319
WIELAND_HEPATITIS_B_INDUCED	218	-1.24331	1381	0.885	0.99859	0	548	0.0064	0.006857	0.995	1	0.908493	1325	0.778706	0.854553
WILLERT_WNT_NCCIT_ALL_UP	67	-1.1457	1344	0.866	0.99859	0	808	0.007	0.007501	0.851	1	0.890135	1379	0.624758	0.887214
WNT_SIGNALING	168	0.853032	207	0.268	0.99859	0	370	0.006	0.006564	0.995	1	1.03762	807	0.359615	0.773982
WNT_TARGETS	75	0.029614	623	0.475	0.99859	0	633	0.0066	0.007063	0.851	1	1.18282	270	0.211765	1
WNTPATHWAY	90	-0.154091	748	0.547	0.99859	0	479	0.0062	0.006703	0.934	1	1.02602	850	0.42278	0.782209
WONG_IFNA_HCC_RESISTANT_VS_SENSITIVE_DN	72	-0.834707	1188	0.795	0.99859	0	638	0.0066	0.007063	0.851	1	0.96667	1113	0.527559	0.795328
WONG_IFNA_HCC_RESISTANT_VS_SENSITIVE_UP	54	-0.553214	1015	0.695	0.99859	7e-06	1244	0.007	0.007501	0.714	1	1.00675	931	0.419552	0.793786
XPB_TTD-CS_DN	49	0.053133	601	0.479	0.99859	0	425	0.006	0.006564	0.702	1	1.26658	115	0.130693	1
XPB_TTD-CS_UP	87	-0.063946	691	0.559	0.99859	0	897	0.0072	0.007728	0.934	1	1.11933	487	0.252	0.713431
XU_ATRA_DN	43	1.41	82	0.1	0.99859	0	1047	0.0078	0.008216	0.582	1	1.26318	124	0.1423	1
XU_ATRA_PLUSNSC_DN	40	-0.779498	1153	0.82	0.99859	0	882	0.0072	0.007728	0.582	1	1.09839	563	0.275449	0.716727
XU_ATRA_PLUSNSC_UP	37	0.399566	395	0.348	0.99859	0	500	0.0062	0.006703	0.582	1	1.08366	612	0.330661	0.805596
XU_ATRA_UP	35	1.31402	100	0.106	0.99859	9.1e-05	1359	0.0062	0.006703	0.519	0.999	0.893974	1366	0.676829	0.86582
XU_CBP_DN	86	-0.079685	703	0.536	0.99859	0	402	0.006	0.006564	0.934	1	1.32941	56	0.0826772	1
XU_CBP_UP	35	-0.715951	1116	0.757	0.99859	0.001316	1512	0.005	0.00558	0.744	1	0.706011	1645	0.929825	0.988418
YAGI_AML_PROG_ASSOC	346	0.905946	191	0.183	0.99859	0	34	0.0044	0.005163	1	1	0.968163	1103	0.602459	0.800829
YAGI_AML_PROG_FAB	550	-1.8198	1580	0.958	0.99859	0	943	0.0074	0.00786	1	1	0.954583	1173	0.647619	0.813359
YAGI_AML_PROGNOSIS	96	-1.08059	1318	0.847	0.99859	2.3e-05	1284	0.007	0.007501	0.963	1	0.967847	1105	0.575697	0.81937
YAMA_RECURRENT_HCC_UP	35	-0.225368	791	0.539	0.99859	0	1171	0.009	0.009382	0.429	0.986	1.13429	435	0.279843	0.855507
YANG_OSTECLASTS_SIG	65	-0.445643	939	0.742	0.99859	0.000253	1411	0.0064	0.006857	0.923	1	1.10309	542	0.304854	0.814557
YAO_P4_KO_VS_WT_DN	70	-0.779336	1151	0.789	0.99859	0	1088	0.008	0.008416	0.851	1	0.888156	1384	0.680808	0.874305
YAO_P4_KO_VS_WT_UP	207	0.452891	362	0.301	0.99859	0	149	0.0052	0.005697	0.995	1	1.08702	598	0.207983	0.727359
YE_INTRAMETASTATIC_HCC_UP	53	0.903644	193	0.179	0.99859	0	1126	0.0084	0.008816	0.702	1	1.09871	560	0.248031	0.71794
YEN_MYC_MUT	11	-0.299597	840	0.615	0.99859	0.002239	1540	0.0076	0.008025	0.37	0.939	1.1096	519	0.299413	0.824508
YEN_MYC_WT	34	-1.21683	1369	0.916	0.99859	0.001254	1508	0.0074	0.00786	0.742	1	0.875543	1414	0.664646	0.889647
YU_CMYC_DN	130	-0.530901	992	0.695	0.99859	0	46	0.0046	0.005174	0.956	1	1.02732	847	0.392927	0.774385
YU_CMYC_UP	77	-0.472227	952	0.726	0.99859	0	666	0.0066	0.007063	0.893	1	1.18971	257	0.144231	0.982261
ZELLER_MYC_DN	29	1.2749	107	0.084	0.99859	0	1158	0.0088	0.009184	0.429	0.986	1.08186	618	0.342412	0.807193
ZELLER_MYC_UP	61	0.385927	402	0.343	0.99859	0	64	0.0048	0.005333	0.826	1	1.34551	46	0.0541586	1
ZHAN_MM_CD1_VS_CD2_DN	150	-1.6577	1537	0.943	0.99859	0	998	0.0076	0.008025	0.956	1	1.14371	397	0.127953	0.730039
ZHAN_MM_CD1_VS_CD2_UP	293	0.038836	615	0.476	0.99859	0	654	0.0066	0.007063	1	1	1.0284	843	0.360825	0.771528
ZHAN_MM_CD138_CD1_VS_REST	93	0.344286	428	0.36	0.99859	0	1085	0.008	0.008416	0.934	1	0.880837	1404	0.804622	0.880457
ZHAN_MM_CD138_CD2_VS_REST	126	-0.018552	651	0.507	0.99859	0	206	0.0054	0.005832	0.956	1	1.22953	173	0.0758755	0.917103
ZHAN_MM_CD138_HP_VS_REST	130	1.18405	124	0.101	0.99859	0	997	0.0076	0.008025	0.956	1	0.921283	1287	0.708812	0.851807
ZHAN_MM_CD138_LB_VS_REST	95	0.385191	403	0.368	0.99859	0	7	0.0038	0.004841	0.934	1	1.35277	42	0.0362903	1
ZHAN_MM_CD138_MF_VS_REST	115	-0.156392	749	0.579	0.99859	0	506	0.0062	0.006703	0.956	1	1.02976	837	0.35865	0.772034
ZHAN_MM_CD138_MS_VS_REST	154	0.94693	182	0.146	0.99859	0	415	0.006	0.006564	0.995	1	1.17269	303	0.115538	0.753595
ZHAN_MM_CD138_PR_VS_REST	92	0.444073	365	0.335	0.99859	0	820	0.007	0.007501	0.934	1	1.1921	246	0.165029	1
ZHAN_MM_MOLECULAR_CLASSI_DN	174	-1.13054	1334	0.828	0.99859	0	413	0.006	0.006564	0.995	1	0.991618	996	0.484009	0.796798
ZHAN_MM_MOLECULAR_CLASSI_UP	143	-0.183861	767	0.552	0.99859	0	155	0.0052	0.005697	0.956	1	0.854931	1464	0.859504	0.91217
ZHAN_MMPC_EARLYVS	125	-3.00045	1690	0.997	0.99859	0	406	0.006	0.006564	0.956	1	0.743735	1619	0.89697	0.977896
ZHAN_MMPC_LATEVS	139	-1.69403	1546	0.961	0.99859	0	265	0.0056	0.006056	0.956	1	0.868502	1439	0.835052	0.899098
ZHAN_MMPC_PC	56	-0.877114	1210	0.794	0.99859	0	821	0.007	0.007501	0.826	1	1.04904	760	0.395711	0.775546
ZHAN_MMPC_SIM	110	-0.108642	719	0.55	0.99859	0	502	0.0062	0.006703	0.956	1	1.19022	256	0.141153	0.986086
ZHAN_MMPC_SIM_BC_AND_MM	134	0.092073	577	0.459	0.99859	0	159	0.0052	0.005697	0.956	1	0.99467	982	0.484127	0.799119
ZHAN_MMPC_SIMAL	109	-0.075397	699	0.555	0.99859	0	885	0.0072	0.007728	0.956	1	0.905184	1332	0.739479	0.85978
ZHAN_MULTIPLE_MYELOMA_SUBCLASSES_DIFF	76	-1.84187	1584	0.974	0.99859	5.1e-05	1322	0.007	0.007501	0.926	1	0.657467	1676	0.997868	0.992583
ZHAN_MULTIPLE_MYELOMA_VS_NORMAL_DN	91	0.402736	392	0.375	0.99859	0	504	0.0062	0.006703	0.934	1	0.977537	1062	0.51497	0.81169
ZHAN_MULTIPLE_MYELOMA_VS_NORMAL_UP	175	0.032632	621	0.485	0.99859	0	1174	0.009	0.009382	0.995	1	1.08799	593	0.224806	0.819045
ZHAN_PCS_MULTIPLE_MYELOMA_SPKD	43	-0.372795	890	0.651	0.99859	0	329	0.0058	0.006297	0.582	1	1.06641	683	0.378119	0.77802
ZHAN_TONSIL_BONEMARROW	117	-0.76328	1141	0.786	0.99859	0	258	0.0056	0.006056	0.956	1	0.92777	1274	0.710227	0.83079
ZHAN_TONSIL_PCBC	107	-2.54184	1671	0.989	0.99859	0	647	0.0066	0.007063	0.956	1	0.822146	1528	0.749004	0.937818
ZHANG_EFT_EWSFLI1_UP	237	-0.027925	659	0.5	0.99859	0	1048	0.0078	0.008216	0.995	1	1.11329	509	0.189922	0.718144
ZMPSTE24_KO_DN	67	1.08116	150	0.118	0.99859	0	1140	0.0084	0.008816	0.851	1	1.00606	934	0.441558	0.788285
ZMPSTE24_KO_UP	92	-0.300925	841	0.631	0.99859	0	84	0.0048	0.005333	0.934	1	0.891359	1372	0.688312	0.888545
ZUCCHI_EPITHELIAL_DN	102	0.632374	287	0.261	0.99859	0	315	0.0058	0.006297	0.956	1	0.99338	985	0.441532	0.802513
ZUCCHI_EPITHELIAL_UP	129	-0.904587	1227	0.882	0.99859	0	44	0.0046	0.005174	0.956	1	1.04872	762	0.342466	0.752808
