# Supplementary material for: Comparative study of gene set enrichment methods
Source: BMC Bioinformatics. 2009 Sep 2;10:275. doi: 10.1186/1471-2105-10-275 (PMC2746222; doi:10.1186/1471-2105-10-275)
Supplement: Additional file 8 — Complete results in src data set. Complete results obtained in Src data set. [file 1471-2105-10-275-S8.xls]

## Sheet: rs_src_up_down
		RS				GLAPA						GSEA
Pathway	Size	Score	Rank	P-value	FDR	Error	Rank	P-value1	FDR1	P-value2	FDR2	NES	Rank	P-value	FDR
1_2_DICHLOROETHANE_DEGRADATION	14	-0.077598	586.5	0.533	1	0.000453	1218	0.0156	0.01953	0.071	0.141403	1.14167	320	0.291089	0.817688
1_AND_2_METHYLNAPHTHALENE_DEGRADATION	13	-0.286886	709	0.565	1	0.032298	1637	0.0256	0.026578	0.553	0.984158	1.27879	97	0.13843	1
3AB_GAMMA_DN	41	-0.538161	881	0.715	1	0	505	0.017	0.020042	0.268	0.914	1.13378	339	0.308793	0.80857
41BBPATHWAY	45	1.14207	119	0.148	1	0.000311	1186	0.0134	0.018265	0.446	0.984158	1.31353	72	0.0918367	0.962358
4NQO_ESR_OLD_UNREG	28	0.754491	217	0.232	1	0.001887	1379	0.0146	0.01953	0.487	0.984158	1.07179	513	0.351293	1
4NQO_ESR_WS_UNREG	100	0.923115	172	0.172	1	0	423	0.0166	0.020042	0.688	0.984158	1.22025	166	0.092827	0.943112
4NQO_UNIQUE_FIBRO_DN	36	-0.578759	905	0.744	1	0.007637	1520	0.0154	0.01953	0.866	0.984158	0.868082	1325	0.744762	1
4NQO_UNIQUE_FIBRO_UP	60	0.50821	324	0.31	1	0.000341	1197	0.0156	0.01953	0.687	0.984158	1.24304	139	0.110887	0.945609
5FU_RESIST_GASTRIC_DN	37	-0.716656	1001	0.757	1	0.000627	1261	0.0176	0.020093	0.52	0.984158	0.832315	1432	0.721774	1
5FU_RESIST_GASTRIC_UP	70	-0.121162	610	0.567	1	3.6e-05	1016	0.0148	0.01953	0.564	0.984158	1.08369	483	0.304348	1
ABBUD_LIF_DN	72	-1.49768	1405	0.915	1	0.000261	1167	0.0162	0.020042	0.705	0.984158	0.974981	895	0.485887	0.85419
ABBUD_LIF_GH3_DN	15	-0.168256	634	0.551	1	0.018156	1593	0.021	0.022545	0.4	0.984158	0.738924	1600	0.839836	1
ABBUD_LIF_GH3_UP	60	-0.401187	795	0.638	1	0	21	0.0132	0.018091	0.456	0.984158	1.0908	453	0.322785	1
ABBUD_LIF_UP	95	-1.34904	1339	0.899	1	1.2e-05	948	0.0142	0.01953	0.662	0.984158	1.08965	456	0.344398	1
ABRAHAM_AL_VS_MM_DN	64	-0.37764	780	0.644	1	0.000268	1170	0.0158	0.01953	0.653	0.984158	0.901455	1212	0.590457	0.901552
ABRAHAM_AL_VS_MM_UP	94	1.36061	75	0.068	1	0	452	0.0168	0.020042	0.639	0.984158	0.980665	875	0.48728	0.84895
ABRAHAM_MM_VS_AL_DN	92	1.36886	72	0.066	1	0	625	0.0178	0.020218	0.639	0.984158	1.01472	743	0.426036	0.829268
ABRAHAM_MM_VS_AL_UP	67	-0.475758	841	0.689	1	0.00053	1239	0.0158	0.01953	0.783	0.984158	0.98447	862	0.446247	0.847352
ACE_INHIBITOR_PATHWAY_PHARMGKB	12	-1.52819	1421	0.926	1	0.035933	1647	0.023	0.024191	0.58	0.984158	1.18984	222	0.278243	1
ACE2PATHWAY	31	-0.677089	977	0.753	1	5.8e-05	1039	0.016	0.019966	0.205	0.783	0.787574	1533	0.783951	1
ACETAMINOPHENPATHWAY	15	-1.39396	1359	0.932	1	0.015536	1570	0.0198	0.021584	0.365	0.984158	1.1747	256	0.274949	1
ACETYLCHOLINE_SYNTHESIS	15	-0.315059	725	0.58	1	0.040184	1651	0.0308	0.031532	0.613	0.984158	0.730446	1611	0.83559	0.984794
ACHPATHWAY	52	0.100998	499	0.452	1	0.002134	1399	0.0182	0.020592	0.792	0.984158	0.861803	1339	0.72093	1
ACTINYPATHWAY	46	-0.966415	1154	0.844	1	0.000976	1310	0.0182	0.020592	0.709	0.984158	0.906191	1201	0.660643	1
AD12_24HRS_DN	31	0.081933	508	0.438	1	0.000463	1222	0.0168	0.020042	0.34	0.96	0.781881	1545	0.862403	1
AD12_32HRS_DN	24	0.304586	401	0.369	1	0.000273	1173	0.0162	0.020042	0.148	0.606	0.944553	1033	0.556405	1
AD12_48HRS_DN	19	0.246935	430	0.384	1	8e-06	930	0.0144	0.01953	0.079	0.386	0.987117	852	0.50303	1
AD12_ANY_DN	43	-0.444597	823	0.703	1	2e-06	892	0.0176	0.020093	0.269	0.914	0.828114	1446	0.803435	1
ADDYA_K562_HEMIN_TREATMENT	211	-2.10236	1595	0.963	1	0	830	0.0198	0.021584	0.913	0.998802	0.843043	1402	0.853333	0.947621
ADIP_DIFF_CLUSTER1	156	-1.16352	1266	0.875	1	0	206	0.0152	0.01953	0.913	0.998802	0.920125	1126	0.628	0.893529
ADIP_DIFF_CLUSTER2	93	-1.8128	1521	0.961	1	0.00077	1286	0.0186	0.020904	0.9	0.9932	0.78915	1530	0.839506	1
ADIP_DIFF_CLUSTER3	95	-0.630753	939	0.731	1	0	653	0.0178	0.020218	0.639	0.984158	1.14172	319	0.207265	1
ADIP_DIFF_CLUSTER4	78	0.378054	372	0.307	1	0	265	0.0156	0.01953	0.615	0.984158	0.95468	986	0.586912	1
ADIP_DIFF_CLUSTER5	92	-0.543912	885	0.721	1	0	535	0.0172	0.020093	0.639	0.984158	0.920252	1124	0.659048	0.894319
ADIP_DIFF_UP	177	-2.7295	1669	0.993	1	0	327	0.016	0.019966	0.913	0.998802	0.836098	1423	0.865957	0.952063
ADIP_HUMAN_DN	73	1.15127	117	0.147	1	0.000498	1229	0.0158	0.01953	0.775	0.984158	1.04515	606	0.377176	0.832324
ADIP_HUMAN_UP	146	-2.20916	1616	0.984	1	2e-05	976	0.0178	0.020218	0.712	0.984158	1.02481	694	0.434694	1
ADIP_VS_FIBRO_DN	95	-0.95941	1149	0.826	1	0	467	0.0168	0.020042	0.639	0.984158	1.00526	785	0.424431	0.826363
ADIP_VS_FIBRO_UP	71	-2.05875	1580	0.985	1	0	420	0.0166	0.020042	0.527	0.984158	0.878843	1289	0.663347	0.919917
ADIP_VS_PREADIP_DN	112	-1.77991	1510	0.967	1	0	54	0.0138	0.019285	0.688	0.984158	0.812068	1480	0.868627	0.963748
ADIP_VS_PREADIP_UP	74	-2.72469	1668	0.989	1	1.3e-05	957	0.0166	0.020042	0.546	0.984158	0.689188	1644	0.934783	0.990622
ADIPOCYTE_BRCA_UP	25	1.17899	112	0.139	1	0.000593	1251	0.0158	0.01953	0.18	0.73	1.22116	163	0.235537	0.952571
ADIPOCYTE_PPARG_UP	58	-1.05135	1208	0.846	1	0	605	0.0176	0.020093	0.456	0.984158	0.877421	1292	0.678	1
ADIPOGENESIS_HMSC_CLASS1_UP	67	-1.4147	1369	0.947	1	0.000601	1255	0.0176	0.020093	0.796	0.984158	1.20471	195	0.168033	0.876589
ADIPOGENESIS_HMSC_CLASS2_UP	39	1.3925	68	0.091	1	0.000192	1126	0.0166	0.020042	0.399	0.984158	0.957698	966	0.576613	1
ADIPOGENESIS_HMSC_CLASS3_UP	180	-1.16688	1269	0.914	1	0	319	0.016	0.019966	0.913	0.998802	1.12446	357	0.214	0.814963
ADIPOGENESIS_HMSC_CLASS5_UP	17	-1.67513	1476	0.949	1	0.040531	1653	0.0284	0.029217	0.891	0.991609	0.584727	1681	0.972	1
ADIPOGENESIS_HMSC_CLASS8_DN	95	-0.040972	566	0.513	1	0.00019	1124	0.0198	0.021584	0.79	0.984158	1.09296	439	0.294118	0.830941
AGED_MOUSE_CEREBELLUM_DN	148	-1.45495	1383	0.931	1	0	797	0.0192	0.021217	0.688	0.984158	0.916939	1150	0.642105	0.889875
AGED_MOUSE_CEREBELLUM_UP	143	-0.988539	1166	0.847	1	0.000182	1119	0.0164	0.020042	0.824	0.984158	0.947429	1024	0.597872	1
AGED_MOUSE_CORTEX_DN	156	-1.03757	1196	0.867	1	0	179	0.015	0.01953	0.913	0.998802	1.05032	590	0.325714	0.832733
AGED_MOUSE_CORTEX_UP	105	1.18969	111	0.128	1	0	393	0.0164	0.020042	0.688	0.984158	1.09165	450	0.251474	1
AGED_MOUSE_HIPPOCAMPUS_ANY_DN	135	-0.723642	1007	0.785	1	0	622	0.0176	0.020093	0.688	0.984158	1.21307	181	0.100418	0.890708
AGED_MOUSE_HIPPOCAMPUS_ANY_UP	165	1.08188	132	0.124	1	0	497	0.017	0.020042	0.913	0.998802	0.955945	974	0.621928	0.8664
AGED_MOUSE_HIPPOCAMPUS_MULTI_UP	77	0.499396	330	0.318	1	0.000181	1118	0.0174	0.020093	0.762	0.984158	1.01003	763	0.435644	0.824521
AGED_MOUSE_HYPOTH_DN	103	-1.73761	1496	0.955	1	0.003031	1440	0.0164	0.020042	0.976	0.998802	0.795358	1515	0.936128	0.966945
AGED_MOUSE_HYPOTH_UP	120	-0.242158	683	0.575	1	0.005024	1478	0.021	0.022545	0.984	0.998802	1.03019	669	0.38835	0.833491
AGED_MOUSE_MUSCLE_DN	99	-0.212853	661	0.622	1	0	615	0.0176	0.020093	0.688	0.984158	1.21541	174	0.114345	0.916483
AGED_MOUSE_MUSCLE_UP	84	-0.407708	799	0.659	1	0.000526	1237	0.0178	0.020218	0.84	0.984158	0.964364	938	0.502041	0.85859
AGED_MOUSE_NEOCORTEX_DN	144	-0.101942	601	0.548	1	0	432	0.0166	0.020042	0.688	0.984158	1.16436	279	0.118	0.801048
AGED_MOUSE_NEOCORTEX_UP	199	-1.79867	1517	0.96	1	0	868	0.0206	0.02225	0.913	0.998802	1.00463	786	0.414938	0.827531
AGED_MOUSE_RETINA_ANY_DN	41	0.57826	292	0.296	1	0	89	0.0142	0.01953	0.268	0.914	0.939819	1052	0.573196	1
AGED_MOUSE_RETINA_ANY_UP	70	0.680531	250	0.27	1	0	231	0.0154	0.01953	0.527	0.984158	1.28838	87	0.0943775	1
AGED_RHESUS_DN	310	0.624655	270	0.252	1	0	650	0.0178	0.020218	0.974	0.998802	1.22728	158	0.0237581	0.942892
AGED_RHESUS_UP	589	-2.07372	1588	0.957	1	0	151	0.0148	0.01953	1	1	0.761478	1580	0.992188	0.970141
AGEING_BRAIN_DN	394	-1.93159	1550	0.976	1	0	722	0.0184	0.020758	0.988	0.998802	0.806263	1494	0.967742	0.960603
AGEING_BRAIN_UP	669	-0.902406	1113	0.842	1	0	68	0.014	0.019285	0.999	1	0.996646	815	0.468687	0.831975
AGEING_KIDNEY_DN	430	1.94442	12	0.015	1	0	558	0.0174	0.020093	0.988	0.998802	1.13462	337	0.0573123	0.810234
AGEING_KIDNEY_SPECIFIC_DN	440	0.698238	243	0.255	1	0	562	0.0174	0.020093	0.988	0.998802	1.01079	759	0.405242	0.827417
AGEING_KIDNEY_SPECIFIC_UP	525	-1.63889	1466	0.908	1	0	454	0.0168	0.020042	0.996	1	1.07819	496	0.222892	0.820985
AGEING_KIDNEY_UP	1132	-2.13572	1606	0.981	1	0	794	0.0192	0.021217	1	1	1.01015	762	0.396857	0.825627
AGEING_LYMPH_DN	41	-1.91899	1547	0.982	1	0.007728	1521	0.017	0.020042	0.866	0.984158	0.566372	1685	0.993964	1
AGPCRPATHWAY	53	-0.004276	553	0.512	1	0.00257	1424	0.0204	0.022088	0.814	0.984158	0.919637	1129	0.626775	0.891575
AGUIRRE_PANCREAS_CHR1	71	1.51262	55	0.094	1	0.000277	1174	0.0148	0.01953	0.713	0.984158	1.15636	289	0.234927	1
AGUIRRE_PANCREAS_CHR12	137	1.22293	105	0.128	1	0	332	0.0162	0.020042	0.688	0.984158	1.2032	200	0.137577	0.862389
AGUIRRE_PANCREAS_CHR17	171	-0.39447	787	0.688	1	0	439	0.0168	0.020042	0.913	0.998802	0.885443	1264	0.789883	0.915065
AGUIRRE_PANCREAS_CHR18	62	-0.195601	655	0.58	1	0.000344	1199	0.0154	0.01953	0.687	0.984158	0.907494	1190	0.669323	0.89767
AGUIRRE_PANCREAS_CHR19	172	-1.58485	1442	0.927	1	0	581	0.0176	0.020093	0.913	0.998802	0.986836	854	0.52459	1
AGUIRRE_PANCREAS_CHR22	162	-0.09514	593	0.525	1	0	870	0.0208	0.022361	0.913	0.998802	0.954747	983	0.607287	0.865928
AGUIRRE_PANCREAS_CHR6	92	-1.28696	1318	0.881	1	0.002024	1388	0.0148	0.01953	0.952	0.998802	0.987825	847	0.48374	1
AGUIRRE_PANCREAS_CHR7	103	-0.259333	692	0.599	1	0	854	0.0204	0.022088	0.688	0.984158	1.1684	271	0.151515	0.798148
AGUIRRE_PANCREAS_CHR8	152	0.077584	511	0.442	1	0	35	0.0136	0.019285	0.913	0.998802	0.86233	1337	0.778993	1
AGUIRRE_PANCREAS_CHR9	84	-0.975313	1158	0.833	1	0	826	0.0198	0.021584	0.615	0.984158	0.835811	1425	0.839034	1
AHSPPATHWAY	24	-0.751016	1028	0.8	1	0.001405	1349	0.0176	0.020093	0.266	0.875	0.992822	831	0.47495	1
AKAP13PATHWAY	35	0.024348	536	0.486	1	0.000267	1169	0.0184	0.020758	0.295	0.932	0.769394	1566	0.847423	0.968552
AKAPCENTROSOMEPATHWAY	35	0.237924	434	0.381	1	0.000254	1160	0.0162	0.020042	0.29	0.931	0.999832	801	0.456612	0.831752
AKTPATHWAY	51	0.685385	249	0.235	1	0.000299	1183	0.0182	0.020592	0.568	0.984158	0.859472	1344	0.686475	0.940227
ALANINE_AND_ASPARTATE_METABOLISM	41	-0.789401	1052	0.77	1	0.000202	1131	0.0122	0.014758	0.403	0.984158	0.653725	1664	0.940452	1
ALCALAY_AML_NPMC_DN	481	-0.141575	624	0.584	1	0	593	0.0176	0.020093	0.996	1	0.975166	893	0.615385	0.856204
ALCALAY_AML_NPMC_UP	388	-0.664069	966	0.779	1	0	661	0.018	0.0204	0.988	0.998802	1.01323	748	0.406814	0.829357
ALKALOID_BIOSYNTHESIS_II	42	-0.623147	933	0.72	1	8.6e-05	1070	0.0172	0.020093	0.344	0.98	1.05521	573	0.337423	0.821533
ALKPATHWAY	89	-1.37006	1349	0.905	1	2.2e-05	982	0.015	0.01953	0.679	0.984158	0.842477	1405	0.851406	0.94773
ALTERNATIVEPATHWAY	7	0.771461	210	0.264	1	0.007123	1510	0.0196	0.021454	0.204	0.78	0.729246	1612	0.764113	0.984675
ALZHEIMERS_DISEASE_DN	3169	-3.78645	1696	0.995	1	0	174	0.015	0.01953	1	1	0.957844	965	0.665323	0.861478
ALZHEIMERS_DISEASE_UP	4703	-2.43926	1645	0.965	1	0	833	0.0198	0.021584	1	1	1.0925	440	0.105368	0.830663
ALZHEIMERS_INCIPIENT_DN	423	1.00698	151	0.15	1	0	72	0.014	0.019285	0.988	0.998802	1.11623	381	0.109344	0.803187
ALZHEIMERS_INCIPIENT_UP	1162	-0.503711	868	0.672	1	0	538	0.0172	0.020093	1	1	0.954335	987	0.641237	1
AMINOACYL_TRNA_BIOSYNTHESIS	57	1.30122	88	0.071	1	0.001071	1316	0.0138	0.019285	0.798	0.984158	1.1031	414	0.331924	1
AMINOSUGARS_METABOLISM	27	1.12597	123	0.124	1	0.010821	1551	0.0192	0.021217	0.781	0.984158	1.54661	8	0.0212314	1
AMIPATHWAY	85	0.751233	218.5	0.195	1	2e-06	890	0.0156	0.01953	0.617	0.984158	1.0917	449	0.293878	1
ANDROGEN_AND_ESTROGEN_METABOLISM	48	-0.360668	763	0.624	1	0.000665	1268	0.0162	0.020042	0.657	0.984158	1.17879	241	0.202559	1
ANDROGEN_GENES	148	-2.00908	1569	0.971	1	0.000673	1271	0.0198	0.021584	0.902	0.9932	1.02112	711	0.442827	1
APOPTOSIS	192	-1.31224	1330	0.904	1	3.4e-05	1014	0.0162	0.020042	0.938	0.998802	1.17751	246	0.0989691	0.838879
APOPTOSIS_GENMAPP	121	-0.483506	849	0.678	1	0.000956	1306	0.015	0.01953	0.927	0.998802	1.30043	81	0.040404	0.970699
APOPTOSIS_KEGG	133	0.19886	455	0.397	1	0	769	0.019	0.021164	0.688	0.984158	0.969931	914	0.524904	0.858182
APPEL_IMATINIB_UP	87	-1.00913	1178	0.831	1	0	193	0.0152	0.01953	0.639	0.984158	0.779123	1548	0.854077	1
ARAPPATHWAY	84	0.776265	208	0.199	1	0	345	0.0162	0.020042	0.615	0.984158	1.19526	215	0.176101	1
ARENRF2PATHWAY	57	-0.465686	837	0.704	1	0.004686	1476	0.018	0.0204	0.927	0.998802	0.93958	1053	0.560784	0.875958
ARFPATHWAY	45	-0.383096	783	0.631	1	0.001513	1358	0.0194	0.021287	0.642	0.984158	1.06198	555	0.364372	1
ARGININE_AND_PROLINE_METABOLISM	120	-0.965482	1153	0.853	1	0	180	0.0152	0.01953	0.688	0.984158	1.04534	605	0.341317	0.833453
ARGININECPATHWAY	20	-0.63602	941	0.693	1	0.021175	1610	0.0214	0.022795	0.762	0.984158	0.856798	1354	0.699597	1
AS3_FIBRO_C1	82	-1.72883	1489	0.952	1	0	288	0.0158	0.01953	0.615	0.984158	1.17152	267	0.186475	0.796878
AS3_FIBRO_C2	82	-1.72883	1489	0.952	1	0	569	0.0174	0.020093	0.615	0.984158	1.17152	268	0.186475	0.79301
AS3_FIBRO_C3	119	-1.94317	1551.5	0.966	1	0	461	0.0168	0.020042	0.688	0.984158	0.931114	1082	0.593626	0.888057
AS3_FIBRO_C4	74	-0.129124	618	0.567	1	2.2e-05	985	0.0168	0.020042	0.554	0.984158	0.92214	1118	0.610526	0.893834
AS3_FIBRO_DN	100	-1.10164	1233	0.872	1	2.4e-05	993	0.014	0.019285	0.718	0.984158	0.884938	1269	0.716141	1
AS3_FIBRO_UP	119	-1.94317	1551.5	0.966	1	0	99	0.0144	0.01953	0.688	0.984158	0.931114	1081	0.593626	0.889304
AS3_HEK293_DN	33	-3.30795	1693	0.997	1	0.148358	1692	0.0992	0.099213	1	1	0.447123	1697	0.988048	0.999545
AS3_HEK293_UP	22	-0.595194	913	0.682	1	0.047642	1660	0.0282	0.029046	0.92	0.998802	1.18284	236	0.223361	1
ASBCELLPATHWAY	19	-1.47706	1395	0.938	1	0.068168	1672	0.0436	0.044128	0.968	0.998802	0.829026	1441	0.687008	1
ASCORBATE_AND_ALDARATE_METABOLISM	14	-0.077598	586.5	0.533	1	0.000451	1216	0.0184	0.020758	0.071	0.141403	1.14167	321	0.291089	0.814351
ASTIER_BCELL	167	-1.27152	1308	0.871	1	0	408	0.0166	0.020042	0.913	0.998802	1.17572	251	0.10625	0.831377
ASTIER_FN_DIFF	176	-1.36476	1347	0.893	1	0	486	0.017	0.020042	0.913	0.998802	1.19728	210	0.0829876	0.848429
ASTON_DEPRESSION_DN	500	-1.37644	1354	0.91	1	0	445	0.0168	0.020042	0.996	1	0.939162	1055	0.720251	1
ASTON_DEPRESSION_UP	159	0.165977	469	0.442	1	0	335	0.0162	0.020042	0.913	0.998802	0.805511	1496	0.915114	0.960775
ASTON_OLIGODENDROGLIA_MYELINATION_SUBSET	45	-0.954249	1145	0.851	1	0.001303	1338	0.0188	0.021017	0.626	0.984158	0.818693	1465	0.826263	0.96204
AT1RPATHWAY	151	0.975089	159	0.16	1	0	243	0.0156	0.01953	0.913	0.998802	1.19866	208	0.0728745	0.851046
ATMPATHWAY	59	-0.039767	565	0.482	1	0.001691	1369	0.0186	0.020904	0.844	0.984158	1.15226	304	0.258799	0.801635
ATP_SYNTHESIS	46	-0.049872	570	0.498	1	0.000213	1137	0.0158	0.01953	0.534	0.984158	0.957	970	0.541841	1
ATRBRCAPATHWAY	67	0.211045	449	0.412	1	0	11	0.0128	0.016711	0.527	0.984158	1.2955	84	0.127155	0.97897
ATRIA_UP	566	-0.764186	1035	0.771	1	0	16	0.013	0.016844	1	1	0.934428	1068	0.699801	0.889979
BADPATHWAY	66	-0.128989	617	0.534	1	0	59	0.014	0.019285	0.527	0.984158	1.02598	688	0.407787	1
BAF57_BT549_DN	899	-1.15719	1261	0.829	1	0	129	0.0146	0.01953	1	1	0.918446	1136	0.792339	1
BAF57_BT549_UP	782	-0.613968	925	0.719	1	0	289	0.0158	0.01953	1	1	1.1866	226	0.0260521	0.851834
BASSO_GERMINAL_CENTER_CD40_DN	215	0.65389	258	0.28	1	0	638	0.0178	0.020218	0.913	0.998802	0.943571	1038	0.682731	1
BASSO_GERMINAL_CENTER_CD40_UP	270	0.228633	439	0.405	1	0	596	0.0176	0.020093	0.974	0.998802	1.15587	290	0.116803	0.821199
BASSO_HCL_DIFF	302	-1.82403	1527	0.967	1	0	553	0.0174	0.020093	0.974	0.998802	0.838525	1416	0.913044	0.951394
BASSO_REGULATORY_HUBS	389	-2.37446	1640	0.987	1	0	682	0.0182	0.020592	0.988	0.998802	1.03367	663	0.345912	0.82475
BBCELLPATHWAY	12	-1.37297	1352	0.913	1	0.118459	1689	0.0684	0.068733	0.905	0.9932	0.776385	1551	0.748479	1
BcatDown	55	0.670007	255	0.323	0	0	78	0.014	0.009421	0.39	0.629605	1.56947	6	0	0.00715278
BcatUp	43	1.24704	101	0.124	0	0.002325	1411	0.019	0.01705	0.738	0.71968	1.48889	11	0.0427509	0.113881
BCL2_FAMILY_AND_REG_NETWORK	68	-0.320091	729	0.602	1	0	112	0.0146	0.01953	0.527	0.984158	1.06999	521	0.307843	0.823219
BCNU_GLIOMA_MGMT_24HRS_DN	86	-1.01936	1188	0.865	1	0.000312	1188	0.0168	0.020042	0.826	0.984158	1.06394	543	0.321357	0.818512
BCNU_GLIOMA_MGMT_48HRS_DN	370	-1.32962	1336	0.914	1	0	157	0.0148	0.01953	0.988	0.998802	0.923926	1112	0.710938	0.893796
BCNU_GLIOMA_MGMT_48HRS_UP	37	-0.281711	703	0.605	1	0	698	0.0182	0.020592	0.268	0.914	1.056	569	0.380165	1
BCNU_GLIOMA_NOMGMT_24HRS_UP	39	0.058581	522	0.474	1	0.000339	1196	0.0178	0.020218	0.455	0.984158	0.873978	1307	0.673428	1
BCNU_GLIOMA_NOMGMT_48HRS_DN	61	-0.376441	778	0.672	1	7.2e-05	1053	0.0134	0.018265	0.543	0.984158	1.38662	33	0.0288066	1
BCNU_GLIOMA_NOMGMT_48HRS_UP	40	-0.385515	785	0.615	1	0	613	0.0176	0.020093	0.268	0.914	0.717817	1620	0.901437	1
BCRABL_HL60_AFFY_DN	28	-0.629441	938	0.728	1	0.037986	1649	0.0264	0.027325	0.959	0.998802	0.828281	1445	0.752495	1
BCRABL_HL60_AFFY_UP	53	0.858539	192	0.144	1	9e-06	935	0.0154	0.01953	0.35	0.981	0.999806	802	0.438384	1
BCRABL_HL60_CDNA_DN	86	-0.677314	978	0.753	1	0	719	0.0184	0.020758	0.639	0.984158	0.847388	1388	0.763779	1
BCRABL_HL60_CDNA_UP	31	-2.55502	1658	0.992	1	0.012136	1559	0.0194	0.021287	0.799	0.984158	0.474599	1695	0.988142	1
BCRPATHWAY	122	0.619975	273	0.233	1	3.6e-05	1017	0.0164	0.020042	0.729	0.984158	1.36379	38	0.0188285	1
BECKER_CANCER_ASSOCIATED_SUBSET_1	19	1.33794	78	0.093	1	0.000378	1209	0.0146	0.01953	0.16	0.639	1.20166	201	0.151277	0.865994
BECKER_CANCER_ASSOCIATED_SUBSET_2	49	-0.55912	893	0.645	1	3.5e-05	1015	0.0146	0.01953	0.38	0.984158	0.942372	1041	0.565923	1
BECKER_ESTROGEN_RESPONSIVE_SUBSET_2	19	1.51513	53	0.067	1	0.000636	1263	0.0172	0.020093	0.184	0.739	1.48313	12	0.0182927	1
BECKER_IFN_INDUCIBLE_SUBSET_1	7	-0.186907	649	0.536	1	0.040712	1654	0.0304	0.031141	0.514	0.984158	1.04511	607	0.395393	1
BECKER_TAMOXIFEN_RESISTANT_DN	152	-0.849575	1088	0.799	1	0	687	0.0182	0.020592	0.913	0.998802	0.869551	1318	0.766871	1
BECKER_TAMOXIFEN_RESISTANT_UP	86	0.086824	503	0.489	1	0	837	0.02	0.021791	0.639	0.984158	0.912375	1169	0.620408	1
BENNETT_SLE_UP	50	-1.09589	1227	0.849	1	0	773	0.019	0.021164	0.341	0.98	1.15696	288	0.2569	1
BENZOATE_DEGRADATION_VIA_COA_LIGATION	20	-0.72982	1010	0.756	1	0.001388	1347	0.0154	0.01953	0.265	0.874	0.798977	1509	0.752621	1
BETA_ALANINE_METABOLISM	91	-1.07848	1219	0.834	1	0	547	0.0174	0.020093	0.639	0.984158	0.955128	980	0.522105	1
BETAOXIDATIONPATHWAY	14	0.582403	289	0.258	1	0.02545	1623	0.0212	0.022685	0.489	0.984158	0.950705	1005	0.548857	1
BHATTACHARYA_ESC_UP	152	-0.072622	582	0.484	1	0	213	0.0154	0.01953	0.913	0.998802	1.08225	488	0.279503	1
BILE_ACID_BIOSYNTHESIS	44	-1.29005	1319	0.916	1	0.004198	1467	0.018	0.0204	0.772	0.984158	1.15042	309	0.245243	1
BIOGENIC_AMINE_SYNTHESIS	40	-0.600692	918	0.758	1	0.01665	1580	0.0222	0.023453	0.949	0.998802	0.809448	1488	0.786853	1
BIOPEPTIDESPATHWAY	143	-1.11406	1241	0.86	1	9e-06	939	0.0172	0.020093	0.701	0.984158	1.27665	100	0.0632653	0.989573
BIOSYNTHESIS_OF_STEROIDS	37	-1.29882	1324	0.908	1	0.000298	1181	0.0146	0.01953	0.438	0.984158	0.765515	1571	0.872951	0.969728
BLEO_HUMAN_LYMPH_HIGH_24HRS_UP	237	-0.815471	1067	0.84	1	0	203	0.0152	0.01953	0.913	0.998802	0.96934	918	0.501039	0.85645
BLEO_HUMAN_LYMPH_HIGH_4HRS_UP	43	-1.40197	1362	0.9	1	0.00231	1408	0.0158	0.01953	0.69	0.984158	0.822688	1458	0.711579	0.957221
BLEO_MOUSE_LYMPH_HIGH_24HRS_DN	103	-0.442371	821	0.701	1	0	399	0.0164	0.020042	0.688	0.984158	0.950662	1006	0.606426	1
BLEO_MOUSE_LYMPH_HIGH_4HRS_UP	25	0.277646	415	0.355	1	0.008613	1535	0.0182	0.020592	0.528	0.984158	1.10442	411	0.355372	1
BLEO_MOUSE_LYMPH_LOW_24HRS_DN	72	-0.989648	1167	0.871	1	0.006804	1508	0.0176	0.020093	0.976	0.998802	0.856405	1358	0.73922	1
BLOOD_CLOTTING_CASCADE	33	-0.891744	1107	0.81	1	0.013312	1565	0.0202	0.021941	0.814	0.984158	0.827082	1449	0.708502	0.95554
BLOOD_GROUP_GLYCOLIPID_BIOSYNTHESIS_LACTOSERIES	31	-0.402926	796	0.622	1	0.001083	1318	0.0174	0.020093	0.424	0.984158	0.69559	1637	0.906445	0.991449
BLOOD_GROUP_GLYCOLIPID_BIOSYNTHESIS_NEOLACTOSERIES	22	-1.06322	1214	0.843	1	0.007411	1517	0.0166	0.020042	0.507	0.984158	0.781013	1546	0.779412	0.966136
BLYMPHOCYTEPATHWAY	34	-1.10965	1238	0.88	1	0	632	0.0178	0.020218	0.163	0.697	0.775638	1552	0.829317	1
BOQUEST_CD31PLUS_VS_CD31MINUS_DN	732	-2.3359	1637	0.976	1	0	145	0.0148	0.01953	0.999	1	1.04077	627	0.351626	0.828694
BOQUEST_CD31PLUS_VS_CD31MINUS_UP	1936	-1.01354	1183	0.886	1	0	453	0.0168	0.020042	1	1	1.06247	551	0.209073	0.813139
BOTULINPATHWAY	10	-0.274104	697	0.632	1	0.018572	1599	0.0238	0.024847	0.408	0.984158	0.818477	1466	0.776493	0.961345
BRACX_DN	25	-0.815851	1068	0.76	1	0.005308	1486	0.0164	0.020042	0.441	0.984158	0.939467	1054	0.550696	1
BRACX_UP	108	1.67803	36	0.056	1	0.000163	1109	0.0154	0.01953	0.814	0.984158	0.93004	1090	0.637652	1
BRCA_BRCA1_NEG	448	-1.62798	1458	0.919	1	0	374	0.0162	0.020042	0.988	0.998802	0.837165	1420	0.96945	1
BRCA_BRCA1_POS	269	0.727316	231	0.229	1	0	673	0.018	0.0204	0.974	0.998802	1.12096	370	0.189243	0.806853
BRCA_ER_NEG	2275	-2.27135	1627	0.963	1	0	822	0.0196	0.021454	1	1	0.947999	1020	0.679513	0.865917
BRCA_ER_POS	1402	-1.02237	1192	0.825	1	0	642	0.0178	0.020218	1	1	1.18283	237	0.0303644	0.840438
BRCA_PROGNOSIS_NEG	244	-2.87776	1679	1	1	0	699	0.0182	0.020592	0.913	0.998802	0.747588	1592	0.989837	1
BRCA_PROGNOSIS_POS	111	-0.890471	1106	0.784	1	0.000207	1134	0.0184	0.020758	0.83	0.984158	0.981211	871	0.513684	1
BRCA1_MES_UP	118	0.700577	239	0.23	1	0	392	0.0164	0.020042	0.688	0.984158	1.15911	285	0.186094	0.814752
BRCA1_OVEREXP_DN	285	1.29199	90	0.084	1	0	51	0.0138	0.019285	0.974	0.998802	0.901758	1209	0.759336	1
BRCA1_OVEREXP_PROSTATE_DN	217	-1.65569	1469	0.967	1	0	262	0.0156	0.01953	0.913	0.998802	0.962737	947	0.54898	0.85703
BRCA1_OVEREXP_PROSTATE_UP	473	-0.019681	560	0.517	1	0	602	0.0176	0.020093	0.996	1	1.14	326	0.0669371	0.806932
BRCA1_OVEREXP_UP	494	-0.049963	572	0.527	1	0	296	0.0158	0.01953	0.996	1	0.902329	1208	0.826	1
BRCA1_SW480_DN	35	0.005149	545	0.493	1	0	26	0.0132	0.018091	0.163	0.697	0.906653	1196	0.627953	0.894524
BRCA1_SW480_UP	71	-0.499347	864	0.744	1	0	774	0.019	0.021164	0.527	0.984158	1.19381	217	0.122363	0.848853
BRCA1KO_MEF_DN	305	0.184819	461	0.423	1	0	847	0.0202	0.021941	0.974	0.998802	1.10101	420	0.167308	0.820156
BRCA2_BRCA1_DN	142	-0.746364	1027	0.748	1	0	259	0.0156	0.01953	0.688	0.984158	0.835093	1427	0.816701	0.95197
BRCA2_BRCA1_UP	139	-1.01689	1187	0.878	1	3e-05	1005	0.0174	0.020093	0.724	0.984158	0.787502	1535	0.925773	1
BREAST_CANCER_ESTROGEN_SIGNALING	312	-0.287496	710	0.63	1	0	377	0.0164	0.020042	0.974	0.998802	0.901734	1210	0.867076	1
BREAST_DUCTAL_CARCINOMA_GENES	47	1.26614	95	0.122	1	1.8e-05	970	0.0146	0.01953	0.359	0.984	0.955148	979	0.520243	0.86562
BREASTCA_THREE_CLASSES	100	1.77482	29	0.028	1	0	367	0.0162	0.020042	0.688	0.984158	1.1385	327	0.169291	0.811716
BREASTCA_TWO_CLASSES	404	1.82015	26	0.03	1	0	325	0.016	0.019966	0.988	0.998802	1.12257	361	0.10352	0.81293
BRENTANI_ANGIOGENESIS	33	-1.11735	1243	0.856	1	0.002737	1429	0.0186	0.020904	0.554	0.984158	0.78611	1539	0.78719	0.964887
BRENTANI_CANCER_TESTIS	15	0.568207	295	0.231	1	0.002782	1432	0.0152	0.01953	0.166	0.706	1.35917	42	0.125	1
BRENTANI_CELL_ADHESION	308	-0.428846	813	0.623	1	0	513	0.0172	0.020093	0.974	0.998802	0.873649	1308	0.925156	1
BRENTANI_CELL_CYCLE	228	0.569053	293	0.27	1	0	684	0.0182	0.020592	0.913	0.998802	1.00849	773	0.424901	1
BRENTANI_CYTOSKELETON	67	0.332847	390	0.326	1	6.7e-05	1049	0.019	0.021164	0.605	0.984158	1.03787	645	0.390533	0.821804
BRENTANI_DEATH	214	-1.53722	1424	0.896	1	0	247	0.0156	0.01953	0.913	0.998802	1.02666	683	0.373333	0.8372
BRENTANI_DNA_METHYLATION_AND_MODIFICATION	71	-0.880535	1100	0.803	1	0	304	0.016	0.019966	0.527	0.984158	0.897176	1232	0.6639	1
BRENTANI_HORMONAL_FUNCTION	36	1.86387	21	0.105	1	0.003413	1450	0.0168	0.020042	0.747	0.984158	1.2191	167	0.207113	0.94276
BRENTANI_IMMUNE_FUNCTION	124	-0.488682	851	0.711	1	0	217	0.0154	0.01953	0.688	0.984158	0.976753	886	0.515564	0.854009
BRENTANI_PROTEIN_MODIFICATION	424	-2.69535	1666	0.993	1	0	313	0.016	0.019966	0.988	0.998802	0.791959	1525	0.916667	0.9643
BRENTANI_REPAIR	91	0.890223	184	0.212	1	0	836	0.02	0.021791	0.639	0.984158	1.03283	666	0.397177	0.825163
BRENTANI_SIGNALING	564	-1.81865	1526	0.988	1	0	518	0.0172	0.020093	1	1	1.13611	334	0.147475	0.808438
BRENTANI_TRANSCRIPTION_FACTORS	231	-0.851145	1089	0.806	1	0	49	0.0138	0.019285	0.913	0.998802	1.05432	576	0.263158	1
BRENTANI_TRANSPORT	22	0.565636	296	0.256	1	0.008356	1528	0.0204	0.022088	0.526	0.984158	0.978828	881	0.515504	0.849584
BRENTANI_TRANSPORT_OF_VESICLES	75	-0.551074	888	0.735	1	0	116	0.0146	0.01953	0.527	0.984158	1.051	586	0.352342	0.831506
BRG1_ALAB_DN	121	-1.96406	1557	0.971	1	1.2e-05	949	0.0158	0.01953	0.701	0.984158	0.911126	1174	0.630476	0.89624
BRG1_ALAB_UP	134	0.505629	326	0.309	1	0	612	0.0176	0.020093	0.688	0.984158	1.0133	747	0.453782	0.83065
BRG1_H1299_UP	125	0.267161	422	0.363	1	0	300	0.0158	0.01953	0.688	0.984158	1.12763	352	0.213836	1
BRG1_SW13_UP	135	0.213378	448	0.41	1	3.8e-05	1020	0.0146	0.01953	0.73	0.984158	0.91514	1157	0.701403	0.891197
BROCKE_IL6	457	-1.35756	1344.5	0.896	1	0	729	0.0186	0.020904	0.996	1	0.909012	1183	0.7833	0.899716
BROWN_GRAN_MONO_DIFFERENTIATION	311	5.6e-05	549	0.542	1	0	555	0.0174	0.020093	0.974	0.998802	1.10634	407	0.153386	0.808605
BROWN_MYELOID_PROLIF_AND_SELF_RENEWAL	233	-0.345254	752	0.634	1	0	316	0.016	0.019966	0.913	0.998802	0.965476	934	0.525194	0.858288
BRUNO_IL3_DN	182	-0.728169	1009	0.711	1	0	123	0.0146	0.01953	0.913	0.998802	1.09412	437	0.270325	1
BUT_TSA_UP	37	-0.717951	1004	0.728	1	0.000611	1257	0.0168	0.020042	0.516	0.984158	0.92015	1125	0.600423	1
BUTANOATE_METABOLISM	57	-1.13279	1250	0.886	1	0.000403	1211	0.0194	0.021287	0.709	0.984158	0.83872	1415	0.700422	1
BYSTROM_IL5_DN	219	2.03459	10	0.033	1	0	340	0.0162	0.020042	0.913	0.998802	1.21407	178	0.125514	0.904287
BYSTROM_IL5_UP	101	2.19345	6	0.015	1	0	138	0.0148	0.01953	0.688	0.984158	1.15491	293	0.208861	0.81553
BYSTRYKH_FGF3_TARGETS_GLOCUS	18	-0.415064	804	0.658	1	0.005259	1483	0.0164	0.020042	0.439	0.984158	0.951236	1001	0.533195	1
BYSTRYKH_FLI1_TARGETS_GLOCUS	17	-1.96428	1558	0.967	1	0.119392	1691	0.0746	0.074787	0.993	0.998802	1.32076	69	0.1417	1
BYSTRYKH_HSC_BRAIN_CIS_GLOCUS	161	1.05228	140	0.136	1	0	705	0.0184	0.020758	0.913	0.998802	1.00082	797	0.458167	0.832013
BYSTRYKH_HSC_BRAIN_TRANS_GLOCUS	428	1.33789	79	0.09	1	0	756	0.0188	0.021017	0.988	0.998802	1.22378	160	0.0283401	0.950715
BYSTRYKH_HSC_CIS_GLOCUS	288	-1.60646	1452	0.941	1	0	60	0.014	0.019285	0.974	0.998802	0.917535	1145	0.816367	0.890312
BYSTRYKH_HSC_TRANS_GLOCUS	2037	-2.03579	1575	0.957	1	0	804	0.0194	0.021287	1	1	1.02333	702	0.357708	0.836515
BYSTRYKH_RUNX1_TARGETS_GLOCUS	19	0.315461	399	0.356	1	0.000147	1101	0.0118	0.014758	0.121	0.53	1.14631	311	0.239085	1
BYSTRYKH_SCP2_CIS_TRANSCRIPTS_GLOCUS	10	-0.730708	1013	0.738	1	0.033245	1641	0.0236	0.024669	0.561	0.984158	1.01649	735	0.467327	0.83452
C21_STEROID_HORMONE_METABOLISM	15	-0.845609	1087	0.806	1	0.032482	1638	0.0294	0.030154	0.553	0.984158	1.00296	793	0.461386	0.82727
CACAMPATHWAY	53	0.619878	274	0.276	1	0.000549	1242	0.0164	0.020042	0.629	0.984158	1.02342	700	0.410256	0.837843
CALCINEURIN_NF_AT_SIGNALING	264	-1.57385	1439	0.916	1	0	139	0.0148	0.01953	0.974	0.998802	1.03561	656	0.353635	0.819476
CALCINEURINPATHWAY	81	0.066248	519	0.513	1	0.000193	1127	0.015	0.01953	0.765	0.984158	1.25955	116	0.148454	0.988144
CALCIUM_REGULATION_IN_CARDIAC_CELLS	429	-2.28705	1630	0.981	1	0	380	0.0164	0.020042	0.988	0.998802	0.828387	1442	0.941973	0.957349
CALRES_MOUSE_DN	119	-1.30048	1325	0.918	1	8.4e-05	1064	0.0158	0.01953	0.774	0.984158	0.866571	1327	0.816367	0.93043
CALRES_MOUSE_NEOCORTEX_DN	187	-3.04697	1686	0.998	1	0	753	0.0186	0.020904	0.913	0.998802	0.918002	1140	0.677355	0.892457
CALRES_MOUSE_NEOCORTEX_UP	172	-1.45017	1382	0.92	1	5.8e-05	1038	0.015	0.01953	0.947	0.998802	0.777757	1549	0.941296	0.968986
CALRES_MOUSE_UP	62	-0.574214	902	0.723	1	0.007282	1511	0.0168	0.020042	0.958	0.998802	1.15324	299	0.194831	0.810393
CALRES_RHESUS_DN	171	0.011732	539	0.519	1	0	71	0.014	0.019285	0.913	0.998802	0.933493	1075	0.651341	0.885739
CALRES_RHESUS_UP	188	1.34104	77	0.072	1	0	813	0.0194	0.021287	0.913	0.998802	1.00713	781	0.408451	0.824552
CAMPTOTHECIN_PROBCELL_DN	76	-0.872997	1098	0.779	1	5.6e-05	1035	0.0158	0.01953	0.683	0.984158	1.24201	141	0.153209	1
CAMPTOTHECIN_PROBCELL_UP	60	-2.30638	1633	0.986	1	0.002063	1393	0.0192	0.021217	0.862	0.984158	0.8759	1297	0.748963	0.922182
CANCER_NEOPLASTIC_META_UP	158	0.500185	329	0.29	1	0	493	0.017	0.020042	0.913	0.998802	0.908218	1187	0.709939	0.898823
CANCER_UNDIFFERENTIATED_META_UP	124	-0.685276	984	0.767	1	0	841	0.02	0.021791	0.688	0.984158	0.918751	1133	0.716867	0.892284
CANCERDRUGS_PROBCELL_DN	40	-0.385294	784	0.611	1	0.000206	1133	0.0146	0.01953	0.404	0.984158	1.18007	240	0.211499	1
CANCERDRUGS_PROBCELL_UP	59	-2.45425	1647	0.99	1	0.025292	1622	0.0256	0.026578	0.995	0.999517	0.976206	888	0.529528	1
CANTHARIDIN_DN	128	-1.59327	1445	0.965	1	6e-06	925	0.0162	0.020042	0.699	0.984158	1.17806	244	0.135524	0.844775
CANTHARIDIN_UP	37	-0.761288	1033	0.758	1	0.000522	1236	0.0136	0.019285	0.501	0.984158	0.861711	1340	0.675944	0.935727
CAPROLACTAM_DEGRADATION	12	-0.156336	628	0.551	1	6.9e-05	1050	0.0158	0.01953	0.043	0.109774	1.21198	182	0.221545	0.891574
CARBON_FIXATION	52	-2.12128	1602	0.984	1	0.006256	1502	0.016	0.019966	0.905	0.9932	0.742644	1597	0.85	0.982918
CARDIACEGFPATHWAY	63	0.580332	291	0.299	1	0	624	0.0178	0.020218	0.456	0.984158	1.38865	32	0.0490798	1
CARIES_PULP_DN	227	-0.581052	906	0.739	1	0	869	0.0206	0.02225	0.913	0.998802	0.913062	1165	0.714575	1
CARIES_PULP_HIGH_UP	204	-1.31407	1331	0.927	1	0	492	0.017	0.020042	0.913	0.998802	1.08091	490	0.272908	0.814138
CARIES_PULP_UP	504	-1.59874	1448	0.959	1	0	611	0.0176	0.020093	0.996	1	0.886648	1260	0.8389	0.913887
CARM_ERPATHWAY	76	0.263297	426	0.37	1	0	237	0.0156	0.01953	0.615	0.984158	0.988338	844	0.493927	1
CARM1PATHWAY	43	-0.47286	839	0.691	1	0.001672	1368	0.0202	0.021941	0.653	0.984158	0.917247	1146	0.62549	1
CASPASE_ACTIVITY	22	-0.357254	762	0.634	1	0.009657	1541	0.0196	0.021454	0.557	0.984158	1.08855	463	0.322896	0.818638
CASPASEPATHWAY	65	-0.395438	789	0.666	1	0.00291	1437	0.0164	0.020042	0.893	0.991975	1.48096	13	0.0123203	1
CBLPATHWAY	60	0.74012	228	0.294	1	0	79	0.0142	0.01953	0.456	0.984158	1.30717	77	0.0588235	0.964073
CCR3PATHWAY	92	-0.688657	986	0.767	1	0.000317	1189	0.0144	0.01953	0.828	0.984158	0.856481	1356	0.789144	1
CCR5PATHWAY	62	0.550052	303	0.307	1	0.000954	1305	0.0146	0.01953	0.789	0.984158	1.19939	206	0.1875	0.852117
CD40PATHWAY	27	0.398823	365	0.327	1	0.000475	1223	0.017	0.020042	0.343	0.98	1.17449	257	0.239437	0.816936
CDC25PATHWAY	27	-0.712897	996	0.722	1	0.003934	1460	0.0178	0.020218	0.616	0.984158	0.883586	1275	0.659406	1
CDC42RACPATHWAY	52	-0.852213	1091	0.815	1	0.0011	1320	0.0148	0.01953	0.72	0.984158	1.07469	500	0.340637	1
CDK5PATHWAY	33	-0.438123	818	0.661	1	0.000355	1202	0.0158	0.01953	0.313	0.946	0.853535	1368	0.687234	1
CDMACPATHWAY	49	0.412473	361	0.337	1	0.000237	1151	0.0122	0.014758	0.545	0.984158	1.42943	21	0.0416667	1
CELL_ADHESION	443	-1.74449	1500	0.922	1	0	801	0.0194	0.021287	0.988	0.998802	0.936457	1061	0.640657	1
CELL_ADHESION_MOLECULE_ACTIVITY	280	-0.498636	862	0.703	1	0	765	0.0188	0.021017	0.974	0.998802	0.928618	1097	0.628742	0.887197
CELL_ADHESION_RECEPTOR_ACTIVITY	107	-1.44094	1377	0.905	1	1e-06	887	0.018	0.0204	0.688	0.984158	0.999078	804	0.463415	1
CELL_CYCLE	191	0.519564	317	0.296	1	0	546	0.0174	0.020093	0.913	0.998802	1.07001	520	0.305668	1
CELL_CYCLE_ARREST	90	0.222951	441	0.408	1	1.9e-05	973	0.0168	0.020042	0.673	0.984158	1.01647	736	0.417537	0.832919
CELL_CYCLE_CHECKPOINT	69	-0.176612	647	0.588	1	0	515	0.0172	0.020093	0.527	0.984158	0.996219	818	0.463265	0.830829
CELL_CYCLE_CHECKPOINT_II	22	-0.92337	1124	0.815	1	0.045265	1656	0.0332	0.033907	0.911	0.996308	1.08789	467	0.322068	1
CELL_CYCLE_KEGG	214	0.74462	224	0.257	1	0	473	0.017	0.020042	0.913	0.998802	0.969432	917	0.531697	1
CELL_CYCLE_REGULATOR	68	-0.686712	985	0.703	1	8.5e-05	1066	0.0166	0.020042	0.622	0.984158	0.970297	911	0.534517	0.859468
CELL_DEATH	50	1.14929	118	0.127	1	0	711	0.0184	0.020758	0.341	0.98	1.00786	777	0.450617	0.824562
CELL_GROWTH_AND_OR_MAINTENANCE	184	-0.373856	775	0.657	1	0	64	0.014	0.019285	0.913	0.998802	0.881032	1282	0.827515	0.919566
CELL_MOTILITY	269	-2.30734	1634	0.989	1	0	407	0.0166	0.020042	0.974	0.998802	0.962008	953	0.539446	0.854608
CELL_PROLIFERATION	534	-1.16229	1263.5	0.844	1	0	827	0.0198	0.021584	0.996	1	0.911451	1172	0.711462	1
CELL_SURFACE_RECEPTOR_LINKED_SIGNAL_TRANSDUCTION	277	-2.18738	1613	0.969	1	0	707	0.0184	0.020758	0.974	0.998802	0.874656	1306	0.759834	0.919918
CELL2CELLPATHWAY	51	-0.375574	777	0.641	1	0.000766	1285	0.0158	0.01953	0.68	0.984158	0.852038	1374	0.715415	0.944234
CELLCYCLEPATHWAY	60	0.180823	463	0.417	1	0	787	0.0192	0.021217	0.456	0.984158	0.973283	898	0.510081	1
CERAMIDEPATHWAY	69	1.20497	109	0.104	1	0	634	0.0178	0.020218	0.527	0.984158	1.11606	382	0.228407	0.801198
CFTRPATHWAY	50	1.68195	35	0.048	1	0	14	0.013	0.016844	0.341	0.98	0.972447	901	0.535417	0.860424
CHANG_SERUM_RESPONSE_DN	383	0.059823	521	0.441	1	0	511	0.0172	0.020093	0.988	0.998802	1.14095	323	0.110476	0.811597
CHANG_SERUM_RESPONSE_UP	370	-1.2724	1311	0.879	1	0	828	0.0198	0.021584	0.988	0.998802	1.009	769	0.446281	1
CHAUHAN_2ME2	127	1.49391	56	0.077	1	0	876	0.0212	0.022685	0.688	0.984158	1.12244	362	0.185714	0.810703
CHAUVIN_ANDROGEN_REGULATED_GENES	106	-2.02733	1573	0.97	1	8.6e-05	1069	0.0166	0.020042	0.774	0.984158	0.702297	1633	0.971645	0.988882
CHEMICALPATHWAY	77	-0.88205	1101	0.826	1	0.000614	1259	0.019	0.021164	0.855	0.984158	0.847984	1385	0.789691	0.945645
CHEN_HOXA5_TARGETS_DN	114	-0.236716	679	0.596	1	0	194	0.0152	0.01953	0.688	0.984158	0.870335	1316	0.762295	1
CHEN_HOXA5_TARGETS_UP	664	0.011371	540	0.483	1	0	739	0.0186	0.020904	0.999	1	1.08946	457	0.174	0.826212
CHEN_LUNG_SURVIVAL	54	-3.70256	1695	1	1	0.01875	1600	0.0234	0.02452	0.981	0.998802	0.797611	1511	0.809331	1
CHEOK_HDMTX_DN	15	0.120042	487	0.427	1	1.3e-05	955	0.0144	0.01953	0.033	0.085058	0.826015	1450	0.696538	0.956478
CHEOK_HDMTX_UP	4	0.504683	327	0.301	1	0.048489	1661	0.028	0.02891	0.372	0.984158	0.827178	1448	0.686117	1
CHEOK_LDMTX_MP_DN	10	-1.40512	1365	0.883	1	0.116657	1687	0.0654	0.065797	0.905	0.9932	1.15067	307	0.321773	1
CHEOK_LDMTX_MP_UP	16	-1.5552	1431	0.972	1	0.096188	1682	0.0616	0.062011	0.989	0.998802	1.2566	122	0.127049	0.966237
CHEOK_MP_DN	8	-1.6033	1450	0.946	1	0.272563	1697	0.2042	0.204016	0.973	0.998802	0.754144	1586	0.713996	1
CHEOK_MP_UP	9	0.411268	362	0.321	1	0.002838	1434	0.015	0.01953	0.185	0.74	1.11348	390	0.35084	1
CHESLER_BRAIN_CIS_GENES	168	1.04356	142	0.135	1	0	136	0.0148	0.01953	0.913	0.998802	1.09657	433	0.241584	0.819701
CHESLER_BRAIN_HIGHEST_VARIANCE_GENES	65	0.852518	194	0.178	1	2.8e-05	1001	0.0146	0.01953	0.49	0.984158	0.953893	991	0.539256	1
CHESLER_BRAIN_NEURAL_HIGH_GENES	41	-0.684568	982	0.76	1	0.002107	1397	0.013	0.016844	0.679	0.984158	1.10003	423	0.289421	0.820106
CHESLER_BRAIN_ONLY_SUBSET	81	0.510574	322	0.308	1	0	118	0.0146	0.01953	0.615	0.984158	1.1078	403	0.239754	1
CHESLER_BRAIN_TRANS_GENES	23	-0.934656	1134	0.864	1	0.011018	1553	0.0206	0.02225	0.583	0.984158	1.2634	113	0.135524	1
CHESLER_D6MIT150_CIS_GLOCUS	18	-0.713087	997	0.81	1	0.038131	1650	0.0284	0.029217	0.881	0.987835	0.996123	819	0.45082	1
CHESLER_D6MIT150_NEURAL_TARGETS_GLOCUS	25	-1.73574	1494	0.964	1	0.016796	1583	0.0172	0.020093	0.704	0.984158	0.768458	1567	0.780347	0.96855
CHESLER_D6MIT150_TRANSCRIPTION_FACTORS_GLOCUS	22	1.53616	52	0.072	1	0.006265	1504	0.018	0.0204	0.464	0.984158	0.969585	915	0.52381	0.858199
CHESLER_HIGHEST_FOLD_RANGE_GENES	142	0.766821	211	0.216	1	0	83	0.0142	0.01953	0.688	0.984158	0.885791	1262	0.794821	0.915211
CHIARETTI_T_ALL	702	-1.97487	1561	0.961	1	0	680	0.0182	0.020592	0.999	1	1.03612	654	0.300971	0.819045
CHIARETTI_T_ALL_DIFF	792	-2.04683	1577	0.965	1	0	489	0.017	0.020042	1	1	0.847162	1391	0.976471	0.944144
CHIARETTI_ZAP70_DIFF	188	0.468881	343	0.323	1	0	148	0.0148	0.01953	0.913	0.998802	1.10716	406	0.240246	0.806868
CHOLESTEROL_BIOSYNTHESIS	39	-1.53246	1423	0.959	1	0.005262	1484	0.0174	0.020093	0.804	0.984158	0.753616	1587	0.897839	0.974907
CHONDROITIN	19	-1.49017	1398.5	0.918	1	0.086379	1678	0.0518	0.052332	0.98	0.998802	1.15364	297	0.28629	0.811768
CHREBPPATHWAY	60	0.506579	325	0.287	1	0.000115	1089	0.0188	0.021017	0.577	0.984158	1.26568	110	0.040568	0.987622
CIRCADIAN_EXERCISE	111	-0.656506	956	0.724	1	0	343	0.0162	0.020042	0.688	0.984158	0.965272	935	0.508197	0.857707
CIRCADIANPATHWAY	17	-0.125352	613	0.522	1	0.002516	1422	0.0156	0.01953	0.313	0.946	1.17305	262	0.236473	0.804487
CIS_RESIST_GASTRIC_UP	33	-0.763922	1034	0.72	1	0.001823	1375	0.0174	0.020093	0.482	0.984158	0.861113	1341	0.696538	1
CIS_RESIST_LUNG_DN	25	-1.20194	1280	0.886	1	0.015774	1574	0.0192	0.021217	0.693	0.984158	0.879675	1285	0.631799	0.919932
CIS_RESIST_LUNG_UP	24	-0.453736	829	0.631	1	0.034743	1644	0.0214	0.022795	0.867	0.984158	1.0944	436	0.351406	1
CIS_XPC_DN	530	-3.20548	1691	0.992	1	0	124	0.0146	0.01953	0.996	1	0.952787	995	0.626283	1
CIS_XPC_UP	380	-0.284927	705	0.635	1	0	866	0.0206	0.02225	0.988	0.998802	1.01306	749	0.385714	0.828487
CISPLATIN_PROBCELL_UP	46	-1.86408	1534	0.971	1	0.058089	1667	0.0398	0.040427	1	1	0.991589	837	0.487476	1
CITED1_KO_HET_DN	86	-1.27192	1309	0.901	1	4e-06	904	0.0172	0.020093	0.647	0.984158	1.05205	580	0.361446	1
CITED1_KO_HET_UP	91	0.053349	524	0.514	1	0	32	0.0134	0.018265	0.639	0.984158	0.998792	806	0.478261	0.83326
CITED1_KO_WT_DN	24	0.172785	467	0.419	1	0.000741	1282	0.0122	0.014758	0.198	0.774	1.162	281	0.255624	1
CITED1_KO_WT_UP	57	0.437793	354	0.334	1	0.000514	1235	0.0168	0.020042	0.732	0.984158	0.912801	1167	0.640167	1
CITRATE_CYCLE_TCA_CYCLE	39	-1.9299	1549	0.967	1	0.024748	1618	0.0228	0.024026	0.976	0.998802	0.771459	1562	0.803313	0.970101
CK1PATHWAY	45	-0.396116	790	0.665	1	7e-06	929	0.016	0.019966	0.274	0.917	0.919906	1127	0.611227	0.893066
CLASSICPATHWAY	16	1.63339	40	0.052	1	6e-06	924	0.0162	0.020042	0.077	0.376	1.05117	585	0.387368	1
CMV_24HRS_DN	220	0.068263	518	0.459	1	0	294	0.0158	0.01953	0.913	0.998802	0.960333	955	0.60479	0.859836
CMV_24HRS_UP	184	-0.607001	920	0.72	1	0	414	0.0166	0.020042	0.913	0.998802	0.764885	1572	0.965863	1
CMV_8HRS_DN	150	-0.017338	558	0.548	1	0	537	0.0172	0.020093	0.688	0.984158	1.05186	581	0.367556	1
CMV_8HRS_UP	62	-1.97245	1560	0.971	1	1.2e-05	951	0.0164	0.020042	0.471	0.984158	0.746941	1593	0.907336	1
CMV_ALL_DN	326	0.064899	520	0.489	1	0	370	0.0162	0.020042	0.974	0.998802	1.01862	723	0.383838	1
CMV_ALL_UP	227	-1.18003	1272	0.873	1	0	74	0.014	0.019285	0.913	0.998802	0.80159	1503	0.94246	0.961665
CMV_HCMV_6HRS_DN	167	-0.917321	1119	0.846	1	0	401	0.0164	0.020042	0.913	0.998802	1.09954	425	0.226721	0.817469
CMV_HCMV_6HRS_UP	64	-0.757673	1031	0.77	1	0	462	0.0168	0.020042	0.456	0.984158	0.988976	841	0.472222	0.838827
CMV_HCMV_TIMECOURSE_10HRS_DN	36	-1.44216	1379	0.947	1	0.007943	1523	0.0214	0.022795	0.874	0.987835	0.784811	1542	0.811861	0.964542
CMV_HCMV_TIMECOURSE_10HRS_UP	37	0.910527	178	0.197	1	0.007404	1516	0.0174	0.020093	0.861	0.984158	1.02166	709	0.41785	1
CMV_HCMV_TIMECOURSE_12HRS_DN	55	0.554515	300	0.265	1	0.000918	1300	0.0152	0.01953	0.701	0.984158	0.791974	1524	0.842213	1
CMV_HCMV_TIMECOURSE_12HRS_UP	55	-2.51954	1654	0.969	1	0.008704	1536	0.019	0.021164	0.933	0.998802	0.770874	1563	0.797495	0.969812
CMV_HCMV_TIMECOURSE_14HRS_DN	128	0.324339	396	0.35	1	0	858	0.0204	0.022088	0.688	0.984158	0.928919	1095	0.590726	1
CMV_HCMV_TIMECOURSE_14HRS_UP	104	-2.15754	1609	0.95	1	0.000154	1106	0.0148	0.01953	0.809	0.984158	0.556966	1688	0.98249	1
CMV_HCMV_TIMECOURSE_16HRS_DN	63	0.368814	376	0.342	1	0.000694	1275	0.0156	0.01953	0.761	0.984158	1.25923	117	0.136842	0.979464
CMV_HCMV_TIMECOURSE_16HRS_UP	168	-0.834751	1081	0.792	1	0	431	0.0166	0.020042	0.913	0.998802	1.04214	619	0.33195	0.831462
CMV_HCMV_TIMECOURSE_18HRS_DN	56	0.000928	547	0.529	1	0	356	0.0162	0.020042	0.456	0.984158	1.06457	539	0.329918	0.819387
CMV_HCMV_TIMECOURSE_18HRS_UP	215	-1.89248	1542	0.955	1	0	40	0.0136	0.019285	0.913	0.998802	1.22979	156	0.0271399	0.934018
CMV_HCMV_TIMECOURSE_1HR_DN	96	-0.74257	1024	0.798	1	8e-06	932	0.0162	0.020042	0.701	0.984158	0.898637	1225	0.683871	0.901068
CMV_HCMV_TIMECOURSE_20HRS_DN	129	-2.32826	1635	0.971	1	0.001561	1363	0.019	0.021164	0.952	0.998802	0.761699	1579	0.921811	1
CMV_HCMV_TIMECOURSE_20HRS_UP	248	0.189759	459	0.416	1	0	292	0.0158	0.01953	0.913	0.998802	0.920257	1123	0.729207	0.895519
CMV_HCMV_TIMECOURSE_24HRS_DN	118	-1.28294	1314	0.919	1	3.4e-05	1013	0.0152	0.01953	0.726	0.984158	0.919844	1128	0.647679	0.892054
CMV_HCMV_TIMECOURSE_24HRS_UP	167	-0.595384	914	0.731	1	0	640	0.0178	0.020218	0.913	0.998802	1.25083	127	0.029661	0.967014
CMV_HCMV_TIMECOURSE_48HRS_DN	344	-2.50503	1652	0.981	1	0	791	0.0192	0.021217	0.974	0.998802	0.915551	1153	0.684105	0.892222
CMV_HCMV_TIMECOURSE_48HRS_UP	175	-0.994196	1172	0.838	1	0	418	0.0166	0.020042	0.913	0.998802	1.02997	670	0.395876	1
CMV_HCMV_TIMECOURSE_4HRS_DN	105	0.13845	481	0.46	1	9.8e-05	1081	0.016	0.019966	0.782	0.984158	0.813782	1477	0.878486	1
CMV_HCMV_TIMECOURSE_6HRS_DN	133	-0.16557	632	0.569	1	0	860	0.0204	0.022088	0.688	0.984158	1.28748	88	0.0261044	0.998588
CMV_HCMV_TIMECOURSE_8HRS_DN	71	0.651496	259	0.252	1	0	751	0.0186	0.020904	0.527	0.984158	0.930914	1084	0.620253	0.886336
CMV_HCMV_TIMECOURSE_8HRS_UP	69	0.377512	373	0.381	1	0.000366	1206	0.0172	0.020093	0.745	0.984158	1.02409	699	0.400802	0.836573
CMV_HCMV_TIMECOURSE_ALL_DN	1258	-2.06432	1583	0.976	1	0	320	0.016	0.019966	1	1	1.01201	754	0.40202	0.826861
CMV_HCMV_TIMECOURSE_ALL_UP	1271	-2.58314	1659	0.984	1	0	849	0.0202	0.021941	1	1	1.03928	636	0.319588	0.82823
CMV_IE86_UP	103	0.159538	470	0.471	1	0	563	0.0174	0.020093	0.688	0.984158	0.908843	1186	0.691849	0.897975
CMV_UV-CMV_COMMON_HCMV_6HRS_DN	75	-0.331585	741	0.645	1	0	76	0.014	0.019285	0.527	0.984158	1.08267	486	0.298	0.812637
CMV_UV-CMV_COMMON_HCMV_6HRS_UP	55	-0.831123	1079	0.796	1	1.2e-05	953	0.017	0.020042	0.352	0.981	1.06984	522	0.325866	0.821755
CMV-CHX_HCMV_6HRS_DN	30	-1.30488	1326	0.917	1	0.002032	1389	0.0136	0.019285	0.501	0.984158	1.20649	192	0.127883	0.883219
CMV-UV_HCMV_6HRS_DN	297	-1.11789	1244	0.882	1	0	741	0.0186	0.020904	0.974	0.998802	1.0709	516	0.207585	0.820853
CMV-UV_HCMV_6HRS_UP	334	-0.25245	689	0.588	1	0	608	0.0176	0.020093	0.974	0.998802	0.933634	1074	0.683778	0.886518
COCAINE_BRAIN_4WKS_UP	187	1.6768	37	0.027	1	0	198	0.0152	0.01953	0.913	0.998802	0.927898	1099	0.722	0.888468
COCAINE_BRAIN_5D_UP	192	0.111425	494	0.481	1	0	842	0.02	0.021791	0.913	0.998802	0.803051	1501	0.958498	1
COLLER_MYC_DN	21	-0.361018	764	0.642	1	0.059493	1668	0.0408	0.041418	0.951	0.998802	0.901209	1215	0.606557	0.898878
COLLER_MYC_UP	50	0.597775	281	0.266	1	0.000755	1283	0.0184	0.020758	0.675	0.984158	1.17399	258	0.175403	0.815509
COMPLEMENT_ACTIVATION_CLASSICAL	20	0.612715	275	0.254	1	0.004247	1469	0.017	0.020042	0.408	0.984158	1.36067	40	0.0995763	1
COMPPATHWAY	26	0.912278	175	0.162	1	0.000962	1308	0.0124	0.015945	0.412	0.984158	0.962215	952	0.518438	1
CORDERO_KRAS_KD_VS_CONTROL_DN	144	-0.800779	1058	0.793	1	0	405	0.0166	0.020042	0.688	0.984158	0.794675	1516	0.93865	0.966882
CORDERO_KRAS_KD_VS_CONTROL_UP	249	0.588595	286	0.332	1	0	160	0.015	0.01953	0.913	0.998802	1.02273	705	0.390099	1
CORTEX_ENRICHMENT_EARLY_UP	38	-1.05659	1211	0.863	1	0.002228	1404	0.0174	0.020093	0.686	0.984158	1.15014	310	0.238512	1
CORTEX_ENRICHMENT_LATE_UP	59	-1.53934	1425	0.882	1	0.001914	1382	0.0194	0.021287	0.856	0.984158	1.04484	610	0.393281	0.829943
CPR_LOW_LIVER_DN	69	-1.09653	1229	0.857	1	4.1e-05	1023	0.0142	0.01953	0.571	0.984158	1.00174	795	0.469262	1
CPR_LOW_LIVER_UP	42	-1.41059	1368	0.898	1	0.001295	1336	0.017	0.020042	0.625	0.984158	0.947782	1022	0.552734	0.864231
CPR_NULL_LIVER_DN	50	-1.59449	1446	0.961	1	0.004497	1471	0.0166	0.020042	0.871	0.986886	0.950075	1008	0.545825	1
CPR_NULL_LIVER_UP	88	0.512867	321	0.28	1	0	23	0.0132	0.018091	0.639	0.984158	1.31964	70	0.0295858	0.947414
CPR_NULL-LOW_LIVER_UP	47	0.909649	179	0.172	1	0.000508	1233	0.0178	0.020218	0.625	0.984158	1.02571	690	0.394	1
CREB_BRAIN_2WKS_UP	67	0.69462	246	0.225	1	0	154	0.0148	0.01953	0.527	0.984158	1.02865	676	0.382766	1
CREB_BRAIN_8WKS_DN	176	1.85391	23	0.03	1	0	150	0.0148	0.01953	0.913	0.998802	1.10828	401	0.22379	0.806173
CREB_BRAIN_8WKS_UP	220	-0.172163	640	0.606	1	0	666	0.018	0.0204	0.913	0.998802	0.819713	1462	0.939394	1
CREBPATHWAY	112	0.192076	457	0.433	1	4.9e-05	1033	0.0216	0.022978	0.747	0.984158	0.992906	829	0.456	0.832929
CREMPATHWAY	35	0.688745	248	0.245	1	0	660	0.018	0.0204	0.163	0.697	1.08688	470	0.337255	0.815025
CROMER_HYPOPHARYNGEAL_MET_VS_NON_DN	226	-1.07549	1217	0.771	1	2e-05	975	0.017	0.020042	0.927	0.998802	1.21069	184	0.0841889	1
CROMER_HYPOPHARYNGEAL_MET_VS_NON_UP	222	-1.19389	1274	0.887	1	0	738	0.0186	0.020904	0.913	0.998802	0.965559	933	0.550201	1
CROONQUIST_IL6_RAS_DN	48	0.648998	260	0.238	1	0	245	0.0156	0.01953	0.341	0.98	1.24193	142	0.160752	0.936063
CROONQUIST_IL6_RAS_UP	58	-0.980408	1163	0.861	1	6.5e-05	1046	0.015	0.01953	0.542	0.984158	0.900388	1218	0.673624	1
CROONQUIST_IL6_STARVE_UP	64	-0.379139	781	0.619	1	3.8e-05	1019	0.0146	0.01953	0.504	0.984158	0.829573	1438	0.819086	1
CROONQUIST_IL6_STROMA_UP	112	1.04201	143	0.145	1	0	818	0.0196	0.021454	0.688	0.984158	1.08444	481	0.260437	0.813296
CROONQUIST_RAS_STROMA_DN	43	0.921868	173	0.189	1	0	239	0.0156	0.01953	0.268	0.914	1.22036	165	0.192229	0.950109
CROONQUIST_RAS_STROMA_UP	66	0.081935	507	0.46	1	4e-06	900	0.0156	0.01953	0.536	0.984158	1.00031	799	0.516194	0.831323
CSKPATHWAY	85	0.751233	218.5	0.195	1	6e-06	926	0.0186	0.020904	0.628	0.984158	1.0917	448	0.293878	1
CTLA4PATHWAY	60	-0.324908	735	0.594	1	0.008427	1531	0.0212	0.022685	0.965	0.998802	1.3683	37	0.0494845	1
CTLPATHWAY	38	-0.49151	856	0.688	1	0.00015	1103	0.0158	0.01953	0.373	0.984158	1.00976	766	0.421687	1
CXCR4PATHWAY	82	1.31745	84	0.139	1	2e-05	977	0.0186	0.020904	0.649	0.984158	0.942044	1043	0.568317	0.874376
CYANOAMINO_ACID_METABOLISM	15	1.48738	57	0.071	1	0.012418	1563	0.0174	0.020093	0.324	0.951	1.20596	193	0.235772	0.880646
CYSTEINE_METABOLISM	15	0.311979	400	0.316	1	0.001695	1370	0.0174	0.020093	0.13	0.557	0.884335	1272	0.660679	1
CYTOKINEPATHWAY	26	-2.16055	1610	0.989	1	0.016154	1577	0.0206	0.02225	0.847	0.984158	0.478906	1694	0.990119	0.999049
D4GDIPATHWAY	39	0.880001	188	0.216	1	4.7e-05	1030	0.0154	0.01953	0.312	0.946	1.34549	50	0.0875764	1
DAC_BLADDER_UP	60	0.473545	339	0.314	1	0	286	0.0158	0.01953	0.456	0.984158	0.900357	1219	0.666008	1
DAC_CGI_BLADDER_UP	28	0.779126	207	0.201	1	9.5e-05	1077	0.0158	0.01953	0.222	0.815	0.945037	1030	0.555094	0.868229
DAC_FIBRO_DN	22	0.972029	160	0.201	1	0.00015	1102	0.0142	0.01953	0.123	0.539	1.18565	230	0.231237	0.847777
DAC_FIBRO_UP	39	0.597743	282	0.261	1	4.8e-05	1031	0.0164	0.020042	0.314	0.946	1.03537	657	0.383984	1
DAC_IFN_BLADDER_UP	32	-0.301061	716	0.622	1	0.013552	1567	0.0202	0.021941	0.818	0.984158	0.879461	1286	0.680769	1
DAC_PANC_UP	911	-2.84786	1678	1	1	0	857	0.0204	0.022088	1	1	1.09532	434	0.198783	0.823798
DAC_PANC50_UP	105	-1.35706	1343	0.918	1	0	614	0.0176	0.020093	0.688	0.984158	1.27872	98	0.0633947	0.999759
DAVIES_MGUS_MM	82	-1.4668	1391	0.932	1	0.00037	1208	0.0146	0.01953	0.812	0.984158	0.906616	1197	0.681542	0.893476
DAVIES_N	43	0.143296	478	0.441	1	0	95	0.0144	0.01953	0.268	0.914	1.08514	478	0.3125	1
DCPATHWAY	33	-1.09969	1232	0.881	1	0	275	0.0158	0.01953	0.163	0.697	0.857025	1352	0.672878	0.942579
DEATHPATHWAY	100	0.298061	405	0.38	1	0	578	0.0176	0.020093	0.688	0.984158	1.33347	58	0.0411523	1
DER_IFNA_UP	161	-1.09248	1226	0.862	1	0	81	0.0142	0.01953	0.913	0.998802	0.953673	992	0.543967	0.866251
DER_IFNB_DN	23	-1.566	1436	0.939	1	0.062907	1671	0.0428	0.043344	0.958	0.998802	0.763149	1575	0.82397	0.971281
DER_IFNB_UP	261	-0.475897	842	0.661	1	0	135	0.0148	0.01953	0.974	0.998802	0.910788	1177	0.766393	0.896262
DER_IFNG_DN	26	0.228624	440	0.398	1	6e-06	923	0.0162	0.020042	0.167	0.707	0.848532	1383	0.763747	1
DER_IFNG_UP	153	-0.667223	968	0.748	1	0	627	0.0178	0.020218	0.913	0.998802	0.894282	1241	0.683778	0.902691
DFOSB_BRAIN_2WKS_UP	110	1.09096	131	0.134	1	0	299	0.0158	0.01953	0.688	0.984158	0.84211	1407	0.860887	1
DFOSB_BRAIN_8WKS_UP	126	-0.795618	1056	0.821	1	0	156	0.0148	0.01953	0.688	0.984158	0.909145	1182	0.666667	1
DIAB_NEPH_DN	1269	-2.50251	1651	0.984	1	0	846	0.0202	0.021941	1	1	1.00032	798	0.422846	0.832757
DIAB_NEPH_UP	182	-0.493026	857	0.723	1	0	176	0.015	0.01953	0.913	0.998802	1.08847	464	0.228628	0.816699
DISTECHE_XINACTIVATED_GENES	61	-1.29581	1322	0.882	1	0.001632	1366	0.0158	0.01953	0.842	0.984158	0.996412	817	0.488421	1
DNA_DAMAGE_SIGNALING	230	-0.535855	879	0.721	1	0	212	0.0154	0.01953	0.913	0.998802	1.14389	315	0.189135	0.815715
DNA_POLYMERASE	18	-2.06921	1586	0.976	1	0.105699	1685	0.0692	0.069496	0.991	0.998802	0.933737	1073	0.544	0.887399
DNA_REPLICATION_REACTOME	87	-0.871631	1097	0.828	1	0	686	0.0182	0.020592	0.639	0.984158	0.917552	1144	0.628866	0.891447
DNAFRAGMENTPATHWAY	20	-0.642333	942	0.768	1	0.001872	1378	0.018	0.0204	0.288	0.926	0.786936	1536	0.803681	0.965874
DNMT1_KO_DN	47	0.970002	161	0.148	1	0	199	0.0152	0.01953	0.341	0.98	1.05139	583	0.372709	1
DNMT1_KO_UP	185	-0.905035	1114	0.813	1	0	651	0.0178	0.020218	0.913	0.998802	1.16571	276	0.206967	1
DORSAM_HOXA9_DN	95	-0.571066	900	0.683	1	0	307	0.016	0.019966	0.639	0.984158	1.09175	447	0.301848	1
DORSAM_HOXA9_UP	98	-0.173804	644	0.561	1	0	166	0.015	0.01953	0.688	0.984158	0.858969	1347	0.792961	1
DORSEY_DOXYCYCLINE_UP	104	0.629244	267	0.245	1	0	6	0.0122	0.014758	0.688	0.984158	0.872922	1310	0.781312	0.923397
DOX_RESIST_GASTRIC_DN	64	-0.170736	638	0.575	1	0	572	0.0174	0.020093	0.456	0.984158	1.02878	672	0.389414	0.838152
DOX_RESIST_GASTRIC_UP	96	0.968353	162	0.134	1	0	90	0.0142	0.01953	0.688	0.984158	1.04086	625	0.365269	1
DREAMPATHWAY	38	-0.582561	907	0.714	1	0.000447	1215	0.017	0.020042	0.487	0.984158	0.754159	1585	0.948207	1
DRUG_RESISTANCE_AND_METABOLISM	299	-0.931964	1129	0.834	1	0	331	0.0162	0.020042	0.974	0.998802	0.901698	1211	0.786	0.901945
DSRNA_DN	36	0.496902	331	0.281	1	1.4e-05	960	0.0172	0.020093	0.285	0.924	1.18642	228	0.156182	0.847964
DSRNA_UP	111	1.70305	34	0.05	1	0	674	0.018	0.0204	0.688	0.984158	1.22663	159	0.117769	0.939229
E2F1_DNA_UP	24	0.486214	333	0.293	1	0.001999	1387	0.0164	0.020042	0.295	0.932	1.20688	191	0.202429	1
E2F3Down	160	-0.596201	915	0.752	0	0	508	0.017	0.01705	0.897	0.91819	1.58554	4	0	0.00772917
E2F3Up	138	0.264037	425	0.396	0	0	77	0.014	0.009421	0.822	0.817308	0.917718	1143	0.573674	0.596124
ECMPATHWAY	87	1.94458	11	0.035	1	0	633	0.0178	0.020218	0.639	0.984158	1.26721	108	0.123772	0.999042
EDG1PATHWAY	109	-0.552099	889	0.723	1	0	582	0.0176	0.020093	0.688	0.984158	0.772734	1559	0.879418	1
EEA1PATHWAY	36	-0.275859	700	0.613	1	0.00078	1288	0.0164	0.020042	0.553	0.984158	1.41818	26	0.0696721	1
EGF_HDMEC_UP	131	-0.575961	903	0.703	1	0	564	0.0174	0.020093	0.688	0.984158	0.975735	890	0.503106	1
EGF_RECEPTOR_SIGNALING_PATHWAY	45	0.858427	193	0.205	1	0.000945	1302	0.0162	0.020042	0.579	0.984158	1.12204	365	0.227848	1
EGFPATHWAY	103	0.707141	237	0.226	1	3.3e-05	1011	0.0176	0.020093	0.725	0.984158	1.09962	424	0.241584	0.819634
EGFR_SMRTEPATHWAY	50	0.28359	414	0.405	1	0.001377	1343	0.0166	0.020042	0.745	0.984158	1.38939	31	0.0248963	1
EICOSANOID_SYNTHESIS	45	-1.01171	1180	0.851	1	0.016573	1579	0.0212	0.022685	0.949	0.998802	1.0867	472	0.312127	1
EIF2PATHWAY	20	-0.136263	621	0.545	1	0.023766	1615	0.0234	0.02452	0.794	0.984158	0.74933	1590	0.867521	1
EIF4PATHWAY	87	-0.307109	721	0.623	1	0.001945	1386	0.0154	0.01953	0.951	0.998802	0.896782	1234	0.719536	0.900798
ELECTRON_TRANSPORT	167	-1.88374	1540	0.977	1	0	472	0.017	0.020042	0.913	0.998802	0.773039	1557	0.937008	0.970419
ELECTRON_TRANSPORT_CHAIN	212	-2.59564	1661	0.984	1	0.000152	1104	0.0182	0.020592	0.97	0.998802	0.8564	1359	0.844898	1
ELECTRON_TRANSPORTER_ACTIVITY	285	-0.85911	1094	0.788	1	0	588	0.0176	0.020093	0.974	0.998802	1.03496	659	0.381148	1
ELONGINA_KO_DN	474	-1.25816	1305	0.902	1	0	365	0.0162	0.020042	0.996	1	0.904762	1202	0.781053	1
ELONGINA_KO_UP	485	-0.588437	909	0.733	1	0	458	0.0168	0.020042	0.996	1	1.00866	771	0.427466	0.825764
EMT_DN	152	-1.77937	1509	0.929	1	0	100	0.0144	0.01953	0.913	0.998802	0.856407	1357	0.775758	0.941792
EMT_UP	151	-0.651265	952	0.745	1	0	502	0.017	0.020042	0.913	0.998802	0.870086	1317	0.815175	0.926203
EOSINOPHILSPATHWAY	16	-2.05009	1578	0.973	1	0.102391	1683	0.06	0.060436	0.991	0.998802	0.536937	1691	0.929897	1
EPHA4PATHWAY	33	-1.4971	1404	0.955	1	0.011563	1555	0.019	0.021164	0.79	0.984158	0.97205	905	0.519427	0.859336
EPONFKBPATHWAY	38	0.807924	200	0.212	1	0.000209	1135	0.016	0.019966	0.405	0.984158	1.20943	187	0.230769	0.882544
EPOPATHWAY	61	1.88667	19	0.036	1	0	623	0.0178	0.020218	0.456	0.984158	1.32706	61	0.0515464	0.998154
ERBB3PATHWAY	31	-0.503539	867	0.707	1	0.000489	1226	0.0168	0.020042	0.345	0.981	1.06953	523	0.333333	0.821107
ERBB4PATHWAY	32	-0.94171	1137	0.823	1	0.051861	1663	0.0372	0.037854	0.98	0.998802	0.96849	920	0.520971	0.858548
ERK5PATHWAY	53	1.25497	99	0.095	1	0.006263	1503	0.0168	0.020042	0.905	0.9932	1.02041	714	0.438525	1
ERKPATHWAY	129	0.264885	424	0.43	1	0	681	0.0182	0.020592	0.688	0.984158	1.0636	545	0.301181	0.818095
ERM_KO_SERTOLI_DN	51	1.33126	82	0.082	1	0	574	0.0174	0.020093	0.341	0.98	0.823172	1456	0.784314	1
ERM_KO_TESTES_DN	50	-1.08706	1223	0.863	1	5.8e-05	1037	0.0134	0.018265	0.411	0.984158	0.800055	1506	0.852941	1
ERYTHPATHWAY	29	-1.47066	1392	0.927	1	0.001739	1372	0.012	0.014758	0.479	0.984158	1.21625	171	0.193617	0.932397
ESR_FIBROBLAST_DN	53	1.20657	108	0.101	1	0	641	0.0178	0.020218	0.341	0.98	1.17481	255	0.228216	0.81926
ESR_FIBROBLAST_UP	139	-0.642973	944	0.773	1	0	825	0.0196	0.021454	0.688	0.984158	0.831365	1435	0.918919	0.954984
ET743_HELA_DN	44	-0.230648	672	0.585	1	0.00805	1524	0.0176	0.020093	0.876	0.987835	1.10466	410	0.290188	1
ET743_HELA_UP	147	-0.827414	1077	0.78	1	0	834	0.0198	0.021584	0.688	0.984158	0.736575	1604	0.988235	0.983937
ET743_RESIST_DN	112	0.731692	229	0.221	1	0	815	0.0194	0.021287	0.688	0.984158	0.979135	880	0.525253	0.849722
ET743_RESIST_UP	45	-0.828948	1078	0.78	1	0.000369	1207	0.0156	0.01953	0.465	0.984158	0.999961	800	0.455102	1
ET743_SARCOMA_24HRS_DN	327	0.452036	347	0.335	1	0	498	0.017	0.020042	0.974	0.998802	1.07886	495	0.247357	1
ET743_SARCOMA_24HRS_UP	32	0.191857	458	0.39	1	0.000537	1240	0.018	0.0204	0.353	0.982	0.95124	1000	0.598039	0.867705
ET743_SARCOMA_48HRS_DN	551	-1.03812	1197	0.833	1	0	746	0.0186	0.020904	1	1	0.987871	846	0.506522	1
ET743_SARCOMA_6HRS_UP	86	1.53915	49	0.06	1	0	621	0.0176	0.020093	0.639	0.984158	1.13661	333	0.188867	0.80899
ET743_SARCOMA_72HRS_DN	681	-0.065396	579	0.528	1	0	697	0.0182	0.020592	0.999	1	0.967768	922	0.584906	1
ET743_SARCOMA_72HRS_UP	162	0.193981	456	0.449	1	0.000191	1125	0.018	0.0204	0.977	0.998802	1.2345	150	0.0542798	0.9428
ET743_SARCOMA_DN	848	-0.766663	1036	0.763	1	0	234	0.0154	0.01953	1	1	0.948938	1017	0.686047	0.866151
ET743_SARCOMA_UP	188	0.29428	407	0.404	1	6e-06	920	0.015	0.01953	0.917	0.998802	1.10762	404	0.208081	0.807003
ET743PT650_COLONCA_DN	213	-0.50393	869	0.714	1	0	718	0.0184	0.020758	0.913	0.998802	1.05171	582	0.364372	0.832172
ETCPATHWAY	18	-0.409152	800	0.654	1	0.002765	1431	0.0178	0.020218	0.324	0.951	0.967141	926	0.494759	0.857105
ETSPATHWAY	47	1.17658	113	0.068	1	0.001287	1335	0.0168	0.020042	0.737	0.984158	1.13606	335	0.225873	1
EXTRINSICPATHWAY	23	-1.22607	1289	0.867	1	0.030851	1633	0.026	0.026961	0.842	0.984158	0.6964	1635	0.888672	1
FALT_BCLL_DN	144	-1.62161	1456	0.924	1	0	256	0.0156	0.01953	0.688	0.984158	0.895189	1239	0.649789	1
FALT_BCLL_IG_MUTATED_VS_WT_DN	124	-1.23524	1294	0.876	1	0	29	0.0134	0.018265	0.688	0.984158	1.03821	642	0.383534	0.825784
FALT_BCLL_IG_MUTATED_VS_WT_UP	157	-0.702643	991	0.786	1	0	171	0.015	0.01953	0.913	0.998802	1.02891	671	0.386221	1
FALT_BCLL_UP	117	1.11436	126	0.16	1	0	251	0.0156	0.01953	0.688	0.984158	1.1679	273	0.146435	1
FASPATHWAY	94	0.642287	263	0.24	1	2e-05	978	0.0196	0.021454	0.676	0.984158	1.19076	220	0.110429	0.85188
FATTY_ACID_BIOSYNTHESIS_PATH_2	19	-1.15257	1259	0.882	1	0.004209	1468	0.0122	0.014758	0.408	0.984158	0.707568	1631	0.903886	1
FATTY_ACID_DEGRADATION	67	-0.062206	577	0.491	1	0	348	0.0162	0.020042	0.527	0.984158	0.856066	1361	0.763486	0.940392
FATTY_ACID_METABOLISM	197	-2.2458	1623	0.985	1	0	844	0.0202	0.021941	0.913	0.998802	0.937581	1059	0.625	1
FATTY_ACID_SYNTHESIS	45	-0.768652	1038	0.795	1	0.001475	1355	0.0158	0.01953	0.64	0.984158	0.644707	1670	0.981855	0.996245
FBW7PATHWAY	27	-0.34563	753	0.696	1	0.000249	1157	0.0138	0.019285	0.289	0.928	0.930105	1088	0.585603	0.88673
FCER1PATHWAY	137	0.947717	166	0.143	1	7.2e-05	1054	0.0182	0.020592	0.767	0.984158	1.26451	111	0.0335306	0.98475
FEEDERPATHWAY	14	0.99348	153	0.134	1	0.000334	1193	0.0126	0.016648	0.063	0.141403	0.738401	1602	0.855469	0.983437
FERNANDEZ_MYC_TARGETS	459	-3.00094	1684	1	1	0	61	0.014	0.019285	0.996	1	0.901129	1216	0.796371	1
FERRANDO_CHEMO_RESPONSE_PATHWAY	22	-0.801211	1060	0.8	1	3.2e-05	1010	0.0184	0.020758	0.091	0.434	0.887091	1257	0.65032	1
FERRANDO_LYL1_NEIGHBORS	26	-0.002316	551	0.493	1	0.000347	1200	0.0154	0.01953	0.311	0.946	0.970933	909	0.545272	0.859725
FERRANDO_MLL_T_ALL_DN	217	-1.89148	1541	0.958	1	3e-06	897	0.0174	0.020093	0.915	0.998802	0.842825	1404	0.885947	1
FERRANDO_MLL_T_ALL_UP	231	-0.217787	667	0.582	1	0	526	0.0172	0.020093	0.913	0.998802	0.949901	1011	0.600414	1
FERRANDO_T_CELL_DIFFERENTIATION_PATHWAY	34	-0.457269	831	0.704	1	0.000609	1256	0.015	0.01953	0.365	0.984158	1.08772	469	0.332623	0.813312
FERRANDO_TAL1_NEIGHBORS	40	-0.344555	751	0.663	1	0.00095	1304	0.0192	0.021217	0.58	0.984158	0.931611	1079	0.593291	1
FERRARI_4HPR_UP	57	-1.45498	1384	0.928	1	0.012101	1558	0.0246	0.025635	0.976	0.998802	0.615517	1679	0.954902	0.996965
FETAL_LIVER_ENRICHED_TRANSCRIPTION_FACTORS	236	0.29701	406	0.342	1	0	186	0.0152	0.01953	0.913	0.998802	1.06696	531	0.312236	1
FETAL_LIVER_VS_ADULT_LIVER_GNF2	153	1.07263	135	0.134	1	6e-06	927	0.0188	0.021017	0.917	0.998802	1.02267	706	0.407484	1
FIBRINOLYSISPATHWAY	20	-1.42492	1373	0.918	1	0.05482	1666	0.0416	0.042179	0.945	0.998802	0.927425	1102	0.56087	0.888886
FLAGELLAR_ASSEMBLY	46	-0.049872	570	0.498	1	0.000165	1110	0.0154	0.01953	0.507	0.984158	0.957	969	0.541841	1
FLECHNER_KIDNEY_TRANSPLANT_REJECTION_DN	1550	-2.78606	1673	0.991	1	0	732	0.0186	0.020904	1	1	0.909681	1179	0.816367	0.898768
FLECHNER_KIDNEY_TRANSPLANT_REJECTION_PBL_DN	159	0.139242	480	0.467	1	0	274	0.0158	0.01953	0.913	0.998802	1.45243	15	0.00828157	1
FLECHNER_KIDNEY_TRANSPLANT_REJECTION_PBL_UP	191	-0.163218	630	0.57	1	0	509	0.0172	0.020093	0.913	0.998802	0.894172	1242	0.702213	0.901895
FLECHNER_KIDNEY_TRANSPLANT_REJECTION_UP	193	-0.976235	1160	0.811	1	2.2e-05	984	0.0168	0.020042	0.928	0.998802	0.848482	1384	0.890244	0.945629
FLECHNER_KIDNEY_TRANSPLANT_WELL_DN	47	-0.925516	1128	0.827	1	0.003184	1446	0.0192	0.021217	0.833	0.984158	0.926589	1104	0.59252	0.88942
FLECHNER_KIDNEY_TRANSPLANT_WELL_PBL_DN	140	-0.955054	1146	0.827	1	0	654	0.018	0.0204	0.688	0.984158	0.988684	843	0.505092	0.838587
FLECHNER_KIDNEY_TRANSPLANT_WELL_PBL_UP	417	-1.78967	1515	0.92	1	0	542	0.0174	0.020093	0.988	0.998802	1.00418	787	0.442886	0.828027
FLECHNER_KIDNEY_TRANSPLANT_WELL_UP	1776	-1.3806	1356	0.888	1	0	762	0.0188	0.021017	1	1	0.98151	870	0.542308	0.851217
FLOTHO_CASP8AP2_MRD_DIFF	220	-0.353911	759	0.618	1	0	872	0.0208	0.022361	0.913	0.998802	0.7935	1518	0.968811	0.966377
FLUMAZENILPATHWAY	23	0.107727	498	0.456	1	0.001279	1334	0.0176	0.020093	0.257	0.867	1.02312	703	0.430704	0.835767
FMLPPATHWAY	116	0.564319	298	0.293	1	0	409	0.0166	0.020042	0.688	0.984158	1.40793	28	0.0212314	1
FOLATE_BIOSYNTHESIS	11	-1.49689	1403	0.936	1	0.156395	1694	0.095	0.095125	0.948	0.998802	1.11019	396	0.347561	1
FOSBPATHWAY	10	-0.620455	930	0.684	1	0.091349	1680	0.055	0.055532	0.838	0.984158	1.06708	530	0.357724	1
FRASOR_ER_DN	149	-1.51325	1411	0.927	1	0	551	0.0174	0.020093	0.688	0.984158	1.33687	55	0.00847458	1
FRASOR_ER_UP	73	-0.685199	983	0.725	1	0.000294	1180	0.0162	0.020042	0.719	0.984158	0.976112	889	0.5	1
FREEPATHWAY	21	0.409891	363	0.307	1	0.001921	1384	0.0198	0.021584	0.293	0.932	1.43363	20	0.0574949	1
FRUCTOSE_AND_MANNOSE_METABOLISM	50	1.37784	71	0.067	1	0	218	0.0154	0.01953	0.341	0.98	1.17398	260	0.173664	0.807333
FSH_GRANULOSA_DN	267	-0.946029	1140.5	0.826	1	0	236	0.0154	0.01953	0.974	0.998802	0.964209	940	0.588595	1
FSH_GRANULOSA_UP	252	-1.02614	1193	0.884	1	0	24	0.0132	0.018091	0.974	0.998802	1.20076	202	0.0455487	0.866113
FSH_HUMAN_GRANULOSA_UP	42	1.09891	129	0.121	1	0	694	0.0182	0.020592	0.268	0.914	1.31548	71	0.110236	0.964053
FSH_OVARY_MCV152_DN	173	-1.25474	1302	0.92	1	0	373	0.0162	0.020042	0.913	0.998802	0.874859	1304	0.743802	0.921585
FSH_OVARY_MCV152_UP	178	-1.89517	1543	0.962	1	0.000146	1099	0.0146	0.01953	0.969	0.998802	0.774852	1555	0.914807	0.970403
FXRPATHWAY	14	0.446856	352	0.318	1	0.051842	1662	0.0376	0.038238	0.694	0.984158	1.11568	383	0.342495	1
G_PROTEIN_SIGNALING	301	-0.918817	1120	0.828	1	0	817	0.0196	0.021454	0.974	0.998802	1.07443	502	0.260521	0.830351
G1_TO_S_CELL_CYCLE_REACTOME	157	1.05308	139	0.137	1	0	444	0.0168	0.020042	0.913	0.998802	1.07955	493	0.229376	1
G13_SIGNALING_PATHWAY	117	0.5417	307	0.256	1	0	37	0.0136	0.019285	0.688	0.984158	1.05639	568	0.309524	0.819937
G1PATHWAY	66	-1.20229	1281	0.907	1	0.000169	1113	0.0178	0.020218	0.671	0.984158	0.829389	1439	0.786693	1
G2PATHWAY	58	-0.742883	1025	0.717	1	0.006048	1498	0.0166	0.020042	0.949	0.998802	0.791518	1527	0.869739	0.962858
GABAPATHWAY	32	0.234495	436	0.407	1	0	583	0.0176	0.020093	0.163	0.697	1.13704	331	0.254132	1
GALACTOSE_METABOLISM	48	-1.4408	1376	0.933	1	0.000299	1182	0.0164	0.020042	0.568	0.984158	0.860964	1342	0.7431	1
GALE_FLT3ANDAPL_DN	45	-0.995943	1173	0.813	1	0.001377	1344	0.0166	0.020042	0.632	0.984158	1.05058	589	0.383817	1
GALE_FLT3ANDAPL_UP	190	0.757759	215	0.18	1	0	278	0.0158	0.01953	0.913	0.998802	0.982071	867	0.523517	0.850204
GALINDO_ACT_UP	221	-0.838332	1083	0.789	1	0	592	0.0176	0.020093	0.913	0.998802	1.0431	615	0.322981	0.83064
GAMMA_ESR_OLD_UNREG	71	1.53819	50	0.049	1	0	466	0.0168	0.020042	0.527	0.984158	1.33563	57	0.0838323	1
GAMMA_ESR_WS_UNREG	73	0.986459	155	0.119	1	0	101	0.0144	0.01953	0.527	0.984158	1.21552	172	0.12963	0.929798
GAMMA_HEXACHLOROCYCLOHEXANE_DEGRADATION	78	-1.19753	1277	0.887	1	0	162	0.015	0.01953	0.615	0.984158	0.84451	1397	0.776639	1
GAMMA_UNIQUE_FIBRO_DN	190	-1.37239	1351	0.887	1	0	358	0.0162	0.020042	0.913	0.998802	0.731938	1608	0.96473	0.984687
GAMMA_UNIQUE_FIBRO_UP	38	0.289775	410	0.398	1	0	565	0.0174	0.020093	0.268	0.914	0.864872	1332	0.712	1
GAMMA-UV_FIBRO_DN	143	0.727663	230	0.267	1	0	125	0.0146	0.01953	0.688	0.984158	1.27771	99	0.0666667	0.994836
GAMMA-UV_FIBRO_UP	125	-1.48131	1396	0.935	1	0.00016	1108	0.0166	0.020042	0.813	0.984158	0.838013	1418	0.829959	1
GANGLIOSIDE_BIOSYNTHESIS	20	-0.165711	633	0.527	1	0.008294	1527	0.015	0.01953	0.524	0.984158	0.897242	1229	0.638835	0.901751
GATA3PATHWAY	39	-1.65558	1468	0.963	1	0.001243	1327	0.0182	0.020592	0.615	0.984158	0.646817	1669	0.976139	0.996673
GAY_YY1_DN	584	-1.66759	1473	0.949	1	0	491	0.017	0.020042	1	1	0.931107	1083	0.734375	0.886835
GAY_YY1_UP	548	-2.07206	1587	0.957	1	0	637	0.0178	0.020218	0.996	1	0.836207	1421	0.894841	0.952898
GCRPATHWAY	64	2.09137	9	0.014	1	0	107	0.0146	0.01953	0.456	0.984158	0.991811	834	0.49899	0.833212
GENOTOXINS_24HRS_DISCR	108	1.11538	125	0.16	1	0	529	0.0172	0.020093	0.688	0.984158	1.36129	39	0.0253165	1
GENOTOXINS_4HRS_DISCR	103	-1.5719	1437	0.912	1	1e-06	883	0.0162	0.020042	0.688	0.984158	1.15248	303	0.230928	0.803869
GENOTOXINS_ALL_24HRS_REG	66	0.082735	505	0.457	1	0	747	0.0186	0.020904	0.527	0.984158	1.01807	726	0.424628	1
GENOTOXINS_ALL_4HRS_REG	63	-0.307142	722	0.619	1	0.000132	1095	0.0142	0.01953	0.586	0.984158	0.996488	816	0.474542	0.831222
GERY_CEBP_TARGETS	275	-0.623979	934	0.757	1	0	482	0.017	0.020042	0.974	0.998802	1.06912	525	0.295635	0.818758
GH_AUTOCRINE_DN	401	0.461781	344	0.328	1	0	790	0.0192	0.021217	0.988	0.998802	1.02876	673	0.320911	1
GH_AUTOCRINE_UP	589	-2.08311	1590	0.956	1	0	417	0.0166	0.020042	1	1	1.0464	601	0.287698	0.834054
GH_EXOGENOUS_ALL_UP	183	0.215588	446	0.399	1	0	455	0.0168	0.020042	0.913	0.998802	1.09238	441	0.217877	0.828716
GH_EXOGENOUS_ANY_DN	240	-0.060124	576	0.52	1	3e-06	893	0.012	0.014758	0.915	0.998802	0.884925	1270	0.818182	0.914234
GH_EXOGENOUS_ANY_UP	825	-1.73748	1495	0.94	1	0	814	0.0194	0.021287	1	1	1.08785	468	0.181637	0.815009
GH_EXOGENOUS_EARLY_DN	23	0.268071	421	0.361	1	0.006561	1505	0.0206	0.02225	0.475	0.984158	0.928762	1096	0.608961	0.887946
GH_EXOGENOUS_EARLY_UP	94	-1.62817	1460	0.962	1	0.00446	1470	0.0192	0.021217	0.983	0.998802	0.989739	838	0.445378	1
GH_EXOGENOUS_LATE_DN	204	-0.548964	886	0.72	1	8.2e-05	1063	0.0176	0.020093	0.956	0.998802	0.909956	1178	0.719192	1
GH_EXOGENOUS_LATE_UP	231	-0.73333	1015	0.823	1	0	369	0.0162	0.020042	0.913	0.998802	0.947803	1021	0.600414	0.865403
GH_EXOGENOUS_MIDDLE_UP	317	-1.4389	1375	0.893	1	0	500	0.017	0.020042	0.974	0.998802	1.10191	418	0.208247	0.817916
GH_GHRHR_KO_24HRS_DN	537	-1.25455	1301	0.914	1	0	290	0.0158	0.01953	0.996	1	1.07285	506	0.237323	0.828986
GH_GHRHR_KO_24HRS_UP	382	-1.24196	1296	0.925	1	0	403	0.0164	0.020042	0.988	0.998802	0.963483	946	0.568627	0.855395
GH_GHRHR_KO_6HRS_DN	105	-0.967116	1155	0.875	1	0	201	0.0152	0.01953	0.688	0.984158	0.879155	1288	0.74	0.920217
GH_GHRHR_KO_6HRS_UP	195	-2.28248	1628	0.986	1	2.7e-05	1000	0.0192	0.021217	0.934	0.998802	0.790272	1528	0.977505	1
GH_HYPOPHYSECTOMY_RAT_DN	44	-2.08753	1592	0.977	1	0.000877	1297	0.0182	0.020592	0.568	0.984158	0.62327	1676	0.935353	0.997399
GH_HYPOPHYSECTOMY_RAT_UP	40	-0.785194	1047	0.761	1	0.00616	1500	0.0174	0.020093	0.832	0.984158	0.929738	1092	0.584158	1
GH_IGF_CHONDROCYTES_UP	21	-1.01302	1182	0.834	1	0.001099	1319	0.0172	0.020093	0.242	0.845	0.670057	1655	0.905155	0.994805
GHPATHWAY	80	0.593461	284	0.259	1	0	386	0.0164	0.020042	0.615	0.984158	1.07349	504	0.324094	0.830487
GILDEA_BLADDER_UP	100	2.09251	8	0.025	1	0	808	0.0194	0.021287	0.688	0.984158	1.28282	94	0.076087	1
GLEEVECPATHWAY	68	0.876093	190	0.17	1	0.001776	1373	0.0222	0.023453	0.895	0.992341	1.07052	517	0.371069	1
GLOBOSIDE_METABOLISM	34	-1.14012	1253	0.846	1	0.010673	1548	0.0178	0.020218	0.78	0.984158	1.14346	317	0.271222	1
GLUCOCORTICOID_MINERALOCORTICOID_METABOLISM	11	-0.907552	1115	0.804	1	0.024918	1619	0.0214	0.022795	0.483	0.984158	0.926291	1105	0.53937	0.889316
GLUCONEOGENESIS	103	-1.62954	1461.5	0.95	1	0	816	0.0196	0.021454	0.688	0.984158	0.95482	981	0.539715	1
GLUTAMATE_METABOLISM	67	-0.856996	1093	0.81	1	2.4e-05	992	0.0128	0.016711	0.554	0.984158	1.62733	1	0.00200803	1
GLUTATHIONE_METABOLISM	62	-0.680784	979	0.764	1	0	541	0.0174	0.020093	0.456	0.984158	0.933857	1072	0.586639	0.888259
GLYCEROLIPID_METABOLISM	94	1.03596	146	0.139	1	0	106	0.0146	0.01953	0.639	0.984158	1.02496	693	0.382979	1
GLYCEROPHOSPHOLIPID_METABOLISM	121	0.025229	534	0.533	1	0	589	0.0176	0.020093	0.688	0.984158	1.18318	235	0.165975	0.843209
GLYCINE_SERINE_AND_THREONINE_METABOLISM	114	1.39538	66	0.124	1	0	93	0.0144	0.01953	0.688	0.984158	1.24512	134	0.129512	0.978036
GLYCOGEN	40	0.700063	241	0.213	1	0.000849	1292	0.0152	0.01953	0.568	0.984158	1.08481	480	0.359244	1
GLYCOGEN_METABOLISM	95	-1.01554	1185	0.841	1	4.8e-05	1032	0.0166	0.020042	0.708	0.984158	0.88819	1252	0.736111	1
GLYCOLYSIS	103	-1.62954	1461.5	0.95	1	0	306	0.016	0.019966	0.688	0.984158	0.95482	982	0.539715	1
GLYCOLYSIS_AND_GLUCONEOGENESIS	83	-2.53199	1655	0.995	1	0	802	0.0194	0.021287	0.615	0.984158	0.763369	1574	0.840426	1
GLYCOLYSISPATHWAY	25	-1.54847	1429	0.916	1	0.002332	1412	0.0188	0.021017	0.309	0.945	1.06421	540	0.4	1
GLYCOSAMINOGLYCAN_DEGRADATION	36	1.74216	31	0.042	1	0.000612	1258	0.0196	0.021454	0.516	0.984158	0.947654	1023	0.594378	0.863429
GLYCOSPHINGOLIPID_METABOLISM	60	0.260741	428	0.374	1	0.000861	1294	0.0144	0.01953	0.782	0.984158	1.1865	227	0.199161	1
GLYOXYLATE_AND_DICARBOXYLATE_METABOLISM	24	-0.076591	585	0.542	1	0.029862	1629	0.028	0.02891	0.839	0.984158	0.918609	1134	0.586345	0.891575
GN_CAMP_GRANULOSA_DN	190	-2.54451	1657	0.981	1	0	744	0.0186	0.020904	0.913	0.998802	0.83919	1413	0.839757	0.951196
GN_CAMP_GRANULOSA_UP	163	-1.29747	1323	0.928	1	0	777	0.019	0.021164	0.913	0.998802	1.15563	291	0.0981211	0.818793
GNATENKO_PLATELET	115	-0.790056	1053.5	0.783	1	0	443	0.0168	0.020042	0.688	0.984158	1.118	376	0.226611	0.80795
GNATENKO_PLATELET_UP	115	-0.790056	1053.5	0.783	1	0	222	0.0154	0.01953	0.688	0.984158	1.118	377	0.226611	0.805155
GO_ROS	66	-1.76043	1504	0.936	1	0.001081	1317	0.0168	0.020042	0.852	0.984158	0.772639	1560	0.82874	0.969848
GOLDRATH_CELLCYCLE	69	-0.499106	863	0.708	1	0	141	0.0148	0.01953	0.527	0.984158	1.11378	388	0.248971	0.802388
GOLDRATH_CYTOLYTIC	49	-0.851724	1090	0.823	1	0.000153	1105	0.0186	0.020904	0.496	0.984158	1.01687	733	0.40081	0.836138
GOLDRATH_HP	448	-0.549612	887	0.73	1	0	85	0.0142	0.01953	0.988	0.998802	1.11416	387	0.131213	0.803014
GOLDRATH_MEMORY	152	-1.49029	1400	0.925	1	0	38	0.0136	0.019285	0.913	0.998802	0.819945	1461	0.903093	0.960973
GOLUB_ALL_VS_AML_DN	45	-1.07616	1218	0.864	1	0.000771	1287	0.0166	0.020042	0.551	0.984158	0.736068	1605	0.885655	1
GOLUB_ALL_VS_AML_UP	65	-0.19213	652	0.592	1	0	470	0.017	0.020042	0.456	0.984158	0.956285	973	0.598309	1
GPCRDB_CLASS_A_RHODOPSIN_LIKE	300	-2.26984	1626	0.976	1	0	375	0.0164	0.020042	0.974	0.998802	0.795782	1514	0.919255	1
GPCRDB_CLASS_A_RHODOPSIN_LIKE2	27	0.542729	306	0.255	1	0.000514	1234	0.0126	0.016648	0.35	0.981	1.10913	399	0.333333	0.807508
GPCRDB_CLASS_B_SECRETIN_LIKE	50	-1.4914	1401.5	0.925	1	0.001117	1321	0.0184	0.020758	0.721	0.984158	1.0919	445	0.312871	0.823735
GPCRDB_CLASS_C_METABOTROPIC_GLUTAMATE_PHEROMONE	36	0.635031	264	0.274	1	0.015693	1573	0.023	0.024191	0.945	0.998802	0.892083	1245	0.656064	1
GPCRDB_OTHER	118	-1.06462	1215	0.889	1	0	585	0.0176	0.020093	0.688	0.984158	0.980845	872	0.49501	0.85251
GPCRPATHWAY	135	0.98076	158	0.156	1	0	242	0.0156	0.01953	0.688	0.984158	1.21552	173	0.111111	0.922661
GPCRS_CLASS_A_RHODOPSIN_LIKE	250	-2.62477	1662	0.986	1	0	210	0.0154	0.01953	0.913	0.998802	0.901417	1213	0.702811	0.900532
GPCRS_CLASS_A_RHODOPSIN_LIKE_2	24	0.648466	261	0.22	1	0.000817	1290	0.0186	0.020904	0.207	0.789	1.19736	209	0.2423	0.853199
GPCRS_CLASS_B_SECRETIN_LIKE	50	-1.4914	1401.5	0.925	1	0.000896	1299	0.017	0.020042	0.7	0.984158	1.0919	446	0.312871	0.821269
GPCRS_CLASS_C_METABOTROPIC_GLUTAMATE_PHEROMONE	34	0.434893	355	0.349	1	0.010465	1547	0.0156	0.01953	0.776	0.984158	0.984832	859	0.486274	1
GRAEBER_BETA2_INTEGRINS	32	-0.972592	1157	0.831	1	0.009151	1540	0.0178	0.020218	0.761	0.984158	1.27201	105	0.101594	1
GRANDVAUX_IFN_NOT_IRF3_UP	20	-1.30771	1328	0.879	1	0.046585	1657	0.0296	0.03034	0.917	0.998802	0.554807	1689	0.990177	0.998647
GRANDVAUX_IRF3_DN	59	-0.766986	1037	0.77	1	2.1e-05	981	0.017	0.020042	0.483	0.984158	0.883573	1276	0.710204	1
GRANDVAUX_IRF3_UP	36	1.1071	128	0.139	1	1.1e-05	946	0.0146	0.01953	0.281	0.923	0.957982	964	0.534021	0.86229
GREENBAUM_E2A_DN	51	-0.860003	1095	0.837	1	0.002053	1391	0.0166	0.020042	0.788	0.984158	1.17687	248	0.216981	0.838119
GREENBAUM_E2A_UP	99	-1.02065	1190	0.84	1	0	807	0.0194	0.021287	0.688	0.984158	0.914625	1160	0.656118	1
GSK3PATHWAY	64	2.72307	3	0.006	0.995	0	411	0.0166	0.020042	0.456	0.984158	1.05316	579	0.32381	0.827297
GSPATHWAY	34	1.06364	138	0.104	1	0.000235	1148	0.012	0.014758	0.287	0.926	1.05119	584	0.374753	0.83257
GUO_HEX_DN	170	-1.14533	1256	0.83	1	0	713	0.0184	0.020758	0.913	0.998802	0.957414	967	0.597917	1
GUO_HEX_UP	292	0.451507	349	0.282	1	0	522	0.0172	0.020093	0.974	0.998802	1.32695	62	0.00618557	0.979945
H2O2_CSBCOMBINED	45	-0.459545	833	0.688	1	0.000261	1165	0.0156	0.01953	0.428	0.984158	0.845669	1394	0.774327	1
H2O2_CSBDIFF_C1	100	-2.84211	1676	0.996	1	8.8e-05	1073	0.0174	0.020093	0.775	0.984158	1.06495	536	0.359756	0.821806
H2O2_CSBDIFF_C2	103	0.174451	465	0.407	1	0.000233	1147	0.0144	0.01953	0.836	0.984158	0.902389	1207	0.6826	0.900901
H2O2_CSBRESCUED_C1_UP	120	0.231044	438	0.359	1	0.000338	1195	0.0154	0.01953	0.857	0.984158	0.977676	884	0.496994	1
H2O2_CSBRESCUED_C2_UP	32	-1.53976	1426	0.934	1	0.001249	1329	0.0164	0.020042	0.436	0.984158	0.782224	1544	0.798828	0.965685
H2O2_CSBRESCUED_UP	156	-0.515458	873	0.694	1	0.000254	1159	0.0158	0.01953	0.981	0.998802	0.976549	887	0.508299	1
HADDAD_CD45CD7_PLUS_VS_MINUS_DN	292	-2.00945	1570.5	0.982	1	4e-06	901	0.0164	0.020042	0.976	0.998802	1.01992	719	0.383838	0.83615
HADDAD_CD45CD7_PLUS_VS_MINUS_UP	129	-1.47161	1393.5	0.917	1	8e-06	933	0.0164	0.020042	0.7	0.984158	1.00799	776	0.43038	1
HADDAD_HPCLYMPHO_ENRICHED	1019	1.01881	147	0.151	1	0	805	0.0194	0.021287	1	1	1.17799	245	0.0382294	0.840559
HADDAD_HSC_CD10_UP	936	0.964671	163	0.163	1	0	730	0.0186	0.020904	1	1	1.1223	363	0.0737052	0.808663
HADDAD_HSC_CD7_DN	292	-2.00945	1570.5	0.982	1	0	276	0.0158	0.01953	0.974	0.998802	1.01992	718	0.383838	0.83784
HADDAD_HSC_CD7_UP	129	-1.47161	1393.5	0.917	1	0	140	0.0148	0.01953	0.688	0.984158	1.00799	775	0.43038	1
HALMOS_CEBP_DN	120	-0.89999	1112	0.751	1	0	224	0.0154	0.01953	0.688	0.984158	1.06401	541	0.317719	1
HALMOS_CEBP_UP	124	-2.42335	1642	0.977	1	0.000187	1120	0.018	0.0204	0.827	0.984158	0.716059	1622	0.970646	1
HANSON_NFKAPPB_IND	54	1.38676	69	0.093	1	0.000495	1228	0.017	0.020042	0.62	0.984158	0.918473	1135	0.641434	1
HASLINGER_B_CLL_11Q23	71	-1.227	1290	0.892	1	0	147	0.0148	0.01953	0.527	0.984158	1.07134	514	0.306452	0.823014
HASLINGER_B_CLL_12	44	-1.55574	1432	0.917	1	0.007052	1509	0.0174	0.020093	0.849	0.984158	1.10986	397	0.291667	0.808968
HASLINGER_B_CLL_13Q14	57	-1.14569	1257	0.896	1	0.000946	1303	0.0166	0.020042	0.789	0.984158	0.786317	1537	0.856851	1
HASLINGER_B_CLL_17P13	38	-0.945115	1139	0.806	1	2.9e-05	1003	0.0142	0.01953	0.294	0.932	0.770275	1565	0.857707	0.968507
HASLINGER_B_CLL_6Q21	28	0.479955	335	0.307	1	0	172	0.015	0.01953	0.163	0.697	1.08688	471	0.33996	0.812699
HASLINGER_B_CLL_MUTATED	43	-1.63077	1463	0.941	1	0	197	0.0152	0.01953	0.268	0.914	0.792013	1523	0.868421	1
HBX_HCC_DN	64	0.156023	471	0.431	1	0.000193	1128	0.0152	0.01953	0.617	0.984158	0.712691	1626	0.918447	0.988844
HBX_HCC_UP	31	-0.562427	896	0.714	1	0.000855	1293	0.0168	0.020042	0.391	0.984158	0.849727	1378	0.697395	1
HBX_HEP_DN	30	-0.613634	924	0.754	1	0.000214	1138	0.0156	0.01953	0.281	0.923	0.870662	1315	0.665948	0.925902
HBX_HEP_UP	58	-0.934505	1133	0.826	1	0.017147	1587	0.023	0.024191	0.988	0.998802	1.14122	322	0.215447	0.813495
HBX_NL_DN	37	-0.573251	901	0.711	1	0	416	0.0166	0.020042	0.268	0.914	0.64137	1671	0.958848	0.99882
HBX_NL_UP	58	0.210551	450	0.419	1	0.000573	1246	0.0156	0.01953	0.747	0.984158	0.80705	1492	0.810591	0.961377
HBXPATHWAY	31	1.83794	25	0.034	1	0	34	0.0136	0.019285	0.163	0.697	0.895105	1240	0.642241	0.901363
HCC_SURVIVAL_GOOD_VS_POOR_DN	321	-1.35007	1340	0.892	1	0	861	0.0206	0.02225	0.974	0.998802	1.0747	499	0.251485	0.83121
HCC_SURVIVAL_GOOD_VS_POOR_UP	296	-1.28536	1316	0.923	1	2e-06	891	0.0174	0.020093	0.975	0.998802	1.02434	696	0.436059	1
HCMVPATHWAY	48	1.79295	28	0.02	1	1e-06	882	0.016	0.019966	0.342	0.98	1.10292	415	0.256461	0.820643
HDACI_COLON_BUT_DN	842	-0.43442	817	0.664	1	0	230	0.0154	0.01953	1	1	0.932781	1077	0.745455	1
HDACI_COLON_BUT_UP	547	-1.51527	1412	0.939	1	0	810	0.0194	0.021287	0.996	1	0.936905	1060	0.763672	0.884785
HDACI_COLON_BUT12HRS_DN	228	-1.21515	1286	0.89	1	0	53	0.0138	0.019285	0.913	0.998802	1.0559	571	0.370902	1
HDACI_COLON_BUT12HRS_UP	145	-0.323467	732	0.655	1	0	848	0.0202	0.021941	0.688	0.984158	1.04687	599	0.362661	0.835759
HDACI_COLON_BUT16HRS_DN	343	-0.288028	711	0.6	1	0	459	0.0168	0.020042	0.974	0.998802	1.1123	393	0.146939	1
HDACI_COLON_BUT16HRS_UP	103	-0.175373	646	0.59	1	0.000785	1289	0.0152	0.01953	0.915	0.998802	1.03404	661	0.378819	0.824923
HDACI_COLON_BUT24HRS_DN	370	0.320772	398	0.359	1	0	175	0.015	0.01953	0.988	0.998802	0.985863	857	0.511673	1
HDACI_COLON_BUT24HRS_UP	189	-0.825348	1074	0.819	1	0	285	0.0158	0.01953	0.913	0.998802	0.844449	1398	0.842424	0.94673
HDACI_COLON_BUT2HRS_DN	41	0.670137	254	0.225	1	0.000273	1172	0.012	0.014758	0.434	0.984158	0.935461	1064	0.611111	1
HDACI_COLON_BUT2HRS_UP	237	-1.42339	1372	0.929	1	0	793	0.0192	0.021217	0.913	0.998802	0.99841	811	0.466	0.828989
HDACI_COLON_BUT30MIN_DN	164	-1.17814	1271	0.889	1	0	795	0.0192	0.021217	0.913	0.998802	0.829248	1440	0.869739	1
HDACI_COLON_BUT48HRS_DN	382	-0.008635	554	0.469	1	0	421	0.0166	0.020042	0.988	0.998802	0.918113	1139	0.736402	1
HDACI_COLON_BUT48HRS_UP	281	-1.26545	1306	0.867	1	0.000288	1179	0.0136	0.019285	0.998	1	0.909156	1181	0.808943	1
HDACI_COLON_CLUSTER10	142	0.362156	378	0.364	1	5e-06	913	0.0166	0.020042	0.694	0.984158	1.02201	707	0.413088	0.838907
HDACI_COLON_CLUSTER4	46	-0.94949	1144	0.82	1	0	724	0.0184	0.020758	0.341	0.98	0.8873	1254	0.736735	1
HDACI_COLON_CLUSTER5	64	0.341496	384	0.405	1	0	501	0.017	0.020042	0.456	0.984158	1.0571	566	0.335404	0.820378
HDACI_COLON_CLUSTER6	184	-0.719955	1006	0.78	1	0	291	0.0158	0.01953	0.913	0.998802	1.00923	767	0.443515	1
HDACI_COLON_CLUSTER7	44	-0.106665	606	0.524	1	0.007628	1519	0.0184	0.020758	0.866	0.984158	1.24384	137	0.167728	0.95827
HDACI_COLON_CLUSTER8	37	0.672307	253	0.25	1	9.7e-05	1079	0.0152	0.01953	0.35	0.981	1.04082	626	0.39645	0.830277
HDACI_COLON_CLUSTER9	185	0.028907	532	0.481	1	6.7e-05	1048	0.0168	0.020042	0.953	0.998802	1.01398	746	0.401656	1
HDACI_COLON_CUR_DN	164	-1.68099	1479	0.949	1	8.5e-05	1067	0.0178	0.020218	0.957	0.998802	0.831444	1434	0.909274	1
HDACI_COLON_CUR_UP	359	0.475366	336	0.28	1	0	371	0.0162	0.020042	0.988	0.998802	1.20337	199	0.00814664	0.867028
HDACI_COLON_CUR12HRS_UP	88	0.075253	514	0.456	1	0	155	0.0148	0.01953	0.639	0.984158	0.958522	961	0.548902	0.863025
HDACI_COLON_CUR16HRS_DN	42	-0.774867	1041	0.816	1	0.014033	1568	0.0208	0.022361	0.934	0.998802	0.772354	1561	0.868217	1
HDACI_COLON_CUR24HRS_DN	69	-1.52039	1414	0.933	1	0.000488	1225	0.0156	0.01953	0.772	0.984158	1.24657	132	0.11134	1
HDACI_COLON_CUR24HRS_UP	120	1.56615	43	0.053	1	0	18	0.013	0.016844	0.688	0.984158	1.58504	5	0	1
HDACI_COLON_CUR2HRS_UP	95	0.359929	379	0.377	1	0	284	0.0158	0.01953	0.639	0.984158	1.01267	752	0.450413	1
HDACI_COLON_CUR48HRS_UP	187	0.882796	186	0.162	1	0	531	0.0172	0.020093	0.913	0.998802	1.32579	63	0.00197239	0.970472
HDACI_COLON_CURSUL_DN	43	-1.67031	1475	0.947	1	0.0205	1606	0.0234	0.02452	0.966	0.998802	1.06364	544	0.347222	1
HDACI_COLON_CURSUL_UP	155	1.203	110	0.087	1	0	754	0.0186	0.020904	0.913	0.998802	1.41508	27	0.00618557	1
HDACI_COLON_SUL_DN	791	-1.86923	1538	0.977	1	0	131	0.0146	0.01953	1	1	0.944108	1034	0.751055	1
HDACI_COLON_SUL_UP	436	-0.220691	668	0.609	1	0	457	0.0168	0.020042	0.988	0.998802	1.15286	301	0.0873984	0.805334
HDACI_COLON_SUL12HRS_DN	122	-1.67534	1478	0.923	1	0.009702	1542	0.0212	0.022685	0.997	1	0.883397	1277	0.713402	1
HDACI_COLON_SUL12HRS_UP	109	0.276876	416	0.353	1	0	55	0.0138	0.019285	0.688	0.984158	1.08821	465	0.262834	0.815619
HDACI_COLON_SUL16HRS_DN	248	-0.197796	656	0.573	1	0	677	0.018	0.0204	0.913	0.998802	1.00754	778	0.469828	1
HDACI_COLON_SUL16HRS_UP	156	0.75862	214	0.207	1	0	768	0.0188	0.021017	0.913	0.998802	1.44351	18	0.0063425	1
HDACI_COLON_SUL24HRS_DN	468	0.089866	501	0.433	1	0	503	0.017	0.020042	0.996	1	1.02659	684	0.378323	1
HDACI_COLON_SUL24HRS_UP	212	0.188353	460	0.407	1	0	702	0.0182	0.020592	0.913	0.998802	1.35229	45	0.0141129	1
HDACI_COLON_SUL2HRS_DN	60	-0.193615	654	0.591	1	0	360	0.0162	0.020042	0.456	0.984158	1.45165	16	0.0290456	1
HDACI_COLON_SUL2HRS_UP	51	-0.502734	866	0.648	1	0	17	0.013	0.016844	0.341	0.98	1.24048	144	0.151139	1
HDACI_COLON_SUL30MIN_DN	156	-3.39867	1694	0.998	1	4e-06	903	0.017	0.020042	0.915	0.998802	0.663955	1656	0.997877	1
HDACI_COLON_SUL48HRS_DN	282	1.21759	106	0.09	1	0	850	0.0202	0.021941	0.974	0.998802	1.18641	229	0.136555	1
HDACI_COLON_SUL48HRS_UP	336	-0.327469	738	0.64	1	0	530	0.0172	0.020093	0.974	0.998802	1.16963	270	0.0942623	0.795463
HDACI_COLON_TSA_DN	212	-0.223449	670	0.55	1	0	297	0.0158	0.01953	0.913	0.998802	0.924691	1110	0.675676	1
HDACI_COLON_TSA_UP	331	-0.286859	708	0.666	1	0	102	0.0144	0.01953	0.974	0.998802	0.885597	1263	0.880808	1
HDACI_COLON_TSA12HRS_UP	71	0.606388	277	0.283	1	0.001404	1348	0.0146	0.01953	0.875	0.987835	0.916211	1151	0.653689	0.891153
HDACI_COLON_TSA24HRS_DN	42	-1.07958	1220	0.876	1	0	539	0.0172	0.020093	0.268	0.914	0.796222	1513	0.773196	1
HDACI_COLON_TSA2HRS_DN	66	1.3664	73	0.086	1	0.001151	1322	0.0156	0.01953	0.86	0.984158	1.27276	104	0.151951	1
HDACI_COLON_TSA2HRS_UP	159	-0.578519	904	0.753	1	0	258	0.0156	0.01953	0.913	0.998802	0.883141	1280	0.826263	1
HDACI_COLON_TSA30MIN_DN	41	0.548466	304	0.26	1	0	132	0.0146	0.01953	0.268	0.914	1.00298	791	0.432806	1
HDACI_COLON_TSA48HRS_DN	29	-0.362276	765	0.62	1	0	811	0.0194	0.021287	0.163	0.697	1.53503	10	0.00623701	1
HDACI_COLON_TSA48HRS_UP	99	-0.742413	1022	0.798	1	0	69	0.014	0.019285	0.688	0.984158	0.898901	1223	0.665988	1
HDACI_COLON_TSABUT_DN	73	-0.395016	788	0.616	1	0	494	0.017	0.020042	0.527	0.984158	1.19568	214	0.149798	1
HDACI_COLON_TSABUT_UP	188	0.149519	474	0.465	1	3.1e-05	1007	0.015	0.01953	0.937	0.998802	1.02046	713	0.41129	0.842436
HDACPATHWAY	100	1.25753	97	0.124	1	0	336	0.0162	0.020042	0.688	0.984158	1.20767	189	0.127389	0.887862
HEARTFAILURE_ATRIA_DN	297	-2.80225	1674	0.994	1	0	796	0.0192	0.021217	0.974	0.998802	0.970232	912	0.570866	0.858343
HEARTFAILURE_ATRIA_UP	92	-0.261703	693	0.655	1	0	617	0.0176	0.020093	0.639	0.984158	1.04997	592	0.358025	0.830539
HEARTFAILURE_VENTRICLE_DN	169	-0.172738	643	0.573	1	0	647	0.0178	0.020218	0.913	0.998802	0.841058	1408	0.866808	1
HEATSHOCK_OLD_UP	41	-1.8578	1532	0.975	1	0.000717	1277	0.016	0.019966	0.539	0.984158	1.05509	574	0.364948	1
HEATSHOCK_YOUNG_UP	48	-0.990884	1170	0.83	1	0.016453	1578	0.0234	0.02452	0.977	0.998802	0.972293	902	0.486	1
HEDVAT_ELF_DN	4	-0.614475	927	0.745	1	0.162649	1695	0.093	0.093178	0.737	0.984158	0.800064	1505	0.714008	0.961862
HEDVAT_ELF_UP	27	-1.23556	1295	0.89	1	0.002788	1433	0.0172	0.020093	0.555	0.984158	0.746797	1594	0.831984	1
HEMATOP_STEM_ALL_UP	102	0.625928	269	0.245	1	0	328	0.016	0.019966	0.688	0.984158	0.945	1031	0.539749	1
HEMATOPOESIS_RELATED_TRANSCRIPTION_FACTORS	292	-0.337548	747	0.611	1	0	167	0.015	0.01953	0.974	0.998802	1.03287	665	0.341564	1
HEME_BIOSYNTHESIS	19	-1.21609	1287	0.905	1	0.001722	1371	0.0162	0.020042	0.28	0.922	0.685211	1646	0.866397	1
HEPARAN_SULFATE_BIOSYNTHESIS	19	-1.49017	1398.5	0.918	1	0.090444	1679	0.0558	0.056306	0.983	0.998802	1.15364	296	0.28629	0.81536
HESS_HOXAANMEIS1_DN	137	-2.10939	1598.5	0.991	1	0	86	0.0142	0.01953	0.688	0.984158	1.23156	153	0.084507	0.946096
HESS_HOXAANMEIS1_UP	137	-2.10939	1598.5	0.991	1	0	248	0.0156	0.01953	0.688	0.984158	1.23156	152	0.084507	0.954544
HG_PROGERIA_DN	47	0.912603	174	0.174	1	0.001001	1311	0.0176	0.020093	0.712	0.984158	0.955694	977	0.570231	0.864787
HIF1_TARGETS	98	-1.38947	1357	0.92	1	0	701	0.0182	0.020592	0.688	0.984158	0.775293	1553	0.848907	1
HIFPATHWAY	42	-0.325527	737	0.566	1	0	783	0.0192	0.021217	0.268	0.914	0.982266	866	0.473684	0.850838
HINATA_NFKB_DN	60	-0.923173	1123	0.818	1	1.3e-05	954	0.0144	0.01953	0.472	0.984158	0.866361	1328	0.696653	1
HINATA_NFKB_UP	250	0.323025	397	0.345	1	0.000226	1144	0.0164	0.020042	0.979	0.998802	1.09658	432	0.298539	0.822187
HIPPOCAMPUS_DEVELOPMENT_NEONATAL	91	-0.843667	1086	0.822	1	0	361	0.0162	0.020042	0.639	0.984158	0.869444	1319	0.728137	0.926625
HIPPOCAMPUS_DEVELOPMENT_POSTNATAL	116	-0.673509	975	0.8	1	0	601	0.0176	0.020093	0.688	0.984158	0.906384	1199	0.749503	0.893034
HIPPOCAMPUS_DEVELOPMENT_PRENATAL	90	-0.315243	727	0.63	1	0	52	0.0138	0.019285	0.639	0.984158	0.855491	1363	0.842213	1
HISTIDINE_METABOLISM	85	-1.54034	1427	0.931	1	4e-06	907	0.018	0.0204	0.623	0.984158	0.965782	932	0.491968	0.858474
HIVNEFPATHWAY	184	0.470831	342	0.283	1	1.6e-05	964	0.018	0.0204	0.925	0.998802	1.18912	224	0.0767677	0.84671
HOFFMANN_BIVSBII_BI	282	-0.83861	1084	0.8	1	0	98	0.0144	0.01953	0.974	0.998802	0.890923	1247	0.780911	1
HOFFMANN_BIVSBII_BI_TABLE2	489	-2.84253	1677	0.986	1	5e-06	910	0.0144	0.01953	0.996	1	0.810144	1486	0.980237	1
HOFFMANN_BIVSBII_IMVM	209	-1.36053	1346	0.923	1	0	481	0.017	0.020042	0.913	0.998802	0.952633	996	0.553753	0.867646
HOFFMANN_BIVSBII_LGBII	279	-1.41606	1371	0.917	1	0	771	0.019	0.021164	0.974	0.998802	1.14368	316	0.134969	0.813414
HOFMANN_MANTEL_LYMPHOMA_VS_LYMPH_NODES_DN	102	0.780909	206	0.235	1	0	149	0.0148	0.01953	0.688	0.984158	1.07673	497	0.293103	0.825736
HOFMANN_MANTEL_LYMPHOMA_VS_LYMPH_NODES_UP	145	-2.24138	1622	0.98	1	0	353	0.0162	0.020042	0.688	0.984158	0.995448	821	0.455285	1
HOFMANN_MDS_CD34_HIGH_RISK	72	-2.10539	1596	0.956	1	0.002945	1438	0.0156	0.01953	0.928	0.998802	1.2623	114	0.146694	1
HOFMANN_MDS_CD34_LOW_AND_HIGH_RISK	103	-1.32705	1335	0.893	1	0	390	0.0164	0.020042	0.688	0.984158	1.12824	350	0.242424	1
HOFMANN_MDS_CD34_LOW_RISK	119	-2.33479	1636	0.983	1	0.000143	1097	0.018	0.0204	0.799	0.984158	0.831898	1433	0.816602	0.955039
HOGERKORP_ANTI_CD44_DN	44	-0.55834	892	0.708	1	0	27	0.0134	0.018265	0.268	0.914	0.816516	1472	0.837945	0.962541
HOGERKORP_ANTI_CD44_UP	74	-1.7793	1508	0.96	1	0.006003	1497	0.0156	0.01953	0.972	0.998802	1.09161	451	0.339357	1
HOGERKORP_CD44_DN	55	0.474594	337	0.323	1	0	191	0.0152	0.01953	0.341	0.98	1.01043	760	0.45738	0.827431
HOGERKORP_CD44_TEMPORALLY_DN	54	-0.672073	972	0.764	1	3.2e-05	1009	0.0166	0.020042	0.378	0.984158	0.87078	1314	0.753112	1
HOGERKORP_CD44_TEMPORALLY_UP	39	-0.78683	1049	0.825	1	0.005127	1481	0.0166	0.020042	0.801	0.984158	0.679828	1649	0.949219	0.993824
HOGERKORP_CD44_UP	70	-1.37077	1350	0.922	1	0.002316	1410	0.0166	0.020042	0.916	0.998802	1.24154	143	0.159836	1
HOHENKIRK_MONOCYTE_DEND_DN	306	0.237169	435	0.387	1	0	169	0.015	0.01953	0.974	0.998802	0.924625	1111	0.730845	1
HOHENKIRK_MONOCYTE_DEND_UP	291	-1.7889	1514	0.96	1	0	484	0.017	0.020042	0.974	0.998802	0.878834	1290	0.855731	0.918825
HOUSTIS_ROS	66	-1.16451	1267	0.9	1	8.2e-05	1062	0.0156	0.01953	0.621	0.984158	0.943772	1035	0.582441	0.871605
HOX_GENES	121	0.740992	227	0.231	1	0	575	0.0176	0.020093	0.688	0.984158	0.998629	808	0.470707	0.832518
HPV31_DN	108	0.326989	393	0.343	1	0.000349	1201	0.0188	0.021017	0.859	0.984158	0.922739	1115	0.673956	0.8943
HPV31_UP	181	0.999088	152	0.15	1	0	103	0.0144	0.01953	0.913	0.998802	1.06251	550	0.304854	0.814984
HSC_EARLYPROGENITORS_ADULT	1168	-0.399099	793	0.658	1	0	430	0.0166	0.020042	1	1	1.064	542	0.201597	0.820253
HSC_EARLYPROGENITORS_FETAL	1159	-0.411066	801.5	0.664	1	0	669	0.018	0.0204	1	1	1.06123	558	0.203557	0.810825
HSC_EARLYPROGENITORS_SHARED	1159	-0.411066	801.5	0.664	1	0	204	0.0152	0.01953	1	1	1.06123	559	0.203557	0.808833
HSC_HSC_ADULT	864	-0.4516	827	0.729	1	0	703	0.0182	0.020592	1	1	0.918177	1138	0.840777	1
HSC_HSC_FETAL	694	-0.249734	687	0.64	1	0	302	0.0158	0.01953	0.999	1	0.927697	1101	0.760077	1
HSC_HSC_SHARED	655	-0.305696	719	0.673	1	0	766	0.0188	0.021017	0.999	1	0.912378	1168	0.811651	1
HSC_HSCANDPROGENITORS_ADULT	1683	-0.462746	835	0.703	1	0	532	0.0172	0.020093	1	1	1.09443	435	0.0737864	0.825916
HSC_HSCANDPROGENITORS_FETAL	1652	-0.427697	811.5	0.686	1	0	269	0.0156	0.01953	1	1	1.0894	459	0.0808679	0.821559
HSC_HSCANDPROGENITORS_SHARED	1652	-0.427697	811.5	0.686	1	0	226	0.0154	0.01953	1	1	1.0894	458	0.0808679	0.823989
HSC_INTERMEDIATEPROGENITORS_ADULT	367	-1.84948	1530	0.978	1	0	573	0.0174	0.020093	0.988	0.998802	0.966954	927	0.58642	1
HSC_INTERMEDIATEPROGENITORS_FETAL	401	-1.69214	1480	0.957	1	0	227	0.0154	0.01953	0.988	0.998802	0.921958	1120	0.717435	0.89209
HSC_INTERMEDIATEPROGENITORS_SHARED	338	-1.64599	1467	0.974	1	0	749	0.0186	0.020904	0.974	0.998802	0.955508	978	0.630928	1
HSC_LATEPROGENITORS_ADULT	1273	-0.82424	1072	0.779	1	0	566	0.0174	0.020093	1	1	1.02869	675	0.307992	0.836772
HSC_LATEPROGENITORS_FETAL	1266	-1.0392	1198	0.831	1	0	670	0.018	0.0204	1	1	1.03822	641	0.295499	0.827557
HSC_LATEPROGENITORS_SHARED	1247	-0.96462	1152	0.82	1	0	667	0.018	0.0204	1	1	1.02738	681	0.317647	0.837498
HSC_LTHSC_ADULT	1083	-0.873644	1099	0.802	1	0	372	0.0162	0.020042	1	1	0.992828	830	0.515936	0.831811
HSC_LTHSC_FETAL	833	-0.336311	744.5	0.639	1	0	675	0.018	0.0204	1	1	0.980832	874	0.577519	0.849695
HSC_LTHSC_SHARED	833	-0.336311	744.5	0.639	1	0	400	0.0164	0.020042	1	1	0.980832	873	0.577519	0.851123
HSC_MATURE_ADULT	959	0.396524	366	0.357	1	0	268	0.0156	0.01953	1	1	1.12885	349	0.11976	0.806301
HSC_MATURE_FETAL	907	-0.460699	834	0.687	1	0	695	0.0182	0.020592	1	1	1.17836	243	0.0620985	0.847432
HSC_MATURE_SHARED	706	0.172897	466	0.429	1	0	364	0.0162	0.020042	0.999	1	1.21658	170	0.0388548	0.937533
HSC_STHSC_ADULT	136	-1.66775	1474	0.95	1	0.000128	1094	0.0168	0.020042	0.795	0.984158	1.1271	353	0.238748	0.812471
HSC_STHSC_FETAL	115	-1.52177	1415.5	0.928	1	0.000213	1136	0.0154	0.01953	0.83	0.984158	1.24718	130	0.0878906	0.98285
HSC_STHSC_SHARED	115	-1.52177	1415.5	0.928	1	0.0006	1254	0.0164	0.020042	0.893	0.991975	1.24718	131	0.0878906	0.97282
HSIAO_LIVER_SPECIFIC_GENES	499	-1.34807	1338	0.876	1	0	449	0.0168	0.020042	0.996	1	1.11315	391	0.262397	1
HSP27PATHWAY	39	-0.740151	1018	0.748	1	0.01912	1603	0.022	0.023315	0.962	0.998802	0.939082	1056	0.604124	1
HTERT_DN	220	-1.45603	1386	0.932	1	0	359	0.0162	0.020042	0.913	0.998802	0.998092	812	0.452794	0.82881
HTERT_UP	214	-0.098787	599	0.559	1	0	645	0.0178	0.020218	0.913	0.998802	0.946284	1026	0.640657	1
HUMAN_CD34_ENRICHED_TRANSCRIPTION_FACTORS	545	-1.24366	1297	0.888	1	0	303	0.016	0.019966	0.996	1	0.92982	1091	0.731707	1
HUMAN_MITODB_6_2002	908	-2.69082	1664	0.995	1	0	109	0.0146	0.01953	1	1	1.08628	473	0.173913	0.813432
HUMAN_TISSUE_KIDNEY	23	-0.813353	1065	0.799	1	0.004031	1464	0.0178	0.020218	0.394	0.984158	0.638195	1672	0.939571	0.996982
HUMAN_TISSUE_LIVER	65	-1.95982	1556	0.984	1	0.001194	1325	0.016	0.019966	0.808	0.984158	0.845597	1395	0.680723	0.945384
HUMAN_TISSUE_PANCREAS	114	0.900348	181	0.203	1	3e-06	898	0.0174	0.020093	0.693	0.984158	0.958964	959	0.577821	1
HUMAN_TISSUE_PLACENTA	64	-0.453724	828	0.684	1	0.01449	1569	0.0216	0.022978	0.983	0.998802	1.08539	476	0.317526	0.815417
HUMAN_TISSUE_SALIVARY	27	0.46105	345	0.296	1	0	748	0.0186	0.020904	0.163	0.697	0.987055	853	0.487654	1
HUMAN_TISSUE_TESTIS	149	-0.672371	973	0.751	1	0	427	0.0166	0.020042	0.688	0.984158	1.10803	402	0.268595	1
HUMAN_TISSUE_THYMUS	41	1.55531	45	0.043	1	9e-06	936	0.0158	0.01953	0.277	0.921	1.25757	121	0.1417	1
HYPERME_COLONCA_SW48	46	-1.2563	1304	0.916	1	0.00038	1210	0.015	0.01953	0.595	0.984158	0.734865	1606	0.935484	0.984397
HYPERTROPHY_MODEL	50	-0.895902	1108	0.809	1	0.003578	1456	0.0178	0.020218	0.841	0.984158	1.0158	740	0.423387	0.829318
HYPOPHYSECTOMY_RAT_DN	126	-2.12512	1603	0.96	1	0	394	0.0164	0.020042	0.688	0.984158	0.808777	1489	0.869396	0.961763
HYPOPHYSECTOMY_RAT_UP	91	0.523756	314	0.302	1	3e-06	899	0.0174	0.020093	0.645	0.984158	1.06926	524	0.300781	0.82032
HYPOXIA_FIBRO_UP	51	-0.341099	749	0.656	1	0	721	0.0184	0.020758	0.341	0.98	0.906849	1194	0.630435	0.895077
HYPOXIA_NORMAL_UP	587	-1.27534	1312	0.887	1	0	366	0.0162	0.020042	1	1	1.10229	417	0.181263	0.818568
HYPOXIA_RCC_NOVHL_UP	159	0.954627	164	0.165	1	5.8e-05	1040	0.0174	0.020093	0.947	0.998802	1.09232	442	0.221095	0.826554
HYPOXIA_RCC_UP	330	1.4179	65	0.094	1	0	676	0.018	0.0204	0.974	0.998802	1.35095	46	0.0248447	1
HYPOXIA_REG_UP	105	-0.733327	1014	0.791	1	0	428	0.0166	0.020042	0.688	0.984158	1.11748	379	0.294243	1
HYPOXIA_REVIEW	220	-0.266772	694	0.592	1	0	606	0.0176	0.020093	0.913	0.998802	1.03082	668	0.361225	1
ICF_DN	36	-1.77452	1506	0.961	1	0.003693	1459	0.016	0.019966	0.754	0.984158	1.08795	466	0.373932	1
ICF_UP	28	-0.787438	1050	0.794	1	0.007909	1522	0.0166	0.020042	0.733	0.984158	0.67208	1653	0.883858	0.994991
ICHIBA_GVHD	577	-1.99483	1566	0.945	1	0	184	0.0152	0.01953	1	1	0.860714	1343	0.860417	1
IDX_TSA_DN_CLUSTER1	129	0.221721	442	0.433	1	0	424	0.0166	0.020042	0.688	0.984158	1.2366	147	0.128571	0.945695
IDX_TSA_DN_CLUSTER2	173	-1.01291	1181	0.813	1	1e-05	941	0.0152	0.01953	0.922	0.998802	0.933936	1070	0.626953	0.88925
IDX_TSA_DN_CLUSTER3	223	-0.101735	600	0.542	1	0	668	0.018	0.0204	0.913	0.998802	0.983043	864	0.481409	0.850463
IDX_TSA_DN_CLUSTER4	93	-0.278834	702	0.599	1	0	73	0.014	0.019285	0.639	0.984158	1.05392	578	0.350202	1
IDX_TSA_DN_CLUSTER5	178	-1.19524	1276	0.926	1	0	671	0.018	0.0204	0.913	0.998802	1.14333	318	0.166324	0.811858
IDX_TSA_DN_CLUSTER6	119	1.39312	67	0.082	1	0	130	0.0146	0.01953	0.688	0.984158	0.925467	1107	0.624514	1
IDX_TSA_UP_CLUSTER1	66	-1.14332	1254	0.888	1	0.000287	1178	0.0174	0.020093	0.717	0.984158	1.19068	221	0.128692	0.847341
IDX_TSA_UP_CLUSTER2	192	-0.741383	1021	0.803	1	0	207	0.0152	0.01953	0.913	0.998802	0.921507	1121	0.654088	1
IDX_TSA_UP_CLUSTER3	203	-0.074908	584	0.502	1	0	235	0.0154	0.01953	0.913	0.998802	1.01977	720	0.418182	1
IDX_TSA_UP_CLUSTER4	102	0.723431	236	0.192	1	0	426	0.0166	0.020042	0.688	0.984158	1.12814	351	0.214894	1
IDX_TSA_UP_CLUSTER5	236	-0.774477	1040	0.79	1	0	643	0.0178	0.020218	0.913	0.998802	0.897946	1227	0.83501	1
IDX_TSA_UP_CLUSTER6	394	-1.28603	1317	0.932	1	0	456	0.0168	0.020042	0.988	0.998802	0.936191	1062	0.718367	1
IFN_ALL_UP	46	-0.404254	798	0.692	1	0	644	0.0178	0.020218	0.341	0.98	0.923405	1114	0.600414	0.893091
IFN_ALPHA_UP	105	-0.771609	1039	0.804	1	0	402	0.0164	0.020042	0.688	0.984158	1.03083	667	0.389002	0.832363
IFN_ANY_UP	216	-1.19308	1273	0.896	1	0	56	0.0138	0.019285	0.913	0.998802	0.893908	1243	0.698347	0.901486
IFN_BETA_GLIOMA_DN	117	-0.12645	616	0.567	1	9.6e-05	1078	0.0134	0.018265	0.781	0.984158	0.825725	1451	0.870445	0.95595
IFN_BETA_GLIOMA_UP	169	-1.10562	1237	0.843	1	1e-05	942	0.0162	0.020042	0.922	0.998802	1.059	564	0.339431	0.815221
IFN_BETA_UP	182	-0.622667	932	0.728	1	0	329	0.016	0.019966	0.913	0.998802	0.978804	882	0.492901	0.848269
IFN_GAMMA_UP	88	-0.716438	1000	0.783	1	0	725	0.0184	0.020758	0.639	0.984158	0.797829	1510	0.808732	0.964252
IFNA_HCMV_6HRS_UP	122	-2.36355	1639	0.982	1	8.5e-05	1065	0.0162	0.020042	0.774	0.984158	0.792981	1520	0.84585	0.964991
IFNA_UV-CMV_COMMON_HCMV_6HRS_UP	56	-1.6018	1449	0.938	1	0.00069	1273	0.0156	0.01953	0.76	0.984158	0.728787	1614	0.890244	0.983025
IFNALPHA_HCC_UP	63	0.495968	332	0.309	1	4e-06	905	0.0172	0.020093	0.46	0.984158	1.04006	631	0.387097	1
IFNALPHA_NL_HCC_UP	35	0.9294	168	0.138	1	0.00022	1142	0.0164	0.020042	0.282	0.923	0.957054	968	0.530271	0.86335
IFNALPHA_NL_UP	62	1.10781	127	0.116	1	0	395	0.0164	0.020042	0.456	0.984158	1.01451	745	0.423387	0.826994
IFNALPHA_RESIST_DN	45	-0.785728	1048	0.81	1	0.000227	1145	0.0154	0.01953	0.414	0.984158	0.807773	1491	0.826172	0.961261
IFNAPATHWAY	23	-2.10868	1597	0.979	1	0.008149	1525	0.016	0.019966	0.521	0.984158	1.01818	725	0.403727	0.838737
IFNGPATHWAY	19	-0.998902	1174	0.824	1	0.025706	1624	0.0282	0.029046	0.809	0.984158	1.0351	658	0.42418	1
IGF_VS_PDGF_DN	94	-0.730499	1012	0.726	1	6e-06	919	0.0126	0.016648	0.652	0.984158	1.0744	503	0.32	0.828259
IGF_VS_PDGF_UP	172	-1.10407	1235	0.896	1	0	496	0.017	0.020042	0.913	0.998802	0.883148	1279	0.857143	0.914688
IGF1_NIH3T3_UP	95	-0.236423	677	0.592	1	0.000642	1264	0.0174	0.020093	0.886	0.99087	0.828329	1444	0.823409	0.955316
IGF1MTORPATHWAY	62	-0.399193	794	0.648	1	0.003255	1447	0.0154	0.01953	0.897	0.992703	0.844516	1396	0.784431	1
IGF1PATHWAY	72	1.12896	122	0.146	1	0	165	0.015	0.01953	0.527	0.984158	1.24006	146	0.0791667	0.931102
IGF1RPATHWAY	50	1.48627	58	0.065	1	0	240	0.0156	0.01953	0.341	0.98	1.20421	198	0.170732	0.867489
IGFR_IR_DN	30	-0.936964	1135	0.811	1	0.002402	1418	0.0168	0.020042	0.532	0.984158	1.01721	732	0.429769	1
IGFR_IR_UP	40	-0.373304	774	0.67	1	0.000261	1166	0.016	0.019966	0.43	0.984158	1.03788	644	0.415612	0.823525
IGLESIAS_E2FMINUS_DN	27	0.042222	525	0.476	1	0.00092	1301	0.0162	0.020042	0.402	0.984158	0.838118	1417	0.747036	0.951173
IGLESIAS_E2FMINUS_UP	407	-0.659141	960	0.766	1	0	819	0.0196	0.021454	0.988	0.998802	1.0591	563	0.262195	0.816756
IL1_CORNEA_DN	235	-1.97721	1562	0.98	1	0	301	0.0158	0.01953	0.913	0.998802	0.828372	1443	0.952475	0.956321
IL1_CORNEA_UP	185	-2.93527	1681	0.994	1	0.000176	1116	0.0156	0.01953	0.974	0.998802	0.71078	1627	0.980159	0.988948
IL10PATHWAY	33	-1.50565	1407	0.918	1	0.001382	1345	0.018	0.0204	0.454	0.984158	0.909627	1180	0.618952	1
IL12PATHWAY	54	-1.11387	1240	0.909	1	0.003256	1448	0.0158	0.01953	0.836	0.984158	0.787545	1534	0.896484	0.9661
IL17PATHWAY	38	-1.51595	1413	0.922	1	0.004602	1473	0.0166	0.020042	0.789	0.984158	1.02796	678	0.422269	1
IL18PATHWAY	10	-0.363681	766	0.631	1	0.030228	1630	0.0236	0.024669	0.539	0.984158	0.713858	1624	0.843177	1
IL1RPATHWAY	74	-0.11874	608	0.583	1	0	379	0.0164	0.020042	0.527	0.984158	1.39934	29	0.0184426	1
IL22BPPATHWAY	38	-1.52677	1420	0.934	1	0	62	0.014	0.019285	0.268	0.914	0.546267	1690	0.98	1
IL2PATHWAY	69	1.26421	96	0.09	1	0	543	0.0174	0.020093	0.527	0.984158	1.17494	254	0.160243	0.82288
IL2RBPATHWAY	125	-0.096835	597	0.542	1	0	656	0.018	0.0204	0.688	0.984158	1.06661	532	0.280164	0.822307
IL3PATHWAY	34	0.726738	232	0.215	1	0	238	0.0156	0.01953	0.163	0.697	1.0038	788	0.477459	0.828108
IL4PATHWAY	29	-0.096392	596	0.552	1	0.027859	1627	0.0262	0.027135	0.919	0.998802	1.02642	685	0.434608	0.836584
IL5PATHWAY	21	-1.24599	1298	0.901	1	0.003978	1462	0.0166	0.020042	0.392	0.984158	0.65122	1667	0.955166	0.999173
IL6_FIBRO_UP	103	-0.286377	706	0.613	1	0	557	0.0174	0.020093	0.688	0.984158	0.87565	1299	0.732218	1
IL6_SCAR_FIBRO_DN	26	-1.0033	1175	0.845	1	0.070479	1674	0.0414	0.042002	0.992	0.998802	0.759637	1581	0.85443	0.971069
IL6_SCAR_FIBRO_UP	62	-0.16013	629	0.568	1	0.001265	1332	0.0164	0.020042	0.814	0.984158	1.16462	278	0.175	0.803322
IL6PATHWAY	74	-0.268802	695	0.61	1	0	115	0.0146	0.01953	0.527	0.984158	1.03689	650	0.410367	0.820862
IL7PATHWAY	53	-0.454347	830	0.698	1	0	108	0.0146	0.01953	0.341	0.98	1.20923	188	0.149254	1
INFLAMMATORY_RESPONSE_PATHWAY	74	0.990595	154	0.184	1	0	82	0.0142	0.01953	0.527	0.984158	0.987151	851	0.462963	0.839169
INFLAMPATHWAY	51	-2.29137	1631	0.977	1	0.001944	1385	0.0172	0.020093	0.782	0.984158	0.473772	1696	0.989669	1
INNEREAR_UP	87	-1.13505	1251	0.877	1	1e-06	884	0.0166	0.020042	0.64	0.984158	0.803846	1500	0.877593	0.959282
INOS_ALL_DN	220	0.655233	257	0.264	1	0	875	0.021	0.022545	0.913	0.998802	1.17858	242	0.0916179	0.850836
INOS_ALL_UP	128	0.520199	316	0.282	1	0	261	0.0156	0.01953	0.688	0.984158	1.27492	102	0.118026	1
INOSITOL_METABOLISM	17	-0.779451	1042	0.805	1	0.003422	1451	0.0148	0.01953	0.356	0.983	1.1251	356	0.28131	0.814451
INOSITOL_PHOSPHATE_METABOLISM	65	-1.28314	1315	0.91	1	7.9e-05	1061	0.0168	0.020042	0.55	0.984158	0.622213	1677	0.98996	1
INSULIN_ADIP_INSENS_DN	64	1.25203	100	0.082	1	0.000451	1217	0.0192	0.021217	0.721	0.984158	1.10418	412	0.276859	1
INSULIN_ADIP_INSENS_UP	60	-0.325229	736	0.604	1	6.1e-05	1043	0.0168	0.020042	0.536	0.984158	1.06065	561	0.324903	1
INSULIN_ADIP_SENS_DN	62	1.45368	62	0.061	1	0	648	0.0178	0.020218	0.456	0.984158	0.998911	805	0.483559	0.834215
INSULIN_ADIP_SENS_UP	39	1.43733	64	0.089	1	9e-06	937	0.0162	0.020042	0.276	0.917	0.940658	1049	0.581532	0.875763
INSULIN_NIH3T3_UP	47	-0.54189	884	0.766	1	0	202	0.0152	0.01953	0.341	0.98	0.948784	1018	0.603734	0.865397
INSULIN_SIGNALING	277	-0.961378	1150	0.907	1	0	214	0.0154	0.01953	0.974	0.998802	0.879769	1284	0.813861	0.920774
INSULINPATHWAY	65	0.9114	176	0.182	1	1.4e-05	959	0.0158	0.01953	0.473	0.984158	1.08862	462	0.293996	0.820647
INTEGRIN_MEDIATED_CELL_ADHESION_KEGG	299	-0.62527	935	0.731	1	0	211	0.0154	0.01953	0.974	0.998802	1.08353	484	0.212121	0.813138
INTEGRINPATHWAY	121	0.802323	201	0.199	1	2.4e-05	991	0.0128	0.016711	0.718	0.984158	1.45801	14	0.00828157	1
INTRINSICPATHWAY	50	-0.560238	895	0.739	1	0.000659	1266	0.017	0.020042	0.655	0.984158	0.917881	1141	0.616466	1
IONPATHWAY	16	-0.095533	595	0.575	1	0.007283	1512	0.0192	0.021217	0.499	0.984158	1.21361	180	0.25	0.894017
IRINOTECAN_PATHWAY_PHARMGKB	23	-0.821429	1071	0.799	1	0.020315	1605	0.0194	0.021287	0.753	0.984158	0.527836	1693	0.993927	0.99888
IRITANI_ADPROX_DN	165	-0.782989	1046	0.811	1	0	352	0.0162	0.020042	0.913	0.998802	1.0287	674	0.374494	1
IRITANI_ADPROX_LYMPH	349	0.006426	544	0.45	1	0	281	0.0158	0.01953	0.974	0.998802	0.992536	832	0.495968	1
IRITANI_ADPROX_UP	65	-0.439587	820	0.648	1	0.000271	1171	0.0154	0.01953	0.657	0.984158	1.23479	149	0.15213	1
IRITANI_ADPROX_VASC	380	-0.743994	1026	0.786	1	0	839	0.02	0.021791	0.988	0.998802	0.86892	1320	0.898167	1
IRS_KO_ADIP_DN	103	-0.947498	1143	0.877	1	2.1e-05	979	0.013	0.016844	0.714	0.984158	1.13806	328	0.217923	0.810851
IRS_KO_ADIP_UP	63	1.0951	130	0.128	1	0	41	0.0136	0.019285	0.456	0.984158	1.2148	176	0.160643	1
IRS1_KO_ADIP_DN	355	-0.275648	699	0.675	1	0	571	0.0174	0.020093	0.988	0.998802	1.01588	739	0.40159	0.830625
IRS1_KO_ADIP_UP	243	0.330047	392	0.38	1	0	425	0.0166	0.020042	0.913	0.998802	1.01753	728	0.411043	0.838399
JAIN_NEMO_DIFF	189	-2.11744	1601	0.972	1	5e-06	917	0.0192	0.021217	0.917	0.998802	0.78609	1540	0.895492	0.963903
JECHLINGER_EMT_DN	118	-1.61447	1454	0.907	1	0	549	0.0174	0.020093	0.688	0.984158	0.863301	1336	0.739884	0.934046
JECHLINGER_EMT_UP	129	-0.718789	1005	0.748	1	0	337	0.0162	0.020042	0.688	0.984158	0.907158	1192	0.757634	0.896444
JISON_SICKLE_CELL	88	-1.4421	1378	0.913	1	0	219	0.0154	0.01953	0.639	0.984158	1.06636	534	0.344898	0.819266
JISON_SICKLECELL_DIFF	1013	-1.04548	1203	0.837	1	0	554	0.0174	0.020093	1	1	1.135	336	0.0750988	0.811316
JNK_DN	86	0.474212	338	0.274	1	0.000121	1092	0.0148	0.01953	0.759	0.984158	1.2484	129	0.144603	1
JNK_UP	124	-0.739083	1016	0.769	1	5e-06	911	0.0144	0.01953	0.695	0.984158	1.04579	604	0.345263	1
KAMMINGA_EZH2_TARGETS	80	1.8024	27	0.05	1	0	279	0.0158	0.01953	0.615	0.984158	1.19338	219	0.165631	0.84103
KANG_TERT_DN	269	-0.490188	855	0.688	1	0	737	0.0186	0.020904	0.974	0.998802	1.08598	474	0.242545	1
KANG_TERT_UP	229	0.552848	301	0.269	1	2.3e-05	990	0.0172	0.020093	0.928	0.998802	0.961442	954	0.630928	1
KANNAN_P53_DN	56	-0.798008	1057	0.783	1	0.003523	1454	0.0158	0.01953	0.904	0.9932	1.08425	482	0.329897	0.811909
KANNAN_P53_UP	73	-0.726519	1008	0.75	1	2.7e-05	995	0.0148	0.01953	0.557	0.984158	0.964889	937	0.550607	1
KENNY_WNT_DN	166	0.517748	318	0.243	1	0	540	0.0174	0.020093	0.913	0.998802	1.16076	282	0.130261	0.817206
KENNY_WNT_UP	149	-0.23668	678	0.603	1	0	446	0.0168	0.020042	0.688	0.984158	0.833554	1430	0.909664	0.952905
KERATAN_SULFATE_BIOSYNTHESIS	36	-2.07404	1589	0.973	1	0.016789	1582	0.0216	0.022978	0.949	0.998802	0.567062	1684	0.953157	1
KERATINOCYTEPATHWAY	142	0.891258	183	0.177	1	2.8e-05	1002	0.018	0.0204	0.722	0.984158	0.950968	1003	0.621212	1
KIM_TH_CELLS_DN	70	1.54133	48	0.066	1	0	8	0.0126	0.016648	0.527	0.984158	0.949987	1010	0.561069	0.866063
KIM_TH_CELLS_UP	150	-0.708366	993	0.817	1	0	182	0.0152	0.01953	0.688	0.984158	0.871909	1311	0.805068	0.924855
KLEIN_PEL_DN	148	-0.514717	872	0.71	1	0.000106	1084	0.0162	0.020042	0.788	0.984158	1.02029	715	0.400391	0.84146
KLEIN_PEL_UP	145	-0.47745	845	0.692	1	1e-06	886	0.018	0.0204	0.688	0.984158	1.04132	622	0.359504	0.833595
KNUDSEN_PMNS_DN	733	-1.14436	1255	0.895	1	0	772	0.019	0.021164	0.999	1	0.862241	1338	0.96332	0.935548
KNUDSEN_PMNS_UP	230	-0.924967	1126	0.81	1	0	664	0.018	0.0204	0.913	0.998802	0.900676	1217	0.783038	0.899329
KREBPATHWAY	15	-1.74054	1498	0.973	1	0.017203	1588	0.0188	0.021017	0.389	0.984158	1.42822	22	0.0787402	1
KREBS_TCA_CYCLE	65	-2.97321	1682	0.995	1	8e-06	931	0.0158	0.01953	0.465	0.984158	0.773126	1556	0.828025	0.971327
KRETZSCHMAR_IL6_DIFF	457	-1.35756	1344.5	0.896	1	0	221	0.0154	0.01953	0.996	1	0.909012	1184	0.7833	0.898543
KUMAR_HOXA_DIFF	914	-1.79805	1516	0.973	1	0	487	0.017	0.020042	1	1	1.15295	300	0.0705394	0.808348
KUROKAWA_5FU_IFN_SENSITIVE_VS_RESISTANT_DN	103	-1.04918	1204	0.868	1	5e-06	912	0.0154	0.01953	0.694	0.984158	0.845786	1393	0.802062	0.946063
KUROKAWA_5FU_IFN_SENSITIVE_VS_RESISTANT_UP	13	-1.7292	1492	0.956	1	0.071298	1676	0.0464	0.046933	0.774	0.984158	0.718252	1619	0.814229	0.987314
LAIRPATHWAY	38	-0.055411	573	0.54	1	0.002071	1395	0.0194	0.021287	0.679	0.984158	0.964205	941	0.569498	0.857785
LAL_KO_3MO_UP	93	-0.00221	550	0.491	1	2.2e-05	983	0.016	0.019966	0.679	0.984158	0.806859	1493	0.901923	0.960655
LAL_KO_6MO_UP	150	0.068634	517	0.473	1	0	293	0.0158	0.01953	0.688	0.984158	0.915143	1156	0.702952	0.892369
LAMB_CYCLIN_D1_UP	30	0.568312	294	0.264	1	0.018334	1596	0.0194	0.021287	0.858	0.984158	1.32391	64	0.100209	1
LAMB_CYCLIN_D3_GLOCUS	30	1.01127	150	0.176	1	0.001475	1354	0.0148	0.01953	0.46	0.984158	1.09899	428	0.328032	1
LDLPATHWAY	17	-0.213911	665	0.565	1	0.010766	1549	0.014	0.019285	0.578	0.984158	1.10135	419	0.368973	1
LE_MYELIN_DN	245	-0.634639	940	0.726	1	0	442	0.0168	0.020042	0.913	0.998802	1.09835	429	0.222462	0.821026
LE_MYELIN_UP	267	0.179306	464	0.426	1	0	208	0.0154	0.01953	0.974	0.998802	1.03971	633	0.370526	1
LEE_ACOX1_DN	141	0.073899	515	0.467	1	0	657	0.018	0.0204	0.688	0.984158	0.874949	1302	0.742857	1
LEE_ACOX1_UP	143	-2.75062	1671	0.991	1	9.3e-05	1076	0.0178	0.020218	0.778	0.984158	0.713721	1625	0.984221	1
LEE_CIP_DN	136	-0.487766	850	0.656	1	0	784	0.0192	0.021217	0.688	0.984158	0.814704	1475	0.802	0.963368
LEE_CIP_UP	152	-0.233629	673	0.6	1	0.000333	1192	0.0152	0.01953	0.987	0.998802	1.36005	41	0.0187891	1
LEE_DENA_DN	135	-0.365181	767	0.665	1	0	733	0.0186	0.020904	0.688	0.984158	0.997614	813	0.442191	1
LEE_DENA_UP	157	-0.642748	943	0.771	1	0	862	0.0206	0.02225	0.913	0.998802	1.25578	124	0.0899582	0.96157
LEE_E2F1_DN	134	-0.102917	603	0.557	1	0	871	0.0208	0.022361	0.688	0.984158	1.15057	308	0.168016	0.796676
LEE_E2F1_UP	157	-0.281972	704	0.585	1	1.3e-05	956	0.0162	0.020042	0.924	0.998802	0.903734	1204	0.795591	0.898997
LEE_MYC_DN	138	-0.135405	620	0.541	1	0	383	0.0164	0.020042	0.688	0.984158	1.12301	360	0.21135	0.813527
LEE_MYC_E2F1_DN	127	-0.353859	758	0.625	1	0	786	0.0192	0.021217	0.688	0.984158	1.11968	371	0.289528	0.810746
LEE_MYC_E2F1_UP	151	1.36334	74	0.064	1	0	216	0.0154	0.01953	0.913	0.998802	1.16032	284	0.119835	0.812062
LEE_MYC_TGFA_DN	133	-0.143431	626	0.555	1	0	50	0.0138	0.019285	0.688	0.984158	0.930484	1086	0.63473	0.886625
LEE_MYC_TGFA_UP	157	-0.626338	936	0.669	1	0	550	0.0174	0.020093	0.913	0.998802	0.998651	807	0.469388	1
LEE_MYC_UP	138	-0.135355	619	0.528	1	0	631	0.0178	0.020218	0.688	0.984158	0.949608	1013	0.606719	0.866217
LEE_TCELLS1_UP	628	-0.645227	946	0.741	1	0	249	0.0156	0.01953	1	1	1.07221	512	0.237805	0.820941
LEE_TCELLS10_UP	628	-0.645227	946	0.741	1	0	448	0.0168	0.020042	1	1	1.07221	510	0.237805	0.825331
LEE_TCELLS2_UP	3426	-0.431552	814	0.651	1	0	225	0.0154	0.01953	1	1	1.07563	498	0.134387	0.828804
LEE_TCELLS3_UP	272	1.11541	124	0.091	1	0	451	0.0168	0.020042	0.974	0.998802	1.0147	744	0.412331	0.827742
LEE_TCELLS4_UP	215	0.012205	538	0.524	1	0	315	0.016	0.019966	0.913	0.998802	1.15549	292	0.174442	0.815953
LEE_TCELLS5_UP	55	-1.12576	1246	0.897	1	0.002378	1415	0.0146	0.01953	0.805	0.984158	0.967156	924	0.535032	0.859782
LEE_TCELLS6_UP	62	-0.233942	675	0.543	1	2.5e-05	994	0.0138	0.019285	0.489	0.984158	0.999458	803	0.438413	1
LEE_TCELLS7_UP	37	0.275869	417	0.396	1	1.2e-05	950	0.0162	0.020042	0.282	0.923	1.12211	364	0.288032	0.806748
LEE_TCELLS8_UP	628	-0.645227	946	0.741	1	0	350	0.0162	0.020042	1	1	1.07221	511	0.237805	0.82313
LEE_TCELLS9_UP	96	-0.16847	635	0.581	1	0	488	0.017	0.020042	0.688	0.984158	1.04874	597	0.349896	0.830617
LEI_HOXC8_DN	43	1.27828	92	0.082	1	0	478	0.017	0.020042	0.268	0.914	1.05524	572	0.365949	1
LEI_HOXC8_UP	26	0.21926	445	0.404	1	0.000301	1184	0.0196	0.021454	0.307	0.943	0.885011	1268	0.686275	1
LEI_MYB_REGULATED_GENES	801	-2.7343	1670	0.988	1	0	122	0.0146	0.01953	1	1	1.00104	796	0.446721	0.83255
LEPTINPATHWAY	31	0.291192	409	0.377	1	0.006116	1499	0.0176	0.020093	0.692	0.984158	1.21002	186	0.172632	0.885
LH_GRANULOSA_DN	267	-0.946029	1140.5	0.826	1	0	267	0.0156	0.01953	0.974	0.998802	0.964209	939	0.588595	1
LH_GRANULOSA_UP	257	-1.15065	1258	0.908	1	0	752	0.0186	0.020904	0.974	0.998802	1.20546	194	0.0290456	0.878001
LI_FETAL_VS_WT_KIDNEY_DN	388	0.326397	394	0.385	1	0	523	0.0172	0.020093	0.988	0.998802	1.15471	294	0.0761317	0.813139
LI_FETAL_VS_WT_KIDNEY_UP	550	-0.590159	910	0.741	1	0	318	0.016	0.019966	0.996	1	0.935508	1063	0.712526	0.888604
LIAN_MYELOID_DIFF_GRANULE	55	-0.699573	989	0.757	1	0.001468	1352	0.015	0.01953	0.749	0.984158	0.755997	1583	0.863544	1
LIAN_MYELOID_DIFF_RECEPTORS	72	-1.22854	1292	0.886	1	0	195	0.0152	0.01953	0.527	0.984158	1.03824	640	0.396963	1
LIAN_MYELOID_DIFF_TF	102	-1.2931	1321	0.935	1	0	146	0.0148	0.01953	0.688	0.984158	1.25318	126	0.054878	0.960369
LIMONENE_AND_PINENE_DEGRADATION	24	-0.447853	825	0.701	1	3e-06	895	0.0164	0.020042	0.077	0.376	1.17164	266	0.2818	0.800155
LIN_WNT_UP	146	2.52641	4	0.006	0.995	0	305	0.016	0.019966	0.688	0.984158	1.00733	780	0.466403	1
LINDSTEDT_DEND_8H_VS_48H_DN	183	-1.59316	1444	0.939	1	0.000228	1146	0.018	0.0204	0.979	0.998802	0.871633	1312	0.79798	0.92448
LINDSTEDT_DEND_8H_VS_48H_UP	161	-1.44493	1381	0.933	1	0	663	0.018	0.0204	0.913	0.998802	0.982687	865	0.512876	0.850475
LINDSTEDT_DEND_DN	186	-1.05084	1206	0.858	1	0	387	0.0164	0.020042	0.913	0.998802	0.818375	1467	0.895372	1
LINDSTEDT_DEND_UP	124	-1.6593	1470	0.956	1	0	143	0.0148	0.01953	0.688	0.984158	0.865349	1331	0.729249	1
LIZUKA_G1_GR_G2	33	-1.50916	1409	0.925	1	0.006766	1507	0.0142	0.01953	0.704	0.984158	0.681956	1648	0.938814	1
LIZUKA_G1_SM_G2	81	-0.525198	877	0.689	1	0	84	0.0142	0.01953	0.615	0.984158	0.763003	1577	0.935091	0.970467
LIZUKA_G2_GR_G3	96	1.55202	46	0.058	1	6.3e-05	1045	0.0176	0.020093	0.761	0.984158	1.02782	679	0.391389	0.839019
LIZUKA_G2_SM_G3	19	-0.740939	1019	0.749	1	0.027662	1626	0.0248	0.025827	0.822	0.984158	0.767693	1568	0.769076	1
LIZUKA_L0_GR_L1	46	2.16751	7	0.02	1	0.000217	1141	0.0184	0.020758	0.536	0.984158	1.21745	169	0.16	0.939244
LIZUKA_L0_SM_L1	52	-1.8708	1539	0.973	1	0.000831	1291	0.0152	0.01953	0.69	0.984158	0.938114	1058	0.545825	1
LIZUKA_L1_GR_G1	50	0.007823	542	0.503	1	0.002192	1400	0.0172	0.020093	0.799	0.984158	0.887491	1253	0.75	0.914884
LIZUKA_L1_SM_G1	32	0.238924	433	0.391	1	0.053474	1665	0.037	0.037674	0.982	0.998802	1.11469	385	0.261242	1
LONGEVITYPATHWAY	51	-0.368218	769	0.665	1	0.000861	1295	0.0168	0.020042	0.694	0.984158	1.02619	687	0.409382	0.834134
LOTEM_LEUKEMIA_UP	61	-1.50975	1410	0.917	1	7.1e-05	1052	0.017	0.020042	0.543	0.984158	1.09035	454	0.304609	1
LU_IL4BCELL	180	-0.662208	962	0.761	1	0	803	0.0194	0.021287	0.913	0.998802	0.762262	1578	0.992141	0.970317
LVAD_HEARTFAILURE_DN	100	-2.11256	1600	0.967	1	0.013132	1564	0.0204	0.022088	0.999	1	0.955717	976	0.555332	1
LVAD_HEARTFAILURE_UP	277	1.31062	85	0.086	1	0	363	0.0162	0.020042	0.974	0.998802	0.919342	1130	0.691849	0.891388
LYMPHOCYTEPATHWAY	42	0.448348	351	0.303	1	0.003983	1463	0.0154	0.01953	0.767	0.984158	0.966832	929	0.524193	1
LYSINE_BIOSYNTHESIS	10	1.70391	33	0.052	1	0.002894	1436	0.017	0.020042	0.167	0.707	1.04492	609	0.413793	1
LYSINE_DEGRADATION	62	0.472538	341	0.325	1	0	36	0.0136	0.019285	0.456	0.984158	0.79236	1521	0.863971	0.964806
MA_ATRA_EMP_DN	62	-1.04486	1202	0.861	1	0.001189	1323	0.014	0.019285	0.807	0.984158	0.914465	1161	0.638	1
MA_ATRA_EMP_UP	103	-0.275196	698	0.618	1	0	10	0.0126	0.016648	0.688	0.984158	0.849434	1381	0.866397	0.944671
MAGRANGEAS_MULTIPLE_MYELOMA_IGG_VS_IGA_DN	32	0.524189	312.5	0.26	1	0.000431	1214	0.0158	0.01953	0.334	0.955	0.991748	835	0.484064	0.832012
MAGRANGEAS_MULTIPLE_MYELOMA_IGG_VS_IGA_UP	32	0.524189	312.5	0.26	1	0.00043	1213	0.0166	0.020042	0.334	0.955	0.991748	836	0.484064	0.830573
MAGRANGEAS_MULTIPLE_MYELOMA_IGL_VS_IGK_DN	82	-1.09592	1228	0.846	1	3e-05	1006	0.0178	0.020218	0.663	0.984158	1.03652	653	0.403162	0.819027
MAGRANGEAS_MULTIPLE_MYELOMA_IGL_VS_IGK_UP	44	-1.45545	1385	0.921	1	0.030353	1631	0.0234	0.02452	0.986	0.998802	1.04227	617	0.408624	1
MALATEXPATHWAY	17	-2.01669	1572	0.98	1	0.119153	1690	0.074	0.074229	0.993	0.998802	0.658847	1660	0.934021	0.996926
MAMMARY_DEV_UP	147	0.232143	437	0.389	1	0	232	0.0154	0.01953	0.688	0.984158	0.94487	1032	0.59743	1
MANALO_HYPOXIA_DN	211	-1.48657	1397	0.9	1	0	710	0.0184	0.020758	0.913	0.998802	0.910858	1176	0.719439	1
MANALO_HYPOXIA_UP	305	0.013685	537	0.557	1	0	852	0.0204	0.022088	0.974	0.998802	1.16606	274	0.129817	0.803122
MAPK_CASCADE	86	1.06962	136	0.144	1	0	381	0.0164	0.020042	0.639	0.984158	0.932189	1078	0.637624	0.887955
MAPKKK_CASCADE	26	-1.09135	1225	0.859	1	0.000583	1248	0.0148	0.01953	0.36	0.984158	0.763039	1576	0.869654	1
MAPKPATHWAY	259	-0.616218	929	0.733	1	0	587	0.0176	0.020093	0.974	0.998802	1.02159	710	0.393509	1
MARCINIAK_CHOP_DIFF	47	-0.621651	931	0.775	1	0.000699	1276	0.0178	0.020218	0.665	0.984158	0.691179	1642	0.962451	0.991718
MARSHALL_SPLEEN_BAL	40	0.513253	320	0.274	1	0.000279	1176	0.016	0.019966	0.434	0.984158	0.876064	1295	0.736082	1
MARTINELLI_IFNS_DIFF	37	-1.16999	1270	0.871	1	0.003163	1445	0.0184	0.020758	0.73	0.984158	0.657333	1662	0.932927	0.996447
MATRIX_METALLOPROTEINASES	62	-1.07519	1216	0.884	1	0	544	0.0174	0.020093	0.456	0.984158	1.00362	789	0.482474	0.827402
MATSUDA_VALPHAINKT_DIFF	1176	-1.78883	1513	0.952	1	0	789	0.0192	0.021217	1	1	0.917108	1147	0.805882	0.890561
MCALPAINPATHWAY	88	-0.113671	607	0.542	1	0.000189	1123	0.0194	0.021287	0.79	0.984158	0.827799	1447	0.857988	0.955247
MEF2DPATHWAY	81	-0.120502	609	0.597	1	0.000725	1279	0.0162	0.020042	0.867	0.984158	1.09193	444	0.283702	0.826037
MENSE_HYPOXIA_APOPTOSIS_GENES	38	-0.693069	987	0.78	1	1e-06	885	0.017	0.020042	0.268	0.914	0.857928	1349	0.768924	0.941575
MENSE_HYPOXIA_DN	14	1.75329	30	0.039	1	2.2e-05	987	0.0186	0.020904	0.035	0.102154	1.28618	89	0.147609	1
MENSE_HYPOXIA_TRANSPORTER_GENES	196	-0.204703	659	0.589	1	0	838	0.02	0.021791	0.913	0.998802	1.13214	344	0.105477	1
MENSE_HYPOXIA_UP	342	-0.479294	847	0.673	1	0	97	0.0144	0.01953	0.974	0.998802	1.28287	93	0.0306513	1
MENSSEN_MYC_UP	90	-0.990185	1169	0.838	1	0	851	0.0204	0.022088	0.639	0.984158	1.16037	283	0.195609	0.815572
METASTASIS_ADENOCARC_DN	106	-2.58962	1660	0.99	1	0	603	0.0176	0.020093	0.688	0.984158	0.696121	1636	0.959831	1
METASTASIS_ADENOCARC_UP	30	-0.65837	959	0.769	1	0.001916	1383	0.0166	0.020042	0.493	0.984158	0.810739	1483	0.773707	0.962815
METHANE_METABOLISM	29	1.91707	16	0.021	1	0.000312	1187	0.0146	0.01953	0.307	0.943	0.922053	1119	0.617822	0.892924
METHIONINE_METABOLISM	27	0.386394	370	0.321	1	0.002462	1421	0.0164	0.020042	0.535	0.984158	0.984531	861	0.489066	1
METHIONINEPATHWAY	11	1.07607	134	0.174	1	0	434	0.0168	0.020042	0.031	0.085058	1.06638	533	0.366109	0.821241
METHOTREXATE_PROBCELL_DN	32	-0.71321	998	0.762	1	0.005026	1479	0.019	0.021164	0.66	0.984158	0.918445	1137	0.614	1
METHOTREXATE_PROBCELL_UP	59	-2.77333	1672	0.99	1	0.023897	1616	0.0236	0.024669	0.995	0.999517	1.01185	755	0.470703	1
METPATHWAY	147	1.03679	145	0.139	1	0	333	0.0162	0.020042	0.688	0.984158	1.13757	329	0.171698	0.810223
MIDDLEAGE_DN	27	-0.247549	685	0.592	1	0.032119	1635	0.0256	0.026578	0.942	0.998802	0.962713	948	0.53937	0.855799
MIDDLEAGE_UP	23	0.674823	251	0.208	1	0.010161	1545	0.0184	0.020758	0.568	0.984158	1.2586	119	0.120083	1
MITOCHONDRIA	937	-2.08544	1591	0.982	1	0	517	0.0172	0.020093	1	1	1.18219	238	0.0246914	0.839513
MITOCHONDRIAL_FATTY_ACID_BETAOXIDATION	39	0.846031	195	0.19	1	0.000144	1098	0.0128	0.016711	0.373	0.984158	0.786208	1538	0.878558	0.965786
MITOCHONDRIAPATHWAY	54	-0.41926	805	0.689	1	0.002692	1427	0.0176	0.020093	0.82	0.984158	1.42065	24	0.00856531	1
MITRPATHWAY	29	1.23085	104	0.092	1	0.000235	1149	0.0128	0.016711	0.287	0.926	0.949181	1016	0.526205	1
MKK6EE_UP	29	0.982772	156	0.125	1	0.00915	1539	0.0196	0.021454	0.761	0.984158	0.908015	1188	0.565306	0.898334
MMC_RES_XENOGRAFTS_UP	20	-0.646899	950	0.718	1	0.005037	1480	0.0168	0.020042	0.435	0.984158	0.858827	1348	0.693252	0.940596
MMS_HUMAN_LYMPH_HIGH_24HRS_DN	41	-0.330835	739	0.69	1	1.2e-05	952	0.0166	0.020042	0.282	0.923	1.0388	637	0.384615	0.828515
MMS_HUMAN_LYMPH_HIGH_24HRS_UP	43	-0.955384	1147	0.845	1	0.001371	1342	0.0182	0.020592	0.632	0.984158	1.01913	722	0.402985	0.837905
MMS_HUMAN_LYMPH_LOW_4HRS_DN	53	-0.782538	1045	0.796	1	0.000128	1093	0.0136	0.019285	0.472	0.984158	1.12994	347	0.174419	0.807
MMS_MOUSE_LYMPH_HIGH_24HRS_UP	82	-0.102532	602	0.552	1	0.001577	1364	0.0158	0.01953	0.922	0.998802	0.843589	1400	0.822314	1
MMS_MOUSE_LYMPH_HIGH_4HRS_UP	107	-0.30428	717	0.617	1	0	433	0.0166	0.020042	0.688	0.984158	0.98189	868	0.470348	1
MONOAMINE_GPCRS	63	0.373193	375	0.351	1	4e-06	906	0.0176	0.020093	0.46	0.984158	1.1582	286	0.207101	0.8162
MONOCYTEPATHWAY	45	0.032237	530	0.475	1	0.005436	1489	0.0154	0.01953	0.809	0.984158	0.988742	842	0.479839	1
MOOTHA_VOXPHOS	168	-3.26506	1692	0.997	1	0.000235	1150	0.0178	0.020218	0.98	0.998802	0.804904	1498	0.9	0.959649
MOREAUX_TACI_BAFF_DN	16	0.815607	199	0.219	1	0.005555	1491	0.0168	0.020042	0.448	0.984158	0.950116	1007	0.531646	0.868166
MOREAUX_TACI_BAFF_UP	17	2.77294	2	0.014	1	0.008462	1532	0.0172	0.020093	0.528	0.984158	1.43817	19	0.0781563	1
MOREAUX_TACI_HI_IN_BMPC	317	0.133169	484	0.427	1	0	254	0.0156	0.01953	0.974	0.998802	1.02333	701	0.401247	1
MOREAUX_TACI_HI_IN_PPC_UP	179	0.819045	198	0.141	1	0	480	0.017	0.020042	0.913	0.998802	1.22041	164	0.122407	1
MOREAUX_TACI_HI_VS_LOW_DN	501	1.71607	32	0.032	1	0	688	0.0182	0.020592	0.996	1	1.06805	527	0.24846	1
MOREAUX_TACI_HI_VS_LOW_UP	1234	1.27604	93	0.117	1	0	252	0.0156	0.01953	1	1	1.0489	596	0.218284	0.831851
MOREAUX_TACI_XG_13_DN	53	1.84262	24	0.029	1	0	12	0.0128	0.016711	0.341	0.98	1.04127	623	0.38477	0.831888
MOREAUX_TACI_XG_13_UP	33	0.271798	419	0.41	1	0.000242	1153	0.0156	0.01953	0.288	0.926	1.07253	508	0.344894	0.825982
MOUSE_TISSUE_KIDNEY	29	-1.44452	1380	0.915	1	0.003446	1452	0.0156	0.01953	0.594	0.984158	1.08988	455	0.311377	0.826595
MOUSE_TISSUE_TESTIS	75	-0.207445	660	0.575	1	0	200	0.0152	0.01953	0.527	0.984158	1.00908	768	0.413136	1
MPRPATHWAY	82	0.450139	350	0.276	1	1.9e-05	972	0.012	0.014758	0.649	0.984158	0.964979	936	0.539806	0.857502
MRNA_BINDING_ACTIVITY	25	-0.885103	1103	0.78	1	0.001328	1340	0.0158	0.01953	0.259	0.868	1.09128	452	0.338235	0.821986
MRNA_PROCESSING	139	-0.092907	591	0.581	1	0	758	0.0188	0.021017	0.688	0.984158	0.914419	1162	0.638211	0.891311
MRNA_PROCESSING_REACTOME	334	-0.519551	875	0.699	1	0	344	0.0162	0.020042	0.974	0.998802	0.917831	1142	0.742747	0.89181
MRNA_SPLICING	141	-0.835767	1082	0.788	1	0	114	0.0146	0.01953	0.688	0.984158	1.12123	369	0.23374	1
MRPPATHWAY	16	-0.23398	676	0.521	1	0.031115	1634	0.029	0.02978	0.845	0.984158	0.673616	1651	0.895792	0.995376
MSPPATHWAY	11	-0.163799	631	0.534	1	0.018284	1595	0.0188	0.021017	0.402	0.984158	0.810593	1485	0.716387	0.960946
MTA3PATHWAY	36	-0.464782	836	0.654	1	0.001888	1380	0.0178	0.020218	0.668	0.984158	0.694111	1639	0.927022	1
MTORPATHWAY	79	0.082702	506	0.488	1	0.000648	1265	0.0188	0.021017	0.858	0.984158	1.22822	157	0.0974155	1
MTX_RES_XENOGRAFTS_UP	20	-0.172222	641	0.574	1	0.018419	1597	0.0208	0.022361	0.728	0.984158	0.630541	1673	0.920502	0.997812
MUNSHI_MM_UP	180	-2.12564	1604	0.991	1	2.7e-05	999	0.0182	0.020592	0.932	0.998802	0.870987	1313	0.773585	1
MUNSHI_MM_VS_PCS_DN	39	0.120221	486	0.425	1	4.2e-05	1024	0.0182	0.020592	0.306	0.943	1.28892	86	0.158111	1
MUNSHI_MM_VS_PCS_UP	225	-2.12577	1605	0.979	1	0	120	0.0146	0.01953	0.913	0.998802	0.822934	1457	0.910284	1
MUSCLE_MYOSIN	30	-2.0927	1593	0.976	1	0.021036	1608	0.025	0.026019	0.887	0.99087	0.690849	1643	0.891304	0.990873
MYC_TARGETS	111	-0.217027	666	0.6	1	0	559	0.0174	0.020093	0.688	0.984158	1.34039	53	0.00614754	1
MycDown	129	3.36507	1	0.005	0	0	679	0.018	0.01705	0.806	0.798953	1.29834	82	0.14313	0.137589
MycUp	119	-0.942696	1138	0.799	0	0	779	0.019	0.01705	0.783	0.772275	1.20423	197	0.195312	0.310779
MYOD_BRG1_UP	55	-1.85869	1533	0.972	1	0.001416	1350	0.0164	0.020042	0.746	0.984158	0.856536	1355	0.727273	1
MYOD_NIH3T3_DN	176	0.583766	288	0.284	1	0	607	0.0176	0.020093	0.913	0.998802	1.14571	312	0.109195	0.816005
MYOD_NIH3T3_UP	229	-1.1588	1262	0.871	1	0	15	0.013	0.016844	0.913	0.998802	0.843324	1401	0.857143	1
MYOSINPATHWAY	63	-0.21357	663	0.619	1	0.002398	1417	0.0176	0.020093	0.875	0.987835	0.959184	958	0.556436	0.861685
N_GLYCAN_BIOSYNTHESIS	56	-0.82498	1073	0.823	1	1.7e-05	967	0.0164	0.020042	0.477	0.984158	0.852807	1372	0.731463	1
N_GLYCAN_DEGRADATION	30	-0.704046	992	0.798	1	0.002859	1435	0.017	0.020042	0.558	0.984158	0.787929	1532	0.802817	1
NAB_LUNG_DN	135	0.626377	268	0.22	1	0	7	0.0124	0.015945	0.688	0.984158	0.866195	1329	0.787149	1
NAB_LUNG_UP	63	-2.20926	1617	0.983	1	0.005874	1494	0.0174	0.020093	0.946	0.998802	0.686723	1645	0.915638	1
NADLER_OBESITY_DN	76	-1.05091	1207	0.887	1	0	479	0.017	0.020042	0.615	0.984158	1.17188	265	0.158763	0.802831
NADLER_OBESITY_HYPERGLYCEMIA	96	-0.082613	588	0.55	1	0	250	0.0156	0.01953	0.688	0.984158	0.950072	1009	0.578495	0.867037
NADLER_OBESITY_UP	124	0.031048	531	0.48	1	6e-06	922	0.016	0.019966	0.698	0.984158	0.907405	1191	0.657025	0.89682
NAKAJIMA_MCS_UP	174	-2.63581	1663	0.989	1	0	665	0.018	0.0204	0.913	0.998802	0.696409	1634	0.952381	1
NAKAJIMA_MCSMBP_EOS	55	-1.77524	1507	0.953	1	0.002276	1405	0.0168	0.020042	0.802	0.984158	0.779981	1547	0.854291	1
NAKAJIMA_MCSMBP_MAST	94	-3.16699	1690	0.993	1	8.7e-05	1072	0.0182	0.020592	0.741	0.984158	0.929597	1093	0.584179	1
NDKDYNAMINPATHWAY	73	1.26706	94	0.092	1	0	9	0.0126	0.016648	0.527	0.984158	0.868378	1323	0.802734	1
NELSON_ANDROGEN_DN	45	-0.340809	748	0.651	1	0.00025	1158	0.016	0.019966	0.424	0.984158	1.08057	491	0.316	0.813354
NELSON_ANDROGEN_UP	207	-0.791674	1055	0.814	1	1e-05	943	0.0166	0.020042	0.922	0.998802	1.01226	753	0.405941	0.827243
NEMETH_TNF_DN	100	1.66729	38	0.072	1	0	556	0.0174	0.020093	0.688	0.984158	0.853446	1369	0.86875	1
NEMETH_TNF_UP	235	-0.820883	1070	0.782	1	0	351	0.0162	0.020042	0.913	0.998802	0.947037	1025	0.612245	0.86451
NEUROTRANSMITTERSPATHWAY	11	-1.70582	1485	0.973	1	0.152271	1693	0.0978	0.09787	0.945	0.998802	0.678759	1650	0.857707	1
NEUTROPHILPATHWAY	31	0.147029	476	0.431	1	0	185	0.0152	0.01953	0.163	0.697	1.16595	275	0.214137	1
NF90_DN	112	-1.5945	1447	0.95	1	6e-06	921	0.015	0.01953	0.698	0.984158	0.773017	1558	0.898785	1
NF90_UP	54	-2.06726	1584	0.968	1	0.000485	1224	0.0148	0.01953	0.617	0.984158	1.1773	247	0.233068	1
NFATPATHWAY	168	-0.292564	713	0.63	1	5e-06	918	0.0206	0.02225	0.917	0.998802	0.925161	1109	0.659836	0.890777
NFKBPATHWAY	50	1.01528	149	0.151	1	0	709	0.0184	0.020758	0.341	0.98	1.30152	79	0.0665362	0.993796
NGFPATHWAY	57	1.91341	17	0.042	1	0.000455	1219	0.0176	0.020093	0.722	0.984158	1.01276	751	0.436255	0.826635
NGUYEN_KERATO_DN	274	-0.717465	1003	0.761	1	0	277	0.0158	0.01953	0.974	0.998802	1.11059	395	0.180233	0.807878
NGUYEN_KERATO_UP	79	0.11863	491	0.445	1	0	67	0.014	0.019285	0.615	0.984158	0.97119	908	0.540426	1
NI2_LUNG_DN	69	1.33779	80	0.088	1	0	415	0.0166	0.020042	0.527	0.984158	1.06848	526	0.311377	0.819768
NI2_MOUSE_DN	132	0.723983	234	0.196	1	0	266	0.0156	0.01953	0.688	0.984158	1.04625	603	0.337325	0.830897
NI2_MOUSE_UP	99	-2.43749	1644	0.989	1	0.002123	1398	0.0166	0.020042	0.967	0.998802	0.830316	1437	0.778905	0.954832
NICK_RHAPC_UP	130	0.082757	504	0.445	1	0	689	0.0182	0.020592	0.688	0.984158	1.10288	416	0.206501	0.818187
NICOTINATE_AND_NICOTINAMIDE_METABOLISM	39	-1.39505	1360	0.918	1	0.021151	1609	0.022	0.023315	0.967	0.998802	0.883597	1274	0.611344	0.914583
NING_COPD_DN	346	-0.613977	926	0.773	1	0	761	0.0188	0.021017	0.974	0.998802	0.921033	1122	0.811395	0.894012
NING_COPD_UP	411	-1.9929	1565	0.967	1	0	438	0.0168	0.020042	0.988	0.998802	0.895283	1238	0.821074	0.901937
NITROGEN_METABOLISM	52	-0.350558	756	0.621	1	0.000188	1121	0.0122	0.014758	0.521	0.984158	1.09362	438	0.333333	1
NKCELLSPATHWAY	49	-1.46572	1390	0.932	1	0.017125	1586	0.0208	0.022361	0.979	0.998802	0.763504	1573	0.870079	1
NKTPATHWAY	50	-1.27199	1310	0.885	1	0.005442	1490	0.0194	0.021287	0.884	0.990315	0.839211	1412	0.698545	1
NO1PATHWAY	81	-0.397615	792	0.659	1	0.002587	1426	0.0158	0.01953	0.949	0.998802	1.32106	68	0.0309278	0.953275
NO2IL12PATHWAY	22	-0.563698	897	0.684	1	0.030639	1632	0.0214	0.022795	0.84	0.984158	0.730633	1610	0.848837	1
NOS1PATHWAY	80	0.219632	444	0.391	1	0.000593	1252	0.0162	0.020042	0.852	0.984158	0.951915	998	0.553236	0.867687
NOTCHPATHWAY	16	-0.861751	1096	0.8	1	0.052345	1664	0.0364	0.037085	0.934	0.998802	0.70385	1632	0.885481	0.989025
NOUZOVA_CPG_H4_UP	303	-0.584419	908	0.738	1	0	597	0.0176	0.020093	0.974	0.998802	0.897176	1231	0.740891	0.900808
NOUZOVA_CPG_METHLTD	168	-1.2187	1288	0.881	1	0	388	0.0164	0.020042	0.913	0.998802	0.852431	1373	0.855422	1
NOVA2_KO_SPLICING	162	-0.702614	990	0.783	1	0	534	0.0172	0.020093	0.913	0.998802	1.21416	177	0.12369	0.910523
NTHIPATHWAY	54	-0.908539	1116	0.829	1	0.001907	1381	0.0144	0.01953	0.78	0.984158	1.12992	348	0.32	0.804112
NUCLEAR_RECEPTORS	140	0.108799	495	0.457	1	0	4	0.0122	0.014758	0.688	0.984158	0.941196	1046	0.645228	1
NUCLEOTIDE_GPCRS	18	-1.90141	1544	0.983	1	0.020563	1607	0.0228	0.024026	0.755	0.984158	1.34826	49	0.11499	1
NUCLEOTIDE_METABOLISM	23	-2.42877	1643	0.997	1	0.040483	1652	0.0314	0.032127	0.891	0.991609	0.74319	1596	0.772819	1
NUCLEOTIDE_SUGARS_METABOLISM	11	-0.988433	1165	0.854	1	0.118449	1688	0.0704	0.070659	0.905	0.9932	0.832949	1431	0.654618	1
NUMATA_G_CSF_DIFF	64	0.908843	180	0.143	1	0	314	0.016	0.019966	0.456	0.984158	1.0969	431	0.243028	0.823048
NUTT_GBN_VS_AO_DN	21	-0.331857	742	0.655	1	0.007287	1513	0.0166	0.020042	0.5	0.984158	0.945477	1029	0.540434	0.867806
NUTT_GBN_VS_AO_UP	21	-0.190677	650	0.51	1	0.009863	1543	0.0154	0.01953	0.564	0.984158	1.19611	213	0.253112	1
O_GLYCAN_BIOSYNTHESIS	46	0.02445	535	0.498	1	0.002067	1394	0.019	0.021164	0.789	0.984158	1.16525	277	0.187625	0.803608
O6BG_RESIST_MEDULLOBLASTOMA_DN	155	0.554822	299	0.283	1	0	696	0.0182	0.020592	0.913	0.998802	0.998441	810	0.458733	0.830335
O6BG_RESIST_MEDULLOBLASTOMA_UP	60	-1.37846	1355	0.931	1	0.001192	1324	0.0164	0.020042	0.807	0.984158	0.952912	994	0.557235	1
OKUMURA_MC_LPS	563	-0.041621	567	0.52	1	0	244	0.0156	0.01953	1	1	1.01727	731	0.388778	0.836096
OLD_FIBRO_DN	519	-1.40311	1363	0.928	1	0	397	0.0164	0.020042	0.996	1	0.987672	848	0.46493	0.841337
OLD_FIBRO_UP	158	-0.172682	642	0.566	1	0	570	0.0174	0.020093	0.913	0.998802	0.935375	1065	0.578125	1
OLDAGE_DN	99	0.744346	225	0.214	1	2.2e-05	986	0.018	0.0204	0.715	0.984158	1.01845	724	0.428274	0.839158
OLDONLY_FIBRO_DN	218	-1.66383	1472	0.956	1	0	778	0.019	0.021164	0.913	0.998802	0.817544	1469	0.92668	1
OLDONLY_FIBRO_UP	90	-0.00885	555	0.497	1	7.8e-05	1059	0.014	0.019285	0.736	0.984158	0.927797	1100	0.548902	1
OLDWERNER_FIBRO_DN	301	-0.421683	808	0.656	1	0	91	0.0142	0.01953	0.974	0.998802	1.04446	612	0.341365	0.827968
OLDWERNER_FIBRO_UP	68	-0.252825	690	0.569	1	1.1e-05	945	0.0144	0.01953	0.544	0.984158	0.875652	1298	0.684536	1
ONE_CARBON_POOL_BY_FOLATE	42	1.32396	83	0.127	1	0.034451	1643	0.0282	0.029046	0.988	0.998802	1.00296	792	0.467641	1
OSAWA_TNFA_HEPATOCYTE_UP	30	0.243928	432	0.378	1	0	110	0.0146	0.01953	0.163	0.697	0.886454	1261	0.666667	1
OVARIAN_INFERTILITY_GENES	62	-1.37414	1353	0.929	1	0	45	0.0138	0.019285	0.456	0.984158	0.980115	876	0.459916	0.849971
OXIDATIVE_PHOSPHORYLATION	125	-1.81341	1522	0.959	1	1.7e-05	969	0.0166	0.020042	0.711	0.984158	0.740658	1598	0.95	1
OXSTRESS_BREASTCA_DN	22	-0.507211	870	0.703	1	0.013345	1566	0.0214	0.022795	0.64	0.984158	0.792054	1522	0.782609	1
OXSTRESS_BREASTCA_UP	71	0.116259	492	0.409	1	0	678	0.018	0.0204	0.527	0.984158	0.839101	1414	0.841897	1
OXSTRESS_RPE_H2O2HNE_DN	79	-0.31509	726	0.603	1	0.000105	1083	0.016	0.019966	0.726	0.984158	1.01737	730	0.432377	1
OXSTRESS_RPE_H2O2TBH_DN	82	-1.72883	1489	0.952	1	0	270	0.0156	0.01953	0.615	0.984158	1.17152	269	0.186475	0.789179
OXSTRESS_RPE_HNETBH_DN	168	0.761178	212	0.23	1	0	767	0.0188	0.021017	0.913	0.998802	1.0509	587	0.322245	1
OXSTRESS_RPETHREE_DN	97	1.86131	22	0.024	1	0	812	0.0194	0.021287	0.688	0.984158	1.17399	259	0.138554	0.81139
OXSTRESS_RPETWO_DN	327	-0.412028	803	0.66	1	0	88	0.0142	0.01953	0.974	0.998802	0.94084	1047	0.635135	0.876375
P21_ANY_DN	79	0.392165	368	0.339	1	0.003961	1461	0.017	0.020042	0.967	0.998802	0.968817	919	0.518908	1
P21_ANY_UP	31	1.46019	61	0.062	1	0.001858	1377	0.0186	0.020904	0.484	0.984158	1.06211	554	0.384778	1
P21_EARLY_DN	19	0.933259	167	0.171	1	0.04717	1658	0.0324	0.03311	0.918	0.998802	1.25004	128	0.193347	1
P21_MIDDLE_DN	35	-0.808394	1064	0.806	1	0.005173	1482	0.0164	0.020042	0.666	0.984158	0.810599	1484	0.8	0.961975
P21_P53_ANY_DN	107	0.552171	302	0.267	1	0	745	0.0186	0.020904	0.688	0.984158	1.23094	155	0.0673267	0.934092
P21_P53_EARLY_DN	23	0.595372	283	0.231	1	0.016025	1575	0.0222	0.023453	0.694	0.984158	1.04803	598	0.402105	0.832011
P21_P53_LATE_DN	28	-0.286435	707	0.661	1	7.6e-05	1057	0.0148	0.01953	0.214	0.803	1.1735	261	0.206349	0.806022
P21_P53_MIDDLE_DN	56	0.583822	287	0.263	1	9.7e-05	1080	0.0186	0.020904	0.564	0.984158	0.962686	950	0.556225	0.854557
P27PATHWAY	31	-0.646929	951	0.789	1	0.000171	1114	0.0148	0.01953	0.265	0.874	1.03717	647	0.397959	1
P35ALZHEIMERSPATHWAY	37	-1.97748	1563	0.992	1	0.003489	1453	0.0194	0.021287	0.748	0.984158	0.941561	1045	0.555102	1
P38MAPKPATHWAY	114	-1.00453	1176	0.855	1	0	309	0.016	0.019966	0.688	0.984158	1.04905	595	0.336557	1
P53_BRCA1_UP	78	-0.803432	1062	0.812	1	0	42	0.0136	0.019285	0.615	0.984158	1.02071	712	0.420432	1
P53_SIGNALING	300	-1.63874	1465	0.945	1	0	659	0.018	0.0204	0.974	0.998802	0.807918	1490	0.975904	0.962063
P53GENES_ALL	38	-1.5028	1406	0.948	1	0.000259	1162	0.0194	0.021287	0.428	0.984158	0.652105	1666	0.971429	1
P53HYPOXIAPATHWAY	57	-0.971936	1156	0.84	1	0.000116	1090	0.0132	0.018091	0.577	0.984158	0.970767	910	0.484536	0.85899
P53PATHWAY	48	-0.031974	562	0.471	1	0	760	0.0188	0.021017	0.341	0.98	1.1728	263	0.158317	1
PANTOTHENATE_AND_COA_BIOSYNTHESIS	34	-0.174445	645	0.59	1	0.002194	1402	0.0168	0.020042	0.516	0.984158	0.834257	1428	0.752	0.952525
PAR1PATHWAY	74	-0.365249	768	0.632	1	4.3e-05	1026	0.0184	0.020758	0.571	0.984158	0.766619	1569	0.861723	0.969505
PARK_HSC_VS_MPP_DN	41	0.452017	348	0.319	1	0	181	0.0152	0.01953	0.268	0.914	0.973449	897	0.524096	1
PARK_HSC_VS_MPP_UP	57	-2.50507	1653	0.99	1	0.003061	1441	0.015	0.01953	0.894	0.992158	0.67349	1652	0.930967	1
PARK_MSCS_BOTH	148	-1.04426	1201	0.845	1	0	280	0.0158	0.01953	0.688	0.984158	1.14543	313	0.145492	0.814045
PARK_MSCS_DIFF	110	-1.42867	1374	0.948	1	0	28	0.0134	0.018265	0.688	0.984158	0.757505	1582	0.913793	1
PARK_MSCS_LIN2	133	0.340271	385	0.387	1	0	223	0.0154	0.01953	0.688	0.984158	1.21044	185	0.175758	0.888536
PARK_RARALPHA_MOD	155	-1.81214	1519	0.971	1	0	820	0.0196	0.021454	0.913	0.998802	0.859316	1346	0.781746	1
PARK_RARALPHA_UP	85	-2.06229	1582	0.981	1	0.000617	1260	0.0154	0.01953	0.855	0.984158	0.82353	1455	0.746421	0.956721
PARKINPATHWAY	32	-0.124915	612	0.583	1	0.001652	1367	0.0172	0.020093	0.473	0.984158	0.619794	1678	0.986301	0.997143
PARP_KO_DN	37	-0.476497	843	0.677	1	0.000112	1086	0.0154	0.01953	0.359	0.984	0.776672	1550	0.869888	0.969295
PARP_KO_UP	81	-0.473893	840	0.697	1	0	693	0.0182	0.020592	0.615	0.984158	1.11244	392	0.284823	0.803893
PASSERINI_ADHESION	109	-0.424445	810	0.686	1	0	579	0.0176	0.020093	0.688	0.984158	0.891886	1246	0.674797	1
PASSERINI_APOPTOSIS	128	-0.233651	674	0.592	1	0.000302	1185	0.0174	0.020093	0.852	0.984158	0.890001	1248	0.70334	0.910788
PASSERINI_COMPLEMENT	25	-0.23773	681	0.581	1	0.005835	1493	0.0186	0.020904	0.452	0.984158	0.818695	1464	0.7119	1
PASSERINI_EM	86	0.430668	357	0.334	1	0.000682	1272	0.019	0.021164	0.889	0.991609	0.912098	1170	0.67433	0.894171
PASSERINI_GROWTH	89	-2.00429	1568	0.967	1	0.000597	1253	0.0198	0.021584	0.878	0.987835	1.04136	621	0.380457	1
PASSERINI_IMMUNE	52	0.265001	423	0.355	1	0.001578	1365	0.0138	0.019285	0.756	0.984158	1.03597	655	0.39916	1
PASSERINI_INFLAMMATION	54	-0.495375	859	0.665	1	5.9e-05	1041	0.017	0.020042	0.411	0.984158	0.74948	1589	0.896078	0.97781
PASSERINI_OXIDATION	45	-2.4646	1648	0.986	1	0.0122	1561	0.0182	0.020592	0.918	0.998802	0.559596	1687	0.99031	1
PASSERINI_PROLIFERATION	186	0.750739	221	0.167	1	0	510	0.0172	0.020093	0.913	0.998802	1.28382	91	0.0533049	1
PASSERINI_SIGNAL	985	-1.74502	1501	0.955	1	0	584	0.0176	0.020093	1	1	1.00994	764	0.413255	0.823402
PASSERINI_TRANSCRIPTION	220	1.53646	51	0.021	1	0	338	0.0162	0.020042	0.913	0.998802	1.0793	494	0.263158	1
PDGF_ES_UP	62	1.30316	87	0.081	1	0	75	0.014	0.019285	0.456	0.984158	1.14052	325	0.222656	0.80739
PDGFPATHWAY	94	0.694038	247	0.24	1	2.3e-05	988	0.0164	0.020042	0.681	0.984158	0.885065	1267	0.702703	0.914993
PEART_HISTONE_DN	194	-0.831474	1080	0.802	1	0	2	0.012	0.014758	0.913	0.998802	1.20427	196	0.0806794	0.872964
PEART_HISTONE_UP	134	1.2438	102	0.131	1	0	3	0.0122	0.014758	0.688	0.984158	1.32365	65	0.0424628	0.969068
PELP1PATHWAY	36	0.00646	543	0.519	1	0.004968	1477	0.0176	0.020093	0.797	0.984158	0.738002	1603	0.882812	1
PENG_GLUCOSE_DN	433	-0.645411	948	0.766	1	0	880	0.0226	0.023859	0.988	0.998802	0.888816	1250	0.776447	0.911977
PENG_GLUCOSE_UP	101	-0.520477	876	0.695	1	3.1e-05	1008	0.0154	0.01953	0.724	0.984158	1.05467	575	0.338205	1
PENG_GLUTAMINE_DN	633	-1.97166	1559	0.957	1	0	406	0.0166	0.020042	1	1	0.793552	1517	0.98998	0.967346
PENG_GLUTAMINE_UP	685	-0.444405	822	0.715	1	0	44	0.0138	0.019285	0.999	1	1.14092	324	0.0528455	0.808461
PENG_LEUCINE_DN	360	-1.34588	1337	0.891	1	0	734	0.0186	0.020904	0.988	0.998802	1.05597	570	0.282101	0.819883
PENG_LEUCINE_UP	286	-0.922277	1121	0.835	1	0	113	0.0146	0.01953	0.974	0.998802	0.934377	1069	0.719608	0.8889
PENG_RAPAMYCIN_DN	503	-2.09911	1594	0.971	1	0	133	0.0148	0.01953	0.996	1	0.855464	1364	0.898969	1
PENG_RAPAMYCIN_UP	456	-1.40938	1367	0.947	1	0	782	0.0192	0.021217	0.996	1	1.08033	492	0.242105	0.812207
PENTOSE_AND_GLUCURONATE_INTERCONVERSIONS	19	-0.476763	844	0.69	1	0.015647	1572	0.0198	0.021584	0.691	0.984158	1.23192	151	0.215031	1
PENTOSE_PHOSPHATE_PATHWAY	52	-0.819553	1069	0.797	1	0	471	0.017	0.020042	0.341	0.98	0.78861	1531	0.838835	0.965717
PEPIPATHWAY	12	-1.1632	1265	0.89	1	0.110395	1686	0.0658	0.06616	0.897	0.992703	0.885161	1266	0.62173	1
PEPTIDE_GPCRS	129	-2.34325	1638	0.981	1	0	271	0.0158	0.01953	0.688	0.984158	0.817165	1471	0.843621	1
PGC	852	-3.11486	1689	0.997	1	0	580	0.0176	0.020093	1	1	1.04683	600	0.282744	0.833975
PGC1APATHWAY	90	0.349273	383	0.358	1	0	655	0.018	0.0204	0.639	0.984158	1.12595	354	0.221311	0.815728
PHENYLALANINE_METABOLISM	80	-0.356502	760	0.672	1	0	33	0.0136	0.019285	0.615	0.984158	1.02183	708	0.411157	0.838028
PHENYLALANINE_TYROSINE_AND_TRYPTOPHAN_BIOSYNTHESIS	26	-0.125616	614	0.539	1	0.002578	1425	0.016	0.019966	0.546	0.984158	0.842234	1406	0.688391	1
PHOSPHATIDYLINOSITOL_SIGNALING_SYSTEM	264	-1.62721	1457	0.931	1	0	845	0.0202	0.021941	0.974	0.998802	0.863917	1334	0.807302	1
PHOTOSYNTHESIS	47	-0.138883	623	0.516	1	0.000202	1132	0.0156	0.01953	0.531	0.984158	0.972141	903	0.536688	1
PITUITARY_FETAL_DN	32	0.403227	364	0.323	1	0.001433	1351	0.0126	0.016648	0.46	0.984158	0.914098	1163	0.603734	0.891167
PITUITARY_FETAL_UP	46	0.350636	382	0.322	1	0.000501	1231	0.0188	0.021017	0.625	0.984158	0.875484	1300	0.656627	1
PITX2PATHWAY	40	-0.331147	740	0.61	1	0.005876	1495	0.0174	0.020093	0.824	0.984158	1.02551	692	0.429448	1
PKCPATHWAY	29	0.473369	340	0.333	1	0.000255	1161	0.0166	0.020042	0.291	0.931	1.18955	223	0.246436	0.849044
PLATELET_EXPRESSED	95	-0.681375	980	0.743	1	0	717	0.0184	0.020758	0.639	0.984158	0.986482	856	0.465619	0.840503
PLCDPATHWAY	17	0.073506	516	0.489	1	0.016078	1576	0.0208	0.022361	0.695	0.984158	1.06328	547	0.406	0.815549
PLCEPATHWAY	50	0.181274	462	0.402	1	0	57	0.014	0.019285	0.341	0.98	0.981605	869	0.550098	1
PLCPATHWAY	27	0.303025	402	0.356	1	0.011583	1556	0.0222	0.023453	0.79	0.984158	0.960038	957	0.527383	1
PLK3PATHWAY	20	-0.789023	1051	0.77	1	0.010012	1544	0.0194	0.021287	0.566	0.984158	0.812625	1479	0.759369	0.963848
PMLPATHWAY	42	-1.4575	1387	0.901	1	0.004602	1474	0.0176	0.020093	0.789	0.984158	1.08598	475	0.347253	1
POD1_KO_DN	2402	-1.32104	1333	0.899	1	0	507	0.017	0.020042	1	1	1.11427	386	0.061144	0.805101
POD1_KO_MOST_DN	71	-0.592397	911	0.736	1	0.000499	1230	0.015	0.01953	0.775	0.984158	1.05067	588	0.407787	1
POD1_KO_MOST_UP	98	0.599857	279	0.336	1	0	464	0.0168	0.020042	0.688	0.984158	0.9721	904	0.519841	0.860518
POD1_KO_UP	1105	-0.238578	682	0.581	1	0	835	0.0198	0.021584	1	1	1.12357	359	0.136179	0.813641
POMEROY_DESMOPLASIC_VS_CLASSIC_MD_DN	106	-0.171141	639	0.566	1	0	735	0.0186	0.020904	0.688	0.984158	0.949216	1015	0.589537	0.866332
POMEROY_DESMOPLASIC_VS_CLASSIC_MD_UP	122	-0.03798	564	0.546	1	0	475	0.017	0.020042	0.688	0.984158	1.01293	750	0.421782	0.82745
POMEROY_MD_TREATMENT_GOOD_VS_POOR_DN	54	-0.662758	965	0.777	1	0.00011	1085	0.0148	0.01953	0.461	0.984158	1.00531	783	0.466135	0.829178
POMEROY_MD_TREATMENT_GOOD_VS_POOR_UP	57	-0.729982	1011	0.777	1	0	799	0.0194	0.021287	0.456	0.984158	0.94573	1027	0.526096	0.868097
PORPHYRIN_AND_CHLOROPHYLL_METABOLISM	44	-0.478571	846	0.674	1	0.000664	1267	0.018	0.0204	0.53	0.984158	1.10004	422	0.330612	1
PPARAPATHWAY	170	-1.94832	1553	0.959	1	0	855	0.0204	0.022088	0.913	0.998802	0.847273	1389	0.821074	1
PPARGPATHWAY	33	-1.40033	1361	0.914	1	0.00837	1529	0.0164	0.020042	0.742	0.984158	0.966411	930	0.499002	1
PREADIP_VS_FIBRO_UP	39	-2.28369	1629	0.989	1	0.022424	1613	0.022	0.023315	0.97	0.998802	1.03653	652	0.4125	0.820759
PRMT5_KD_DN	65	-0.554396	891	0.699	1	0	506	0.017	0.020042	0.456	0.984158	0.717537	1621	0.945344	0.986765
PRMT5_KD_UP	492	0.081087	509	0.46	1	0	568	0.0174	0.020093	0.996	1	1.03371	662	0.345416	1
PROLIFERATION_GENES	953	-1.86725	1536	0.942	1	0	731	0.0186	0.020904	1	1	0.885215	1265	0.841897	1
PROPANOATE_METABOLISM	64	-0.537894	880	0.715	1	0	708	0.0184	0.020758	0.456	0.984158	1.20019	204	0.182004	0.858429
PROSTAGLANDIN_AND_LEUKOTRIENE_METABOLISM	70	-2.30454	1632	0.995	1	0.000248	1156	0.015	0.01953	0.701	0.984158	0.658569	1661	0.978304	1
PROSTAGLANDIN_SYNTHESIS_REGULATION	65	-1.55707	1433	0.932	1	0.00073	1280	0.0152	0.01953	0.767	0.984158	0.836126	1422	0.853755	1
PROTEASOME	36	-0.64658	949	0.739	1	0	516	0.0172	0.020093	0.268	0.914	0.840812	1409	0.742	0.949894
PROTEASOME_DEGRADATION	72	0.130695	485	0.44	1	0	215	0.0154	0.01953	0.527	0.984158	1.12536	355	0.218623	0.815923
PROTEASOMEPATHWAY	52	-0.684364	981	0.74	1	0	447	0.0168	0.020042	0.341	0.98	0.859317	1345	0.761317	1
PS1PATHWAY	39	0.529738	311	0.239	1	0	763	0.0188	0.021017	0.268	0.914	0.847248	1390	0.733333	0.945036
PTC1PATHWAY	26	-0.103514	605	0.492	1	0.003138	1444	0.017	0.020042	0.571	0.984158	0.888802	1251	0.665245	1
PTDINSPATHWAY	69	-0.661971	961	0.774	1	4.6e-05	1028	0.015	0.01953	0.578	0.984158	0.987405	849	0.447106	0.840982
PTENPATHWAY	82	1.16485	115	0.127	1	0.000975	1309	0.0144	0.01953	0.887	0.99087	0.851105	1376	0.82549	1
PURINE_METABOLISM	296	-2.17888	1612	0.982	1	0	159	0.015	0.01953	0.974	0.998802	0.884418	1271	0.736514	0.914538
PYK2PATHWAY	110	1.37941	70	0.063	1	0	80	0.0142	0.01953	0.688	0.984158	1.18471	232	0.150713	0.843772
PYRIMIDINE_METABOLISM	133	-1.52202	1417	0.933	1	0	436	0.0168	0.020042	0.688	0.984158	1.01939	721	0.413793	1
PYRUVATE_METABOLISM	70	-0.888469	1105	0.82	1	0.000244	1155	0.019	0.021164	0.7	0.984158	0.834195	1429	0.772257	1
RABPATHWAY	36	-1.08	1221	0.875	1	0.007606	1518	0.0218	0.023146	0.865	0.984158	1.1136	389	0.298569	0.800666
RAC1PATHWAY	76	-1.70023	1483	0.961	1	0	591	0.0176	0.020093	0.615	0.984158	1.09926	426	0.27907	1
RACCYCDPATHWAY	66	0.742206	226	0.211	1	0	163	0.015	0.01953	0.527	0.984158	0.929224	1094	0.651663	0.887516
RADAEVA_IFNA_DN	30	0.925422	169	0.184	1	0	440	0.0168	0.020042	0.163	0.697	1.02805	677	0.417004	1
RADAEVA_IFNA_UP	110	0.86253	191	0.178	1	0	704	0.0184	0.020758	0.688	0.984158	1.04004	632	0.371717	1
RADIATION_SENSITIVITY	98	-1.01112	1179	0.842	1	0	161	0.015	0.01953	0.688	0.984158	1.18379	234	0.131474	0.844298
RADMACHER_AMLNORMALKARYTYPE_SIG	255	1.92125	14	0.037	1	0	863	0.0206	0.02225	0.974	0.998802	1.15117	306	0.121032	0.796905
RANKLPATHWAY	31	1.92719	13	0.024	1	0.000576	1247	0.017	0.020042	0.359	0.984	1.25847	120	0.0989899	0.963483
RANPATHWAY	12	-1.81254	1520	0.962	1	0.165535	1696	0.1008	0.100753	0.955	0.998802	1.08519	477	0.320408	0.814024
RARRXRPATHWAY	55	-0.24488	684	0.586	1	5e-06	914	0.0174	0.020093	0.347	0.981	0.721225	1618	0.909091	1
RasDown	153	-1.80435	1518	0.965	0	4.6e-05	1029	0.024	0.021761	0.919	0.91819	1.59538	3	0	0.0124583
RASPATHWAY	61	0.056586	523	0.409	1	0	334	0.0162	0.020042	0.456	0.984158	0.813598	1478	0.814741	0.963234
RasUp	195	-0.424386	809	0.616	0	0	780	0.019	0.01705	0.927	0.926431	1.33856	54	0.0750469	0.183012
RAY_P210_DIFF	153	-1.72899	1491	0.943	1	0	391	0.0164	0.020042	0.913	0.998802	0.804193	1499	0.908537	0.959753
RBPATHWAY	36	-0.805439	1063	0.777	1	0.000215	1140	0.0174	0.020093	0.407	0.984158	0.868897	1321	0.73428	1
RCC_NL_UP	1529	0.003797	546	0.487	1	0	398	0.0164	0.020042	1	1	0.934914	1066	0.798371	1
RECKPATHWAY	26	0.648031	262	0.308	1	7e-06	928	0.0152	0.01953	0.168	0.709	1.22169	162	0.20202	0.957076
REDUCTIVE_CARBOXYLATE_CYCLE_CO2_FIXATION	18	-1.57963	1441	0.926	1	0.03221	1636	0.026	0.026961	0.852	0.984158	0.740527	1599	0.85	0.983688
REELINPATHWAY	27	-0.372301	773	0.637	1	2.3e-05	989	0.0172	0.020093	0.184	0.739	1.04214	618	0.36961	1
REFRACTORY_GASTRIC_UP	291	0.797825	202	0.245	1	0	324	0.016	0.019966	0.974	0.998802	1.25868	118	0.00813008	0.972601
RELAPATHWAY	33	0.60648	276	0.266	1	0.000957	1307	0.0168	0.020042	0.412	0.984158	0.932932	1076	0.632692	0.886527
REN_E2F1_TARGETS	85	0.544238	305	0.258	1	0	853	0.0204	0.022088	0.615	0.984158	0.940786	1048	0.617284	1
REOVIRUS_HEK293_DN	695	0.010647	541	0.517	1	0	700	0.0182	0.020592	0.999	1	1.15144	305	0.109278	0.798977
REOVIRUS_HEK293_UP	713	-3.88649	1697	0.997	1	0	233	0.0154	0.01953	0.999	1	1.08257	487	0.230444	0.810818
RESISTANCE_XENOGRAFTS_UP	107	0.076477	513	0.515	1	0	323	0.016	0.019966	0.688	0.984158	0.996673	814	0.484407	0.833355
RETT_DN	49	-0.350367	755	0.639	1	0	619	0.0176	0.020093	0.341	0.98	0.805497	1497	0.848126	0.959773
RETT_UP	128	-1.16639	1268	0.856	1	0	158	0.0148	0.01953	0.688	0.984158	0.903716	1205	0.688935	1
RHOPATHWAY	106	0.792915	205	0.217	1	0	164	0.015	0.01953	0.688	0.984158	1.1341	338	0.22541	0.809996
RIBAVIRIN_RSV_DN	140	-0.323227	731	0.624	1	0	104	0.0144	0.01953	0.688	0.984158	1.01533	741	0.432489	0.829786
RIBAVIRIN_RSV_UP	43	-0.654698	954	0.718	1	0.008387	1530	0.0158	0.01953	0.879	0.987835	0.962705	949	0.52	1
RIBOFLAVIN_METABOLISM	23	-0.368879	770	0.648	1	7.3e-05	1055	0.0144	0.01953	0.107	0.49	0.723416	1617	0.9	0.984761
RIBOSOMAL_PROTEINS	218	-1.02083	1191	0.782	1	0	111	0.0146	0.01953	0.913	0.998802	0.953412	993	0.637097	0.865933
RNA_POLYMERASE	30	-1.02014	1189	0.863	1	0.029203	1628	0.0246	0.025635	0.93	0.998802	0.846957	1392	0.681633	1
RNA_TRANSCRIPTION_REACTOME	67	0.350681	381	0.32	1	0.000554	1244	0.0166	0.020042	0.788	0.984158	0.917049	1148	0.646443	1
RNAPATHWAY	19	0.620009	272	0.264	1	0.000242	1154	0.0166	0.020042	0.138	0.58	1.2151	175	0.194274	0.911518
ROME_INSULIN_2F_DN	91	0.502086	328	0.342	1	0	134	0.0148	0.01953	0.639	0.984158	1.41889	25	0.0316456	1
ROME_INSULIN_2F_UP	542	-0.102946	604	0.533	1	0	728	0.0186	0.020904	0.996	1	0.930482	1087	0.725191	1
RORIE_ES_PNET_DN	69	-2.25168	1625	0.973	1	0.002038	1390	0.0186	0.020904	0.905	0.9932	1.02007	716	0.45509	0.840669
RORIE_ES_PNET_UP	80	-0.662644	964	0.749	1	1e-05	944	0.018	0.0204	0.634	0.984158	0.877011	1293	0.738241	1
ROS	13	0.00016	548	0.485	1	0.105659	1684	0.0564	0.056844	0.878	0.987835	0.889948	1249	0.595483	0.909817
ROS_MOUSE_AORTA_DN	208	0.261082	427	0.373	1	0	646	0.0178	0.020218	0.913	0.998802	0.969546	916	0.545639	0.856986
ROS_MOUSE_AORTA_UP	55	-0.74254	1023	0.74	1	0.000166	1111	0.0174	0.020093	0.507	0.984158	1.01656	734	0.422857	0.835849
ROSS_AML1_ETO	188	-0.757715	1032	0.777	1	0	168	0.015	0.01953	0.913	0.998802	0.970166	913	0.537313	1
ROSS_CBF	229	-1.5239	1418	0.962	1	0	341	0.0162	0.020042	0.913	0.998802	0.750601	1588	0.995851	1
ROSS_CBF_LEUKEMIA	177	-1.50717	1408	0.954	1	0	757	0.0188	0.021017	0.913	0.998802	0.842893	1403	0.850716	1
ROSS_CBF_MYH	153	-0.037368	563	0.503	1	0	629	0.0178	0.020218	0.913	0.998802	1.25339	125	0.0548523	0.969038
ROSS_FAB_M7	218	-0.066379	580	0.515	1	0	770	0.019	0.021164	0.913	0.998802	1.03677	651	0.392713	1
ROSS_MLL_FUSION	199	-0.333847	743	0.604	1	0	412	0.0166	0.020042	0.913	0.998802	0.915092	1158	0.64497	0.890181
ROSS_PML_RAR	242	0.673344	252	0.226	1	0	590	0.0176	0.020093	0.913	0.998802	1.0501	591	0.311891	0.831796
ROTH_HTERT_DIFF	85	-1.11327	1239	0.909	1	0	5	0.0122	0.014758	0.615	0.984158	0.954165	989	0.56875	0.866838
ROTH_HTERT_DN	14	-0.489718	853	0.676	1	0.0022	1403	0.0162	0.020042	0.148	0.606	0.989164	840	0.485537	1
ROTH_HTERT_UP	31	0.745591	223	0.216	1	0	121	0.0146	0.01953	0.163	0.697	1.13109	346	0.26749	0.804109
RUIZ_TENASCIN_TARGETS	208	-0.978318	1161	0.849	1	0	19	0.0132	0.018091	0.913	0.998802	0.821681	1459	0.849287	1
RUTELLA_HEMATOGFSNDCS_DIFF	1996	-1.31105	1329	0.84	1	0	192	0.0152	0.01953	1	1	1.21162	183	0.0100806	0.887306
RUTELLA_HEPATGFSNDCS_UP	399	-0.517538	874	0.698	1	0	878	0.0214	0.022795	0.988	0.998802	1.11179	394	0.165049	0.804513
S1P_SIGNALING	68	-0.01175	557	0.482	1	0.002434	1419	0.0196	0.021454	0.918	0.998802	1.0409	624	0.391129	0.831749
S1PPATHWAY	17	-0.48999	854	0.717	1	0.005409	1487	0.0178	0.020218	0.443	0.984158	0.801157	1504	0.783058	0.961285
SA_B_CELL_RECEPTOR_COMPLEXES	89	0.147597	475	0.399	1	1.3e-05	958	0.0196	0.021454	0.665	0.984158	1.35058	47	0.0190275	1
SA_BONE_MORPHOGENETIC	18	-0.896146	1109	0.787	1	0.017948	1592	0.0192	0.021217	0.722	0.984158	1.17232	264	0.232068	0.8045
SA_CASPASE_CASCADE	36	-0.074258	583	0.588	1	0.001557	1362	0.0158	0.01953	0.645	0.984158	1.55661	7	0.0105042	1
SA_DIACYLGLYCEROL_SIGNALING	35	-0.961941	1151	0.873	1	0.008251	1526	0.0172	0.020093	0.739	0.984158	0.661545	1659	0.980469	0.996957
SA_FAS_SIGNALING	35	-0.397061	791	0.617	1	0.002382	1416	0.0198	0.021584	0.531	0.984158	0.918809	1132	0.602062	1
SA_G1_AND_S_PHASES	40	0.334394	389	0.346	1	0	477	0.017	0.020042	0.268	0.914	0.881871	1281	0.74187	1
SA_G2_AND_M_PHASES	21	-0.3696	771	0.626	1	0.018467	1598	0.0204	0.022088	0.729	0.984158	0.922366	1117	0.577963	1
SA_MMP_CYTOKINE_CONNECTION	43	-0.439386	819	0.703	1	0	13	0.013	0.016844	0.268	0.914	1.0394	635	0.385263	1
SA_PROGRAMMED_CELL_DEATH	39	0.155815	472	0.41	1	0.00018	1117	0.0168	0.020042	0.391	0.984158	0.949417	1014	0.540305	1
SA_PTEN_PATHWAY	66	0.820755	196	0.241	1	0.000115	1088	0.0144	0.01953	0.642	0.984158	1.24409	135	0.115854	0.975778
SA_REG_CASCADE_OF_CYCLIN_EXPR	24	1.04198	144	0.14	1	0	376	0.0164	0.020042	0.077	0.376	1.01158	756	0.463415	1
SA_TRKA_RECEPTOR	44	1.27939	91	0.104	1	0.000197	1129	0.0186	0.020904	0.401	0.984158	1.10864	400	0.298319	0.807154
SALMONELLAPATHWAY	39	-1.19984	1279	0.894	1	0.025058	1620	0.0236	0.024669	0.976	0.998802	0.692186	1641	0.928144	1
SANA_IFNG_ENDOTHELIAL_DN	227	-0.337545	746	0.627	1	0	512	0.0172	0.020093	0.913	0.998802	0.991965	833	0.450505	0.833992
SANA_IFNG_ENDOTHELIAL_UP	181	-1.7415	1499	0.936	1	0	706	0.0184	0.020758	0.913	0.998802	0.886759	1259	0.784553	1
SANA_TNFA_ENDOTHELIAL_DN	253	-0.802269	1061	0.747	1	0	764	0.0188	0.021017	0.974	0.998802	0.962306	951	0.582505	0.8547
SANA_TNFA_ENDOTHELIAL_UP	186	-0.80097	1059	0.766	1	0	119	0.0146	0.01953	0.913	0.998802	0.89637	1236	0.721881	0.899831
SANSOM_APC_4_DN	180	-0.371037	772	0.67	1	0	87	0.0142	0.01953	0.913	0.998802	0.967455	923	0.571138	0.859897
SANSOM_APC_5_DN	816	-0.356556	761	0.647	1	0	712	0.0184	0.020758	1	1	1.00982	765	0.386318	0.822346
SANSOM_APC_LOSS4_UP	312	-0.253222	691	0.599	1	0	20	0.0132	0.018091	0.974	0.998802	0.874812	1305	0.856322	0.920599
SANSOM_APC_LOSS5_UP	208	0.214457	447	0.391	1	0	864	0.0206	0.02225	0.913	0.998802	1.02438	695	0.389558	1
SARCOMAS_GISTROMAL_UP	26	-0.979049	1162	0.845	1	0.037546	1648	0.0318	0.032516	0.959	0.998802	0.809794	1487	0.870842	0.961149
SARCOMAS_HISTIOCYTOMA_UP	17	-2.19354	1615	0.992	1	0.026066	1625	0.0234	0.02452	0.81	0.984158	1.1327	341	0.271084	0.808088
SARCOMAS_LEIOMYOSARCOMA_CALP_UP	39	-1.19464	1275	0.872	1	0.001811	1374	0.0178	0.020218	0.666	0.984158	0.986793	855	0.484849	1
SARCOMAS_LEIOMYOSARCOMA_UP	26	-1.25383	1300	0.904	1	0.001262	1331	0.0136	0.019285	0.437	0.984158	0.810847	1482	0.736111	0.963692
SARCOMAS_LIPOSARCOMA_DN	23	1.87692	20	0.029	1	0.000558	1245	0.014	0.019285	0.179	0.729	1.28477	90	0.131915	1
SARCOMAS_LIPOSARCOMA_UP	21	-0.815193	1066	0.828	1	0.061033	1669	0.0398	0.040427	0.955	0.998802	0.952628	997	0.519833	0.866356
SARCOMAS_SCHWANNOMA_UP	29	-1.45752	1388	0.937	1	0.003128	1442	0.0154	0.01953	0.571	0.984158	0.770372	1564	0.885246	0.969375
SARCOMAS_SYNOVIAL_DN	34	-0.712574	995	0.771	1	0.001857	1376	0.016	0.019966	0.484	0.984158	0.533699	1692	0.993814	0.999982
SARCOMAS_SYNOVIAL_UP	21	0.598599	280	0.294	1	0.001298	1337	0.0182	0.020592	0.257	0.867	1.06591	535	0.368635	0.819317
SARSPATHWAY	19	-0.884485	1102	0.869	1	0.012197	1560	0.0196	0.021454	0.613	0.984158	1.29753	83	0.13617	0.978403
SASAKI_ATL_UP	488	-1.81788	1524.5	0.926	1	0	490	0.017	0.020042	0.996	1	0.954708	985	0.628571	1
SASAKI_TCELL_LYMPHOMA_VS_CD4_UP	488	-1.81788	1524.5	0.926	1	0	755	0.0188	0.021017	0.996	1	0.954708	984	0.628571	1
SCHRAETS_MLL_UP	80	0.108127	496	0.436	1	0	389	0.0164	0.020042	0.615	0.984158	0.847525	1387	0.758065	1
SCHUMACHER_MYC_DN	16	0.819455	197	0.184	1	0.017114	1585	0.0192	0.021217	0.712	0.984158	1.05957	562	0.429448	1
SCHUMACHER_MYC_UP	112	-1.41476	1370	0.922	1	0.000214	1139	0.0172	0.020093	0.83	0.984158	0.850346	1377	0.846614	0.945901
SCHURINGA_STAT5A_DN	59	-0.123525	611	0.529	1	0	283	0.0158	0.01953	0.456	0.984158	1.2666	109	0.107071	0.992177
SCHURINGA_STAT5A_UP	71	-0.314327	724	0.623	1	0	144	0.0148	0.01953	0.527	0.984158	0.85485	1366	0.766798	0.941031
SELENOAMINO_ACID_METABOLISM	30	-1.75636	1503	0.933	1	0.032767	1639	0.029	0.02978	0.942	0.998802	1.12176	366	0.30042	1
SERUM_FIBROBLAST_CELLCYCLE	322	-0.593668	912	0.707	1	0	298	0.0158	0.01953	0.974	0.998802	1.03433	660	0.357143	1
SERUM_FIBROBLAST_CORE_DN	634	0.205694	451	0.393	1	0	422	0.0166	0.020042	1	1	1.08506	479	0.159274	0.812411
SERUM_FIBROBLAST_CORE_UP	488	0.078551	510	0.428	1	0	30	0.0134	0.018265	0.996	1	0.985602	858	0.512146	1
SETPATHWAY	28	0.696028	245	0.277	1	0	1	0.0118	0.014758	0.163	0.697	0.879339	1287	0.680412	1
SHEPARD_BMYB_MORPHOLINO_DN	422	-1.61504	1455	0.923	1	0	576	0.0176	0.020093	0.988	0.998802	1.06217	553	0.267606	0.810474
SHEPARD_BMYB_MORPHOLINO_UP	492	-0.914863	1118	0.803	1	0	346	0.0162	0.020042	0.996	1	0.993149	828	0.440644	0.833302
SHEPARD_CELL_PROLIFERATION	534	-1.16229	1263.5	0.844	1	0	330	0.0162	0.020042	0.996	1	0.911451	1171	0.711462	1
SHEPARD_CRASH_AND_BURN_MUT_VS_WT_DN	386	-1.29163	1320	0.891	1	0	384	0.0164	0.020042	0.988	0.998802	0.908997	1185	0.692308	1
SHEPARD_CRASH_AND_BURN_MUT_VS_WT_UP	369	1.07871	133	0.156	1	0	183	0.0152	0.01953	0.988	0.998802	1.1154	384	0.129098	0.801792
SHEPARD_GENES_COMMON_BW_CB_MO	174	-0.899328	1111	0.799	1	4e-05	1022	0.0178	0.020218	0.943	0.998802	0.989737	839	0.465696	0.83716
SHEPARD_NEG_REG_OF_CELL_PROLIFERATION	302	0.443613	353	0.366	1	0	435	0.0168	0.020042	0.974	0.998802	0.901396	1214	0.753715	0.899468
SHEPARD_POS_REG_OF_CELL_PROLIFERATION	215	-1.05612	1210	0.859	1	0	552	0.0174	0.020093	0.913	0.998802	0.898315	1226	0.707048	0.900885
SHH_UP	29	-0.925041	1127	0.825	1	0.001521	1359	0.016	0.019966	0.467	0.984158	0.765903	1570	0.827869	1
SHHPATHWAY	38	-0.65491	955	0.714	1	0.002308	1407	0.0172	0.020093	0.69	0.984158	0.729104	1613	0.916844	0.983792
SHIPP_DLBCL_CURED_DN	109	-0.203119	658	0.588	1	0	410	0.0166	0.020042	0.688	0.984158	0.906361	1200	0.694981	0.891966
SHIPP_DLBCL_CURED_UP	72	-1.78857	1512	0.968	1	3.7e-05	1018	0.0184	0.020758	0.565	0.984158	0.819377	1463	0.780933	1
SHIPP_FL_VS_DLBCL_DN	79	-0.003866	552	0.452	1	0	378	0.0164	0.020042	0.615	0.984158	1.03855	639	0.420732	1
SHIPP_FL_VS_DLBCL_UP	92	-0.538996	883	0.691	1	0.000146	1100	0.0172	0.020093	0.774	0.984158	0.978307	883	0.510417	1
SIG_BCR_SIGNALING_PATHWAY	164	0.434575	356	0.341	1	0	759	0.0188	0.021017	0.913	0.998802	1.13248	342	0.181263	0.806122
SIG_CD40PATHWAYMAP	94	0.882443	187	0.184	1	0.000241	1152	0.0148	0.01953	0.808	0.984158	1.07299	505	0.322851	0.830618
SIG_CHEMOTAXIS	156	-2.05968	1581	0.974	1	0	879	0.0224	0.023664	0.913	0.998802	0.931154	1080	0.646465	0.8904
SIG_IL4RECEPTOR_IN_B_LYPHOCYTES	101	0.39373	367	0.371	1	0	63	0.014	0.019285	0.688	0.984158	0.814187	1476	0.88668	0.963277
SIG_INSULIN_RECEPTOR_PATHWAY_IN_CARDIAC_MYOCYTES	182	0.751155	220	0.233	1	0	94	0.0144	0.01953	0.913	0.998802	0.904382	1203	0.714	1
SIG_PIP3_SIGNALING_IN_B_LYMPHOCYTES	131	-2.24873	1624	0.966	1	0.006173	1501	0.0228	0.024026	0.987	0.998802	0.731524	1609	0.957983	1
SIG_PIP3_SIGNALING_IN_CARDIAC_MYOCTES	226	-0.434186	816	0.654	1	0	246	0.0156	0.01953	0.913	0.998802	1.03341	664	0.352941	0.82413
SIG_REGULATION_OF_THE_ACTIN_CYTOSKELETON_BY_RHO_GTPASES	102	-0.237434	680	0.567	1	0	382	0.0164	0.020042	0.688	0.984158	1.03702	648	0.396341	0.823835
SKP2E2FPATHWAY	28	-0.780509	1044	0.82	1	0.001252	1330	0.016	0.019966	0.436	0.984158	0.939881	1051	0.577689	0.876121
SLRPPATHWAY	13	-1.55985	1434	0.945	1	0.018757	1601	0.0238	0.024847	0.41	0.984158	1.24406	136	0.197065	0.966248
SMALL_LIGAND_GPCRS	36	-0.499862	865	0.695	1	0.000504	1232	0.016	0.019966	0.499	0.984158	0.949619	1012	0.562368	1
SMITH_HCV_INDUCED_HCC_UP	95	-2.17095	1611	0.988	1	0	404	0.0166	0.020042	0.639	0.984158	0.887099	1256	0.738614	1
SMITH_HTERT_DN	163	-0.059309	575	0.557	1	0.00026	1164	0.0178	0.020218	0.982	0.998802	0.87865	1291	0.792453	0.918183
SMITH_HTERT_UP	281	-1.15471	1260	0.847	1	0	548	0.0174	0.020093	0.974	0.998802	1.11933	373	0.18254	0.809657
SMOOTH_MUSCLE_CONTRACTION	426	-2.72284	1667	0.998	1	0	385	0.0164	0.020042	0.988	0.998802	0.934594	1067	0.697723	0.890638
SODDPATHWAY	20	-0.170563	636	0.569	1	0.007321	1514	0.019	0.021164	0.504	0.984158	0.728384	1615	0.881553	0.982317
SPPAPATHWAY	85	-0.374794	776	0.641	1	0	685	0.0182	0.020592	0.615	0.984158	0.906414	1198	0.657201	1
SPRYPATHWAY	70	0.723834	235	0.273	1	0	58	0.014	0.019285	0.527	0.984158	1.35502	43	0.060241	1
SrcDown	45	1.6101	41	0.104	0	0	781	0.019	0.01705	0.303	0.61697	1.54227	9	0.0324427	0.00936458
SRCRPTPPATHWAY	44	0.632037	265	0.233	1	0	469	0.017	0.020042	0.268	0.914	1.04944	594	0.390041	1
SrcUp	28	0.897589	182	0.186	0	0.002315	1409	0.018	0.01705	0.513	0.629605	1.44583	17	0.0598131	0.0970309
ST_ADRENERGIC	134	-1.39166	1358	0.905	1	0.000104	1082	0.016	0.019966	0.788	0.984158	1.10927	398	0.211499	0.809392
ST_B_CELL_ANTIGEN_RECEPTOR	120	0.461038	346	0.305	1	0	47	0.0138	0.019285	0.688	0.984158	1.21364	179	0.108742	0.900467
ST_DICTYOSTELIUM_DISCOIDEUM_CAMP_CHEMOTAXIS_PATHWAY	109	-0.662513	963	0.784	1	0	476	0.017	0.020042	0.688	0.984158	1.11755	378	0.243461	0.804573
ST_DIFFERENTIATION_PATHWAY_IN_PC12_CELLS	136	-0.488932	852	0.67	1	1.5e-05	963	0.0162	0.020042	0.708	0.984158	1.06316	549	0.32766	1
ST_ERK1_ERK2_MAPK_PATHWAY	96	0.324982	395	0.355	1	8.7e-05	1071	0.0166	0.020042	0.775	0.984158	0.868686	1322	0.761719	0.927381
ST_FAS_SIGNALING_PATHWAY	193	1.1399	120	0.126	1	0	441	0.0168	0.020042	0.913	0.998802	1.27416	103	0.0841889	0.982201
ST_G_ALPHA_I_PATHWAY	150	-1.12887	1248	0.909	1	0	342	0.0162	0.020042	0.688	0.984158	0.960094	956	0.603376	0.859458
ST_G_ALPHA_S_PATHWAY	45	0.51015	323	0.309	1	0	874	0.021	0.022545	0.268	0.914	0.875316	1301	0.683897	0.922605
ST_GA12_PATHWAY	84	0.758806	213	0.188	1	0	117	0.0146	0.01953	0.615	0.984158	1.13306	340	0.237154	0.809284
ST_GA13_PATHWAY	113	-0.695967	988	0.753	1	0.000731	1281	0.017	0.020042	0.912	0.996308	0.994401	824	0.463918	0.83253
ST_GAQ_PATHWAY	95	-1.95811	1555	0.985	1	0.004608	1475	0.0174	0.020093	0.983	0.998802	0.954032	990	0.551724	0.866101
ST_GRANULE_CELL_SURVIVAL_PATHWAY	95	-1.13683	1252	0.875	1	0.001013	1312	0.0172	0.020093	0.92	0.998802	0.868363	1324	0.753271	0.927081
ST_IL_13_PATHWAY	19	-2.49023	1649.5	0.986	1	0.077542	1677	0.0492	0.049736	0.973	0.998802	0.663423	1657	0.873469	1
ST_INTEGRIN_SIGNALING_PATHWAY	296	0.521212	315	0.298	1	0	474	0.017	0.020042	0.974	0.998802	1.28146	95	0.0263158	1
ST_INTERFERON_GAMMA_PATHWAY	25	-0.382224	782	0.664	1	0.0168	1584	0.0222	0.023453	0.704	0.984158	1.04982	593	0.374016	0.829295
ST_INTERLEUKIN_13_PATHWAY	19	-2.49023	1649.5	0.986	1	0.071205	1675	0.042	0.042559	0.972	0.998802	0.663423	1658	0.873469	1
ST_INTERLEUKIN_4_PATHWAY	86	0.140944	479	0.458	1	0	877	0.0214	0.022795	0.639	0.984158	0.925803	1106	0.605469	0.889795
ST_JAK_STAT_PATHWAY	27	-0.064727	578	0.535	1	0.008509	1534	0.0192	0.021217	0.743	0.984158	1.24029	145	0.143713	0.938096
ST_JNK_MAPK_PATHWAY	145	0.0377	528	0.475	1	4e-06	902	0.0168	0.020042	0.694	0.984158	0.872945	1309	0.772636	1
ST_MYOCYTE_AD_PATHWAY	85	-1.72421	1487	0.949	1	0.019541	1604	0.0212	0.022685	1	1	0.707902	1630	0.981928	0.987671
ST_P38_MAPK_PATHWAY	109	-0.142199	625	0.567	1	0	873	0.021	0.022545	0.688	0.984158	1.05646	567	0.315574	0.821577
ST_PAC1_RECEPTOR_PATHWAY	23	-1.20513	1283	0.916	1	0.021944	1612	0.0214	0.022795	0.768	0.984158	0.709404	1628	0.879921	0.98879
ST_PHOSPHOINOSITIDE_3_KINASE_PATHWAY	115	0.530669	310	0.273	1	0	209	0.0154	0.01953	0.688	0.984158	0.988026	845	0.488613	1
ST_STAT3_PATHWAY	36	-0.346211	754	0.644	1	6e-05	1042	0.0188	0.021017	0.327	0.951	0.825193	1452	0.772455	0.955847
ST_T_CELL_SIGNAL_TRANSDUCTION	141	0.79293	204	0.224	1	0	272	0.0158	0.01953	0.688	0.984158	1.34078	52	0.004158	1
ST_TUMOR_NECROSIS_FACTOR_PATHWAY	79	0.883324	185	0.207	1	0	437	0.0168	0.020042	0.615	0.984158	1.33583	56	0.0517598	1
ST_TYPE_I_INTERFERON_PATHWAY	21	-2.06731	1585	0.982	1	0.044218	1655	0.0346	0.035294	0.909	0.995784	0.899953	1220	0.628231	0.900463
ST_WNT_BETA_CATENIN_PATHWAY	94	-0.924649	1125	0.864	1	0	545	0.0174	0.020093	0.639	0.984158	0.8495	1379	0.696907	0.94667
ST_WNT_CA2_CYCLIC_GMP_PATHWAY	72	-1.86475	1535	0.974	1	0.012291	1562	0.0208	0.022361	0.993	0.998802	1.06097	560	0.366197	1
STAEGE_EFTS_UP	77	-1.13111	1249	0.887	1	0	253	0.0156	0.01953	0.615	0.984158	1.35032	48	0.0378151	1
STANELLE_E2F1_UP	80	-1.86911	1537	0.971	1	2.1e-05	980	0.0144	0.01953	0.651	0.984158	0.840216	1411	0.763462	0.950149
STARCH_AND_SUCROSE_METABOLISM	49	-0.309496	723	0.632	1	0.001492	1356	0.0172	0.020093	0.749	0.984158	0.906676	1195	0.622449	1
STAT3PATHWAY	32	-1.57723	1440	0.941	1	0.002194	1401	0.0168	0.020042	0.516	0.984158	0.977508	885	0.447525	0.852205
STATIN_PATHWAY_PHARMGKB	51	-1.00901	1177	0.848	1	0.00849	1533	0.0182	0.020592	0.933	0.998802	0.797212	1512	0.77131	1
STEFFEN_AML_PML_PLZF_TRGT	116	-1.7815	1511	0.927	1	0.000198	1130	0.0172	0.020093	0.83	0.984158	0.670302	1654	0.981211	1
STEMCELL_COMMON_DN	182	0.301007	403	0.371	1	0	357	0.0162	0.020042	0.913	0.998802	0.930082	1089	0.653144	0.885599
STEMCELL_COMMON_UP	508	-0.654464	953	0.749	1	0	726	0.0184	0.020758	0.996	1	1.06768	529	0.271154	0.819287
STEMCELL_EMBRYONIC_UP	3603	-0.538472	882	0.706	1	0	527	0.0172	0.020093	1	1	1.06339	546	0.171756	0.816951
STEMCELL_HEMATOPOIETIC_UP	3994	-1.2548	1303	0.902	1	0	321	0.016	0.019966	1	1	1.06324	548	0.155039	0.813671
STEMCELL_NEURAL_UP	5140	-2.15559	1608	0.949	1	0	843	0.02	0.021791	1	1	1.04015	630	0.224105	0.827876
STEMPATHWAY	24	-0.75317	1030	0.783	1	0.01904	1602	0.0254	0.026419	0.735	0.984158	0.654789	1663	0.952479	0.996252
STEROID_BIOSYNTHESIS	15	-1.04103	1199	0.847	1	0.010414	1546	0.0202	0.021941	0.3	0.939	0.743997	1595	0.844898	1
STILBENE_COUMARINE_AND_LIGNIN_BIOSYNTHESIS	22	-0.019123	559	0.518	1	0.003129	1443	0.0142	0.01953	0.349	0.981	1.12365	358	0.295409	0.816054
STOSSI_ER_UP	108	-1.60826	1453	0.936	1	7.4e-05	1056	0.0166	0.020042	0.767	0.984158	0.971293	907	0.505859	0.85965
STREPTOMYCIN_BIOSYNTHESIS	11	-0.094766	592	0.524	1	0.025197	1621	0.0218	0.023146	0.487	0.984158	1.25615	123	0.191057	1
STRESS_ARSENIC_SPECIFIC_DN	68	-0.297225	715	0.636	1	0	504	0.017	0.020042	0.527	0.984158	1.61941	2	0	1
STRESS_ARSENIC_SPECIFIC_UP	462	-2.53295	1656	0.997	1	0	128	0.0146	0.01953	0.996	1	0.812014	1481	0.957198	0.96279
STRESS_GENOTOXIC_SPECIFIC_DN	125	-0.711597	994	0.765	1	0	263	0.0156	0.01953	0.688	0.984158	1.15258	302	0.159844	1
STRESS_GENOTOXIC_SPECIFIC_UP	90	-2.44866	1646	0.972	1	0.000591	1250	0.0148	0.01953	0.876	0.987835	0.755715	1584	0.910387	0.973899
STRESS_IONIZING_SPECIFIC_UP	48	0.119171	489	0.432	1	1e-06	888	0.018	0.0204	0.342	0.98	1.02427	697	0.417373	1
STRESS_P53_SPECIFIC_UP	30	-1.22853	1291	0.914	1	0.017614	1590	0.0208	0.022361	0.856	0.984158	0.979866	877	0.481092	0.849561
STRESS_TPA_SPECIFIC_UP	103	1.06618	137	0.175	1	0	609	0.0176	0.020093	0.688	0.984158	1.28122	96	0.0918367	0.993445
STRESSPATHWAY	65	-0.446939	824	0.658	1	6.6e-05	1047	0.0184	0.020758	0.542	0.984158	0.995398	822	0.466667	0.831353
STRIATED_MUSCLE_CONTRACTION	79	-2.21627	1618	0.984	1	0.00147	1353	0.0184	0.020758	0.921	0.998802	0.93854	1057	0.589247	1
STURLA_SONIC_HEDGEHOG	49	-1.03039	1194	0.879	1	0.002535	1423	0.0192	0.021217	0.814	0.984158	0.784776	1543	0.88866	0.96358
SULFUR_METABOLISM	17	-0.307051	720	0.57	1	0.001317	1339	0.0164	0.020042	0.257	0.867	0.995875	820	0.475	0.830812
SYNTHESIS_AND_DEGRADATION_OF_KETONE_BODIES	7	-0.170665	637	0.501	1	0.093525	1681	0.0564	0.056844	0.756	0.984158	1.24601	133	0.229979	1
TAKEDA_NUP8_HOXA9_10D_DN	445	-1.81584	1523	0.935	1	0	598	0.0176	0.020093	0.988	0.998802	0.854511	1367	0.915521	0.94073
TAKEDA_NUP8_HOXA9_10D_UP	478	0.119316	488	0.48	1	0	809	0.0194	0.021287	0.996	1	1.15335	298	0.0934183	1
TAKEDA_NUP8_HOXA9_16D_DN	983	0.925125	170	0.207	1	0	257	0.0156	0.01953	1	1	1.04246	616	0.28827	0.831777
TAKEDA_NUP8_HOXA9_16D_UP	419	-0.14729	627	0.586	1	0	714	0.0184	0.020758	0.988	0.998802	0.945534	1028	0.650505	1
TAKEDA_NUP8_HOXA9_3D_DN	83	1.59953	42	0.054	1	4e-06	908	0.0186	0.020904	0.62	0.984158	1.23101	154	0.0910891	0.941768
TAKEDA_NUP8_HOXA9_3D_UP	583	0.118893	490	0.42	1	0	594	0.0176	0.020093	1	1	1.04171	620	0.320084	1
TAKEDA_NUP8_HOXA9_6H_DN	122	-0.559696	894	0.732	1	0.00022	1143	0.0172	0.020093	0.832	0.984158	0.984773	860	0.495902	1
TAKEDA_NUP8_HOXA9_6H_UP	237	-0.248589	686	0.573	1	0	413	0.0166	0.020042	0.913	0.998802	0.97254	900	0.518812	0.861385
TAKEDA_NUP8_HOXA9_8D_DN	644	-2.37539	1641	0.986	1	0	142	0.0148	0.01953	1	1	0.853239	1370	0.971134	1
TAKEDA_NUP8_HOXA9_8D_UP	379	-0.752369	1029	0.775	1	0	788	0.0192	0.021217	0.988	0.998802	0.89694	1233	0.767933	1
TALL1PATHWAY	28	0.699815	242	0.245	1	2e-06	889	0.0138	0.019285	0.166	0.706	1.18545	231	0.226069	0.844174
TARTE_BCELL	93	-0.827349	1076	0.81	1	9e-06	940	0.018	0.0204	0.658	0.984158	0.830745	1436	0.878788	0.955103
TARTE_MATURE_PC	1002	-2.99843	1683	0.997	1	0	798	0.0194	0.021287	1	1	0.922648	1116	0.819048	0.893352
TARTE_PC	209	-1.53158	1422	0.939	1	0	43	0.0138	0.019285	0.913	0.998802	0.897188	1230	0.673684	1
TARTE_PLASMA_BLASTIC	811	0.134076	483	0.463	1	0	137	0.0148	0.01953	1	1	0.9435	1039	0.656315	1
TAVOR_CEBP_DN	63	-1.98782	1564	0.978	1	0.000261	1168	0.0192	0.021217	0.65	0.984158	0.886892	1258	0.63278	0.914313
TAVOR_CEBP_UP	129	-1.73883	1497	0.957	1	0.000341	1198	0.0164	0.020042	0.857	0.984158	0.958307	962	0.595876	1
TCA	31	-1.57361	1438	0.938	1	0.0041	1465	0.0142	0.01953	0.628	0.984158	1.00841	774	0.440083	0.823875
TCAPOPTOSISPATHWAY	23	-0.740032	1017	0.771	1	0.035067	1645	0.0288	0.02961	0.867	0.984158	1.18409	233	0.245436	1
TCELL_ANERGIC_UP	246	0.245767	431	0.403	1	0	691	0.0182	0.020592	0.913	0.998802	0.950801	1004	0.650794	0.866838
TCRAPATHWAY	42	0.204875	452	0.375	1	0	586	0.0176	0.020093	0.268	0.914	1.13693	332	0.262055	1
TCRMOLECULE	18	-0.293276	714	0.595	1	0.035807	1646	0.0274	0.028326	0.867	0.984158	1.30819	76	0.134737	1
TCRPATHWAY	151	1.91707	15	0.022	1	0	310	0.016	0.019966	0.913	0.998802	1.31079	73	0.0307377	0.968483
TCYTOTOXICPATHWAY	42	-0.191579	651	0.556	1	0.000528	1238	0.0156	0.01953	0.501	0.984158	1.16284	280	0.256148	1
TELPATHWAY	67	-0.671777	971	0.779	1	0.00046	1221	0.016	0.019966	0.763	0.984158	0.907075	1193	0.670659	0.895493
TENEDINI_MEGAKARYOCYTIC_GENES	160	-1.99785	1567	0.984	1	1.6e-05	965	0.0184	0.020758	0.925	0.998802	0.855836	1362	0.839248	1
TERCPATHWAY	27	-0.278772	701	0.611	1	0.007345	1515	0.0198	0.021584	0.717	0.984158	1.10744	405	0.342916	1
TERPENOID_BIOSYNTHESIS	16	-0.826395	1075	0.756	1	0.047413	1659	0.0294	0.030154	0.92	0.998802	0.684149	1647	0.873494	1
TERTPATHWAY	25	-1.35705	1342	0.923	1	0.062098	1670	0.0334	0.03409	0.957	0.998802	0.880217	1283	0.707171	0.920667
TESTIS_EXPRESSED_GENES	150	0.517412	319	0.3	1	0	188	0.0152	0.01953	0.688	0.984158	1.10034	421	0.225	0.820993
TFF2_KO_UP	50	-1.22859	1293	0.884	1	0.02458	1617	0.024	0.02504	0.993	0.998802	0.958874	960	0.528421	1
TGF_BETA_SIGNALING_PATHWAY	158	-1.12522	1245	0.885	1	0	514	0.0172	0.020093	0.913	0.998802	0.714951	1623	0.983573	1
TGFBETA_ALL_UP	281	-1.11437	1242	0.867	1	0	620	0.0176	0.020093	0.974	0.998802	0.97476	896	0.570858	0.853679
TGFBETA_C1_UP	68	-1.55219	1430	0.92	1	0.00026	1163	0.0128	0.016711	0.705	0.984158	0.848562	1382	0.794521	1
TGFBETA_C2_UP	57	0.910728	177	0.18	1	0	25	0.0132	0.018091	0.456	0.984158	1.20762	190	0.131799	0.881971
TGFBETA_C3_UP	45	-0.419843	806	0.659	1	0.021521	1611	0.0262	0.027135	0.969	0.998802	0.896371	1235	0.657033	0.900957
TGFBETA_C4_UP	40	-0.510153	871	0.703	1	6.1e-05	1044	0.0178	0.020218	0.328	0.952	0.874935	1303	0.681624	0.922522
TGFBETA_C5_UP	60	-0.496999	860	0.636	1	0.002307	1406	0.0154	0.01953	0.871	0.986886	0.963961	943	0.554672	0.857517
TGFBETA_EARLY_UP	170	-0.670969	970	0.757	1	0	429	0.0166	0.020042	0.913	0.998802	0.963931	944	0.590099	0.856274
TGFBETA_LATE_UP	111	-0.94037	1136	0.817	1	3.9e-05	1021	0.015	0.01953	0.731	0.984158	0.897757	1228	0.724951	0.901353
TGFBPATHWAY	44	-0.125896	615	0.535	1	0.000425	1212	0.017	0.020042	0.48	0.984158	0.943429	1040	0.579158	1
TGZ_ADIP_UP	49	-1.90477	1545	0.981	1	0.003685	1458	0.0184	0.020758	0.847	0.984158	0.865496	1330	0.760504	0.932011
TH1TH2PATHWAY	35	-1.04138	1200	0.86	1	0.005419	1488	0.019	0.021164	0.672	0.984158	1.19887	207	0.231537	1
THELPERPATHWAY	43	-0.223049	669	0.575	1	0.000553	1243	0.0168	0.020042	0.505	0.984158	1.09918	427	0.323045	1
TIDPATHWAY	39	0.353105	380	0.324	1	3e-05	1004	0.0114	0.014758	0.296	0.934	1.2005	203	0.105485	0.862062
TIS7_OVEREXP_DN	43	-0.451428	826	0.65	1	0.00275	1430	0.0146	0.01953	0.712	0.984158	1.1755	252	0.207392	0.828308
TNF_AND_FAS_NETWORK	39	-0.072183	581	0.522	1	0.008928	1537	0.0168	0.020042	0.881	0.987835	1.01512	742	0.430962	0.829209
TNFA_NFKB_DEP_UP	29	0.70477	238	0.225	1	0.003029	1439	0.0164	0.020042	0.567	0.984158	1.00356	790	0.457983	0.82621
TNFALPHA_30MIN_UP	105	-1.0629	1213	0.836	1	0	727	0.0184	0.020758	0.688	0.984158	1.01136	757	0.428279	0.828009
TNFALPHA_4HRS_UP	97	-0.596719	916	0.717	1	0.001387	1346	0.0162	0.020042	0.946	0.998802	0.926746	1103	0.644711	0.890077
TNFALPHA_ADIP_DN	138	-2.18828	1614	0.983	1	0	92	0.0142	0.01953	0.688	0.984158	0.913742	1164	0.68595	0.891179
TNFALPHA_ADIP_UP	39	-1.69489	1481	0.971	1	0.000888	1298	0.0176	0.020093	0.57	0.984158	0.695117	1638	0.95155	1
TNFALPHA_ALL_UP	188	-1.01587	1186	0.819	1	0	39	0.0136	0.019285	0.913	0.998802	0.951117	1002	0.582809	0.866908
TNFALPHA_TGZ_ADIP_DN	51	-1.40626	1366	0.896	1	0.001369	1341	0.0128	0.016711	0.745	0.984158	0.738405	1601	0.890467	0.98443
TNFALPHA_TGZ_ADIP_UP	45	-1.66305	1471	0.966	1	0.006673	1506	0.0166	0.020042	0.837	0.984158	0.628101	1675	0.977867	0.997373
TNFR1PATHWAY	86	-1.08249	1222	0.911	1	0.000335	1194	0.0174	0.020093	0.835	0.984158	0.806006	1495	0.921325	1
TNFR2PATHWAY	38	0.293673	408	0.332	1	4.4e-05	1027	0.0172	0.020093	0.308	0.944	0.975429	892	0.524462	0.85661
TOB1PATHWAY	50	-1.32485	1334	0.903	1	0.005278	1485	0.0142	0.01953	0.881	0.987835	1.30271	78	0.077551	1
TOLLPATHWAY	88	0.481962	334	0.26	1	0	683	0.0182	0.020592	0.639	0.984158	1.26728	106	0.0431373	1
TPA_RESIST_EARLY_DN	213	-0.934112	1132	0.827	1	0	823	0.0196	0.021454	0.913	0.998802	0.915411	1154	0.610879	1
TPA_RESIST_EARLY_UP	84	-0.61177	923	0.721	1	0	31	0.0134	0.018265	0.615	0.984158	1.17539	253	0.232323	0.824703
TPA_RESIST_LATE_DN	191	-1.52417	1419	0.951	1	0	690	0.0182	0.020592	0.913	0.998802	0.903369	1206	0.730061	0.898999
TPA_RESIST_LATE_UP	116	-1.69997	1482	0.957	1	0	368	0.0162	0.020042	0.688	0.984158	0.843791	1399	0.832046	0.947121
TPA_RESIST_MIDDLE_DN	360	-2.22844	1619	0.998	1	0	716	0.0184	0.020758	0.988	0.998802	0.851426	1375	0.891051	0.944552
TPA_RESIST_MIDDLE_UP	145	-0.658141	958	0.771	1	0	567	0.0174	0.020093	0.688	0.984158	0.998501	809	0.470825	0.831564
TPA_SENS_EARLY_DN	816	-1.4035	1364	0.901	1	0	260	0.0156	0.01953	1	1	0.915259	1155	0.781563	1
TPA_SENS_EARLY_UP	132	-0.198944	657	0.545	1	0.000173	1115	0.0152	0.01953	0.82	0.984158	1.13755	330	0.148649	0.807143
TPA_SENS_LATE_DN	649	-3.05593	1687	0.99	1	0	652	0.0178	0.020218	1	1	0.820812	1460	0.863918	1
TPA_SENS_LATE_UP	142	-1.25151	1299	0.877	1	0	153	0.0148	0.01953	0.688	0.984158	1.38064	35	0.0102249	1
TPA_SENS_MIDDLE_DN	810	-3.0444	1685	0.995	1	0	460	0.0168	0.020042	1	1	0.799108	1508	0.95092	1
TPA_SENS_MIDDLE_UP	166	-1.03713	1195	0.823	1	0	322	0.016	0.019966	0.913	0.998802	1.28378	92	0.0311203	1
TPA_SKIN_DN	41	0.151532	473	0.424	1	5e-06	916	0.0182	0.020592	0.273	0.917	1.03968	634	0.400826	0.828244
TPA_SKIN_UP	48	-3.08707	1688	0.998	1	0.017947	1591	0.0226	0.023859	0.981	0.998802	0.560024	1686	0.971602	1
TPOPATHWAY	79	1.018	148	0.124	1	0	311	0.016	0.019966	0.615	0.984158	0.912829	1166	0.675351	0.892965
TRANSLATION_FACTORS	116	-0.932616	1130	0.853	1	0	308	0.016	0.019966	0.688	0.984158	1.00689	782	0.444898	0.824049
TRKAPATHWAY	42	0.879057	189	0.238	1	0.003676	1457	0.0166	0.020042	0.753	0.984158	0.791839	1526	0.830928	0.963438
TRNA_SYNTHETASES	42	1.21232	107	0.094	1	0.00272	1428	0.0146	0.01953	0.706	0.984158	1.30992	74	0.119097	1
TRYPTOPHAN_METABOLISM	169	-1.84747	1529	0.964	1	0	630	0.0178	0.020218	0.913	0.998802	0.965851	931	0.547431	0.859542
TSA_CD4_DN	48	-1.06012	1212	0.876	1	8.6e-05	1068	0.0134	0.018265	0.444	0.984158	0.80196	1502	0.859471	1
TSA_CD4_UP	58	-1.63595	1464	0.957	1	0.000759	1284	0.0154	0.01953	0.771	0.984158	0.630036	1674	0.977823	1
TSA_HEPATOMA_CANCER_DN	74	-0.946841	1142	0.818	1	0.000321	1190	0.015	0.01953	0.728	0.984158	1.35466	44	0.0559006	1
TSA_HEPATOMA_CANCER_UP	91	1.29874	89	0.088	1	0	610	0.0176	0.020093	0.639	0.984158	1.01616	738	0.421384	0.830973
TSA_HEPATOMA_UP	85	-2.1366	1607	0.981	1	0.001032	1314	0.0134	0.018265	0.891	0.991609	0.840741	1410	0.795591	1
TSA_PANC50_UP	92	0.417371	360	0.309	1	0	126	0.0146	0.01953	0.639	0.984158	1.03755	646	0.361789	1
TSA_RKO_UP	60	-0.272152	696	0.613	1	3e-06	894	0.0148	0.01953	0.46	0.984158	1.11964	372	0.270833	1
TSADAC_HYPERMETH_HYPERAC_OVCA_UP	26	-0.493648	858	0.608	1	0.032792	1640	0.0266	0.027515	0.942	0.998802	0.815046	1474	0.78672	0.963856
TSADAC_HYPERMETH_OVCA_UP	32	-0.009635	556	0.477	1	0.011066	1554	0.0208	0.022361	0.786	0.984158	0.875948	1296	0.683367	0.923156
TSADAC_HYPOMETH_HYPERAC_OVCA_UP	46	-0.343026	750	0.626	1	0.000862	1296	0.0188	0.021017	0.694	0.984158	0.876549	1294	0.674556	0.922656
TSADAC_HYPOMETH_OVCA_UP	141	1.30741	86	0.117	1	0	672	0.018	0.0204	0.688	0.984158	1.071	515	0.324272	0.822403
TSADAC_PANC50_UP	80	-0.717094	1002	0.722	1	0.001276	1333	0.0154	0.01953	0.912	0.996308	0.895426	1237	0.675351	1
TSADAC_RKOEXP_UP	54	-0.182154	648	0.539	1	7e-05	1051	0.0154	0.01953	0.424	0.984158	1.15455	295	0.25	1
TSADAC_RKOSILENT_UP	73	0.275058	418	0.387	1	0	743	0.0186	0.020904	0.527	0.984158	1.11651	380	0.286	0.80444
TSP1PATHWAY	29	-0.432199	815	0.681	1	0.002454	1420	0.014	0.019285	0.535	0.984158	1.33132	60	0.0786749	0.983579
TUBBYPATHWAY	28	-0.98998	1168	0.829	1	0.069478	1673	0.0364	0.037085	0.992	0.998802	0.855424	1365	0.675299	0.94082
TUMOR_SUPRESSOR	74	-0.856693	1092	0.782	1	0.000119	1091	0.0152	0.01953	0.644	0.984158	0.916085	1152	0.616162	1
TYPE_III_SECRETION_SYSTEM	46	-0.049872	570	0.498	1	0.000364	1205	0.0162	0.020042	0.592	0.984158	0.957	971	0.541841	1
TYROSINE_METABOLISM	101	-0.403783	797	0.659	1	0	189	0.0152	0.01953	0.688	0.984158	0.835717	1426	0.786611	1
TZD_ADIP_DN	41	0.330303	391	0.398	1	7.7e-05	1058	0.0144	0.01953	0.339	0.958	0.818177	1468	0.767892	0.960802
UBIQUINONE_BIOSYNTHESIS	33	-2.03106	1574	0.972	1	0.03403	1642	0.0282	0.029046	0.947	0.998802	0.571632	1683	0.974359	1
UBIQUITIN_MEDIATED_PROTEOLYSIS	99	-0.047035	568	0.507	1	0	635	0.0178	0.020218	0.688	0.984158	1.07253	507	0.277666	0.828182
UCALPAINPATHWAY	72	0.365718	377	0.35	1	0.001246	1328	0.0152	0.01953	0.866	0.984158	1.06491	537	0.348739	1
UEDA_MOUSE_LIVER	371	-1.35411	1341	0.882	1	0	468	0.017	0.020042	0.988	0.998802	0.867787	1326	0.87	1
UEDA_MOUSE_SCN	221	0.604442	278	0.237	1	0	658	0.018	0.0204	0.913	0.998802	0.979614	878	0.506744	0.849182
UNDERHILL_PROLIFERATION	41	-0.059119	574	0.508	1	0.000634	1262	0.0164	0.020042	0.52	0.984158	0.994237	825	0.449692	1
UREA_CYCLE_AND_METABOLISM_OF_AMINO_GROUPS	37	0.75627	216	0.22	1	0.000363	1204	0.0154	0.01953	0.463	0.984158	1.1439	314	0.255578	0.819027
UREACYCLEPATHWAY	22	-0.323652	733	0.604	1	0.00459	1472	0.0178	0.020218	0.418	0.984158	1.12132	368	0.309129	0.807879
UV_ESR_OLD_UNREG	56	-0.087	590	0.555	1	5e-06	915	0.0176	0.020093	0.46	0.984158	1.07237	509	0.327766	1
UV_ESR_WS_UNREG	27	0.135425	482	0.423	1	0.016736	1581	0.0186	0.020904	0.853	0.984158	0.693624	1640	0.929607	0.991515
UV_UNIQUE_FIBRO_DN	128	0.167418	468	0.395	1	0	649	0.0178	0.020218	0.688	0.984158	0.793218	1519	0.914062	0.965697
UV_UNIQUE_FIBRO_UP	52	-0.841494	1085	0.829	1	0.001048	1315	0.0164	0.020042	0.716	0.984158	1.01746	729	0.41875	0.837003
UV-4NQO_FIBRO_DN	85	-1.21492	1285	0.895	1	2.7e-05	997	0.0156	0.01953	0.661	0.984158	0.799899	1507	0.814516	1
UV-4NQO_FIBRO_UP	83	-0.497265	861	0.714	1	0.000282	1177	0.0152	0.01953	0.791	0.984158	0.928467	1098	0.614894	1
UVB_NHEK1_C1	139	-2.89684	1680	0.982	1	1.1e-05	947	0.0194	0.021287	0.701	0.984158	1.04476	611	0.395349	0.828385
UVB_NHEK1_C2	37	-1.10184	1234	0.832	1	0.010782	1550	0.0176	0.020093	0.909	0.995784	0.994799	823	0.487179	0.832364
UVB_NHEK1_C3	32	0.725463	233	0.222	1	4.3e-05	1025	0.015	0.01953	0.197	0.773	0.983365	863	0.483051	0.850494
UVB_NHEK1_C4	25	0.696454	244	0.212	1	0.000721	1278	0.0156	0.01953	0.197	0.773	1.34099	51	0.0580913	1
UVB_NHEK1_C6	511	1.44317	63	0.074	1	0	865	0.0206	0.02225	0.996	1	1.27503	101	0.0365854	0.988616
UVB_NHEK1_DN	988	1.90806	18	0.041	1	0	495	0.017	0.020042	1	1	1.23595	148	0.0225873	0.941334
UVB_NHEK1_UP	447	-2.83343	1675	0.979	1	0	840	0.02	0.021791	0.988	0.998802	1.04509	608	0.318182	0.830649
UVB_NHEK2_DN	234	-0.608511	921	0.765	1	0	536	0.0172	0.020093	0.913	0.998802	0.967911	921	0.580645	0.859491
UVB_NHEK2_UP	152	-1.54521	1428	0.937	1	0	465	0.0168	0.020042	0.913	0.998802	0.958008	963	0.516529	0.863531
UVB_NHEK3_ALL	1104	-2.23648	1621	0.959	1	0	824	0.0196	0.021454	1	1	0.948359	1019	0.649087	0.865765
UVB_NHEK3_C0	199	-1.09742	1230	0.881	1	0	419	0.0166	0.020042	0.913	0.998802	0.899133	1222	0.696721	0.900691
UVB_NHEK3_C1	147	0.337802	387	0.386	1	0	616	0.0176	0.020093	0.688	0.984158	0.887129	1255	0.770325	0.914744
UVB_NHEK3_C2	154	-0.52541	878	0.721	1	0	173	0.015	0.01953	0.913	0.998802	0.963507	945	0.532653	0.856653
UVB_NHEK3_C3	39	0.580531	290	0.293	1	9e-06	934	0.0152	0.01953	0.276	0.917	0.987186	850	0.511022	0.840455
UVB_NHEK3_C4	44	-0.213738	664	0.596	1	0.002096	1396	0.0168	0.020042	0.679	0.984158	1.07457	501	0.319444	1
UVB_NHEK3_C5	140	-0.71598	999	0.742	1	0	604	0.0176	0.020093	0.688	0.984158	1.19632	212	0.1222	0.843806
UVB_NHEK3_C6	74	-2.05359	1579	0.971	1	0.000169	1112	0.0158	0.01953	0.671	0.984158	1.32233	67	0.0711297	1
UVB_NHEK3_C7	123	-1.3685	1348	0.927	1	2.7e-05	998	0.0168	0.020042	0.72	0.984158	0.709291	1629	0.993827	0.987875
UVB_NHEK3_C8	202	-1.1267	1247	0.864	1	0	560	0.0174	0.020093	0.913	0.998802	0.83755	1419	0.880626	0.951179
UVB_NHEK4_24HRS_DN	31	-0.377261	779	0.592	1	0	22	0.0132	0.018091	0.163	0.697	1.02006	717	0.423695	0.838995
UVB_NHEK4_6HRS_DN	38	0.203661	453	0.398	1	0.000328	1191	0.0152	0.01953	0.453	0.984158	0.940458	1050	0.598394	0.875242
UVB_NHEK4_6HRS_UP	63	-0.229991	671	0.588	1	2.7e-05	996	0.015	0.01953	0.49	0.984158	0.993292	827	0.490196	0.834182
UVB_SCC_DN	344	1.55199	47	0.117	1	0	70	0.014	0.019285	0.974	0.998802	1.26441	112	0.0333333	0.974127
UVB_SCC_UP	278	-0.673563	976	0.745	1	0	463	0.0168	0.020042	0.974	0.998802	0.979284	879	0.528302	1
UVC_HIGH_ALL_DN	962	0.038672	527	0.487	1	0	723	0.0184	0.020758	1	1	1.06198	556	0.196242	1
UVC_HIGH_ALL_UP	46	-0.289674	712	0.613	1	0.000538	1241	0.0132	0.018091	0.628	0.984158	1.26107	115	0.112245	0.987435
UVC_HIGH_D1_DN	33	-0.304502	718	0.616	1	0.001031	1313	0.0162	0.020042	0.421	0.984158	0.817326	1470	0.817623	1
UVC_HIGH_D2_DN	129	1.33535	81	0.105	1	0	792	0.0192	0.021217	0.688	0.984158	1.03698	649	0.373796	0.822194
UVC_HIGH_D3_DN	124	-1.30628	1327	0.882	1	0.00016	1107	0.015	0.01953	0.813	0.984158	0.954274	988	0.60084	1
UVC_HIGH_D4_DN	171	0.039074	526	0.478	1	9.1e-05	1074	0.0166	0.020042	0.959	0.998802	0.964033	942	0.573737	1
UVC_HIGH_D5_DN	118	-0.656767	957	0.732	1	0	326	0.016	0.019966	0.688	0.984158	0.956832	972	0.532495	1
UVC_HIGH_D6_DN	105	-1.09955	1231	0.865	1	1.9e-05	974	0.019	0.021164	0.711	0.984158	1.04434	613	0.392116	1
UVC_HIGH_D7_DN	91	0.374129	374	0.4	1	0	561	0.0174	0.020093	0.639	0.984158	1.29123	85	0.0524194	0.998047
UVC_HIGH_D8_DN	113	1.23749	103	0.133	1	0	264	0.0156	0.01953	0.688	0.984158	1.11886	375	0.205426	0.806396
UVC_HIGH_D9_DN	87	0.924702	171	0.152	1	0	396	0.0164	0.020042	0.639	0.984158	0.911141	1173	0.655773	1
UVC_LOW_A2_UP	20	-0.213499	662	0.584	1	0.018165	1594	0.0188	0.021017	0.725	0.984158	0.785077	1541	0.830339	1
UVC_LOW_ALL_DN	247	0.565514	297	0.297	1	1.4e-05	962	0.0194	0.021287	0.925	0.998802	0.973276	899	0.541096	1
UVC_LOW_ALL_UP	37	-0.602071	919	0.756	1	0.01726	1589	0.0218	0.023146	0.951	0.998802	0.749293	1591	0.888235	1
UVC_LOW_C1_DN	47	1.04638	141	0.191	1	0.010845	1552	0.017	0.020042	0.954	0.998802	1.13212	345	0.254206	0.801783
UVC_LOW_C2_DN	102	0.590644	285	0.283	1	0.000188	1122	0.015	0.01953	0.828	0.984158	0.910919	1175	0.620332	1
UVC_LOW_C3_DN	68	-1.76563	1505	0.969	1	0.000692	1274	0.0164	0.020042	0.808	0.984158	0.647425	1668	0.977083	0.998759
UVC_TTD_4HR_DN	1232	-0.324355	734	0.641	1	0	692	0.0182	0.020592	1	1	1.03865	638	0.282908	0.827409
UVC_TTD_4HR_UP	124	-1.62813	1459	0.94	1	0	152	0.0148	0.01953	0.688	0.984158	0.899883	1221	0.619239	0.899497
UVC_TTD_8HR_DN	752	-1.58699	1443	0.937	1	0	528	0.0172	0.020093	1	1	0.975065	894	0.550285	0.855254
UVC_TTD_8HR_UP	54	-0.350628	757	0.657	1	0.000361	1203	0.016	0.019966	0.59	0.984158	1.01032	761	0.43083	0.826384
UVC_TTD_ALL_DN	1493	-1.08871	1224	0.87	1	0	742	0.0186	0.020904	1	1	1.00272	794	0.454	0.826723
UVC_TTD_ALL_UP	163	-1.20398	1282	0.878	1	0	867	0.0206	0.02225	0.913	0.998802	0.971939	906	0.52439	0.858415
UVC_TTD-XPCS_COMMON_DN	619	-0.615283	928	0.738	1	0	287	0.0158	0.01953	1	1	1.00741	779	0.408998	0.824947
UVC_TTD-XPCS_COMMON_UP	47	0.749527	222	0.207	1	0	775	0.019	0.021164	0.341	0.98	1.01096	758	0.456522	0.828261
UVC_XPCS_4HR_DN	1030	0.774789	209	0.232	1	0	178	0.015	0.01953	1	1	1.18121	239	0.0167715	0.840363
UVC_XPCS_4HR_UP	25	0.62158	271	0.234	1	9e-06	938	0.0166	0.020042	0.08	0.389	0.857568	1350	0.704782	1
UVC_XPCS_8HR_DN	1656	-0.990928	1171	0.853	1	0	499	0.017	0.020042	1	1	1.09765	430	0.0854871	0.821994
UVC_XPCS_8HR_UP	145	0.79416	203	0.18	1	0	177	0.015	0.01953	0.688	0.984158	1.1936	218	0.141129	0.844864
UVC_XPCS_ALL_DN	1917	-0.420661	807	0.713	1	0	355	0.0162	0.020042	1	1	1.10564	408	0.0682731	0.809761
UVC_XPCS_ALL_UP	149	0.666768	256	0.221	1	0	720	0.0184	0.020758	0.688	0.984158	1.17611	250	0.156823	0.833502
UV-CMV_UNIQUE_HCMV_6HRS_DN	237	-1.27701	1313	0.907	1	0	821	0.0196	0.021454	0.913	0.998802	0.943697	1036	0.648544	0.870611
UV-CMV_UNIQUE_HCMV_6HRS_UP	287	0.027064	533	0.47	1	0	228	0.0154	0.01953	0.974	0.998802	0.856817	1353	0.902534	0.941955
VALINE_LEUCINE_AND_ISOLEUCINE_BIOSYNTHESIS	18	0.336899	388	0.408	1	0.001206	1326	0.0144	0.01953	0.249	0.858	0.590787	1680	0.969199	1
VALINE_LEUCINE_AND_ISOLEUCINE_DEGRADATION	82	-0.611089	922	0.782	1	0	339	0.0162	0.020042	0.615	0.984158	0.955878	975	0.526205	0.865352
VANASSE_BCL2_TARGETS	277	-1.91399	1546	0.963	1	1.7e-05	966	0.016	0.019966	0.978	0.998802	1.06237	552	0.284211	0.811564
VANTVEER_BREAST_OUTCOME_GOOD_VS_POOR_DN	167	-1.85271	1531	0.964	1	0	626	0.0178	0.020218	0.913	0.998802	0.790264	1529	0.963265	1
VANTVEER_BREAST_OUTCOME_GOOD_VS_POOR_UP	57	-1.21394	1284	0.921	1	0	347	0.0162	0.020042	0.456	0.984158	0.943588	1037	0.581781	1
VEGF_HUVEC_2HRS_UP	74	0.531938	308	0.307	1	0	750	0.0186	0.020904	0.527	0.984158	0.864039	1333	0.791434	0.934452
VEGF_HUVEC_30MIN_UP	48	0.107875	497	0.49	1	0.000586	1249	0.0152	0.01953	0.636	0.984158	1.19988	205	0.139059	0.854687
VEGF_HUVEC_UP	30	-0.095237	594	0.563	1	0.000277	1175	0.0174	0.020093	0.298	0.937	1.39042	30	0.050813	1
VEGF_MMMEC_12HRS_UP	67	0.29939	404	0.35	1	0.003574	1455	0.0154	0.01953	0.951	0.998802	1.05432	577	0.360587	0.823744
VEGF_MMMEC_3HRS_UP	172	-0.468923	838	0.632	1	0.00155	1361	0.0174	0.020093	0.999	1	1.02411	698	0.385932	0.838201
VEGF_MMMEC_6HRS_UP	122	0.270447	420	0.369	1	0	859	0.0204	0.022088	0.688	0.984158	1.01619	737	0.425577	0.832451
VEGF_MMMEC_ALL_UP	236	-0.251187	688	0.564	1	0	127	0.0146	0.01953	0.913	0.998802	0.967154	925	0.611111	0.858428
VEGFPATHWAY	85	0.630551	266	0.244	1	0	312	0.016	0.019966	0.615	0.984158	1.06143	557	0.328032	0.811973
VENTRICLES_UP	627	0.077255	512	0.454	1	0	295	0.0158	0.01953	1	1	0.849495	1380	0.949219	0.945589
VERHAAK_AML_NPM1_MUT_VS_WT_DN	681	-1.73316	1493	0.931	1	0	485	0.017	0.020042	0.999	1	0.892644	1244	0.915905	0.904092
VERHAAK_AML_NPM1_MUT_VS_WT_UP	451	-2.69399	1665	0.992	1	0	832	0.0198	0.021584	0.996	1	1.02689	682	0.347913	0.838024
VERNELL_PRB_CLSTR1	157	0.088017	502	0.475	1	0	520	0.0172	0.020093	0.913	0.998802	1.21816	168	0.0893971	0.941705
VERNELL_PRB_CLSTR2	60	0.285064	412	0.405	1	0	170	0.015	0.01953	0.456	0.984158	1.16812	272	0.197479	0.795755
VHL_NORMAL_UP	1251	1.3515	76	0.1	1	0	105	0.0144	0.01953	1	1	1.06488	538	0.163673	0.820037
VHL_RCC_UP	288	0.286955	411	0.354	1	0	533	0.0172	0.020093	0.974	0.998802	1.18786	225	0.0348837	0.849007
VIPPATHWAY	82	0.700414	240	0.211	1	0	785	0.0192	0.021217	0.615	0.984158	1.26721	107	0.121212	1
VITCBPATHWAY	41	-1.31618	1332	0.868	1	0.004105	1466	0.016	0.019966	0.771	0.984158	1.12157	367	0.342268	1
VLB_RES_XENOGRAFTS_UP	32	2.3206	5	0.018	1	0.002369	1414	0.0158	0.01953	0.531	0.984158	1.38185	34	0.0551181	1
VOBESITYPATHWAY	14	-0.321446	730	0.603	1	0.023393	1614	0.0212	0.022685	0.469	0.984158	1.07046	518	0.343096	1
WALKER_MM_SNP_DIFF	152	0.200559	454	0.432	1	0	639	0.0178	0.020218	0.913	0.998802	1.33227	59	0.010661	0.995697
WALLACE_JAK2_DIFF	92	0.430001	358	0.393	1	0	715	0.0184	0.020758	0.639	0.984158	1.30924	75	0.0802469	0.963895
WANG_HOXA9_VS_MEIS1_DN	53	-0.085372	589	0.544	1	0	662	0.018	0.0204	0.341	0.98	1.05733	565	0.369352	0.821318
WANG_HOXA9_VS_MEIS1_UP	79	-1.0505	1205	0.866	1	0	190	0.0152	0.01953	0.615	0.984158	1.15731	287	0.19403	0.817243
WANG_MLL_CBP_VS_GMP_DN	107	-1.71742	1486	0.961	1	7.9e-05	1060	0.016	0.019966	0.771	0.984158	1.00531	784	0.44227	0.827647
WANG_MLL_CBP_VS_GMP_UP	106	1.25508	98	0.1	1	4e-06	909	0.0192	0.021217	0.694	0.984158	1.08903	460	0.294466	1
WELCH_GATA1	62	-1.70049	1484	0.943	1	0.001511	1357	0.0196	0.021454	0.837	0.984158	0.824937	1453	0.804082	0.955292
WELCSH_BRCA_DN	25	-0.55331	890	0.746	1	0.012091	1557	0.0202	0.021941	0.61	0.984158	0.823957	1454	0.748479	1
WELCSH_BRCA_UP	133	1.16864	114	0.089	1	0	241	0.0156	0.01953	0.688	0.984158	1.02553	691	0.409664	0.83371
WERNER_FIBRO_DN	494	0.340081	386	0.327	1	0	205	0.0152	0.01953	0.996	1	0.975507	891	0.513513	0.85772
WERNER_FIBRO_UP	174	-0.982278	1164	0.866	1	0	776	0.019	0.021164	0.913	0.998802	0.951314	999	0.586558	0.86869
WERNERONLY_FIBRO_DN	197	1.15815	116	0.096	1	0	740	0.0186	0.020904	0.913	0.998802	0.930647	1085	0.704684	1
WERNERONLY_FIBRO_UP	106	-1.05515	1209	0.901	1	1e-06	881	0.015	0.01953	0.688	0.984158	1.08894	461	0.281437	0.821557
WIELAND_HEPATITIS_B_INDUCED	218	-1.01369	1184	0.865	1	0	273	0.0158	0.01953	0.913	0.998802	0.907521	1189	0.740206	0.898773
WILLERT_WNT_NCCIT_ALL_UP	67	-1.56264	1435	0.945	1	0	187	0.0152	0.01953	0.527	0.984158	0.653652	1665	0.960986	0.995644
WNT_SIGNALING	168	-1.10465	1236	0.86	1	5.6e-05	1034	0.0156	0.01953	0.946	0.998802	0.815553	1473	0.927273	1
WNT_TARGETS	75	0.390929	369	0.295	1	0	577	0.0176	0.020093	0.527	0.984158	0.925205	1108	0.631791	1
WNTPATHWAY	90	0.259982	429	0.4	1	0	46	0.0138	0.019285	0.639	0.984158	1.0407	628	0.382766	1
WONG_IFNA_HCC_RESISTANT_VS_SENSITIVE_DN	72	-0.482992	848	0.671	1	1.4e-05	961	0.0178	0.020218	0.549	0.984158	0.923833	1113	0.607646	0.892838
WONG_IFNA_HCC_RESISTANT_VS_SENSITIVE_UP	54	-0.672532	974	0.747	1	5.7e-05	1036	0.0138	0.019285	0.411	0.984158	1.10489	409	0.287474	1
XPB_TTD-CS_DN	49	1.66	39	0.073	1	0	229	0.0154	0.01953	0.341	0.98	1.018	727	0.42887	0.83788
XPB_TTD-CS_UP	87	-1.46322	1389	0.924	1	0	362	0.0162	0.020042	0.639	0.984158	1.04631	602	0.36	0.832569
XU_ATRA_DN	43	1.13731	121	0.13	1	1.7e-05	968	0.0164	0.020042	0.288	0.926	0.835905	1424	0.763052	0.951393
XU_ATRA_PLUSNSC_DN	40	-0.780053	1043	0.817	1	0.003358	1449	0.016	0.019966	0.742	0.984158	0.726968	1616	0.901186	1
XU_ATRA_PLUSNSC_UP	37	-0.898732	1110	0.829	1	0.005948	1496	0.0186	0.020904	0.828	0.984158	0.857387	1351	0.731343	1
XU_ATRA_UP	35	1.51411	54	0.086	1	0	66	0.014	0.019285	0.163	0.697	1.13226	343	0.283925	0.804149
XU_CBP_DN	86	0.531013	309	0.316	1	0	736	0.0186	0.020904	0.639	0.984158	0.856344	1360	0.814042	0.940835
XU_CBP_UP	35	-1.19965	1278	0.908	1	0.000667	1270	0.015	0.01953	0.372	0.984158	0.578954	1682	0.973896	1
YAGI_AML_PROG_ASSOC	346	-1.95439	1554	0.973	1	0	521	0.0172	0.020093	0.974	0.998802	1.0278	680	0.368317	0.837373
YAGI_AML_PROG_FAB	550	-1.67514	1477	0.959	1	0	524	0.0172	0.020093	0.996	1	1.0085	772	0.394059	0.82494
YAGI_AML_PROGNOSIS	96	-2.03701	1576	0.976	1	3e-06	896	0.0174	0.020093	0.694	0.984158	1.02298	704	0.428291	1
YAMA_RECURRENT_HCC_UP	35	0.112147	493	0.421	1	0.015631	1571	0.0176	0.020093	0.845	0.984158	1.09226	443	0.320166	1
YANG_OSTECLASTS_SIG	65	-0.564603	898	0.722	1	0.000666	1269	0.0156	0.01953	0.757	0.984158	0.88317	1278	0.671642	1
YAO_P4_KO_VS_WT_DN	70	0.144717	477	0.473	1	0	317	0.016	0.019966	0.527	0.984158	1.08177	489	0.344609	0.81211
YAO_P4_KO_VS_WT_UP	207	-1.6036	1451	0.949	1	0	96	0.0144	0.01953	0.913	0.998802	0.852942	1371	0.862669	0.943191
YE_INTRAMETASTATIC_HCC_UP	53	-1.26754	1307	0.902	1	9.3e-05	1075	0.0164	0.020042	0.449	0.984158	1.30072	80	0.0677291	0.983441
YEN_MYC_MUT	11	-0.740998	1020	0.765	1	0.000494	1227	0.0186	0.020904	0.078	0.381	1.24304	138	0.144628	0.95479
YEN_MYC_WT	34	0.093726	500	0.477	1	0.00154	1360	0.0214	0.022795	0.467	0.984158	1.10327	413	0.295218	1
YU_CMYC_DN	130	0.421904	359	0.327	1	0	831	0.0198	0.021584	0.688	0.984158	1.08341	485	0.235169	0.811325
YU_CMYC_UP	77	-0.923108	1122	0.863	1	0	856	0.0204	0.022088	0.615	0.984158	0.933912	1071	0.581633	1
ZELLER_MYC_DN	29	0.221368	443	0.434	1	0.008978	1538	0.0174	0.020093	0.753	0.984158	1.1971	211	0.197895	0.844194
ZELLER_MYC_UP	61	-0.098668	598	0.549	1	0	829	0.0198	0.021584	0.456	0.984158	1.42659	23	0.0063425	1
ZHAN_MM_CD1_VS_CD2_DN	150	-0.386777	786	0.682	1	0	519	0.0172	0.020093	0.688	0.984158	1.11925	374	0.178279	0.807235
ZHAN_MM_CD1_VS_CD2_UP	293	-0.887672	1104	0.825	1	0	349	0.0162	0.020042	0.974	0.998802	0.863464	1335	0.859649	0.934748
ZHAN_MM_CD138_CD1_VS_REST	93	-2.23489	1620	0.987	1	0	483	0.017	0.020042	0.639	0.984158	1.24212	140	0.0707071	0.943394
ZHAN_MM_CD138_CD2_VS_REST	126	0.982012	157	0.175	1	0	450	0.0168	0.020042	0.688	0.984158	0.88362	1273	0.761044	0.915634
ZHAN_MM_CD138_HP_VS_REST	130	-0.958588	1148	0.828	1	0.000112	1087	0.0218	0.023146	0.79	0.984158	0.734233	1607	0.978557	0.983932
ZHAN_MM_CD138_LB_VS_REST	95	1.47911	59	0.062	1	0	196	0.0152	0.01953	0.639	0.984158	1.03815	643	0.371316	0.824224
ZHAN_MM_CD138_MF_VS_REST	115	0.284276	413	0.39	1	0	525	0.0172	0.020093	0.688	0.984158	1.32304	66	0.0184805	0.95561
ZHAN_MM_CD138_MS_VS_REST	154	-0.627616	937	0.757	1	0	600	0.0176	0.020093	0.913	0.998802	0.994174	826	0.461538	0.831968
ZHAN_MM_CD138_PR_VS_REST	92	-0.138488	622	0.521	1	0.002342	1413	0.02	0.021791	0.96	0.998802	0.847549	1386	0.783465	0.945462
ZHAN_MM_MOLECULAR_CLASSI_DN	174	-0.598223	917	0.707	1	0	255	0.0156	0.01953	0.913	0.998802	1.19523	216	0.132	0.845225
ZHAN_MM_MOLECULAR_CLASSI_UP	143	-0.459266	832	0.686	1	0	595	0.0176	0.020093	0.688	0.984158	1.02641	686	0.36381	0.834908
ZHAN_MMPC_EARLYVS	125	-1.92632	1548	0.961	1	0	65	0.014	0.019285	0.688	0.984158	0.898757	1224	0.654076	1
ZHAN_MMPC_LATEVS	139	0.382808	371	0.322	1	0	282	0.0158	0.01953	0.688	0.984158	0.91478	1159	0.685072	1
ZHAN_MMPC_PC	56	-1.75249	1502	0.966	1	0.002061	1392	0.0204	0.022088	0.862	0.984158	0.775219	1554	0.801762	1
ZHAN_MMPC_SIM	110	-0.316091	728	0.641	1	1.8e-05	971	0.0172	0.020093	0.711	0.984158	0.941842	1044	0.595057	0.873895
ZHAN_MMPC_SIM_BC_AND_MM	134	-0.19318	653	0.612	1	0	354	0.0162	0.020042	0.688	0.984158	1.04017	629	0.375254	0.829642
ZHAN_MMPC_SIMAL	109	-0.90876	1117	0.843	1	0	599	0.0176	0.020093	0.688	0.984158	1.04318	614	0.336016	0.832197
ZHAN_MULTIPLE_MYELOMA_SUBCLASSES_DIFF	76	-0.667768	969	0.757	1	0.000456	1220	0.0176	0.020093	0.834	0.984158	1.07046	519	0.331942	1
ZHAN_MULTIPLE_MYELOMA_VS_NORMAL_DN	91	-0.568238	899	0.742	1	3.3e-05	1012	0.0208	0.022361	0.692	0.984158	1.00892	770	0.478346	1
ZHAN_MULTIPLE_MYELOMA_VS_NORMAL_UP	175	-0.93324	1131	0.846	1	0	636	0.0178	0.020218	0.913	0.998802	1.17676	249	0.168959	0.834243
ZHAN_PCS_MULTIPLE_MYELOMA_SPKD	43	-0.666953	967	0.75	1	0.005676	1492	0.0156	0.01953	0.82	0.984158	1.0259	689	0.388889	0.833751
ZHAN_TONSIL_BONEMARROW	117	0.948764	165	0.165	1	0	48	0.0138	0.019285	0.688	0.984158	0.966943	928	0.533207	0.856554
ZHAN_TONSIL_PCBC	107	-1.84497	1528	0.955	1	0	800	0.0194	0.021287	0.688	0.984158	0.918925	1131	0.597194	1
ZHANG_EFT_EWSFLI1_UP	237	-0.976211	1159	0.847	1	0	806	0.0194	0.021287	0.913	0.998802	0.94219	1042	0.657033	0.87505
ZMPSTE24_KO_DN	67	1.47772	60	0.086	1	0	618	0.0176	0.020093	0.527	0.984158	1.37766	36	0.026749	1
ZMPSTE24_KO_UP	92	0.036388	529	0.5	1	0.000133	1096	0.0162	0.020042	0.765	0.984158	1.0677	528	0.313152	0.821351
ZUCCHI_EPITHELIAL_DN	102	-0.024872	561	0.504	1	0	628	0.0178	0.020218	0.688	0.984158	0.916941	1149	0.634	1
ZUCCHI_EPITHELIAL_UP	129	1.56117	44	0.062	1	0	220	0.0154	0.01953	0.688	0.984158	1.22201	161	0.0847108	1
