# Supplementary material for: Comparative study of gene set enrichment methods
Source: BMC Bioinformatics. 2009 Sep 2;10:275. doi: 10.1186/1471-2105-10-275 (PMC2746222; doi:10.1186/1471-2105-10-275)
Supplement: Additional file 9 — Significant gene sets in P53 data set. Significant gene sets highlighted by RS and GLAPA in P53 data set. [file 1471-2105-10-275-S9.xls]

## Sheet: significant-gene-sets-in-P53-da
Significant gene sets highlighted by RS and GLAPA in P53 data set.
		GLAPA							RS
Pathway	Size	Error	Rank	P-value1	FDR1	P-value2	FDR2		Score	Rank	P-value	FDR
APOPTOSIS_KEGG	89	0.199811	31	0.039	0.719586	0.002	0.023092		3.35842	36	0.008	0.370602
BADPATHWAY	43	0.181313	23	0.03	0.719586	0	0		3.94509	24	0.001	0.076421
BCL2_FAMILY_AND_REG_NETWORK	50	0.206447	34	0.0448	0.719586	0	0		4.184	19	0.001	0.076421
BLEO_HUMAN_LYMPH_HIGH_24HRS_UP	130	0.205709	33	0.0498	0.719586	0	0		4.20605	17	0.002	0.143322
BLEO_HUMAN_LYMPH_HIGH_4HRS_UP	29	0.106746	2	0.005	0.719586	0	0		7.07723	3	0	0
BUT_TSA_UP	27	0.167173	17	0.0164	0.719586	0	0		5.21165	7	0	0
CANCERDRUGS_PROBCELL_UP	15	0.180434	22	0.021	0.719586	0.001	0.012012		4.16173	20	0	0
CELL_CYCLE_REGULATOR	40	0.197482	29	0.036	0.719586	0	0		2.8125	54	0.031	0.768262
CERAMIDEPATHWAY	48	0.203963	32	0.035	0.719586	0	0		4.18884	18	0.003	0.195836
CISPLATIN_PROBCELL_UP	15	0.179542	21	0.0266	0.719586	0.001	0.012012		4.12351	23	0.001	0.076421
CIS_RESIST_LUNG_UP	12	0.143825	8	0.0148	0.719586	0	0		4.40728	12	0	0
DNA_DAMAGE_SIGNALING	148	0.168606	18	0.019	0.719586	0	0		2.88068	49	0.043	0.872025
FERNANDEZ_MYC_TARGETS	247	0.213655	36	0.038	0.719586	0	0		3.34648	37	0.004	0.209333
G2PATHWAY	44	0.156285	12	0.015	0.719586	0	0		3.44849	33	0.022	0.641056
HOGERKORP_CD44_TEMPORALLY_UP	25	0.176892	20	0.0212	0.719586	0.001	0.012012		4.40266	14	0	0
KANNAN_P53_UP	52	0.155502	11	0.0176	0.719586	0	0		4.62414	9	0.001	0.076421
METHOTREXATE_PROBCELL_UP	15	0.176608	19	0.0224	0.719586	0.001	0.012012		3.87572	26	0.001	0.076421
MITOCHONDRIAPATHWAY	32	0.124347	6	0.0066	0.719586	0	0		4.36714	15	0.001	0.076421
MMS_HUMAN_LYMPH_HIGH_24HRS_UP	27	0.078408	1	0.0024	0.719586	0	0		8.10541	1	0	0
P53GENES_ALL	30	0.144074	9	0.0134	0.719586	0	0		5.82509	4	0	0
P53HYPOXIAPATHWAY	38	0.166001	15	0.0216	0.719586	0	0		4.1302	21	0.001	0.076421
P53PATHWAY	41	0.152388	10	0.0186	0.719586	0	0		4.60197	10	0	0
RADIATION_SENSITIVITY	62	0.185884	24	0.0234	0.719586	0.002	0.023092		3.20504	41	0.006	0.285148
SA_G1_AND_S_PHASES	24	0.115891	5	0.004	0.719586	0	0		4.40513	13	0.006	0.285148
SA_PROGRAMMED_CELL_DEATH	23	0.161491	14	0.0214	0.719586	0.001	0.012012		5.24106	6	0	0
STRESS_P53_SPECIFIC_UP	17	0.109581	3	0.0038	0.719586	0	0		7.28566	2	0	0
UVC_LOW_A2_UP	13	0.187993	25	0.0306	0.719586	0.002	0.023092		4.51856	11	0.01	0.4283
