# Supplementary material for: Comparative study of gene set enrichment methods
Source: BMC Bioinformatics. 2009 Sep 2;10:275. doi: 10.1186/1471-2105-10-275 (PMC2746222; doi:10.1186/1471-2105-10-275)
Supplement: Additional file 10 — Significant gene sets in breast data set. Significant gene sets highlighted by RS and GLAPA in breast cancer data set. [file 1471-2105-10-275-S10.xls]

## Sheet: significant-gene-sets-in-breast
Significant gene sets highlighted by RS and GLAPA in breast cancer data set.
		GLAPA							RS
Pathway	Size	Error	Rank	P-value1	FDR1	P-value2	FDR2		Score	Rank	P-value	FDR
ACTINYPATHWAY	18	0.228935	24	0.0292	0.481597	0.019	0.371591		2.68758	12	0.004	0.704703
CDC42RACPATHWAY	14	0.223614	21	0.0304	0.481597	0.009	0.171758		2.81211	10	0.003	0.577355
CHESLER_BRAIN_NEURAL_HIGH_GENES	12	0.241934	39	0.035	0.481597	0.024	0.454		1.90142	49	0.035	1
COCAINE_BRAIN_5D_UP	48	0.207341	6	0.028	0.481597	0.005	0.12		2.8463	9	0.002	0.577355
CORTEX_ENRICHMENT_EARLY_UP	9	0.210754	8	0.0494	0.481597	0.004	0.097		2.92967	7	0.007	0.820184
FERRANDO_CHEMO_RESPONSE_PATHWAY	9	0.173308	1	0.0178	0.481597	0	0		2.48131	17	0.014	1
FERRANDO_T_CELL_DIFFERENTIATION_PATHWAY	15	0.251755	62	0.0492	0.481597	0.03	0.532		2.66399	13	0.006	0.818411
FSH_GRANULOSA_UP	66	0.215519	13	0.0224	0.481597	0.007	0.161117		1.7101	78	0.022	1
HDACI_COLON_TSA24HRS_DN	3	0.244352	43	0.0344	0.481597	0.011	0.219021		2.49574	16	0.013	1
INOS_ALL_DN	65	0.247655	49	0.0442	0.481597	0.039	0.56846		2.32516	22	0.02	1
LEE_ACOX1_DN	59	0.250679	58	0.0462	0.481597	0.043	0.56846		2.64958	14	0.005	0.73248
LH_GRANULOSA_UP	68	0.207499	7	0.0214	0.481597	0.002	0.047002		1.66486	86	0.023	1
LIZUKA_G2_GR_G3	15	0.220814	17	0.027	0.481597	0.008	0.165612		2.33684	21	0.015	1
LIZUKA_L1_GR_G1	18	0.204035	4	0.0208	0.481597	0.007	0.161117		2.47656	18	0.01	0.994421
NF90_DN	35	0.249856	55	0.0494	0.481597	0.03	0.532		3.15869	3	0	0
P53_BRCA1_UP	22	0.177695	2	0.0094	0.481597	0.001	0.02416		2.90622	8	0.002	0.577355
RANPATHWAY	4	0.26365	87	0.047	0.481597	0.044	0.56846		2.42245	20	0.016	1
RIBOFLAVIN_METABOLISM	8	0.241919	38	0.0374	0.481597	0.022	0.400472		1.63311	89	0.043	1
ROME_INSULIN_2F_DN	24	0.248348	50	0.043	0.481597	0.035	0.56846		2.03878	38	0.034	1
S1PPATHWAY	7	0.244862	44	0.0358	0.481597	0.025	0.467		2.23987	25	0.024	1
SALMONELLAPATHWAY	12	0.192886	3	0.0194	0.481597	0.002	0.047002		3.04524	4	0.005	0.73248
TCELL_ANERGIC_UP	60	0.245238	45	0.0414	0.481597	0.034	0.56846		2.11607	31	0.012	1
TFF2_KO_UP	21	0.226473	23	0.0246	0.481597	0.016	0.327		2.43386	19	0.007	0.820184
TGFBETA_C3_UP	9	0.214718	11	0.0266	0.481597	0.007	0.161117		2.19139	29	0.022	1
TPA_SENS_LATE_UP	45	0.225867	22	0.0352	0.481597	0.008	0.165612		3.7553	1	0	0
TPA_SENS_MIDDLE_UP	54	0.233208	28	0.036	0.481597	0.019	0.371591		3.0006	5	0.001	0.444122
UVC_XPCS_4HR_UP	12	0.22305	19	0.0348	0.481597	0.009	0.171758		3.19126	2	0.003	0.577355
