# Supplementary material for: Comparative study of gene set enrichment methods
Source: BMC Bioinformatics. 2009 Sep 2;10:275. doi: 10.1186/1471-2105-10-275 (PMC2746222; doi:10.1186/1471-2105-10-275)
Supplement: Additional file 11 — Significant gene sets in lung data set. Significant gene sets highlighted by RS and GLAPA in lung cancer data set. [file 1471-2105-10-275-S11.xls]

## Sheet: significant-gene-sets-in-lung-d
Significant gene sets highlighted by RS and GLAPA in lung cancer data set.
		GLAPA							RS
Pathway	Size	Error	Rank	P-value1	FDR1	P-value2	FDR2		Score	Rank	P-value	FDR
ABBUD_LIF_GH3_DN	15	0.139479	631	0.0006	0.001068	0.03	0.541		3.14756	340	0.026	0.199775
ACETYLCHOLINE_SYNTHESIS	15	0.12328	359	0.0002	0.000515	0.005	0.102504		3.64761	264	0.005	0.126828
AGED_MOUSE_NEOCORTEX_UP	199	0.092914	49	0	0	0.045	0.692		3.73065	255	0.015	0.178183
BLEO_HUMAN_LYMPH_HIGH_4HRS_UP	43	0.101743	101	0	0	0.01	0.217		2.71864	419	0.041	0.21827
BRCA1_OVEREXP_PROSTATE_UP	473	0.08322	12	0.0002	0.000515	0.047	0.703		5.99099	84	0.003	0.122146
BYSTROM_IL5_UP	101	0.081927	9	0.0002	0.000515	0.002	0.041897		2.75944	410	0.025	0.199775
CALCIUM_REGULATION_IN_CARDIAC_CELLS	429	0.070107	1	0	0	0	0		2.5854	450	0.029	0.20489
CIS_XPC_UP	380	0.087435	22	0	0	0.05	0.726		6.29959	72	0.002	0.113299
CMV_HCMV_TIMECOURSE_24HRS_UP	167	0.093178	50	0	0	0.046	0.699		6.30275	71	0.002	0.113299
CROMER_HYPOPHARYNGEAL_MET_VS_NON_DN	226	0.090124	38	0	0	0.032	0.562		8.30333	31	0.008	0.150997
DORSAM_HOXA9_DN	95	0.07797	4	0	0	0.002	0.041897		2.86696	389	0.035	0.212414
EXTRINSICPATHWAY	23	0.115337	249	0	0	0.026	0.483		2.83925	395	0.045	0.220413
FETAL_LIVER_ENRICHED_TRANSCRIPTION_FACTORS	236	0.093861	51	0	0	0.047	0.703		3.35726	305	0.016	0.178183
GPCRDB_CLASS_A_RHODOPSIN_LIKE2	27	0.082863	11	0.0002	0.000515	0.003	0.062762		4.48697	168	0.001	0.083188
GPCRS_CLASS_A_RHODOPSIN_LIKE_2	24	0.118627	293	0.0002	0.000515	0.033	0.574		3.58509	271	0.006	0.128503
HALMOS_CEBP_UP	124	0.094258	57	0	0	0.018	0.364		3.5566	277	0.035	0.212414
KAMMINGA_EZH2_TARGETS	80	0.101776	102	0	0	0.026	0.483		7.14255	52	0.027	0.202497
LEE_MYC_UP	138	0.105169	135	0	0	0.047	0.703		3.97746	223	0.034	0.212414
LEE_TCELLS7_UP	37	0.120339	321	0.0002	0.000515	0.041	0.659		4.55722	159	0.024	0.199775
MENSE_HYPOXIA_DN	14	0.139115	619	0.0006	0.001068	0.03	0.541		2.68944	427	0.011	0.164273
MRPPATHWAY	16	0.076331	3	0	0	0.001	0.024074		7.43282	46	0	0
MYOD_BRG1_UP	55	0.084405	17	0	0	0.003	0.062762		3.09481	349	0.021	0.191244
Myc	248	0.07808	5	0	0	0.008	0.175		6.07176	80	0.029	0.20489
NADLER_OBESITY_HYPERGLYCEMIA	96	0.100006	90	0	0	0.032	0.562		2.89165	381	0.033	0.212351
NI2_LUNG_DN	69	0.108119	157	0.0002	0.000515	0.049	0.718		5.10731	126	0.002	0.113299
NI2_MOUSE_DN	132	0.08883	29	0	0	0.01	0.217		3.3438	308	0.037	0.217923
RANPATHWAY	12	0.131465	495	0.0002	0.000515	0.014	0.294		4.97795	132	0.009	0.152778
SANSOM_APC_4_DN	180	0.089806	36	0	0	0.032	0.562		3.45578	289	0.006	0.128503
SHIPP_FL_VS_DLBCL_DN	79	0.107692	150	0.0002	0.000515	0.042	0.669		6.91069	56	0.004	0.126828
UVB_NHEK3_C7	123	0.097358	69	0	0	0.024	0.454		4.24356	197	0.018	0.179723
WERNER_FIBRO_DN	494	0.080912	7	0	0	0.037	0.62		5.29905	114	0.001	0.083188
